# Supplementary material for: Validation of human telomere length multi-ancestry meta-analysis association signals identifies POP5 and KBTBD6 as human telomere length regulation genes
Source: Nat Commun. 2024 May 24;15:4417. doi: 10.1038/s41467-024-48394-y (PMC11126610; doi:10.1038/s41467-024-48394-y)
Supplement: Supplementary file 4 — Supplementary Data 1 [file 41467_2024_48394_MOESM4_ESM.xlsx]

## Sheet: Sheet1
Supplementary Table 1: Cohorts used in either the age-stratified GWAS or meta-analysis. A 1 indicates that the cohort was used in the analysis while a 0 indicates that it was not. Individuals in these cohorts were previously sorted into five broad ancestry groups using HARE: European, African, Hispanic/Latino, Asian, and Other (Taub et al. 2022). We maintain the ancestry labels here for clarity. …
cohort	study	age-stratified GWAS	meta-analysis	ancestry_groups
TOPMed	AFLMU	1	1	European
TOPMed	Amish	1	1	European
TOPMed	ARIC	1	1	European, African
TOPMed	BioMe	1	1	European, African, Hispanic/Latino, Asian
TOPMed	CAMP	1	1	European, African, Hispanic/Latino, Asian
TOPMed	CARDIA	1	1	European, African, Hispanic/Latino, Asian
TOPMed	CARE_BADGER	1	1	European, African, Hispanic/Latino
TOPMed	CARE_CLIC	1	1	European, Hispanic/Latino
TOPMed	CARE_PACT	1	1	European, African, Hispanic/Latino
TOPMed	CARE_TREXA	1	1	European, African, Hispanic/Latino
TOPMed	CFS	1	1	European, African, Hispanic/Latino, Asian
TOPMed	ChildrensHS_GAP	1	1	European, Hispanic/Latino
TOPMed	ChildrensHS_IGERA	1	1	European, African, Hispanic/Latino
TOPMed	ChildrensHS_MetaAir	1	1	European, Hispanic/Latino
TOPMed	CHIRAH	1	1	African
TOPMed	CHS	1	1	European, African, Hispanic/Latino
TOPMed	COPDGene	1	1	European, African, Hispanic/Latino, Asian
TOPMed	CRA	1	1	Hispanic/Latino
TOPMed	DHS	1	1	African
TOPMed	ECLIPSE	1	1	European, African, Hispanic/Latino, Asian
TOPMed	EOCOPD	1	1	European
TOPMed	FHS	1	1	European, Hispanic/Latino, Asian
TOPMed	GALAI	1	1	European, Hispanic/Latino
TOPMed	GALAII	1	1	European, African, Hispanic/Latino
TOPMed	SAGE	1	1	European, African, Hispanic/Latino, Asian
TOPMed	GeneSTAR	1	1	European, African, Hispanic/Latino
TOPMed	GENOA	1	1	African
TOPMed	GenSalt	1	1	Asian
TOPMed	GOLDN	1	1	European, Hispanic/Latino
TOPMed	HCHS_SOL	1	1	European, African, Hispanic/Latino
TOPMed	HVH	1	1	European, African, Hispanic/Latino, Asian
TOPMed	HyperGEN	1	1	European, Hispanic/Latino, Asian
TOPMed	IPF	1	1	European, African, Hispanic/Latino
TOPMed	JHS	1	1	African, Hispanic/Latino, Asian
TOPMed	LTRC	1	1	European, African, Hispanic/Latino, Asian
TOPMed	Mayo_VTE	1	1	European, African, Hispanic/Latino, Asian
TOPMed	MESA	1	1	European, African, Hispanic/Latino, Asian
TOPMed	MLOF	1	1	European, African, Hispanic/Latino, Asian
TOPMed	OMG_SCD	1	1	African, Hispanic/Latino
TOPMed	PCGC_CHD	1	1	European, African, Hispanic/Latino, Asian
TOPMed	PharmHU	1	1	African, Hispanic/Latino, Asian
TOPMed	PIMA	1	1	European, African, Hispanic/Latino
TOPMed	PUSH_SCD	1	1	European, African, Hispanic/Latino
TOPMed	REDS-III_Brazil	1	0	not part of ancestry-stratified GWAS used in meta-analysis
TOPMed	SAFS	1	1	European, African, Hispanic/Latino
TOPMed	SAPPHIRE_asthma	1	1	European, African, Hispanic/Latino, Asian
TOPMed	SARP	1	1	European, African, Hispanic/Latino, Asian
TOPMed	SAS/Samoan	1	0	not part of ancestry-stratified GWAS used in meta-analysis
TOPMed	THRV	1	1	Asian
TOPMed	VAFAR	1	1	European
TOPMed	VU_AF	1	1	European, African, Hispanic/Latino, Asian
TOPMed	walk_PHaSST	1	1	European, African, Hispanic/Latino
TOPMed	WGHS	1	1	European
TOPMed	WHI	1	1	European, African, Hispanic/Latino, Asian
Delgado et al. 2018	Bangladeshi	0	1	Asian
Dorajoo et al. 2019	Singaporean Chinese	0	1	Asian
Li et al. 2020	European	0	1	European
