# Supplementary material for: Validation of human telomere length multi-ancestry meta-analysis association signals identifies POP5 and KBTBD6 as human telomere length regulation genes
Source: Nat Commun. 2024 May 24;15:4417. doi: 10.1038/s41467-024-48394-y (PMC11126610; doi:10.1038/s41467-024-48394-y)
Supplement: Supplementary file 5 — Supplementary Data 2 [file 41467_2024_48394_MOESM5_ESM.xlsx]

## Sheet: Sheet1
Supplementary Table 2: Lead SNPs at each GWAS meta-analysis signal. The attributed genes are consistent to what is described in the Supplementary Note. The effects column represents the direction of the effect size (beta) estimate. They are ordered: TOPMed European, TOPMed Black, TOPMed Asian, TOPMed Hispanic/Latino, Li et al., Dorajoo et al., Delgado et al. A ? in the effects column indicates th…
rsid	chr	pos	tested_allele	other_allele	attributed_gene	novel	replicated	pvalue	eaf	beta	se	beta_95L	beta_95U	z	q_statistic	q_p-value	i2	n_studies	n_samples	effects
rs542948485	1	113917053	T	G	DCLRE1B			3.26e-08	0.001344	0.298099	0.053895	0.192465	0.403732	5.53113	0.429994	0.806544	0	3	98933	++?+?????
rs12044242	1	151398465	T	C	PSMB4			2.41e-09	0.632881	-0.020232	0.003388	-0.026872	-0.013592	-5.9721	8.08722	0.424997	0.010785	9	215273	----+----
rs146042055	1	226365785	A	C	PARP1			5.94e-17	0.475071	0.072757	0.00869	0.055725	0.089789	8.37265	0.040554	0.840401	0	2	28171	???????++
rs62139251	2	54251468	T	G	TSPYL6			9.68e-24	0.127655	0.042722	0.00425	0.034391	0.051052	10.0516	7.93605	0.439741	0	9	215273	+++++++++
rs11894326	2	209808365	T	C	CPS1			5.65e-12	0.428841	0.01976	0.002866	0.014142	0.025378	6.8935	4.48626	0.810806	0	9	215273	++++-++++
rs35510081	3	169831986	T	A	TERC			6.84e-99	0.275772	-0.078535	0.00372	-0.085825	-0.071245	-21.1137	5.00426	0.659444	0	8	178504	--------?
rs3775946	4	9993632	G	A	SLC2A9			1.37e-08	0.704349	-0.017772	0.003128	-0.023902	-0.011641	-5.68196	6.8439	0.553564	0	9	215273	---------
rs4691895	4	163127047	C	G	NAF1			7.95e-53	0.779553	0.052839	0.003453	0.046072	0.059606	15.3045	6.56864	0.475129	0	8	210198	+++++-++?
rs33961405	5	1277462	A	G	TERT			4.12e-42	0.453103	-0.053146	0.003906	-0.060803	-0.04549	-13.6049	8.63189	0.280176	0.189054	8	187150	-------?-
rs56099285	5	139621862	G	A	UBE2D2			1.44e-15	0.056222	0.049452	0.006191	0.037318	0.061586	7.98822	7.26518	0.50831	0	9	215273	+++++++++
rs3131064	6	30796116	C	T	POU5F1			5.34e-13	0.16814	-0.028211	0.003906	-0.035867	-0.020555	-7.22202	5.83419	0.665799	0	9	207945	--+------
rs1150748	6	31804139	C	G	BAG6			1.79e-20	0.295939	0.030206	0.003255	0.023827	0.036585	9.28047	2.60434	0.919038	0	8	207878	++++++++?
rs6968500	7	124791668	C	G	POT1			1.57e-39	0.542059	-0.038215	0.002903	-0.043905	-0.032525	-13.1632	6.49237	0.483571	0	8	210198	--------?
rs10954213	7	128949373	A	G	IRF5			2.38e-15	0.575242	-0.022706	0.002865	-0.028321	-0.017091	-7.92545	6.597	0.58067	0	9	215273	---------
rs3008267	8	257819	T	C	ZNF596	*	*	1.98e-10	0.461366	-0.018752	0.002945	-0.024524	-0.012981	-6.36817	7.99238	0.434215	0	9	213083	---------
rs10958468	8	55749589	A	G	TMEM68			4.41e-10	0.860984	-0.027162	0.00435	-0.035689	-0.018635	-6.24344	7.64325	0.469071	0	9	213083	-----+---
rs73687065	8	73033303	C	T	TERF1			2.04e-12	0.008228	0.15113	0.021476	0.109037	0.193222	7.03725	0.686038	0.876483	0	4	101543	++?++????
rs10111287	8	94566198	T	C	VIRMA			7.51e-10	0.343426	-0.018599	0.00302	-0.024518	-0.012681	-6.15971	7.77533	0.455719	0	9	213083	---------
rs62560860	9	34077464	A	G	IRL11A			2.14e-14	0.241524	-0.029762	0.003892	-0.037389	-0.022134	-7.64758	6.49776	0.591656	0	9	181389	-----+---
rs958919990	9	37391348	A	C	GRHPR	*	NA	7.26e-09	0.000126	1.2954	0.223764	0.856819	1.73397	5.78913	0	1		1	51654	+????????
rs3736462	10	5762492	G	A	TASOR2			2.63e-12	0.528902	-0.020444	0.00292	-0.026168	-0.014721	-7.00139	7.71367	0.461927	0	9	215273	----+----
rs3758526	10	94344908	G	T	NOC3L			1.94e-16	0.157256	-0.032197	0.003911	-0.039863	-0.024531	-8.23168	5.42978	0.710807	0	9	215273	---------
rs7923385	10	97357340	A	T	RRP12	*	*	4.35e-08	0.374621	0.016426	0.002997	0.010551	0.022301	5.47997	3.22864	0.863076	0	8	210198	++++++++?
rs11190126	10	99512032	C	A	NKX2-3			7.8e-10	0.396112	-0.022991	0.003736	-0.030314	-0.015668	-6.15371	10.5814	0.226566	0.243953	9	215273	---------
rs112519582	10	101531642	C	A	BTRC	*		2.81e-08	0.110921	0.038298	0.006892	0.02479	0.051805	5.55703	4.23564	0.516012	0	6	108510	++-+++???
rs2475215	10	103900944	C	T	OBFC1			2.95e-69	0.868224	-0.080205	0.004558	-0.089139	-0.071271	-17.5967	5.53343	0.477426	0	7	187102	-------??
rs12241155	10	106993939	T	C	SORCS1			1.96e-10	0.128384	0.040289	0.006326	0.027891	0.052688	6.36907	1.91695	0.927176	0	7	169340	+++++-+??
rs582297	11	108294680	G	C	ATM			1.3e-28	0.501645	-0.034577	0.003114	-0.040681	-0.028474	-11.1039	6.91642	0.437634	0	8	178504	-----+--?
rs74892322	12	120533371	T	A	POP5			2.48e-08	0.089466	0.028174	0.00505	0.018275	0.038072	5.57872	5.24386	0.630231	0	8	210198	++++++++?
rs28755851	12	123001735	T	A	ZCCHC8			2.68e-08	0.613091	0.017819	0.003202	0.011544	0.024095	5.56555	2.90721	0.893451	0	8	210198	++++++++?
rs1411041	13	41150640	T	A	KBTBD6			4.14e-16	0.670843	0.030235	0.003714	0.022955	0.037515	8.14038	6.98882	0.430045	0	8	210198	+++++-++?
rs532687339	14	24232393	T	C	TINF2			1.26e-43	0.077296	0.239049	0.01725	0.205238	0.27286	13.8576	0	1		1	23096	???????+?
rs4902358	14	65075759	G	A	MAX			1.07e-08	0.262359	-0.01889	0.0033	-0.025359	-0.012421	-5.72348	4.04095	0.85341	0	9	210296	---------
rs2572	14	72959582	T	C	DCAF4			4.31e-23	0.109487	0.045703	0.004615	0.036658	0.054749	9.90327	4.47331	0.812097	0	9	215273	+++++-+++
rs11623533	14	91446739	A	C	PPP4R3A			1.39e-09	0.454536	0.017179	0.002834	0.011624	0.022735	6.06084	2.68577	0.952505	0	9	215273	+++++-+++
rs2887399	14	95714358	T	G	TCL1A			1.74e-14	0.221285	0.026389	0.003439	0.019649	0.033129	7.67405	4.32748	0.826435	0	9	215273	+++++-+++
rs113119217	15	50073451	A	T	ATP8B4			1.57e-16	0.21936	-0.029009	0.003513	-0.035895	-0.022123	-8.2572	2.58482	0.920575	0	8	210198	--------?
rs12934863	16	68043168	G	A	DUS2			3.98e-08	0.510913	0.01716	0.003122	0.01104	0.02328	5.49601	2.88316	0.895596	0	8	210198	++++++++?
rs9939870	16	69362682	T	C	TERF2			3.51e-22	0.276456	0.033354	0.003442	0.026608	0.0401	9.69097	8.45348	0.390471	0.053644	9	215273	+++++++++
rs12149396	16	70392835	C	A	CLEC18C			1.48e-13	0.323443	-0.023268	0.003147	-0.029436	-0.017101	-7.39478	3.55367	0.829509	0	8	210198	--------?
rs7193541	16	74630845	C	T	RFWD3			7.75e-21	0.428829	-0.028254	0.003016	-0.034165	-0.022344	-9.36951	8.37432	0.397785	0.044699	9	215273	----+----
rs6564996	16	82173937	C	T	MPHOSPH6			4.52e-25	0.803832	-0.042158	0.004073	-0.050142	-0.034174	-10.3495	8.52138	0.384264	0.061184	9	215273	---------
rs11117354	16	88058486	C	T	BANP			8.75e-10	0.579389	0.01831	0.002984	0.012461	0.024159	6.13538	6.18963	0.626	0	9	215273	+++++++++
rs59922886	17	8236454	T	A	CTC1			3.22e-08	0.295202	-0.01748	0.003159	-0.023672	-0.011288	-5.53294	1.98458	0.960689	0	8	210198	--------?
rs208011	17	48180983	G	A	CBX1	*		5.27e-10	0.863324	0.02719	0.004375	0.018616	0.035764	6.21552	6.26501	0.617574	0	9	215273	++++-++++
rs144204502	17	78187152	T	C	TK1			1.04e-09	0.010817	-0.086629	0.014182	-0.114425	-0.058832	-6.10844	1.46537	0.917031	0	6	177603	-----?-??
rs2124616	18	661917	A	G	TYMSOS			5.22e-22	0.118073	-0.045135	0.004677	-0.054302	-0.035968	-9.65039	7.00115	0.42876	0.000164	8	192177	-----+-?-
rs28782011	18	44417582	T	G	SETBP1			1.09e-09	0.130564	0.025934	0.004251	0.017602	0.034266	6.10048	5.06222	0.652371	0	8	210198	+++++-++?
rs139955496	18	54306914	G	A	POLI			4.42e-09	0.226662	-0.021682	0.003692	-0.028919	-0.014445	-5.87228	2.2997	0.970418	0	9	183579	----+----
rs8105767	19	22032639	G	A	ZNF257			3.59e-34	0.327536	0.036893	0.003025	0.030963	0.042822	12.1952	6.59036	0.581403	0	9	215273	+++++++++
rs79476302	20	36967509	A	T	SAMHD1			5.51e-19	0.199932	-0.033986	0.003815	-0.041464	-0.026508	-8.90781	6.24299	0.511681	0	8	210198	--------?
rs114703330	20	63678039	C	T	RTEL1			1.95e-40	0.084082	-0.069203	0.005195	-0.079387	-0.05902	-13.3199	7.73898	0.459374	0	9	212437	---------
rs28663120	22	16973188	C	T	GAB4			1.81e-08	0.353654	-0.017639	0.003131	-0.023776	-0.011502	-5.63345	7.03505	0.425239	0.004983	8	192177	----++-?-
rs131784	22	50543007	A	G	TYMP			2.76e-11	0.73513	-0.024345	0.003653	-0.031505	-0.017184	-6.66404	5.03295	0.655942	0	8	181349	-------?-
rs12394264	X	66015290	A	G	MIR223HG			6.3e-15	0.295198	0.030507	0.003909	0.022845	0.03817	7.80362	1.49834	0.913261	0	6	108510	++++++???
rs5945232	X	154709953	C	G	DKC1			1.09e-10	0.272242	-0.022947	0.003553	-0.02991	-0.015984	-6.45929	4.23473	0.516139	0	6	108510	------???
