# Supplementary material for: Validation of human telomere length multi-ancestry meta-analysis association signals identifies POP5 and KBTBD6 as human telomere length regulation genes
Source: Nat Commun. 2024 May 24;15:4417. doi: 10.1038/s41467-024-48394-y (PMC11126610; doi:10.1038/s41467-024-48394-y)
Supplement: Supplementary file 6 — Supplementary Data 3 [file 41467_2024_48394_MOESM6_ESM.xlsx]

## Sheet: Sheet1
Supplementary Table 3: Comparison of GWAS meta-analysis lead SNPs across input cohorts (and TOPMed pooled analysis). The TOPMed analyses from Taub et al. (PMID 35530816) conducted a pooled GWAS analysis across ancestry groups and stratified their GWAS by broad ancestry group. We used the stratified ancestry groups as input for our meta-analysis (Methods). We provide the pooled analysis results fo…
			Meta-analysis (this paper)			Delgado et al. (PMID: 29151059)			Dorajoo et al. (PMID: 31171785)			Li et al. (PMID: 32109421)			TOPMed pooled analysis Taub et al. (PMID: 35530816)			TOPMed European Taub et al. (PMID: 35530816)			TOPMed African Taub et al. (PMID: 35530816)			TOPMed Asian Taub et al. (PMID: 35530816)			TOPMed Hispanic Taub et al. (PMID: 35530816)
rsid	chr_pos	novel	p-value	beta	se	p-value	beta	se	p-value	beta	se	p-value	beta	se	p-value	beta	se	p-value	beta	se	p-value	beta	se	p-value	beta	se	p-value	beta	se
rs112519582	10_101531642	novel	2.81e-08	0.038298	0.006892										7.14796e-08	0.0219983	0.00408329	0.0274593	0.154599	0.0701154	3.99253e-06	0.0351314	0.00761777	0.67319	-0.0796556	0.188858	0.0143825	0.0472878	0.0193203
rs2475215	10_103900944		2.95e-69	-0.080205	0.004558							2.25e-18	-0.073007	0.008343	2.13633e-53	-0.0496841	0.00322985	4.03152e-24	-0.094227	0.009301	6.0031e-22	-0.0744907	0.00773569	0.102841	-0.401642	0.24622	5.20991e-09	-0.087604	0.0149999
rs12241155	10_106993939	novel	1.96e-10	0.040289	0.006326							0.674875	0.016581	0.039526	1.18319e-10	0.0244548	0.00379646	0.54711	0.0189778	0.0315195	8.39358e-08	0.0408842	0.00762986	0.54238	0.172145	0.282566	0.00456568	0.0406757	0.0143417
rs3736462	10_5762492		2.63e-12	-0.020444	0.00292	0.370919	-0.0177216	0.0198061	0.147141	-0.0160509	0.0110718	3.43e-05	-0.020942	0.005052	5.60189e-08	-0.0123562	0.0022751	0.0012982	-0.0181711	0.00564954	0.000131506	-0.0275002	0.00719219	0.0412039	-0.0402941	0.0197378	0.0210959	-0.0209557	0.00908641
rs3758526	10_94344908		1.94e-16	-0.032197	0.003911	0.299219	-0.0211863	0.0204086	0.0168459	-0.0242734	0.010156	6.31e-05	-0.029758	0.007434	6.79529e-12	-0.0214811	0.00313049	5.82986e-05	-0.0335842	0.00835513	6.94252e-05	-0.0370397	0.00931056	0.00588038	-0.0500685	0.0181778	0.0415578	-0.0290126	0.0142364
rs7923385	10_97357340	novel	4.35e-08	0.016426	0.002997	0.965979	-0.00084006	0.0196958	0.0511443	0.018203	0.0093336	0.000137	0.020093	0.005266	0.000342832	0.0083607	0.00233501	0.0193397	0.0137699	0.00588731	0.063701	0.013828	0.00745737	0.559656	0.0102178	0.0175156	0.236517	0.0110193	0.00930889
rs11190126	10_99512032		7.8e-10	-0.022991	0.003736	0.101809	-0.0322269	0.0196968	2.16e-05	-0.0388023	0.0091348	0.010671	-0.012836	0.005026	3.80367e-09	-0.0137411	0.00233196	0.000616231	-0.0194801	0.00568868	1.79007e-05	-0.0345998	0.008066	0.564855	-0.0094828	0.0164733	0.00816991	-0.024318	0.00919409
rs582297	11_108294680		1.3e-28	-0.034577	0.003114	0.000472432	0.0732122	0.0209422	3.94e-08	-0.0510298	0.0092894	4.07e-07	-0.032382	0.006388	6.15072e-17	-0.0190601	0.00227929	2.25253e-12	-0.0394169	0.00561663	0.00104903	-0.0244262	0.00745374	0.0682778	-0.0307333	0.0168571	0.00173975	-0.028687	0.00916109
rs74892322	12_120533371		2.48e-08	0.028174	0.00505	0.980796	-0.000856993	0.0356033	0.0003952	0.0651665	0.0183918	0.001281	0.0251	0.007791	0.00061196	0.0144035	0.00420386	0.00351762	0.0261576	0.0089628	0.679503	0.00870596	0.0210726	0.413484	0.0271803	0.0332368	0.046278	0.0324181	0.0162672
rs28755851	12_123001735		2.68e-08	0.017819	0.003202	0.130882	0.030254	0.0200274	0.248438	0.0111975	0.0097019	0.002974	0.016264	0.005473	5.28691e-06	0.011601	0.00254795	0.000616236	0.0206596	0.00603312	0.22698	0.0123761	0.0102436	0.557949	0.010133	0.017295	0.00156787	0.0295052	0.00933172
rs1411041	13_41150640		4.14e-16	0.030235	0.003714	0.577146	0.0115371	0.0206922	0.0058494	0.0260795	0.0094624	0.006375	0.018631	0.006828	6.29191e-14	0.0220842	0.00294383	6.16219e-08	0.0414859	0.00766267	0.0004867	0.0360523	0.0103362	0.0516389	0.0328291	0.0168689	0.000657064	0.0374024	0.0109785
rs532687339	14_24232393		1.26e-43	0.239049	0.01725				0	0.239049	0.0172504
rs4902358	14_65075759		1.07e-08	-0.01889	0.0033	0.100456	-0.0353837	0.0215406	0.0823152	-0.0252873	0.0145546	0.000103	-0.020961	0.005394	0.000304865	-0.00949646	0.00262977	0.0678606	-0.0107739	0.00590048	0.0205512	-0.0226473	0.00977807	0.268887	-0.0259738	0.0234923	0.0680026	-0.0201578	0.0110455
rs2572	14_72959582		4.31e-23	0.045703	0.004615	0.0333637	0.0827564	0.0388952	0.0001094	0.0425899	0.0110088	3.34e-08	0.045869	0.0083	5.1376e-12	0.0263656	0.00382014	1.03943e-06	0.0443752	0.0090858	0.000250336	0.0596331	0.0162847	0.00227438	0.06337	0.0207645	0.0189135	0.0362885	0.0154601
rs11623533	14_91446739		1.39e-09	0.017179	0.002834	0.320672	0.0197819	0.0199198	0.287707	0.0099141	0.0093251	0.003121	0.014602	0.004939	1.42852e-07	0.0117781	0.00223853	4.00831e-05	0.0228659	0.00556755	0.0337833	0.0152723	0.00719492	0.528924	0.0106656	0.016939	0.0119488	0.0226111	0.00899533
rs2887399	14_95714358		1.74e-14	0.026389	0.003439	0.121609	0.0366401	0.0236685	0.0022505	0.0400362	0.0131051	4.75e-05	0.02551	0.006267	2.13847e-08	0.0145763	0.00260273	1.05073e-05	0.029849	0.00677393	0.0105915	0.0189665	0.00742068	0.307533	0.0252346	0.0247298	0.00705142	0.0298793	0.0110894
rs113119217	15_50073451		1.57e-16	-0.029009	0.003513	0.496694	0.0154663	0.0227546	0.0035622	-0.0294925	0.0101191	2.23e-07	-0.030237	0.005834	9.2832e-09	-0.0164995	0.00287281	7.56073e-07	-0.0321422	0.00649813	0.0133518	-0.0314304	0.012703	0.0909608	-0.0298923	0.0176841	0.324501	-0.0115109	0.0116832
rs12934863	16_68043168		3.98e-08	0.01716	0.003122				0.0285694	0.0236837	0.0108175	0.017806	0.012106	0.005108	1.06739e-06	0.0122036	0.00250136	0.00126585	0.0179462	0.00556711	0.0305091	0.0252585	0.0116753	0.586079	0.0107629	0.0197656	0.0180681	0.0218018	0.00922158
rs9939870	16_69362682		3.51e-22	0.033354	0.003442	0.00472656	0.0672047	0.0237884	0.0001683	0.0607383	0.0161437	1.87e-09	0.033889	0.005636	7.91063e-13	0.0174555	0.002437	4.64751e-05	0.0251928	0.0061858	2.36411e-05	0.0305073	0.00721657	0.600729	0.0134508	0.0257013	1.93466e-05	0.0428291	0.0100248
rs12149396	16_70392835		1.48e-13	-0.023268	0.003147				0.002042	-0.0306992	0.0099542	0.000346	-0.018022	0.005034	2.40592e-09	-0.0155178	0.0026003	4.14082e-06	-0.0260868	0.00566588	0.107161	-0.0215011	0.0133457	0.466393	-0.0127451	0.0174984	0.00190139	-0.0307594	0.00990573
rs7193541	16_74630845		7.75e-21	-0.028254	0.003016	0.741507	-0.00685678	0.020787	0.0029279	-0.0282002	0.0094784	1.19e-06	-0.024289	0.004997	1.47063e-16	-0.0186907	0.00226311	2.57415e-12	-0.0391623	0.00559525	3.38435e-05	-0.0298879	0.00720896	0.525321	-0.0105668	0.0166364	0.0159834	-0.0229446	0.00952335
rs6564996	16_82173937		4.52e-25	-0.042158	0.004073	0.0255691	0.0546618	0.0244824	2.32e-05	-0.0524492	0.0123939	1.45e-09	-0.036375	0.006008	7.10344e-17	-0.0261186	0.00312973	1.19092e-09	-0.0407766	0.00670506	0.00497068	-0.0443279	0.0157811	0.910244	-0.00247321	0.021939	3.39017e-06	-0.0605807	0.0130403
rs11117354	16_88058486		8.75e-10	0.01831	0.002984	0.511859	0.013068	0.0199223	0.0256263	0.0225272	0.0100936	0.010686	0.0135	0.005287	1.11943e-07	0.0123545	0.00232832	3.05e-06	0.0279053	0.00597873	0.126621	0.0111203	0.00727973	0.851931	0.00336316	0.018018	0.00600762	0.024969	0.00908836
rs208011	17_48180983	novel	5.27e-10	0.02719	0.004375	0.136582	-0.0480865	0.0323023	0.0805024	0.0203041	0.0116171	0.004794	0.022102	0.007833	3.04089e-07	0.0181055	0.00353561	0.000857333	0.0299916	0.00899678	0.0063521	0.02997	0.0109819	0.137802	0.0308576	0.0207932	0.0208093	0.038713	0.0167485
rs144204502	17_78187152		1.04e-09	-0.086629	0.014182							5e-06	-0.089579	0.01961	7.1192e-05	-0.0484612	0.0121999	0.00191033	-0.0761633	0.0245385	0.4913	-0.054321	0.0789272	0.993269	-0.00261854	0.310405	0.0146989	-0.108025	0.0442777
rs59922886	17_8236454		3.22e-08	-0.01748	0.003159	0.883179	0.00350682	0.0238655	0.0709779	-0.0177611	0.0098366	0.002578	-0.016349	0.005422	2.33563e-05	-0.0105549	0.00249519	0.00118486	-0.0195825	0.00603931	0.182865	-0.0120782	0.00906778	0.891749	-0.00236641	0.0173884	0.00897633	-0.02472	0.00946054
rs28782011	18_44417582		1.09e-09	0.025934	0.004251				0.0360347	0.0244548	0.0116644	0.00105	0.023941	0.007303	1.96674e-06	0.0163512	0.00343743	0.00356048	0.0240673	0.00825724	0.0240821	0.0300694	0.0133297	0.964791	0.000923462	0.0209203	0.000333771	0.0479383	0.0133623
rs139955496	18_54306914		4.42e-09	-0.021682	0.003692	0.799939	-0.00600746	0.023705	0.33671	-0.02688	0.02798	0.00202	-0.022233	0.007198	9.33678e-07	-0.0128799	0.0026258	0.000217597	-0.0226966	0.0061381	0.00563427	-0.0232278	0.00839052	0.645071	-0.0193979	0.0421127	0.0455984	-0.0214833	0.0107465
rs2124616	18_661917		5.22e-22	-0.045135	0.004677	0.0263007	-0.0838774	0.037753				1.75e-07	-0.037407	0.007156	6.7247e-15	-0.0289789	0.00372023	2.827e-09	-0.0469537	0.00790288	9.31545e-05	-0.0538637	0.0137838	0.920879	-0.00918207	0.0924432	0.0011292	-0.0541576	0.0166322
rs8105767	19_22032639		3.59e-34	0.036893	0.003025	0.00291532	0.0616225	0.0207028	0.0002205	0.0354098	0.0095851	5.42e-13	0.039174	0.005426	3.59194e-18	0.020572	0.00236704	3.62731e-09	0.036028	0.00610608	4.85377e-08	0.039484	0.00723602	0.00403426	0.0503857	0.0175226	0.0214966	0.0218598	0.00950777
rs542948485	1_113917053		3.26e-08	0.298099	0.053895										4.0172e-08	0.17596	0.0320504	1.10311e-07	0.305927	0.0576257	0.134697	0.326715	0.218417				0.437878	0.164741	0.212355
rs12044242	1_151398465		2.41e-09	-0.020232	0.003388	0.0401889	0.0414258	0.02019	0.0198838	-0.0249244	0.0107039	0.024023	-0.014214	0.006298	1.56412e-06	-0.0123441	0.00257015	0.000160699	-0.0270421	0.0071655	0.00598633	-0.0208088	0.0075709	0.110306	-0.0328329	0.0205614	0.237776	-0.0110791	0.00938463
rs146042055	1_226365785		5.94e-17	0.072757	0.00869	0.00689617	-0.0783268	0.0289904	2.24e-15	0.0722073	0.0091087
rs79476302	20_36967509		5.51e-19	-0.033986	0.003815	0.860492	0.00469379	0.0267075	0.0016225	-0.0299133	0.0094907	3.59e-06	-0.031458	0.006784	1.48765e-11	-0.0208705	0.00309233	9.34689e-09	-0.0449202	0.00782286	0.0258967	-0.0293693	0.0131834	0.565898	-0.00946924	0.016494	0.00154751	-0.033704	0.0106469
rs114703330	20_63678039		1.95e-40	-0.069203	0.005195	9.37174e-07	-0.110034	0.0224359	0.0010222	-0.0889012	0.0270682	3.79e-13	-0.071818	0.009881	8.46705e-23	-0.0380003	0.00386624	5.58627e-12	-0.0684732	0.00993832	5.47644e-06	-0.0508165	0.0111791	0.0246613	-0.101012	0.044961	1.71686e-06	-0.0737491	0.0154152
rs28663120	22_16973188		1.81e-08	-0.017639	0.003131	0.525605	-0.0123088	0.0193923				0.001946	-0.01569	0.005062	2.86115e-06	-0.0111205	0.00237591	4.15421e-05	-0.0233239	0.00569051	0.465846	-0.00626033	0.00858457	0.0380533	-0.034446	0.0166062	0.00894273	-0.0241709	0.00924586
rs131784	22_50543007		2.76e-11	-0.024345	0.003653	0.801167	0.00872256	0.0346357				0.008748	-0.016041	0.006117	3.1445e-10	-0.0171672	0.00272865	4.2095e-08	-0.033557	0.0061215	0.0116029	-0.0241471	0.009567	0.464272	-0.0423785	0.0579076	0.0198592	-0.0254837	0.0109419
rs11894326	2_209808365		5.65e-12	0.01976	0.002866	0.436686	0.0153671	0.0197571	0.0004565	0.0327661	0.0093483	5.26e-06	0.022725	0.004987	3.15826e-05	0.0094471	0.00226999	0.00557019	0.0155601	0.00561316	0.0136544	0.0181868	0.00737433	0.272695	0.0187001	0.0170485	0.0790946	0.0161549	0.00920002
rs62139251	2_54251468		9.68e-24	0.042722	0.00425	0.0511235	0.0640636	0.0328457	0.0021401	0.0371362	0.0120962	1.78e-07	0.03722	0.007124	3.57977e-15	0.0277931	0.00353205	5.74609e-12	0.0557803	0.00810077	0.0330014	0.0285325	0.0133826	0.51046	0.0144865	0.0220119	0.000297982	0.0541506	0.0149709
rs35510081	3_169831986		6.84e-99	-0.078535	0.00372	2.60009e-07	-0.11718	0.0227518	1.65e-19	-0.0837484	0.0092704	5.6e-26	-0.081617	0.007738	8.11548e-57	-0.0445567	0.00280505	3.05702e-37	-0.0815794	0.00639762	7.36197e-07	-0.0684222	0.0138183	1.13602e-05	-0.0743936	0.016948	7.53231e-12	-0.0705791	0.0103078
rs4691895	4_163127047		7.95e-53	0.052839	0.003453	0.546023	-0.0185899	0.0307918	1.36e-08	0.0616259	0.0108532	1.58e-21	0.057718	0.006052	3.47708e-26	0.0284817	0.00269062	1.61197e-12	0.046338	0.00655927	5.86052e-07	0.0450569	0.00901904	0.00375868	0.0586894	0.0202535	5.83708e-09	0.0625981	0.0107532
rs3775946	4_9993632		1.37e-08	-0.017772	0.003128	0.112745	0.0331296	0.0208891	0.147323	-0.0131886	0.0091016	0.065806	-0.010634	0.00578	2.17409e-07	-0.0126852	0.00244709	0.000322483	-0.0231592	0.0064393	0.00123472	-0.0246922	0.00764289	0.539142	-0.0103136	0.0167944	0.106626	-0.0153555	0.00951663
rs33961405	5_1277462		4.12e-42	-0.053146	0.003906	0.0860918	-0.033985	0.0198003				2.88e-19	-0.051128	0.005694	5.78e-45	-0.0325879	0.00231607	2.88244e-26	-0.0587598	0.00554175	4.45384e-09	-0.0482203	0.00821975	3.01953e-06	-0.0779976	0.0167037	1.33217e-06	-0.0437523	0.00904929
rs56099285	5_139621862		1.44e-15	0.049452	0.006191	0.276281	0.034577	0.0317596	0.0004003	0.0593165	0.0167567	3.1e-05	0.0477	0.011444	9.18026e-09	0.02853	0.00496587	0.00118606	0.0387338	0.0119467	5.25176e-05	0.0729681	0.018043	0.394169	0.0261539	0.0306942	0.0272476	0.0504847	0.022865
rs3131064	6_30796116		5.34e-13	-0.028211	0.003906	0.725689	-0.0122469	0.0349047	0.0109109	-0.0345912	0.0135889	8.59e-08	-0.039384	0.00735	3.6422e-06	-0.0135578	0.00292772	0.0090795	-0.0194801	0.00746638	0.00165666	-0.0260345	0.00827612	0.856462	0.00489179	0.0270444	0.0194944	-0.0312881	0.0133942
rs1150748	6_31804139		1.79e-20	0.030206	0.003255	0.968015	0.00086351	0.0215349	0.0087301	0.0243514	0.0092857	6.65e-10	0.033363	0.0054	3.15553e-11	0.0177392	0.00267192	1.95985e-06	0.0277346	0.00582963	0.00222255	0.0473352	0.0154753	0.09922	0.0281703	0.0170869	0.00459768	0.0283678	0.01001
rs6968500	7_124791668		1.57e-39	-0.038215	0.002903	0.381944	0.0176477	0.0201845	1.14e-08	-0.0520119	0.0091119	4.5e-10	-0.031006	0.004969	4.04417e-25	-0.0237486	0.00229382	7.76081e-12	-0.0378715	0.00553442	4.95514e-08	-0.0439433	0.00805869	0.00240024	-0.0490391	0.0161545	2.86922e-06	-0.0423523	0.00904971
rs10954213	7_128949373		2.38e-15	-0.022706	0.002865	0.256924	0.0224679	0.0198183	0.022229	-0.0205352	0.0089813	0.002059	-0.015639	0.005073	4.65495e-12	-0.0156332	0.00226052	1.94662e-07	-0.0297045	0.00570761	0.00140549	-0.0230415	0.00721506	0.0225439	-0.0374881	0.0164344	0.00930003	-0.0234161	0.00900335
rs3008267	8_257819	novel	1.98e-10	-0.018752	0.002945	0.449836	-0.0146391	0.0193718	0.0001762	-0.0342424	0.0091293	0.023487	-0.011654	0.005143	6.20028e-07	-0.0117284	0.00235279	0.000503097	-0.019927	0.00572762	0.0248148	-0.0185521	0.00826644	0.84606	-0.00318184	0.0163887	0.00890682	-0.0237694	0.00908752
rs10958468	8_55749589		4.41e-10	-0.027162	0.00435	0.0553603	0.0538653	0.0281129	0.164871	-0.0620016	0.0446416	0.007191	-0.020745	0.007716	3.40279e-07	-0.0163231	0.00320083	0.000856887	-0.0297759	0.00893169	0.000979586	-0.027197	0.0082507	0.308691	-0.0582642	0.0572355	0.0077867	-0.0353491	0.0132832
rs73687065	8_73033303		2.04e-12	0.15113	0.021476										3.09923e-12	0.0888501	0.0127417	0.73721	0.0496464	0.147955	3.7289e-11	0.157563	0.023821				0.0278508	0.136974	0.0622786
rs10111287	8_94566198		7.51e-10	-0.018599	0.00302	0.0205333	-0.0482716	0.0208385	0.0079119	-0.0238542	0.0089819	0.005689	-0.01478	0.005344	1.27569e-06	-0.0116479	0.00240485	0.000163916	-0.0227602	0.00603883	0.442035	-0.00621427	0.00808348	0.0147451	-0.0403305	0.0165385	0.0285524	-0.0203383	0.00928853
rs62560860	9_34077464		2.14e-14	-0.029762	0.003892	0.0291618	-0.0483553	0.0221682	7.28e-06	-0.0420866	0.0093833	0.003401	-0.025228	0.00861	3.11639e-07	-0.0151684	0.00296474	0.000182332	-0.0260792	0.00696873	0.0387664	-0.0308598	0.0149322	0.417152	-0.0132967	0.0163879	0.000512713	-0.0367892	0.0105898
rs958919990	9_37391348	novel	7.26e-09	1.2954	0.223764										1.86165e-07	0.628844	0.120638	7.07537e-09	1.2954	0.223764
rs5945232	X_154709953		1.09e-10	-0.022947	0.003553										7.65121e-11	-0.0136388	0.00209592	1.27966e-07	-0.0261953	0.00495961	0.131293	-0.0115638	0.00766313	0.0651796	-0.0299152	0.0162228	0.00184582	-0.0251615	0.00808016
rs12394264	X_66015290		6.3e-15	0.030507	0.003909										9.66888e-16	0.0186224	0.00231881	7.45643e-07	0.0308989	0.00624335	4.58338e-05	0.0259138	0.00635778	0.844193	0.01449	0.0737278	1.76388e-05	0.0382039	0.00889941
