# Supplementary material for: Validation of human telomere length multi-ancestry meta-analysis association signals identifies POP5 and KBTBD6 as human telomere length regulation genes
Source: Nat Commun. 2024 May 24;15:4417. doi: 10.1038/s41467-024-48394-y (PMC11126610; doi:10.1038/s41467-024-48394-y)
Supplement: Supplementary file 7 — Supplementary Data 4 [file 41467_2024_48394_MOESM7_ESM.xlsx]

## Sheet: Sheet1
Supplementary Table 4: All colocalization results with GTEx cis-eQTLs. We used GTEx version 8. Coloc was run using coloc_abf() with default priors except for p12 we set to 1e-6. In the text we considered PPH4 > 0.7 to be significant colocalization. The chromosome and position reference the sentinel SNP of the signal examined in each row. PPH0 is the posterior probability that there is no signal i…
rsid	chr	pos	gene	tissue	PPH0	PPH1	PPH2	PPH3	PPH4
rs112519582	10	101531642	ENSG00000166167.17	Adipose_Visceral_Omentum	7.77373962619389e-12	4.84038331670173e-10	0.0158062	0.984184	1.002650969126e-05
rs112519582	10	101531642	ENSG00000166189.7	Colon_Sigmoid	0.00828381	0.51578	0.00144403	0.0860258	0.388466
rs112519582	10	101531642	ENSG00000166167.17	Lung	8.68448386843146e-14	5.40746575679975e-12	0.0158062	0.984184	9.85475313214671e-06
rs112519582	10	101531642	ENSG00000166167.17	Spleen	9.61836571247076e-10	5.98895501615531e-08	0.0158062	0.984183	1.04753260165281e-05
rs2475215	10	103900944	ENSG00000065613.13	Artery_Aorta	8.92781533989865e-67	0.000158617	4.84510331487781e-64	0.0768511	0.92299
rs2475215	10	103900944	ENSG00000065613.13	Artery_Tibial	2.84731180745764e-64	0.050587	1.819563601027e-63	0.31695	0.632463
rs2475215	10	103900944	ENSG00000107960.10	Brain_Putamen_basal_ganglia	4.30268169492746e-64	0.076444	1.62364100298055e-63	0.282051	0.641505
rs2475215	10	103900944	ENSG00000107960.10	Cells_Cultured_fibroblasts	8.55267463504669e-76	1.51951923660797e-13	5.62853988879794e-63	1	2.10668800026201e-13
rs2475215	10	103900944	ENSG00000107960.10	Esophagus_Mucosa	4.71246987002287e-75	8.37245531367759e-13	5.62853988866676e-63	1	2.3058784605573e-11
rs2475215	10	103900944	ENSG00000280693.2	Skin_Not_Sun_Exposed_Suprapubic	2.49685794605288e-74	4.4360668936918e-12	5.6285398886882e-63	1	1.55760168266459e-11
rs2475215	10	103900944	ENSG00000065621.14	Skin_Sun_Exposed_Lower_leg	1.43531778971848e-197	2.55007127616638e-135	5.6285398887997e-63	1	4.11327898418528e-65
rs2475215	10	103900944	ENSG00000148834.12	Stomach	2.02246629108332e-66	0.000359323	5.20251442859772e-63	0.923549	0.0760918
rs12241155	10	106993939	ENSG00000108018.15	Thyroid	2.13254346639634e-11	3.26892174102517e-07	6.52310570029015e-05	0.99991	2.43730896237614e-05
rs3758526	10	94344908	ENSG00000268894.6	Cells_Cultured_fibroblasts	1.12110038151894e-42	3.18376590402418e-33	3.52130280591342e-10	1	2.66972416687344e-12
rs3758526	10	94344908	ENSG00000108239.8	Cells_Cultured_fibroblasts	1.38602294130541e-11	0.0393611	3.04532812107334e-10	0.863862	0.0967767
rs3758526	10	94344908	ENSG00000165841.9	Esophagus_Mucosa	1.16077979775856e-56	3.29644981226096e-47	3.52130173953963e-10	1	3.05896646269973e-07
rs3758526	10	94344908	ENSG00000173145.11	Lung	9.04386147821189e-36	2.56832825050309e-26	3.5213028059215e-10	1	3.50478357803912e-13
rs3758526	10	94344908	ENSG00000173145.11	Muscle_Skeletal	1.70417778280063e-22	4.83962293539237e-13	3.52130280588112e-10	1	1.14508211829354e-11
rs3758526	10	94344908	ENSG00000119969.14	Nerve_Tibial	1.12450854438435e-39	3.1934446026538e-30	3.52130280592093e-10	1	5.1786878819218e-13
rs3758526	10	94344908	ENSG00000165841.9	Skin_Not_Sun_Exposed_Suprapubic	5.60497560430959e-27	1.59173348935184e-17	3.52130270302572e-10	1	2.95164571704037e-08
rs3758526	10	94344908	ENSG00000165841.9	Skin_Sun_Exposed_Lower_leg	1.80306282343163e-26	5.12044241058734e-17	3.52130234112902e-10	1	1.33328101073998e-07
rs3758526	10	94344908	ENSG00000119969.14	Thyroid	4.98221914714479e-39	1.41487949772748e-29	3.52130280591953e-10	1	9.21828084773027e-13
rs7923385	10	97357340	ENSG00000181274.6	Adipose_Subcutaneous	0.00526573	0.150745	0.015694	0.445453	0.382843
rs7923385	10	97357340	ENSG00000052749.13	Adipose_Subcutaneous	7.50207028997926e-05	0.00214766	0.02667	0.7614	0.209707
rs7923385	10	97357340	ENSG00000052749.13	Adipose_Visceral_Omentum	0.000750789	0.0214932	0.0218031	0.620818	0.335135
rs7923385	10	97357340	ENSG00000052749.13	Adrenal_Gland	9.12345342879647e-09	2.6118207050253e-07	0.0296762	0.848337	0.121986
rs7923385	10	97357340	ENSG00000052749.13	Artery_Aorta	4.03679912997243e-15	1.15563706192021e-13	0.0322855	0.923815	0.0438998
rs7923385	10	97357340	ENSG00000052749.13	Artery_Coronary	0.000106884	0.00305983	0.0242756	0.692148	0.28041
rs7923385	10	97357340	ENSG00000052749.13	Artery_Tibial	3.20763770927545e-09	9.18268385099679e-08	0.0302515	0.86498	0.104769
rs7923385	10	97357340	ENSG00000052749.13	Brain_Caudate_basal_ganglia	5.56849927750956e-28	1.59412226254209e-26	0.0298325	0.852856	0.117312
rs7923385	10	97357340	ENSG00000052749.13	Brain_Cerebellar_Hemisphere	7.90469316682586e-08	2.26291903541962e-06	0.0306063	0.875241	0.09415
rs7923385	10	97357340	ENSG00000052749.13	Brain_Cerebellum	2.96640992682981e-15	8.4921075880136e-14	0.0319029	0.912748	0.0553488
rs7923385	10	97357340	ENSG00000052749.13	Brain_Cortex	7.25516839311847e-08	2.07697564125039e-06	0.0222281	0.632887	0.344882
rs7923385	10	97357340	ENSG00000052749.13	Brain_Frontal_Cortex_BA9	8.68139508546519e-09	2.48526758660693e-07	0.012985	0.365513	0.621502
rs7923385	10	97357340	ENSG00000052749.13	Brain_Nucleus_accumbens_basal_ganglia	7.75710415034802e-08	2.22066727075824e-06	0.0287688	0.822087	0.149142
rs7923385	10	97357340	ENSG00000052749.13	Brain_Putamen_basal_ganglia	2.67384903701417e-12	7.65454410099189e-11	0.0310726	0.888726	0.0802016
rs7923385	10	97357340	ENSG00000052749.13	Breast_Mammary_Tissue	1.38448802700314e-06	3.96345129959574e-05	0.0155862	0.440758	0.543614
rs7923385	10	97357340	ENSG00000052749.13	Colon_Transverse	7.39654638369394e-11	2.11745069695034e-09	0.018712	0.531179	0.450109
rs7923385	10	97357340	ENSG00000052749.13	Esophagus_Gastroesophageal_Junction	0.000257568	0.00737353	0.0243915	0.695544	0.272433
rs7923385	10	97357340	ENSG00000181274.6	Esophagus_Mucosa	4.93438629519927e-09	1.41259435928445e-07	0.0337499	0.966176	7.41147662897554e-05
rs7923385	10	97357340	ENSG00000187122.16	Esophagus_Muscularis	4.85756799991987e-39	1.39060315630404e-37	0.0337517	0.966228	1.99853789397603e-05
rs7923385	10	97357340	ENSG00000052749.13	Esophagus_Muscularis	3.8391924252141e-08	1.0990670854735e-06	0.0248363	0.708333	0.266829
rs7923385	10	97357340	ENSG00000052749.13	Heart_Atrial_Appendage	2.50581601872876e-101	7.17353964950954e-100	0.032149	0.919868	0.0479825
rs7923385	10	97357340	ENSG00000052749.13	Heart_Left_Ventricle	1.82431851809593e-144	5.22257864307802e-143	0.0334002	0.95606	0.0105394
rs7923385	10	97357340	ENSG00000181274.6	Lung	1.06236082936601e-05	0.000304128	0.0304659	0.871183	0.0980363
rs7923385	10	97357340	ENSG00000052749.13	Lung	1.34684184988219e-36	3.85567948306528e-35	0.0318901	0.912379	0.0557311
rs7923385	10	97357340	ENSG00000181274.6	Muscle_Skeletal	2.72761741312097e-13	7.80850290503077e-12	0.0212066	0.603338	0.375455
rs7923385	10	97357340	ENSG00000052749.13	Muscle_Skeletal	9.75701515829161e-118	2.79319529349879e-116	0.0332548	0.951855	0.0148899
rs7923385	10	97357340	ENSG00000171311.12	Muscle_Skeletal	3.63027217255613e-06	0.000103926	0.0329492	0.943016	0.0239272
rs7923385	10	97357340	ENSG00000187122.16	Nerve_Tibial	9.52124931047705e-89	2.72570128577208e-87	0.0337517	0.966229	1.97701870353335e-05
rs7923385	10	97357340	ENSG00000165886.4	Nerve_Tibial	0.000395605	0.0113252	0.0327881	0.938474	0.0170169
rs7923385	10	97357340	ENSG00000052749.13	Pancreas	5.25105398990711e-21	1.50324859114853e-19	0.032928	0.942402	0.0246698
rs7923385	10	97357340	ENSG00000052749.13	Pituitary	6.26599759435754e-19	1.79380147674253e-17	0.032301	0.924264	0.0434352
rs7923385	10	97357340	ENSG00000052749.13	Prostate	0.00085754	0.0245493	0.0222752	0.634507	0.317811
rs7923385	10	97357340	ENSG00000187122.16	Skin_Not_Sun_Exposed_Suprapubic	1.5133437417916e-18	4.332333760316e-17	0.0337517	0.966229	1.92177189350575e-05
rs7923385	10	97357340	ENSG00000052749.13	Skin_Not_Sun_Exposed_Suprapubic	4.9262032703363e-16	1.41025175899502e-14	0.0327499	0.937249	0.0300015
rs7923385	10	97357340	ENSG00000187122.16	Skin_Sun_Exposed_Lower_leg	6.13584572703068e-29	1.7565428697538e-27	0.0337518	0.966233	1.55001150422423e-05
rs7923385	10	97357340	ENSG00000052749.13	Skin_Sun_Exposed_Lower_leg	2.2329148762647e-29	6.39229028753308e-28	0.0329839	0.944018	0.0229979
rs7923385	10	97357340	ENSG00000181274.6	Spleen	7.97509202746196e-06	0.000228307	0.0273668	0.781535	0.190862
rs7923385	10	97357340	ENSG00000052749.13	Spleen	1.22518485441235e-26	3.50740519871223e-25	0.0325737	0.932154	0.0352723
rs7923385	10	97357340	ENSG00000052749.13	Stomach	3.14445151619537e-06	9.00179720250633e-05	0.0321157	0.918904	0.0488872
rs7923385	10	97357340	ENSG00000052749.13	Testis	2.67604776617824e-07	7.66087159279955e-06	0.0317981	0.909719	0.0584754
rs7923385	10	97357340	ENSG00000052749.13	Thyroid	0.000523956	0.0149996	0.0285212	0.815084	0.140871
rs7923385	10	97357340	ENSG00000213390.10	Whole_Blood	5.95620709341084e-27	1.70511671351471e-25	0.0337508	0.966202	4.70043109957057e-05
rs7923385	10	97357340	ENSG00000181274.6	Whole_Blood	3.13091830111764e-12	8.96305491088558e-11	0.0247374	0.705473	0.26979
rs7923385	10	97357340	ENSG00000225850.3	Whole_Blood	0.00172953	0.0495123	0.0127486	0.359194	0.576816
rs7923385	10	97357340	ENSG00000052749.13	Whole_Blood	3.36109582913275e-82	9.62199699254727e-81	0.0237993	0.678337	0.297864
rs11190126	10	99512032	ENSG00000257582.5	Colon_Sigmoid	1.22764093352928e-37	3.06954022050979e-34	0.000398293	0.995838	0.00376354
rs11190126	10	99512032	ENSG00000228778.2	Colon_Transverse	1.41006483499708e-29	3.52566504287778e-26	0.000392744	0.981822	0.0177852
rs11190126	10	99512032	ENSG00000257582.5	Colon_Transverse	3.46099859588027e-43	8.65373099171676e-40	0.000388774	0.971796	0.0278148
rs11190126	10	99512032	ENSG00000257582.5	Minor_Salivary_Gland	2.46736809532294e-33	6.16930029246556e-30	0.00039867	0.996788	0.00281303
rs11190126	10	99512032	ENSG00000257582.5	Spleen	1.47820751250912e-47	3.69604604243856e-44	0.000399233	0.998212	0.00138859
rs11190126	10	99512032	ENSG00000119919.10	Thyroid	3.56707842428514e-18	8.91896840029469e-15	0.000399629	0.99921	0.000390065
rs582297	11	108294680	ENSG00000149308.16	Adipose_Subcutaneous	2.7387200956426e-33	3.51180148511463e-12	4.84456282511717e-22	0.617382	0.382618
rs582297	11	108294680	ENSG00000149311.18	Adipose_Subcutaneous	1.3553372286111e-22	0.173792	4.21791086278367e-22	0.537971	0.288237
rs582297	11	108294680	ENSG00000178202.12	Adipose_Subcutaneous	2.60889855143605e-57	3.34533412962625e-36	7.79861876376303e-22	1	1.50519241552688e-24
rs582297	11	108294680	ENSG00000149311.18	Adipose_Visceral_Omentum	2.32532816433218e-23	0.0298172	4.42359949031031e-22	0.563158	0.407024
rs582297	11	108294680	ENSG00000166323.12	Adrenal_Gland	2.63547249588115e-25	0.000337941	7.74444490832433e-22	0.992987	0.00667541
rs582297	11	108294680	ENSG00000149311.18	Artery_Aorta	1.78235241229404e-28	2.28547191020015e-07	6.09058131336457e-22	0.77877	0.22123
rs582297	11	108294680	ENSG00000149311.18	Artery_Coronary	2.06505080444561e-23	0.0264797	5.89439609420535e-22	0.753627	0.219894
rs582297	11	108294680	ENSG00000075239.13	Artery_Tibial	4.03119406377224e-31	5.16911287227363e-10	7.79861871714697e-22	1	5.51572093344816e-09
rs582297	11	108294680	ENSG00000149308.16	Artery_Tibial	2.39897295087348e-27	3.07615107693237e-06	6.51564996879886e-22	0.833826	0.166171
rs582297	11	108294680	ENSG00000149311.18	Artery_Tibial	9.06069734009594e-27	1.16183360343209e-05	5.66310881082958e-22	0.723402	0.276586
rs582297	11	108294680	ENSG00000178202.12	Artery_Tibial	1.81139812886318e-93	2.32271660371447e-72	7.79861876376314e-22	1	1.89033393525685e-24
rs582297	11	108294680	ENSG00000149308.16	Brain_Cerebellum	2.8327148439711e-23	0.0363233	5.77406482135837e-22	0.73814	0.225536
rs582297	11	108294680	ENSG00000075239.13	Cells_Cultured_fibroblasts	7.05958732433791e-58	9.05235598531987e-37	7.79861876376325e-22	1	7.3913977585269e-20
rs582297	11	108294680	ENSG00000149311.18	Cells_Cultured_fibroblasts	1.12620586616536e-34	1.44410939972905e-13	6.75966801796945e-22	0.865432	0.134568
rs582297	11	108294680	ENSG00000178202.12	Cells_Cultured_fibroblasts	2.55994398116004e-101	3.28256074403201e-80	7.79861876376336e-22	1	1.89033393526975e-24
rs582297	11	108294680	ENSG00000149308.16	Colon_Sigmoid	9.04806810826452e-25	0.00116021	4.32444138298241e-22	0.550026	0.448814
rs582297	11	108294680	ENSG00000149308.16	Esophagus_Gastroesophageal_Junction	2.08380838374091e-24	0.00267202	5.40624120386527e-22	0.690159	0.307169
rs582297	11	108294680	ENSG00000149311.18	Esophagus_Gastroesophageal_Junction	4.15404477193911e-28	5.32664167562751e-07	6.65571461775912e-22	0.851968	0.148032
rs582297	11	108294680	ENSG00000075239.13	Esophagus_Mucosa	1.12703007592559e-32	1.44516626606038e-11	6.6043576463977e-22	0.845316	0.154684
rs582297	11	108294680	ENSG00000149311.18	Esophagus_Mucosa	6.13797893929199e-23	0.078706	6.01501261369406e-22	0.769777	0.151517
rs582297	11	108294680	ENSG00000075239.13	Esophagus_Muscularis	1.55014657323328e-22	0.198772	4.38045669481115e-22	0.559277	0.241951
rs582297	11	108294680	ENSG00000149311.18	Esophagus_Muscularis	5.2311505060043e-45	6.70779103898663e-24	2.33578845388699e-22	0.292437	0.707563
rs582297	11	108294680	ENSG00000149311.18	Heart_Atrial_Appendage	3.79884504958747e-24	0.00487118	6.59814481995191e-22	0.84456	0.150569
rs582297	11	108294680	ENSG00000149311.18	Heart_Left_Ventricle	2.43969446016951e-23	0.0312837	5.85610251096429e-22	0.748715	0.220001
rs582297	11	108294680	ENSG00000075239.13	Lung	1.43585021905578e-27	1.8411596496133e-06	7.78899392370767e-22	0.998753	0.00124478
rs582297	11	108294680	ENSG00000075239.13	Muscle_Skeletal	5.97240254976313e-80	7.65828248652742e-59	7.79861876376336e-22	1	3.04029542888518e-22
rs582297	11	108294680	ENSG00000149308.16	Muscle_Skeletal	3.53053532800798e-23	0.0452713	5.20968643468402e-22	0.665131	0.289598
rs582297	11	108294680	ENSG00000149311.18	Muscle_Skeletal	1.79184708006626e-23	0.0229765	5.91002185799103e-22	0.755615	0.221408
rs582297	11	108294680	ENSG00000178202.12	Muscle_Skeletal	6.31867006311705e-56	8.10229382217952e-35	7.79861876376303e-22	1	1.88384099304029e-24
rs582297	11	108294680	ENSG00000075239.13	Nerve_Tibial	2.8262452461927e-26	3.62403309073791e-05	7.78905900814483e-22	0.998762	0.0012016
rs582297	11	108294680	ENSG00000149308.16	Nerve_Tibial	1.09244590813012e-36	1.40081973644648e-15	5.24229677583642e-22	0.668897	0.331103
rs582297	11	108294680	ENSG00000149311.18	Prostate	2.83221607311792e-26	3.6316893528352e-05	5.19300018726812e-22	0.662513	0.337451
rs582297	11	108294680	ENSG00000075239.13	Skin_Not_Sun_Exposed_Suprapubic	1.25484525933101e-40	1.60906090853133e-19	7.79861876376308e-22	1	2.55675072027504e-16
rs582297	11	108294680	ENSG00000178202.12	Skin_Not_Sun_Exposed_Suprapubic	7.56977236078916e-85	9.70655521201097e-64	7.79861876376336e-22	1	1.89033393526927e-24
rs582297	11	108294680	ENSG00000075239.13	Skin_Sun_Exposed_Lower_leg	3.68428335203905e-50	4.72427677726522e-29	7.79861876376292e-22	1	1.83288599628416e-16
rs582297	11	108294680	ENSG00000149308.16	Skin_Sun_Exposed_Lower_leg	9.01945974600089e-31	1.15654579602103e-09	6.02977733015662e-22	0.770894	0.229106
rs582297	11	108294680	ENSG00000178202.12	Skin_Sun_Exposed_Lower_leg	7.6256817326488e-93	9.77824658910383e-72	7.79861876376336e-22	1	1.89033393488781e-24
rs582297	11	108294680	ENSG00000149308.16	Spleen	1.01268368287513e-24	0.00129854	5.09298953010857e-22	0.649572	0.34913
rs582297	11	108294680	ENSG00000149308.16	Thyroid	1.56473757714577e-32	2.00642911846961e-11	5.46221930286839e-22	0.697382	0.302618
rs582297	11	108294680	ENSG00000149311.18	Thyroid	7.25990398758895e-25	0.000930922	6.23793554586487e-22	0.797865	0.201204
rs582297	11	108294680	ENSG00000075239.13	Whole_Blood	8.24821616636817e-26	0.000105765	7.79332716281469e-22	0.999316	0.000578551
rs582297	11	108294680	ENSG00000149308.16	Whole_Blood	5.00091876211573e-23	0.0641257	4.27619071221796e-22	0.544412	0.391462
rs582297	11	108294680	ENSG00000149311.18	Whole_Blood	4.11386227900382e-45	5.27511653489105e-24	6.59768779447693e-22	0.844452	0.155548
rs74892322	12	120533371	ENSG00000257218.5	Adipose_Subcutaneous	1.09788016717281e-40	1.8757887122051e-38	0.00182578	0.305012	0.693162
rs74892322	12	120533371	ENSG00000110871.14	Adipose_Subcutaneous	8.57887230015286e-76	1.46574756564872e-73	0.00581883	0.99418	1.44315232401881e-06
rs74892322	12	120533371	ENSG00000257218.5	Adipose_Visceral_Omentum	3.555035044591e-35	6.07397310519747e-33	0.00107293	0.175077	0.82385
rs74892322	12	120533371	ENSG00000110871.14	Adipose_Visceral_Omentum	2.66458632776393e-44	4.55259244657517e-42	0.00581883	0.99418	1.41997798525254e-06
rs74892322	12	120533371	ENSG00000167272.10	Adipose_Visceral_Omentum	9.2704199625589e-06	0.0015839	0.00578912	0.989068	0.00354932
rs74892322	12	120533371	ENSG00000257218.5	Adrenal_Gland	2.62772413583899e-25	4.48961136212947e-23	0.00581883	0.994179	2.55832020436037e-06
rs74892322	12	120533371	ENSG00000167272.10	Adrenal_Gland	2.74590773621008e-10	4.69153455026278e-08	0.00581876	0.994166	1.47418075803189e-05
rs74892322	12	120533371	ENSG00000257218.5	Artery_Aorta	2.96486758208699e-34	5.06563950233578e-32	0.000929684	0.150355	0.848716
rs74892322	12	120533371	ENSG00000110871.14	Artery_Aorta	1.88583665127085e-45	3.2220557482388e-43	0.00581883	0.99418	1.424138361046e-06
rs74892322	12	120533371	ENSG00000167272.10	Artery_Aorta	1.47926303374903e-16	2.52740233775616e-14	0.00581882	0.994177	3.71224535013788e-06
rs74892322	12	120533371	ENSG00000257218.5	Artery_Coronary	3.48834757340232e-13	5.9600323890047e-11	0.00226591	0.380975	0.616759
rs74892322	12	120533371	ENSG00000257218.5	Artery_Tibial	6.86033902266396e-46	1.17212669336686e-43	0.00572042	0.977195	0.017085
rs74892322	12	120533371	ENSG00000110871.14	Artery_Tibial	8.44351552427837e-100	1.44262111524934e-97	0.00581883	0.99418	1.43640440695313e-06
rs74892322	12	120533371	ENSG00000167272.10	Artery_Tibial	4.92576325713924e-07	8.4159377252709e-05	0.00519799	0.887028	0.10769
rs74892322	12	120533371	ENSG00000257218.5	Brain_Amygdala	8.58709727753013e-19	1.46714516542839e-16	0.00581886	0.994178	2.95772537242953e-06
rs74892322	12	120533371	ENSG00000257218.5	Brain_Anterior_cingulate_cortex_BA24	1.15824765664519e-39	1.97892883213899e-37	0.00581883	0.994179	2.59020057642398e-06
rs74892322	12	120533371	ENSG00000167272.10	Brain_Anterior_cingulate_cortex_BA24	3.30328203399808e-06	0.000564384	0.00571596	0.976429	0.0172869
rs74892322	12	120533371	ENSG00000257218.5	Brain_Caudate_basal_ganglia	2.99654834093575e-45	5.11976723930205e-43	0.00581883	0.994179	2.60512604374992e-06
rs74892322	12	120533371	ENSG00000257218.5	Brain_Cerebellar_Hemisphere	4.1596895014202e-11	7.10705781995718e-09	0.00580389	0.9916	0.0025958
rs74892322	12	120533371	ENSG00000257218.5	Brain_Cerebellum	4.08996245825766e-10	6.98792604323884e-08	0.00410158	0.697796	0.298102
rs74892322	12	120533371	ENSG00000257218.5	Brain_Cortex	1.75196591865005e-53	2.99333023096183e-51	0.00581883	0.994179	2.60912536370537e-06
rs74892322	12	120533371	ENSG00000167272.10	Brain_Cortex	7.65909140626008e-09	1.30859793583905e-06	0.00575244	0.982721	0.0115255
rs74892322	12	120533371	ENSG00000257218.5	Brain_Frontal_Cortex_BA9	3.57609092728858e-63	6.1099463531713e-61	0.00581883	0.994179	2.58811504151694e-06
rs74892322	12	120533371	ENSG00000167272.10	Brain_Frontal_Cortex_BA9	1.06309948057544e-05	0.00181636	0.00510754	0.871435	0.12163
rs74892322	12	120533371	ENSG00000257218.5	Brain_Hippocampus	1.25120367672073e-25	2.13775036988424e-23	0.00581883	0.994178	2.71124098380228e-06
rs74892322	12	120533371	ENSG00000167272.10	Brain_Hippocampus	8.95422162577156e-05	0.0152988	0.00539514	0.921209	0.0580073
rs74892322	12	120533371	ENSG00000257218.5	Brain_Hypothalamus	5.46619720720492e-28	9.33929599972444e-26	0.00581883	0.994179	2.57544244960897e-06
rs74892322	12	120533371	ENSG00000257218.5	Brain_Nucleus_accumbens_basal_ganglia	2.47749453428201e-28	4.23293581659582e-26	0.00581717	0.993893	0.000289977
rs74892322	12	120533371	ENSG00000167272.10	Brain_Nucleus_accumbens_basal_ganglia	0.000470923	0.0804598	0.00208875	0.351216	0.565764
rs74892322	12	120533371	ENSG00000257218.5	Brain_Putamen_basal_ganglia	1.9746863082542e-30	3.37385989432798e-28	0.00581883	0.994179	2.59754140483323e-06
rs74892322	12	120533371	ENSG00000257218.5	Brain_Spinal_cord_cervical_c-1	1.54334625895256e-19	2.63688336783835e-17	0.00581885	0.994179	2.55011252874187e-06
rs74892322	12	120533371	ENSG00000257218.5	Brain_Substantia_nigra	4.18388927983563e-23	7.14838402046813e-21	0.00581884	0.994179	2.51968749417026e-06
rs74892322	12	120533371	ENSG00000257218.5	Breast_Mammary_Tissue	3.53856985623909e-28	6.04584142436529e-26	0.00104709	0.170617	0.828336
rs74892322	12	120533371	ENSG00000257218.5	Cells_Cultured_fibroblasts	2.07752159850788e-69	3.54956003429646e-67	0.00581883	0.994179	2.56293090051261e-06
rs74892322	12	120533371	ENSG00000110871.14	Cells_Cultured_fibroblasts	2.85015665692404e-47	4.86964957099259e-45	0.00581883	0.99418	1.43246531637582e-06
rs74892322	12	120533371	ENSG00000167272.10	Cells_Cultured_fibroblasts	8.1081580225164e-10	1.38532343967713e-07	0.00581882	0.994178	3.38308214484645e-06
rs74892322	12	120533371	ENSG00000257218.5	Cells_EBV-transformed_lymphocytes	4.65632583611354e-05	0.00795558	0.00536737	0.916341	0.0702892
rs74892322	12	120533371	ENSG00000257218.5	Colon_Sigmoid	1.99231851110735e-21	3.40398586839957e-19	0.00581106	0.992837	0.00135162
rs74892322	12	120533371	ENSG00000257218.5	Colon_Transverse	2.99187486124843e-21	5.11178292573765e-19	0.00581878	0.99417	1.09501579369763e-05
rs74892322	12	120533371	ENSG00000110871.14	Colon_Transverse	2.2004247043724e-38	3.75954675740974e-36	0.00581883	0.99418	1.43574210210582e-06
rs74892322	12	120533371	ENSG00000257218.5	Esophagus_Gastroesophageal_Junction	1.4486772549001e-22	2.47514485061476e-20	0.005682	0.970563	0.0237553
rs74892322	12	120533371	ENSG00000110871.14	Esophagus_Gastroesophageal_Junction	6.16610826630344e-33	1.05351354637833e-30	0.00581883	0.99418	1.43208806522197e-06
rs74892322	12	120533371	ENSG00000167272.10	Esophagus_Gastroesophageal_Junction	1.6284110153119e-05	0.00278223	0.00552395	0.943314	0.0483636
rs74892322	12	120533371	ENSG00000257218.5	Esophagus_Mucosa	3.33039322152565e-33	5.6901601822623e-31	0.00581882	0.994178	3.01715881182291e-06
rs74892322	12	120533371	ENSG00000110871.14	Esophagus_Mucosa	2.46349590811256e-35	4.20901839305531e-33	0.00581883	0.99418	1.41197824462031e-06
rs74892322	12	120533371	ENSG00000257218.5	Esophagus_Muscularis	4.57177457657652e-42	7.81112857478065e-40	0.00581882	0.994178	3.10006545547992e-06
rs74892322	12	120533371	ENSG00000110871.14	Esophagus_Muscularis	1.85950345220686e-65	3.17706402779654e-63	0.00581883	0.99418	1.42239415786365e-06
rs74892322	12	120533371	ENSG00000257218.5	Heart_Atrial_Appendage	1.06400724384927e-18	1.8179149577467e-16	0.00246163	0.414755	0.582783
rs74892322	12	120533371	ENSG00000167272.10	Heart_Atrial_Appendage	1.06446409804916e-15	1.81869551830049e-13	0.00581882	0.994177	3.8419375583568e-06
rs74892322	12	120533371	ENSG00000257218.5	Heart_Left_Ventricle	2.05520187670247e-26	3.51142556072278e-24	0.00581318	0.993204	0.00098318
rs74892322	12	120533371	ENSG00000110871.14	Heart_Left_Ventricle	2.37935146762992e-157	4.06525298370417e-155	0.00581883	0.99418	1.43278129348023e-06
rs74892322	12	120533371	ENSG00000167272.10	Heart_Left_Ventricle	1.08343757072871e-12	1.8511127410064e-10	0.00581881	0.994176	5.05254283350528e-06
rs74892322	12	120533371	ENSG00000257218.5	Liver	2.22984161442245e-11	3.80980480131937e-09	0.00581883	0.994179	2.59305228103974e-06
rs74892322	12	120533371	ENSG00000257218.5	Lung	1.02196271399153e-19	1.74607956361602e-17	0.00144991	0.240141	0.758409
rs74892322	12	120533371	ENSG00000110871.14	Lung	5.09118003287605e-48	8.69856139405941e-46	0.00581883	0.99418	1.40189701114469e-06
rs74892322	12	120533371	ENSG00000257218.5	Minor_Salivary_Gland	2.11491788211491e-07	3.61344414017487e-05	0.000946972	0.153338	0.845679
rs74892322	12	120533371	ENSG00000257218.5	Muscle_Skeletal	5.13887088937628e-102	8.78004384813155e-100	0.00581883	0.994179	2.60655670978005e-06
rs74892322	12	120533371	ENSG00000110871.14	Muscle_Skeletal	3.43443542017337e-305	5.8679220069604e-303	0.00581883	0.99418	1.43797373563947e-06
rs74892322	12	120533371	ENSG00000257218.5	Nerve_Tibial	3.41581592121166e-53	5.83610956784026e-51	0.000900075	0.145244	0.853856
rs74892322	12	120533371	ENSG00000110871.14	Nerve_Tibial	7.23270452196506e-39	1.2357473890756e-36	0.00581883	0.99418	1.42673179891114e-06
rs74892322	12	120533371	ENSG00000257218.5	Ovary	1.06887509707256e-16	1.82622677249503e-14	0.00581878	0.994167	1.39228156085312e-05
rs74892322	12	120533371	ENSG00000257218.5	Pancreas	2.85368497006354e-11	4.87567788825167e-09	0.00581854	0.99413	5.18944336251101e-05
rs74892322	12	120533371	ENSG00000110871.14	Pancreas	2.78287943236444e-59	4.7547027287134e-57	0.00581883	0.99418	1.44097491257097e-06
rs74892322	12	120533371	ENSG00000111775.2	Pituitary	3.12059024777587e-05	0.0053317	0.00220592	0.370675	0.621756
rs74892322	12	120533371	ENSG00000257218.5	Pituitary	3.61702290945108e-14	6.17988196363192e-12	0.00581537	0.993581	0.000603351
rs74892322	12	120533371	ENSG00000257218.5	Prostate	3.02336526962219e-12	5.16558602222892e-10	0.00581576	0.993649	0.00053481
rs74892322	12	120533371	ENSG00000257218.5	Skin_Not_Sun_Exposed_Suprapubic	5.11715173538967e-23	8.74293547774212e-21	0.0011101	0.181493	0.817397
rs74892322	12	120533371	ENSG00000257218.5	Skin_Sun_Exposed_Lower_leg	9.0793347295814e-31	1.55125432714004e-28	0.00581853	0.994127	5.44803351707951e-05
rs74892322	12	120533371	ENSG00000110871.14	Skin_Sun_Exposed_Lower_leg	9.93651127884703e-81	1.69770765998598e-78	0.00581883	0.99418	1.43334690287881e-06
rs74892322	12	120533371	ENSG00000257218.5	Spleen	0.000211443	0.0361262	0.00503863	0.859891	0.0987328
rs74892322	12	120533371	ENSG00000257218.5	Stomach	1.30141663936652e-18	2.2235419811672e-16	0.00574028	0.980623	0.0136371
rs74892322	12	120533371	ENSG00000257218.5	Testis	6.60919880785437e-17	1.12921800495018e-14	0.00581882	0.994178	3.13620657820132e-06
rs74892322	12	120533371	ENSG00000111786.8	Testis	0.000555124	0.094846	0.00218437	0.367865	0.534549
rs74892322	12	120533371	ENSG00000257218.5	Thyroid	1.93620376123477e-41	3.30811072870175e-39	0.00522132	0.891055	0.103724
rs74892322	12	120533371	ENSG00000167272.10	Thyroid	3.98120269269459e-18	6.80210399572828e-16	0.00581883	0.994179	2.57683958594326e-06
rs74892322	12	120533371	ENSG00000257218.5	Uterus	9.30035872428427e-07	0.000158901	0.00110401	0.180443	0.818294
rs74892322	12	120533371	ENSG00000257218.5	Whole_Blood	6.66509833189467e-16	1.13876874640154e-13	0.00581882	0.994177	3.70736070271659e-06
rs28755851	12	123001735	ENSG00000130921.7	Adipose_Subcutaneous	4.86893240501121e-13	7.5767941637218e-11	0.00427391	0.661745	0.333981
rs28755851	12	123001735	ENSG00000235423.8	Adipose_Subcutaneous	1.74654988427543e-07	2.71789539657752e-05	0.00443019	0.686312	0.30923
rs28755851	12	123001735	ENSG00000111328.6	Adipose_Subcutaneous	1.8455716815881e-50	2.87198826818683e-48	0.00548779	0.852564	0.141948
rs28755851	12	123001735	ENSG00000182196.13	Adipose_Visceral_Omentum	1.90897383454547e-10	2.970651593642e-08	0.00368986	0.569934	0.426376
rs28755851	12	123001735	ENSG00000130921.7	Adipose_Visceral_Omentum	6.38828228566324e-16	9.94113204126711e-14	0.00514994	0.799455	0.195395
rs28755851	12	123001735	ENSG00000235423.8	Adipose_Visceral_Omentum	1.22914880627163e-14	1.91274117753604e-12	0.00484226	0.751087	0.24407
rs28755851	12	123001735	ENSG00000111328.6	Adipose_Visceral_Omentum	4.94431354746194e-34	7.69409860598255e-32	0.0056653	0.880468	0.113867
rs28755851	12	123001735	ENSG00000111325.16	Artery_Aorta	0.000414489	0.0645008	0.00410754	0.636247	0.29473
rs28755851	12	123001735	ENSG00000150967.17	Artery_Aorta	4.73994110439055e-06	0.000737606	0.00483313	0.749661	0.244764
rs28755851	12	123001735	ENSG00000130921.7	Artery_Aorta	6.93095217627728e-17	1.07856083490097e-14	0.00460261	0.713416	0.281981
rs28755851	12	123001735	ENSG00000235423.8	Artery_Aorta	4.84667913937959e-19	7.54216472154926e-17	0.00472919	0.733313	0.261958
rs28755851	12	123001735	ENSG00000111328.6	Artery_Aorta	5.47969571799998e-29	8.52723412064252e-27	0.0051367	0.797373	0.19749
rs28755851	12	123001735	ENSG00000111325.16	Artery_Tibial	0.000988999	0.153903	0.00341645	0.52852	0.313172
rs28755851	12	123001735	ENSG00000150967.17	Artery_Tibial	3.18946487951688e-10	4.96328904867258e-08	0.00414482	0.641452	0.354403
rs28755851	12	123001735	ENSG00000130921.7	Artery_Tibial	2.8321278792397e-09	4.40721870861293e-07	0.00594711	0.924767	0.0692859
rs28755851	12	123001735	ENSG00000051825.14	Artery_Tibial	2.57139842371697e-09	4.00148429856407e-07	0.00462332	0.716671	0.278705
rs28755851	12	123001735	ENSG00000235423.8	Artery_Tibial	5.29520336249082e-15	8.24013615209516e-13	0.00413132	0.63933	0.356539
rs28755851	12	123001735	ENSG00000111328.6	Artery_Tibial	7.32192686067735e-19	1.13940240057718e-16	0.00572968	0.890588	0.103682
rs28755851	12	123001735	ENSG00000090975.12	Brain_Cerebellar_Hemisphere	3.21804045550389e-10	5.00775357376601e-08	0.00391732	0.60569	0.390393
rs28755851	12	123001735	ENSG00000235423.8	Brain_Cerebellar_Hemisphere	1.02638947391231e-08	1.59721595397263e-06	0.00628856	0.978442	0.0152678
rs28755851	12	123001735	ENSG00000090975.12	Brain_Cerebellum	9.43207882989026e-09	1.4677739160339e-06	0.00397164	0.614229	0.381798
rs28755851	12	123001735	ENSG00000235423.8	Brain_Cerebellum	1.50481350517594e-06	0.000234172	0.00599915	0.93295	0.0608148
rs28755851	12	123001735	ENSG00000183955.12	Brain_Cerebellum	3.24180691864478e-13	5.04474116663037e-11	0.00599685	0.932586	0.0614169
rs28755851	12	123001735	ENSG00000182196.13	Breast_Mammary_Tissue	0.000533101	0.0829585	0.00348682	0.538861	0.374161
rs28755851	12	123001735	ENSG00000130921.7	Breast_Mammary_Tissue	5.38566869221829e-07	8.38091386788205e-05	0.00481248	0.746407	0.248696
rs28755851	12	123001735	ENSG00000235423.8	Breast_Mammary_Tissue	6.47665318046243e-08	1.00786504999888e-05	0.00432052	0.669073	0.326597
rs28755851	12	123001735	ENSG00000111328.6	Breast_Mammary_Tissue	3.80409983759269e-25	5.91975387007268e-23	0.00579003	0.900074	0.0941358
rs28755851	12	123001735	ENSG00000111325.16	Cells_Cultured_fibroblasts	2.66999154202528e-31	4.15491008090038e-29	0.00485891	0.753705	0.241436
rs28755851	12	123001735	ENSG00000150967.17	Cells_Cultured_fibroblasts	3.67833222003416e-15	5.72404046281282e-13	0.00335966	0.518028	0.478612
rs28755851	12	123001735	ENSG00000182196.13	Cells_Cultured_fibroblasts	5.19933230345647e-26	8.09094630509428e-24	0.00378911	0.585536	0.410675
rs28755851	12	123001735	ENSG00000280120.1	Cells_Cultured_fibroblasts	7.77707238955103e-08	1.21022991880818e-05	0.0044703	0.692617	0.302901
rs28755851	12	123001735	ENSG00000130921.7	Cells_Cultured_fibroblasts	1.38504350188083e-17	2.15533686825281e-15	0.00457403	0.708924	0.286502
rs28755851	12	123001735	ENSG00000051825.14	Cells_Cultured_fibroblasts	1.2853161263922e-08	2.00014601044015e-06	0.00383697	0.59306	0.403101
rs28755851	12	123001735	ENSG00000235423.8	Cells_Cultured_fibroblasts	3.95949845875742e-26	6.16157759403308e-24	0.00485047	0.752379	0.24277
rs28755851	12	123001735	ENSG00000111328.6	Cells_Cultured_fibroblasts	3.28708405524458e-124	5.11519922926171e-122	0.00551973	0.857584	0.136896
rs28755851	12	123001735	ENSG00000183955.12	Cells_Cultured_fibroblasts	2.67348700027468e-19	4.16034954184596e-17	0.00487597	0.756388	0.238736
rs28755851	12	123001735	ENSG00000150977.10	Cells_Cultured_fibroblasts	1.22799878246736e-35	1.91095156681164e-33	0.00638506	0.993612	2.9431576924129e-06
rs28755851	12	123001735	ENSG00000111325.16	Cells_EBV-transformed_lymphocytes	4.88310811612962e-08	7.59884403878908e-06	0.00419995	0.650118	0.345674
rs28755851	12	123001735	ENSG00000150967.17	Colon_Sigmoid	8.67483896801714e-07	0.000134994	0.0059961	0.93247	0.0613978
rs28755851	12	123001735	ENSG00000130921.7	Colon_Sigmoid	2.82462658088779e-12	4.39554555547682e-10	0.00477248	0.740119	0.255108
rs28755851	12	123001735	ENSG00000235423.8	Colon_Sigmoid	9.87757516069225e-14	1.53709987331574e-11	0.00419174	0.648829	0.34698
rs28755851	12	123001735	ENSG00000111328.6	Colon_Sigmoid	2.89562553810771e-19	4.50603065568905e-17	0.00573345	0.89118	0.103087
rs28755851	12	123001735	ENSG00000150967.17	Colon_Transverse	7.70719856947312e-10	1.19935649711889e-07	0.00622878	0.969044	0.0247266
rs28755851	12	123001735	ENSG00000182196.13	Colon_Transverse	2.43236131047444e-08	3.78512155196433e-06	0.00379886	0.587068	0.409129
rs28755851	12	123001735	ENSG00000235423.8	Colon_Transverse	2.9754540695331e-10	4.63025590687139e-08	0.00512063	0.794847	0.200032
rs28755851	12	123001735	ENSG00000111328.6	Colon_Transverse	8.55200463010269e-40	1.33082107902737e-37	0.00522114	0.810647	0.184131
rs28755851	12	123001735	ENSG00000150967.17	Esophagus_Gastroesophageal_Junction	3.24466629450866e-05	0.00504919	0.00583368	0.906988	0.0820968
rs28755851	12	123001735	ENSG00000130921.7	Esophagus_Gastroesophageal_Junction	2.90059280157827e-10	4.51376046784142e-08	0.00629746	0.979841	0.0138617
rs28755851	12	123001735	ENSG00000051825.14	Esophagus_Gastroesophageal_Junction	6.60010368408065e-15	1.02707581280102e-12	0.0049708	0.771294	0.223735
rs28755851	12	123001735	ENSG00000235423.8	Esophagus_Gastroesophageal_Junction	5.16533888208749e-13	8.03804740751083e-11	0.00626799	0.975208	0.018524
rs28755851	12	123001735	ENSG00000111328.6	Esophagus_Gastroesophageal_Junction	1.87537582937519e-20	2.91836802338236e-18	0.00559389	0.869242	0.125164
rs28755851	12	123001735	ENSG00000183955.12	Esophagus_Gastroesophageal_Junction	1.36851933202988e-05	0.00212962	0.00489871	0.759984	0.232974
rs28755851	12	123001735	ENSG00000111325.16	Esophagus_Mucosa	1.52116153210415e-07	2.36715708081355e-05	0.00440909	0.682995	0.312572
rs28755851	12	123001735	ENSG00000150967.17	Esophagus_Mucosa	1.37942705131024e-06	0.00021466	0.00541067	0.840442	0.153931
rs28755851	12	123001735	ENSG00000182196.13	Esophagus_Mucosa	4.93973184912027e-06	0.000768697	0.00272379	0.418078	0.578424
rs28755851	12	123001735	ENSG00000090975.12	Esophagus_Mucosa	7.20453194735298e-05	0.0112113	0.005127	0.795963	0.187627
rs28755851	12	123001735	ENSG00000130921.7	Esophagus_Mucosa	1.02592885521476e-12	1.596500241939e-10	0.00467454	0.724723	0.270603
rs28755851	12	123001735	ENSG00000235423.8	Esophagus_Mucosa	1.0411516015051e-05	0.00162019	0.00466104	0.722618	0.271091
rs28755851	12	123001735	ENSG00000111328.6	Esophagus_Mucosa	2.43348233505478e-119	3.7868660355167e-117	0.00551595	0.856991	0.137493
rs28755851	12	123001735	ENSG00000183955.12	Esophagus_Mucosa	6.33743052434668e-06	0.0009862	0.00590122	0.917564	0.0755425
rs28755851	12	123001735	ENSG00000150967.17	Esophagus_Muscularis	3.66943279460111e-06	0.000571019	0.00552847	0.858964	0.134932
rs28755851	12	123001735	ENSG00000130921.7	Esophagus_Muscularis	6.97887925296647e-13	1.08601901186332e-10	0.00525436	0.815868	0.178877
rs28755851	12	123001735	ENSG00000051825.14	Esophagus_Muscularis	2.13482080788297e-19	3.3221035932049e-17	0.00459094	0.711581	0.283829
rs28755851	12	123001735	ENSG00000235423.8	Esophagus_Muscularis	5.92901129974222e-18	9.226437024735e-16	0.00414302	0.641169	0.354688
rs28755851	12	123001735	ENSG00000111328.6	Esophagus_Muscularis	5.98656200562719e-17	9.3159946148175e-15	0.00528631	0.820892	0.173821
rs28755851	12	123001735	ENSG00000183955.12	Esophagus_Muscularis	2.9386158857233e-06	0.000457293	0.00477428	0.740407	0.254359
rs28755851	12	123001735	ENSG00000150967.17	Heart_Atrial_Appendage	3.29178775133245e-07	5.12251889076065e-05	0.00446499	0.691783	0.3037
rs28755851	12	123001735	ENSG00000182196.13	Heart_Atrial_Appendage	1.04893261390416e-10	1.63229756465436e-08	0.00415211	0.642599	0.353249
rs28755851	12	123001735	ENSG00000051825.14	Heart_Atrial_Appendage	2.62988984789189e-07	4.09250578837983e-05	0.00438591	0.679351	0.316222
rs28755851	12	123001735	ENSG00000235423.8	Heart_Atrial_Appendage	1.66168230778346e-12	2.58582863023839e-10	0.00475532	0.737422	0.257823
rs28755851	12	123001735	ENSG00000111325.16	Heart_Left_Ventricle	0.000354089	0.0551016	0.00416789	0.645639	0.294738
rs28755851	12	123001735	ENSG00000150967.17	Heart_Left_Ventricle	1.40274930996213e-16	2.18288977968702e-14	0.00297371	0.457357	0.539669
rs28755851	12	123001735	ENSG00000051825.14	Heart_Left_Ventricle	1.21941618865124e-10	1.89759575462813e-08	0.00564727	0.877634	0.116719
rs28755851	12	123001735	ENSG00000150967.17	Liver	7.92839981573567e-15	1.23377875177918e-12	0.00597957	0.92987	0.0641505
rs28755851	12	123001735	ENSG00000111328.6	Liver	4.0041462118394e-09	6.23105624085649e-07	0.00499251	0.774707	0.220299
rs28755851	12	123001735	ENSG00000150967.17	Lung	4.34364134796038e-07	6.75936194568122e-05	0.0046014	0.713227	0.282104
rs28755851	12	123001735	ENSG00000182196.13	Lung	2.8986906176964e-08	4.51080038243962e-06	0.00311946	0.480269	0.516607
rs28755851	12	123001735	ENSG00000111328.6	Lung	5.997799339923e-17	9.33348160412558e-15	0.0053291	0.827618	0.167052
rs28755851	12	123001735	ENSG00000150967.17	Muscle_Skeletal	3.33588593878387e-08	5.19114233046352e-06	0.00627104	0.975689	0.018035
rs28755851	12	123001735	ENSG00000051825.14	Muscle_Skeletal	2.75770150723679e-06	0.00042914	0.00502875	0.780408	0.214131
rs28755851	12	123001735	ENSG00000235423.8	Muscle_Skeletal	4.44811617414242e-12	6.92194055376728e-10	0.00438745	0.679593	0.31602
rs28755851	12	123001735	ENSG00000183955.12	Muscle_Skeletal	2.89792196390298e-11	4.50960424104939e-09	0.00460065	0.713107	0.282292
rs28755851	12	123001735	ENSG00000111325.16	Nerve_Tibial	0.00169631	0.263972	0.00326652	0.50607	0.224996
rs28755851	12	123001735	ENSG00000150967.17	Nerve_Tibial	3.89763345756514e-05	0.00606531	0.00543842	0.844865	0.143592
rs28755851	12	123001735	ENSG00000130921.7	Nerve_Tibial	5.46636827162519e-18	8.50649460127562e-16	0.00477973	0.741259	0.253961
rs28755851	12	123001735	ENSG00000235423.8	Nerve_Tibial	9.68124581363497e-16	1.50654806180528e-13	0.00406989	0.629673	0.366257
rs28755851	12	123001735	ENSG00000111328.6	Nerve_Tibial	1.74469773298056e-17	2.71501316943737e-15	0.00571288	0.887946	0.106341
rs28755851	12	123001735	ENSG00000183955.12	Nerve_Tibial	5.79074505270012e-13	9.01127386236491e-11	0.00638192	0.993118	0.000500316
rs28755851	12	123001735	ENSG00000111325.16	Pancreas	2.33649446854155e-05	0.00363594	0.00400266	0.619142	0.373196
rs28755851	12	123001735	ENSG00000150967.17	Pancreas	0.000654638	0.101871	0.00440241	0.68298	0.210092
rs28755851	12	123001735	ENSG00000182196.13	Pancreas	1.26822346560446e-13	1.97354724879669e-11	0.00401109	0.620431	0.375558
rs28755851	12	123001735	ENSG00000111328.6	Pancreas	2.24190599885421e-37	3.4887443231392e-35	0.0054565	0.847645	0.146898
rs28755851	12	123001735	ENSG00000183955.12	Pancreas	3.18831215488622e-28	4.96149523505442e-26	0.006385	0.993602	1.25609759281116e-05
rs28755851	12	123001735	ENSG00000150967.17	Pituitary	0.000395325	0.0615185	0.00482182	0.7485	0.184764
rs28755851	12	123001735	ENSG00000183955.12	Pituitary	1.80069880990094e-05	0.00280216	0.00598347	0.930511	0.0606856
rs28755851	12	123001735	ENSG00000150967.17	Skin_Not_Sun_Exposed_Suprapubic	2.02675765486408e-40	3.15394100662549e-38	0.00182026	0.276038	0.722142
rs28755851	12	123001735	ENSG00000182196.13	Skin_Not_Sun_Exposed_Suprapubic	2.06382003245088e-05	0.00321162	0.00584196	0.908271	0.0826544
rs28755851	12	123001735	ENSG00000130921.7	Skin_Not_Sun_Exposed_Suprapubic	1.73702059766636e-08	2.70306638743175e-06	0.00447551	0.693437	0.302085
rs28755851	12	123001735	ENSG00000051825.14	Skin_Not_Sun_Exposed_Suprapubic	2.15803997464786e-12	3.35823612341823e-10	0.00453929	0.703462	0.291999
rs28755851	12	123001735	ENSG00000235423.8	Skin_Not_Sun_Exposed_Suprapubic	1.16235258953167e-07	1.808796176239e-05	0.00445363	0.689996	0.305532
rs28755851	12	123001735	ENSG00000111328.6	Skin_Not_Sun_Exposed_Suprapubic	3.1848157298077e-38	4.95605426957671e-36	0.00572316	0.889563	0.104713
rs28755851	12	123001735	ENSG00000150967.17	Skin_Sun_Exposed_Lower_leg	3.18454934641804e-25	4.95563973679129e-23	0.00328012	0.505524	0.491196
rs28755851	12	123001735	ENSG00000130921.7	Skin_Sun_Exposed_Lower_leg	5.63490043326426e-10	8.76875609773673e-08	0.00448271	0.694568	0.300949
rs28755851	12	123001735	ENSG00000051825.14	Skin_Sun_Exposed_Lower_leg	5.55126073611407e-09	8.63860009709669e-07	0.00457726	0.70943	0.285992
rs28755851	12	123001735	ENSG00000111328.6	Skin_Sun_Exposed_Lower_leg	9.95213332413379e-50	1.54870224957876e-47	0.00553645	0.860213	0.134251
rs28755851	12	123001735	ENSG00000150967.17	Small_Intestine_Terminal_Ileum	2.62301188577552e-08	4.08177403408739e-06	0.00611416	0.951021	0.0428609
rs28755851	12	123001735	ENSG00000051825.14	Small_Intestine_Terminal_Ileum	9.7833591259582e-11	1.52242776569354e-08	0.00427088	0.661265	0.334465
rs28755851	12	123001735	ENSG00000111328.6	Small_Intestine_Terminal_Ileum	3.97206992588878e-11	6.18109737626242e-09	0.00537726	0.835183	0.15944
rs28755851	12	123001735	ENSG00000051825.14	Spleen	1.26721453400596e-06	0.000197198	0.00516802	0.802298	0.192335
rs28755851	12	123001735	ENSG00000183955.12	Spleen	0.000385455	0.0599827	0.00459241	0.712423	0.222617
rs28755851	12	123001735	ENSG00000150967.17	Stomach	0.00062019	0.096511	0.00442001	0.685693	0.212756
rs28755851	12	123001735	ENSG00000182196.13	Stomach	1.11700351154772e-10	1.73822616194894e-08	0.00264197	0.405209	0.592149
rs28755851	12	123001735	ENSG00000130921.7	Stomach	2.13927099356448e-06	0.000332903	0.00571002	0.887502	0.106453
rs28755851	12	123001735	ENSG00000111328.6	Stomach	7.56736394820889e-17	1.17759611816619e-14	0.00566753	0.880819	0.113514
rs28755851	12	123001735	ENSG00000150967.17	Testis	3.07796840922772e-11	4.78978370189613e-09	0.00332675	0.512854	0.483819
rs28755851	12	123001735	ENSG00000182196.13	Testis	1.84131593045085e-14	2.86536567668285e-12	0.00349304	0.538994	0.457513
rs28755851	12	123001735	ENSG00000280120.1	Testis	1.37941746700391e-08	2.14658190829968e-06	0.00494372	0.767038	0.228016
rs28755851	12	123001735	ENSG00000051825.14	Testis	8.31381386868014e-67	1.2937549992202e-64	0.00638427	0.993487	0.000128893
rs28755851	12	123001735	ENSG00000111328.6	Testis	2.20210071132766e-16	3.42680128406437e-14	0.00459243	0.711815	0.283593
rs28755851	12	123001735	ENSG00000256092.2	Testis	6.39098652290147e-33	9.94534024282327e-31	0.00638505	0.993611	4.24157715037536e-06
rs28755851	12	123001735	ENSG00000150967.17	Thyroid	9.44158990874184e-07	0.000146925	0.00476582	0.739073	0.256013
rs28755851	12	123001735	ENSG00000182196.13	Thyroid	3.84652996966052e-07	5.98578156367683e-05	0.00340198	0.524681	0.471857
rs28755851	12	123001735	ENSG00000090975.12	Thyroid	1.20829244603459e-33	1.88028553112823e-31	0.00426605	0.660509	0.335225
rs28755851	12	123001735	ENSG00000051825.14	Thyroid	1.46785261720815e-18	2.28420035813599e-16	0.00427316	0.661628	0.334099
rs28755851	12	123001735	ENSG00000111328.6	Thyroid	3.99436498230644e-20	6.2158351704709e-18	0.00546037	0.848253	0.146286
rs28755851	12	123001735	ENSG00000183955.12	Thyroid	1.09969100577743e-11	1.71128528831007e-09	0.00633932	0.986421	0.00723965
rs28755851	12	123001735	ENSG00000111325.16	Whole_Blood	0.00278543	0.433455	0.00277478	0.430492	0.130493
rs28755851	12	123001735	ENSG00000150967.17	Whole_Blood	1.5497318724225e-05	0.00241162	0.00499775	0.775555	0.21702
rs28755851	12	123001735	ENSG00000182196.13	Whole_Blood	2.40562815859604e-09	3.74352073020683e-07	0.00374518	0.57863	0.417624
rs28755851	12	123001735	ENSG00000235423.8	Whole_Blood	2.16448903566047e-08	3.36827183633787e-06	0.00638489	0.993585	2.65002933195995e-05
rs28755851	12	123001735	ENSG00000183955.12	Whole_Blood	2.56377382624111e-13	3.98961927336958e-11	0.00603329	0.938314	0.0556525
rs1411041	13	41150640	ENSG00000120696.8	Cells_Cultured_fibroblasts	1.15270639476834e-12	0.000902173	4.97574405557433e-10	0.383271	0.615827
rs1411041	13	41150640	ENSG00000120696.8	Skin_Not_Sun_Exposed_Suprapubic	1.60318108885777e-10	0.125474	3.03748898824629e-10	0.231299	0.643227
rs1411041	13	41150640	ENSG00000165572.7	Spleen	1.89067111887758e-11	0.0147975	1.10440119713657e-10	0.0773582	0.907844
rs1411041	13	41150640	ENSG00000278390.4	Testis	2.04726788428196e-11	0.0160231	1.19177512486945e-09	0.932232	0.0517445
rs1411041	13	41150640	ENSG00000165572.7	Whole_Blood	6.5173986553314e-12	0.00510088	2.5594143634246e-10	0.192288	0.802611
rs1411041	13	41150640	ENSG00000120696.8	Whole_Blood	1.73777825063074e-21	1.36008251962722e-12	8.93602342100452e-11	0.0605438	0.939456
rs4902358	14	65075759	ENSG00000258289.8	Adipose_Subcutaneous	0	0	0.00729907	0.992697	3.51307319554997e-06
rs4902358	14	65075759	ENSG00000139998.14	Adipose_Subcutaneous	1.95305715428462e-18	2.65622088671666e-16	0.00729812	0.992567	0.000134928
rs4902358	14	65075759	ENSG00000272158.1	Adipose_Subcutaneous	0.000662512	0.0901037	0.00351601	0.473871	0.431847
rs4902358	14	65075759	ENSG00000258289.8	Adipose_Visceral_Omentum	0	0	0.00729907	0.992697	3.51963911216835e-06
rs4902358	14	65075759	ENSG00000139998.14	Adipose_Visceral_Omentum	1.81576793325903e-13	2.46950310653844e-11	0.00729849	0.992617	8.45761580426885e-05
rs4902358	14	65075759	ENSG00000139998.14	Adrenal_Gland	1.98519067307423e-08	2.69992306944115e-06	0.00728731	0.991081	0.00162849
rs4902358	14	65075759	ENSG00000258289.8	Artery_Coronary	4.33106696147411e-32	5.8903873825209e-30	0.00729908	0.992697	3.51948833154641e-06
rs4902358	14	65075759	ENSG00000258289.8	Artery_Tibial	1.40012736851732e-289	1.90421849773348e-287	0.00729907	0.992697	3.51561848916303e-06
rs4902358	14	65075759	ENSG00000139998.14	Brain_Cerebellar_Hemisphere	1.29519626084258e-06	0.000176151	0.00728778	0.991147	0.00138781
rs4902358	14	65075759	ENSG00000125952.18	Brain_Cerebellar_Hemisphere	0.000198372	0.0269791	0.00562033	0.762334	0.204868
rs4902358	14	65075759	ENSG00000139998.14	Brain_Cerebellum	1.32193565333144e-11	1.79787523655987e-09	0.00729905	0.992694	7.19458616038927e-06
rs4902358	14	65075759	ENSG00000139998.14	Brain_Spinal_cord_cervical_c-1	1.05667091188167e-06	0.000143709	0.00727537	0.989432	0.00314823
rs4902358	14	65075759	ENSG00000139998.14	Breast_Mammary_Tissue	4.9976224642938e-07	6.79692816180998e-05	0.00607855	0.825014	0.168839
rs4902358	14	65075759	ENSG00000272158.1	Breast_Mammary_Tissue	0.000718677	0.0977424	0.0022973	0.306512	0.592729
rs4902358	14	65075759	ENSG00000258289.8	Cells_Cultured_fibroblasts	0	0	0.00729907	0.992697	3.51976603901175e-06
rs4902358	14	65075759	ENSG00000139998.14	Cells_Cultured_fibroblasts	2.3032129826191e-40	3.13244413639842e-38	0.00729469	0.992095	0.000610454
rs4902358	14	65075759	ENSG00000139998.14	Colon_Sigmoid	2.52554405640549e-11	3.43482158636807e-09	0.007299	0.992687	1.36139136159254e-05
rs4902358	14	65075759	ENSG00000139998.14	Colon_Transverse	7.21098721573197e-06	0.000980718	0.00727059	0.988795	0.00294664
rs4902358	14	65075759	ENSG00000139998.14	Esophagus_Gastroesophageal_Junction	4.48290985867828e-13	6.09690237367931e-11	0.00729824	0.992583	0.000119124
rs4902358	14	65075759	ENSG00000258289.8	Esophagus_Mucosa	0	0	0.00729907	0.992697	3.51963911216835e-06
rs4902358	14	65075759	ENSG00000139998.14	Esophagus_Mucosa	1.82101825832974e-13	2.47664371841672e-11	0.00729272	0.991825	0.000882112
rs4902358	14	65075759	ENSG00000258289.8	Esophagus_Muscularis	4.2804694527311e-165	5.82157687518441e-163	0.00729907	0.992697	3.51668047757745e-06
rs4902358	14	65075759	ENSG00000139998.14	Esophagus_Muscularis	1.69140109971089e-22	2.3003601912066e-20	0.00729618	0.9923	0.000403941
rs4902358	14	65075759	ENSG00000258289.8	Heart_Atrial_Appendage	6.36403436944311e-177	8.65529253909061e-175	0.00729907	0.992697	3.49972872974037e-06
rs4902358	14	65075759	ENSG00000125952.18	Heart_Atrial_Appendage	0.000748901	0.101853	0.00456715	0.618403	0.274428
rs4902358	14	65075759	ENSG00000258289.8	Muscle_Skeletal	0	0	0.00729907	0.992697	3.50698228249587e-06
rs4902358	14	65075759	ENSG00000257365.7	Muscle_Skeletal	8.1988822569597e-13	1.11507450004166e-10	0.00685639	0.931878	0.0612652
rs4902358	14	65075759	ENSG00000258289.8	Nerve_Tibial	0	0	0.00729907	0.992697	3.51097047155629e-06
rs4902358	14	65075759	ENSG00000139998.14	Nerve_Tibial	1.73377356670997e-43	2.35798811654291e-41	0.00729549	0.992206	0.000498593
rs4902358	14	65075759	ENSG00000139998.14	Pancreas	3.33552645395093e-09	4.53642383979576e-07	0.00729396	0.991995	0.000710448
rs4902358	14	65075759	ENSG00000139998.14	Pituitary	5.21863215968528e-10	7.09750146522537e-08	0.00729426	0.992036	0.000669736
rs4902358	14	65075759	ENSG00000089775.11	Skin_Not_Sun_Exposed_Suprapubic	0.00225169	0.306233	0.00316807	0.428262	0.260086
rs4902358	14	65075759	ENSG00000258289.8	Skin_Not_Sun_Exposed_Suprapubic	0	0	0.00729907	0.992697	3.51096723085933e-06
rs4902358	14	65075759	ENSG00000139998.14	Skin_Not_Sun_Exposed_Suprapubic	3.04176592347149e-19	4.13690001887703e-17	0.00729907	0.992696	4.46352575980413e-06
rs4902358	14	65075759	ENSG00000089775.11	Skin_Sun_Exposed_Lower_leg	1.95192456226118e-05	0.00265464	0.00695171	0.944989	0.0453855
rs4902358	14	65075759	ENSG00000258289.8	Skin_Sun_Exposed_Lower_leg	0	0	0.00729907	0.992697	3.51307317766208e-06
rs4902358	14	65075759	ENSG00000139998.14	Skin_Sun_Exposed_Lower_leg	1.45535020077769e-18	1.97932333537312e-16	0.00729835	0.992598	0.000103421
rs4902358	14	65075759	ENSG00000257365.7	Stomach	0.000526394	0.0715913	0.00482669	0.653752	0.269303
rs4902358	14	65075759	ENSG00000139998.14	Testis	1.8266637643143e-20	2.48432178911699e-18	0.00729542	0.992195	0.00050946
rs4902358	14	65075759	ENSG00000258289.8	Thyroid	0	0	0.00729907	0.992697	3.51959939053769e-06
rs4902358	14	65075759	ENSG00000139998.14	Thyroid	1.93147426989825e-15	2.62686746601573e-13	0.00729858	0.992629	7.21063200295032e-05
rs4902358	14	65075759	ENSG00000257365.7	Thyroid	1.19943758480295e-16	1.63127390208586e-14	0.00729701	0.992413	0.000289525
rs4902358	14	65075759	ENSG00000258289.8	Whole_Blood	0	0	0.00729908	0.992698	2.59169346354057e-06
rs4902358	14	65075759	ENSG00000257365.7	Whole_Blood	1.49087452238196e-09	2.02763756152094e-07	0.00729886	0.992668	3.30368706505274e-05
rs4902358	14	65075759	ENSG00000125952.18	Whole_Blood	1.7413638172085e-11	2.36831110267027e-09	0.00729907	0.992697	3.54957878542039e-06
rs2572	14	72959582	ENSG00000119599.16	Adipose_Subcutaneous	5.78571445452478e-43	1.53317143802543e-26	3.77369047650417e-17	1	9.63973915997738e-21
rs2572	14	72959582	ENSG00000165861.13	Adipose_Subcutaneous	7.97768254590693e-19	0.0211403	3.18048701471941e-17	0.841431	0.137429
rs2572	14	72959582	ENSG00000119599.16	Artery_Aorta	4.03981368627881e-25	1.07052067768451e-08	3.77369036431639e-17	1	1.92158854454926e-08
rs2572	14	72959582	ENSG00000119599.16	Artery_Tibial	8.10579298109258e-37	2.1479750476519e-20	3.7736904765042e-17	1	1.82833376652408e-18
rs2572	14	72959582	ENSG00000119599.16	Brain_Cerebellum	4.06769310888108e-39	1.07790851798987e-22	3.77369047650417e-17	1	1.02806569923098e-20
rs2572	14	72959582	ENSG00000119599.16	Breast_Mammary_Tissue	4.11098027413465e-36	1.08937929587244e-19	3.7736904765042e-17	1	1.33738319793514e-17
rs2572	14	72959582	ENSG00000119599.16	Cells_Cultured_fibroblasts	2.34772452400413e-48	6.22129593993359e-32	3.77369047650414e-17	1	9.63966359819855e-21
rs2572	14	72959582	ENSG00000165861.13	Colon_Sigmoid	3.99704819007302e-20	0.00105919	3.54967020626689e-17	0.940047	0.0588935
rs2572	14	72959582	ENSG00000119599.16	Esophagus_Gastroesophageal_Junction	3.89705612838095e-39	1.03269098317546e-22	3.7736904765042e-17	1	1.01893730102635e-20
rs2572	14	72959582	ENSG00000119599.16	Esophagus_Mucosa	2.4389955560491e-47	6.46315740847005e-31	3.77369047650414e-17	1	9.63958867604059e-21
rs2572	14	72959582	ENSG00000165861.13	Esophagus_Muscularis	8.56724350095228e-19	0.0227026	2.72449267231285e-17	0.719391	0.257906
rs2572	14	72959582	ENSG00000119599.16	Lung	7.29410841979606e-38	1.93288465633596e-21	3.77369047650409e-17	1	1.10319702183599e-14
rs2572	14	72959582	ENSG00000119599.16	Nerve_Tibial	1.72157638561494e-43	4.56204979272638e-27	3.77369047650417e-17	1	9.64051245173995e-21
rs2572	14	72959582	ENSG00000119599.16	Pancreas	2.55579732306121e-29	6.77267343194722e-13	3.77369047649012e-17	1	3.07430589369108e-12
rs2572	14	72959582	ENSG00000119599.16	Skin_Not_Sun_Exposed_Suprapubic	3.75526841686809e-34	9.95118290768472e-18	3.77369047650406e-17	1	2.72266429620031e-14
rs2572	14	72959582	ENSG00000119599.16	Skin_Sun_Exposed_Lower_leg	4.43251712218134e-40	1.17458417688975e-23	3.77369047650417e-17	1	2.3691186490669e-18
rs2572	14	72959582	ENSG00000119599.16	Thyroid	1.06558095387726e-35	2.82371053087634e-19	3.77369046886149e-17	1	2.04571851483516e-09
rs2572	14	72959582	ENSG00000119599.16	Whole_Blood	1.93510927669616e-50	5.12789612381989e-34	3.7736904765042e-17	1	9.63957863954834e-21
rs11623533	14	91446739	ENSG00000015133.18	Brain_Anterior_cingulate_cortex_BA24	5.49494126085331e-06	0.0188102	0.000102024	0.342863	0.638219
rs11623533	14	91446739	ENSG00000015133.18	Brain_Cortex	1.00353328056823e-11	3.43527158707605e-08	0.000114954	0.387384	0.612501
rs11623533	14	91446739	ENSG00000015133.18	Brain_Frontal_Cortex_BA9	1.79765949170955e-05	0.0615371	8.59243914039753e-05	0.287627	0.650732
rs11623533	14	91446739	ENSG00000015133.18	Colon_Sigmoid	5.64926360252542e-06	0.0193384	0.000138931	0.470486	0.510031
rs2887399	14	95714358	ENSG00000100721.10	Whole_Blood	1.56963971477176e-09	0.0312197	1.31747291495562e-08	0.254903	0.713877
rs113119217	15	50073451	ENSG00000140285.9	Cells_Cultured_fibroblasts	7.63821671908716e-16	2.26385683172553e-06	3.37195732143346e-10	0.999393	0.000604457
rs113119217	15	50073451	ENSG00000104043.14	Cells_Cultured_fibroblasts	2.68658438148783e-58	7.96264708089869e-49	3.37398399430473e-10	1	9.64329724564798e-11
rs113119217	15	50073451	ENSG00000104043.14	Colon_Transverse	1.79176651426268e-11	0.0531054	5.21839243382699e-11	0.146663	0.800231
rs113119217	15	50073451	ENSG00000104043.14	Esophagus_Mucosa	3.04546845796471e-11	0.0902633	1.58456413169364e-10	0.465196	0.44454
rs113119217	15	50073451	ENSG00000140284.10	Esophagus_Mucosa	2.51862459160408e-63	7.46483858478678e-54	3.37398399462608e-10	1	2.30681333964197e-13
rs113119217	15	50073451	ENSG00000104043.14	Lung	2.61376918122336e-17	7.74683337118381e-08	3.37368662018817e-10	0.999911	8.8949504268217e-05
rs12934863	16	68043168	ENSG00000135740.16	Adipose_Subcutaneous	0.00424995	0.126295	0.00587505	0.167628	0.695952
rs12934863	16	68043168	ENSG00000102974.14	Adipose_Subcutaneous	0.00457499	0.163046	0.00552955	0.190704	0.636146
rs12934863	16	68043168	ENSG00000213398.7	Adipose_Subcutaneous	1.17701049488582e-17	4.19469555195459e-16	0.0263743	0.939603	0.0340228
rs12934863	16	68043168	ENSG00000167264.17	Adipose_Subcutaneous	0.000691787	0.0246543	0.0171543	0.607857	0.349643
rs12934863	16	68043168	ENSG00000072736.18	Adipose_Subcutaneous	3.38143383300579e-14	1.20509422134882e-12	0.00241525	0.0768688	0.920716
rs12934863	16	68043168	ENSG00000132600.16	Adipose_Subcutaneous	1.07419738446957e-47	3.82828446316688e-46	0.0269514	0.960382	0.0126664
rs12934863	16	68043168	ENSG00000213398.7	Adipose_Visceral_Omentum	5.29755219377825e-11	1.8879711540418e-09	0.0269724	0.961137	0.0118902
rs12934863	16	68043168	ENSG00000072736.18	Adipose_Visceral_Omentum	2.11429180260502e-11	7.53503087564369e-10	0.00176238	0.0533601	0.944878
rs12934863	16	68043168	ENSG00000132600.16	Adipose_Visceral_Omentum	8.07749586229215e-31	2.87870296073913e-29	0.0270112	0.962534	0.0104547
rs12934863	16	68043168	ENSG00000124067.16	Adrenal_Gland	1.01719521955944e-05	0.000362514	0.0255287	0.909157	0.0649413
rs12934863	16	68043168	ENSG00000132600.16	Adrenal_Gland	1.87948480780493e-23	6.69821263066166e-22	0.0272909	0.972608	0.00010121
rs12934863	16	68043168	ENSG00000237172.3	Artery_Aorta	0.00770746	0.194012	0.0148991	0.370916	0.412465
rs12934863	16	68043168	ENSG00000167264.17	Artery_Aorta	0.0031768	0.113217	0.00900504	0.315334	0.559268
rs12934863	16	68043168	ENSG00000072736.18	Artery_Aorta	1.11979175012458e-17	3.99077620273784e-16	0.0272594	0.971472	0.00126814
rs12934863	16	68043168	ENSG00000132600.16	Artery_Aorta	3.60505702425439e-50	1.28479029965229e-48	0.0272692	0.971826	0.000904459
rs12934863	16	68043168	ENSG00000132600.16	Artery_Coronary	8.8992807308567e-20	3.17157297347161e-18	0.0272563	0.971362	0.00138157
rs12934863	16	68043168	ENSG00000237172.3	Artery_Tibial	4.75213400024312e-05	0.00119621	0.0145471	0.359937	0.624272
rs12934863	16	68043168	ENSG00000167264.17	Artery_Tibial	0.00852999	0.303997	0.00519963	0.180287	0.501986
rs12934863	16	68043168	ENSG00000072736.18	Artery_Tibial	7.14728656630735e-25	2.5471897912977e-23	0.0272933	0.972695	1.11860575144623e-05
rs12934863	16	68043168	ENSG00000103066.12	Artery_Tibial	1.01235407011625e-16	3.6078838152855e-15	0.0272828	0.972315	0.000402149
rs12934863	16	68043168	ENSG00000132600.16	Artery_Tibial	6.95271630060354e-91	2.47784775640195e-89	0.0254405	0.905976	0.0685835
rs12934863	16	68043168	ENSG00000132600.16	Brain_Anterior_cingulate_cortex_BA24	1.70961633151461e-05	0.000609272	0.00386468	0.129065	0.866444
rs12934863	16	68043168	ENSG00000167264.17	Brain_Caudate_basal_ganglia	0.000926449	0.0330173	0.00421816	0.142132	0.819706
rs12934863	16	68043168	ENSG00000072736.18	Brain_Caudate_basal_ganglia	0.000513561	0.0183026	0.00526679	0.179739	0.796178
rs12934863	16	68043168	ENSG00000132600.16	Brain_Caudate_basal_ganglia	2.71000891586854e-12	9.65808070067701e-11	0.0251524	0.895602	0.0792455
rs12934863	16	68043168	ENSG00000102890.14	Brain_Cerebellar_Hemisphere	7.25613955968578e-23	2.15442535870888e-21	0.0324766	0.964232	0.00329163
rs12934863	16	68043168	ENSG00000132600.16	Brain_Cerebellar_Hemisphere	4.3384510771123e-11	1.54612941744832e-09	0.0272923	0.972637	7.05071172856586e-05
rs12934863	16	68043168	ENSG00000279693.1	Brain_Cerebellar_Hemisphere	8.53306831334759e-07	3.04099958853157e-05	0.0267625	0.953561	0.0196449
rs12934863	16	68043168	ENSG00000103056.11	Brain_Cerebellar_Hemisphere	2.77963134412588e-08	9.90600035456662e-07	0.0262923	0.936629	0.0370774
rs12934863	16	68043168	ENSG00000102890.14	Brain_Cerebellum	1.09002562660059e-21	3.23646635518018e-20	0.032476	0.964232	0.00329157
rs12934863	16	68043168	ENSG00000072736.18	Brain_Cerebellum	4.73324937004032e-05	0.00168686	0.0253589	0.903056	0.0698513
rs12934863	16	68043168	ENSG00000132600.16	Brain_Cerebellum	1.54513491412263e-12	5.50663785888221e-11	0.0272926	0.972668	3.95867312390137e-05
rs12934863	16	68043168	ENSG00000279693.1	Brain_Cerebellum	2.44898281474891e-07	8.72782134439424e-06	0.0272899	0.972572	0.000128909
rs12934863	16	68043168	ENSG00000103056.11	Brain_Cerebellum	2.84952961666103e-10	1.01553123443733e-08	0.027079	0.964978	0.00794297
rs12934863	16	68043168	ENSG00000167264.17	Brain_Cortex	1.08500555051813e-06	3.86680320726106e-05	0.023609	0.840029	0.136323
rs12934863	16	68043168	ENSG00000132600.16	Brain_Cortex	4.41010443555751e-22	1.57169757957705e-20	0.0271038	0.965869	0.00702745
rs12934863	16	68043168	ENSG00000167264.17	Brain_Frontal_Cortex_BA9	1.99720521263811e-07	7.11774437718282e-06	0.00645209	0.22223	0.771311
rs12934863	16	68043168	ENSG00000072736.18	Brain_Frontal_Cortex_BA9	0.00353458	0.125967	0.0111367	0.392223	0.467139
rs12934863	16	68043168	ENSG00000132600.16	Brain_Frontal_Cortex_BA9	2.6730400248318e-09	9.52631982248818e-08	0.0233496	0.830686	0.145965
rs12934863	16	68043168	ENSG00000132600.16	Brain_Hippocampus	0.000125353	0.0044674	0.0229899	0.817781	0.154637
rs12934863	16	68043168	ENSG00000167264.17	Brain_Nucleus_accumbens_basal_ganglia	0.000749913	0.0267254	0.0104038	0.364796	0.597325
rs12934863	16	68043168	ENSG00000132600.16	Brain_Nucleus_accumbens_basal_ganglia	1.04355161181842e-13	3.71900625938102e-12	0.0263098	0.937264	0.036426
rs12934863	16	68043168	ENSG00000072736.18	Brain_Putamen_basal_ganglia	0.00112004	0.0399167	0.00607499	0.209066	0.743822
rs12934863	16	68043168	ENSG00000132600.16	Brain_Putamen_basal_ganglia	7.7721541139711e-16	2.76988356795772e-14	0.0261809	0.932636	0.0411829
rs12934863	16	68043168	ENSG00000102904.14	Breast_Mammary_Tissue	8.31363789219379e-05	0.00296286	0.0269359	0.959854	0.0101646
rs12934863	16	68043168	ENSG00000072736.18	Breast_Mammary_Tissue	2.23765803058662e-06	7.97469030945873e-05	0.0130205	0.45875	0.528147
rs12934863	16	68043168	ENSG00000103066.12	Breast_Mammary_Tissue	6.45773363443489e-05	0.00230144	0.0269066	0.958792	0.0119349
rs12934863	16	68043168	ENSG00000132600.16	Breast_Mammary_Tissue	4.91382905401815e-20	1.75121776445628e-18	0.0160392	0.567449	0.416512
rs12934863	16	68043168	ENSG00000141098.12	Cells_Cultured_fibroblasts	0.00657547	0.23434	0.0166907	0.593341	0.149052
rs12934863	16	68043168	ENSG00000213398.7	Cells_Cultured_fibroblasts	7.71201678768591e-18	2.74845149269831e-16	0.0253853	0.903988	0.0706268
rs12934863	16	68043168	ENSG00000124067.16	Cells_Cultured_fibroblasts	2.88441640065707e-12	1.02796438080994e-10	0.0257679	0.917765	0.0564669
rs12934863	16	68043168	ENSG00000167264.17	Cells_Cultured_fibroblasts	5.57154509191134e-23	1.98561826900465e-21	0.0013747	0.0394	0.959225
rs12934863	16	68043168	ENSG00000072736.18	Cells_Cultured_fibroblasts	5.81024602012435e-06	0.000207069	0.0246074	0.87598	0.0991998
rs12934863	16	68043168	ENSG00000103066.12	Cells_Cultured_fibroblasts	0.00652091	0.232396	0.00861035	0.302359	0.450114
rs12934863	16	68043168	ENSG00000103064.13	Cells_Cultured_fibroblasts	3.76230987795475e-06	0.000134083	0.00479703	0.162635	0.83243
rs12934863	16	68043168	ENSG00000279649.1	Cells_Cultured_fibroblasts	0.00485722	0.173104	0.00630791	0.218836	0.596895
rs12934863	16	68043168	ENSG00000132600.16	Cells_Cultured_fibroblasts	9.31800609950266e-61	3.32080290774816e-59	0.0272927	0.972671	3.5892160897452e-05
rs12934863	16	68043168	ENSG00000132600.16	Cells_EBV-transformed_lymphocytes	3.8932716662122e-12	1.38750155334695e-10	0.0223803	0.795781	0.181839
rs12934863	16	68043168	ENSG00000072736.18	Colon_Sigmoid	5.00067690071592e-17	1.78216908373702e-15	0.0221444	0.787288	0.190567
rs12934863	16	68043168	ENSG00000132600.16	Colon_Sigmoid	1.40701307612153e-82	5.01439156030757e-81	0.0257925	0.918652	0.0555559
rs12934863	16	68043168	ENSG00000072736.18	Colon_Transverse	2.72005267216158e-14	9.69387519871283e-13	0.0272917	0.972636	7.26167713520839e-05
rs12934863	16	68043168	ENSG00000103064.13	Colon_Transverse	3.29420498393061e-09	1.17400711831893e-07	0.0116186	0.408269	0.580112
rs12934863	16	68043168	ENSG00000279649.1	Colon_Transverse	0.00246629	0.0878952	0.0196059	0.696793	0.19324
rs12934863	16	68043168	ENSG00000132600.16	Colon_Transverse	7.8591999792338e-39	2.80090545819743e-37	0.0270082	0.962427	0.0105645
rs12934863	16	68043168	ENSG00000072736.18	Esophagus_Gastroesophageal_Junction	2.91615597098436e-13	1.03927590564777e-11	0.020205	0.717452	0.262343
rs12934863	16	68043168	ENSG00000132600.16	Esophagus_Gastroesophageal_Junction	2.61364158352636e-86	9.31464143476909e-85	0.027051	0.963969	0.00897976
rs12934863	16	68043168	ENSG00000102904.14	Esophagus_Mucosa	0.000532787	0.0189878	0.0232777	0.828295	0.128907
rs12934863	16	68043168	ENSG00000072736.18	Esophagus_Mucosa	1.17079352745175e-06	4.17253917717659e-05	0.00632691	0.217723	0.775907
rs12934863	16	68043168	ENSG00000132600.16	Esophagus_Mucosa	2.40191207917699e-54	8.56006803549109e-53	0.0270041	0.962279	0.0107164
rs12934863	16	68043168	ENSG00000237172.3	Esophagus_Muscularis	0.00710428	0.178829	0.015291	0.380726	0.41805
rs12934863	16	68043168	ENSG00000167264.17	Esophagus_Muscularis	0.00176958	0.0630653	0.0144997	0.512668	0.407997
rs12934863	16	68043168	ENSG00000072736.18	Esophagus_Muscularis	6.48936162658978e-10	2.31271483715373e-08	0.0124526	0.438302	0.549246
rs12934863	16	68043168	ENSG00000132600.16	Esophagus_Muscularis	2.13912234330812e-96	7.62352333946831e-95	0.0257365	0.916635	0.0576287
rs12934863	16	68043168	ENSG00000102974.14	Heart_Atrial_Appendage	0.0016084	0.0573212	0.0135758	0.479339	0.448156
rs12934863	16	68043168	ENSG00000132600.16	Heart_Atrial_Appendage	1.88264227699793e-25	6.70946539521805e-24	0.0272927	0.972671	3.6826159167415e-05
rs12934863	16	68043168	ENSG00000159713.10	Heart_Left_Ventricle	4.89681560854985e-08	1.74477064881526e-06	0.0272981	0.97265	5.05112119408792e-05
rs12934863	16	68043168	ENSG00000072736.18	Heart_Left_Ventricle	7.13151726882271e-06	0.000254157	0.0256972	0.915223	0.0588188
rs12934863	16	68043168	ENSG00000132600.16	Heart_Left_Ventricle	3.85330345542344e-30	1.37326174533082e-28	0.0272927	0.972671	3.58921611791251e-05
rs12934863	16	68043168	ENSG00000132600.16	Liver	3.063661742092e-21	1.09183431990333e-19	0.0270225	0.962932	0.0100451
rs12934863	16	68043168	ENSG00000167264.17	Lung	2.40383227774696e-08	8.56691134609483e-07	0.0272413	0.970821	0.00193652
rs12934863	16	68043168	ENSG00000072736.18	Lung	2.39289347886687e-11	8.52792704544042e-10	0.00983202	0.343937	0.646231
rs12934863	16	68043168	ENSG00000263276.1	Lung	0.00593459	0.2115	0.00510261	0.175833	0.601629
rs12934863	16	68043168	ENSG00000103064.13	Lung	8.91167753570031e-12	3.17599327124794e-10	0.0171866	0.608767	0.374046
rs12934863	16	68043168	ENSG00000279649.1	Lung	1.76164883288409e-07	6.27826222069646e-06	0.0256021	0.911797	0.0625948
rs12934863	16	68043168	ENSG00000132600.16	Lung	3.6989286688824e-26	1.31824479915648e-24	0.0271752	0.968442	0.00438227
rs12934863	16	68043168	ENSG00000072736.18	Minor_Salivary_Gland	1.42151994248737e-05	0.000506591	0.0198135	0.703335	0.276331
rs12934863	16	68043168	ENSG00000102977.13	Muscle_Skeletal	0.0144119	0.513621	0.0062447	0.220096	0.245627
rs12934863	16	68043168	ENSG00000213398.7	Muscle_Skeletal	1.14436766493143e-09	4.07836121661278e-08	0.0251415	0.895212	0.0796465
rs12934863	16	68043168	ENSG00000124067.16	Muscle_Skeletal	0.000294071	0.0104803	0.0260569	0.928282	0.034887
rs12934863	16	68043168	ENSG00000072736.18	Muscle_Skeletal	0.0103893	0.37026	0.00585357	0.204523	0.408974
rs12934863	16	68043168	ENSG00000103064.13	Muscle_Skeletal	0.000613477	0.0218634	0.0217077	0.771791	0.184025
rs12934863	16	68043168	ENSG00000279649.1	Muscle_Skeletal	0.00699694	0.249361	0.00856995	0.301081	0.433992
rs12934863	16	68043168	ENSG00000132600.16	Muscle_Skeletal	3.11208066433761e-22	1.10910063901234e-20	0.0272304	0.97043	0.00233921
rs12934863	16	68043168	ENSG00000103056.11	Muscle_Skeletal	6.68062474570999e-08	2.3808782527318e-06	0.0272022	0.969413	0.00338266
rs12934863	16	68043168	ENSG00000102904.14	Nerve_Tibial	1.37337552887349e-08	4.89451219607669e-07	0.0271993	0.969307	0.00349301
rs12934863	16	68043168	ENSG00000213398.7	Nerve_Tibial	1.21389993615668e-19	4.32616419720907e-18	0.0268519	0.956798	0.0163498
rs12934863	16	68043168	ENSG00000167264.17	Nerve_Tibial	7.47768265888564e-05	0.00266494	0.0271071	0.966018	0.00413496
rs12934863	16	68043168	ENSG00000072736.18	Nerve_Tibial	1.10923229868851e-24	3.95314384163108e-23	0.0017625	0.0533643	0.944873
rs12934863	16	68043168	ENSG00000103064.13	Nerve_Tibial	5.81243954357638e-06	0.000207147	0.021621	0.768444	0.209722
rs12934863	16	68043168	ENSG00000279649.1	Nerve_Tibial	0.000475764	0.0169556	0.0192705	0.683979	0.27932
rs12934863	16	68043168	ENSG00000132600.16	Nerve_Tibial	2.88239835249489e-30	1.02724517756695e-28	0.0268947	0.958341	0.0147643
rs12934863	16	68043168	ENSG00000132600.16	Pancreas	8.92249863721263e-23	3.17984975566998e-21	0.0203622	0.723115	0.256523
rs12934863	16	68043168	ENSG00000072736.18	Pituitary	2.03508802148101e-06	7.25264088959704e-05	0.0196127	0.696115	0.284197
rs12934863	16	68043168	ENSG00000132600.16	Pituitary	1.27328647004146e-13	4.53773469221885e-12	0.00775993	0.269319	0.722921
rs12934863	16	68043168	ENSG00000072736.18	Prostate	0.000110834	0.00394995	0.00306363	0.100257	0.892618
rs12934863	16	68043168	ENSG00000132600.16	Prostate	3.69839931688212e-17	1.31805614574255e-15	0.0255309	0.909232	0.065237
rs12934863	16	68043168	ENSG00000213398.7	Skin_Not_Sun_Exposed_Suprapubic	3.77838965148274e-13	1.34656354667113e-11	0.0261763	0.93247	0.0413534
rs12934863	16	68043168	ENSG00000124067.16	Skin_Not_Sun_Exposed_Suprapubic	2.37100287926224e-05	0.000844991	0.0242582	0.863411	0.111462
rs12934863	16	68043168	ENSG00000072736.18	Skin_Not_Sun_Exposed_Suprapubic	2.53448648519335e-09	9.03254408700993e-08	0.00454507	0.153561	0.841894
rs12934863	16	68043168	ENSG00000132600.16	Skin_Not_Sun_Exposed_Suprapubic	1.71088933149577e-26	6.09736268274146e-25	0.0264038	0.940662	0.0329338
rs12934863	16	68043168	ENSG00000141098.12	Skin_Sun_Exposed_Lower_leg	4.49605922007363e-14	1.60233062438384e-12	0.0272846	0.972381	0.000334845
rs12934863	16	68043168	ENSG00000213398.7	Skin_Sun_Exposed_Lower_leg	2.83513745836956e-11	1.01040207691235e-09	0.0250955	0.893552	0.0813524
rs12934863	16	68043168	ENSG00000124067.16	Skin_Sun_Exposed_Lower_leg	3.29151717170833e-06	0.000117305	0.0255583	0.910221	0.0641006
rs12934863	16	68043168	ENSG00000072736.18	Skin_Sun_Exposed_Lower_leg	6.81085106603228e-07	2.42728903402703e-05	0.00878552	0.306254	0.684936
rs12934863	16	68043168	ENSG00000103067.13	Skin_Sun_Exposed_Lower_leg	2.09558340143313e-07	7.46835683363567e-06	0.0272507	0.97116	0.0015819
rs12934863	16	68043168	ENSG00000103066.12	Skin_Sun_Exposed_Lower_leg	4.55777922422664e-10	1.62432674319605e-08	0.0240201	0.85483	0.12115
rs12934863	16	68043168	ENSG00000132600.16	Skin_Sun_Exposed_Lower_leg	5.51482066246012e-34	1.96540250092611e-32	0.0249956	0.889958	0.0850468
rs12934863	16	68043168	ENSG00000103064.13	Small_Intestine_Terminal_Ileum	5.61825807200537e-05	0.00200221	0.0208955	0.742316	0.23473
rs12934863	16	68043168	ENSG00000132600.16	Small_Intestine_Terminal_Ileum	5.12345121435382e-19	1.82587291221413e-17	0.0264995	0.944084	0.0294169
rs12934863	16	68043168	ENSG00000072736.18	Spleen	3.54653125105547e-10	1.26393255865688e-08	0.00971598	0.339758	0.650526
rs12934863	16	68043168	ENSG00000103064.13	Spleen	7.59979151888092e-06	0.000270846	0.00747569	0.259091	0.733155
rs12934863	16	68043168	ENSG00000132600.16	Spleen	9.80747661517704e-26	3.49524313609221e-24	0.0269108	0.958921	0.0141687
rs12934863	16	68043168	ENSG00000167264.17	Stomach	0.00154356	0.0550103	0.00473565	0.160995	0.777716
rs12934863	16	68043168	ENSG00000132600.16	Stomach	4.12611427119937e-26	1.47048758319996e-24	0.0237603	0.845477	0.130763
rs12934863	16	68043168	ENSG00000168676.10	Testis	0.000148807	0.00515968	0.00947967	0.322063	0.663149
rs12934863	16	68043168	ENSG00000103066.12	Testis	7.6169023496969e-10	2.71455407957476e-08	0.0232784	0.828122	0.148599
rs12934863	16	68043168	ENSG00000132600.16	Testis	1.95598373359432e-05	0.000697084	0.02219	0.788939	0.188155
rs12934863	16	68043168	ENSG00000159708.17	Thyroid	1.17772448816712e-17	4.08359777813785e-16	0.0270013	0.93586	0.0371385
rs12934863	16	68043168	ENSG00000072736.18	Thyroid	1.40709801324845e-18	5.01469426397087e-17	0.00192925	0.0593686	0.938702
rs12934863	16	68043168	ENSG00000103066.12	Thyroid	1.50098362006062e-12	5.34928901822218e-11	0.027286	0.972431	0.000282726
rs12934863	16	68043168	ENSG00000103064.13	Thyroid	1.16233889445584e-57	4.1424080852488e-56	0.026903	0.958638	0.0144591
rs12934863	16	68043168	ENSG00000279649.1	Thyroid	5.66643710024799e-39	2.01943641140994e-37	0.0269056	0.958733	0.0143618
rs12934863	16	68043168	ENSG00000103061.12	Thyroid	0.00454964	0.162143	0.0175903	0.624984	0.190733
rs12934863	16	68043168	ENSG00000132600.16	Thyroid	1.65062672315128e-61	5.8825954429673e-60	0.0266382	0.949103	0.0242592
rs12934863	16	68043168	ENSG00000132600.16	Vagina	7.1395347558924e-08	2.54442548229965e-06	0.0176112	0.624054	0.358332
rs12934863	16	68043168	ENSG00000159720.11	Whole_Blood	1.0405902015158e-12	3.70800945571412e-11	0.0272934	0.972563	0.000143153
rs12934863	16	68043168	ENSG00000141096.4	Whole_Blood	6.72581632944634e-12	2.39698388102555e-10	0.027282	0.972287	0.000430483
rs12934863	16	68043168	ENSG00000167264.17	Whole_Blood	1.24762671063813e-40	4.44636155442368e-39	0.0272592	0.971466	0.00127438
rs12934863	16	68043168	ENSG00000167261.13	Whole_Blood	2.89204579315905e-27	1.03068338619955e-25	0.0272908	0.972603	0.000106076
rs12934863	16	68043168	ENSG00000072736.18	Whole_Blood	2.20883169275907e-10	7.87195740130729e-09	0.00871873	0.303849	0.687433
rs12934863	16	68043168	ENSG00000103064.13	Whole_Blood	4.63002314135166e-20	1.65007343272319e-18	0.0171076	0.605921	0.376971
rs12934863	16	68043168	ENSG00000279649.1	Whole_Blood	8.50946045971941e-08	3.03264890967528e-06	0.0241906	0.86097	0.114836
rs12934863	16	68043168	ENSG00000132600.16	Whole_Blood	2.37010513981379e-17	8.4467126935908e-16	0.0272665	0.971728	0.00100563
rs9939870	16	69362682	ENSG00000258429.1	Adipose_Subcutaneous	1.22895565479682e-27	1.5837309546046e-12	7.75981142315649e-16	0.999992	8.46536296964393e-06
rs9939870	16	69362682	ENSG00000132603.13	Adipose_Subcutaneous	2.38552647452046e-20	3.07418099748397e-05	7.74040626394676e-16	0.997466	0.00250338
rs9939870	16	69362682	ENSG00000157315.4	Adipose_Subcutaneous	4.45057420867887e-21	5.73536735238419e-06	6.26736165979258e-16	0.80572	0.194274
rs9939870	16	69362682	ENSG00000132604.10	Adipose_Subcutaneous	1.52080142025086e-18	0.00195983	7.62819797936525e-16	0.982879	0.0151609
rs9939870	16	69362682	ENSG00000168807.16	Adipose_Visceral_Omentum	9.92248466436307e-23	1.27869106165099e-07	7.75968250832576e-16	0.999975	2.5117012346959e-05
rs9939870	16	69362682	ENSG00000258429.1	Adipose_Visceral_Omentum	2.22725852491622e-23	2.87022420707278e-08	7.75800223497823e-16	0.999756	0.000243938
rs9939870	16	69362682	ENSG00000132612.15	Adrenal_Gland	5.6760149873021e-19	0.000731457	7.0571153417971e-16	0.908529	0.0907394
rs9939870	16	69362682	ENSG00000258429.1	Artery_Aorta	2.03969917088756e-36	2.62852016051795e-21	7.73498672312046e-16	0.99676	0.00323989
rs9939870	16	69362682	ENSG00000258429.1	Artery_Coronary	6.35219527380868e-21	8.18594897672455e-06	7.75298629111579e-16	0.999103	0.000888622
rs9939870	16	69362682	ENSG00000258429.1	Artery_Tibial	1.87529144958298e-59	2.4166511672066e-44	7.75987645611992e-16	1	4.14079439953995e-11
rs9939870	16	69362682	ENSG00000213380.14	Artery_Tibial	8.63751699464633e-19	0.0011131	7.30609506038545e-16	0.940943	0.0579443
rs9939870	16	69362682	ENSG00000132603.13	Artery_Tibial	6.71809907012057e-24	8.65748199450645e-09	7.70918550359877e-16	0.993402	0.00659842
rs9939870	16	69362682	ENSG00000132604.10	Artery_Tibial	2.20805315164518e-17	0.0284547	5.33279879434499e-16	0.684355	0.28719
rs9939870	16	69362682	ENSG00000132612.15	Brain_Anterior_cingulate_cortex_BA24	4.94528488571226e-19	0.000637289	7.71283435880033e-16	0.993883	0.00547973
rs9939870	16	69362682	ENSG00000132612.15	Brain_Caudate_basal_ganglia	2.22896434503131e-24	2.87242246386806e-09	7.75987475629192e-16	1	2.18406106026789e-07
rs9939870	16	69362682	ENSG00000168807.16	Brain_Cerebellar_Hemisphere	6.84013626737677e-19	0.000881475	7.66044148126932e-16	0.987065	0.012053
rs9939870	16	69362682	ENSG00000132604.10	Brain_Cerebellar_Hemisphere	1.03347861317266e-21	1.33182353994212e-06	4.47357582679338e-16	0.572223	0.427776
rs9939870	16	69362682	ENSG00000132604.10	Brain_Cerebellum	5.24662876314595e-17	0.0676123	1.57319358415738e-16	0.195364	0.737024
rs9939870	16	69362682	ENSG00000132612.15	Brain_Cortex	1.70837855577525e-22	2.2015538074165e-07	7.75974430680842e-16	0.999983	1.69795021951988e-05
rs9939870	16	69362682	ENSG00000132604.10	Brain_Cortex	5.8874170441843e-17	0.07587	2.22880589742214e-16	0.280788	0.643342
rs9939870	16	69362682	ENSG00000132612.15	Brain_Frontal_Cortex_BA9	1.50149877107246e-23	1.93495190226483e-08	7.75951120947513e-16	0.999952	4.75245529424049e-05
rs9939870	16	69362682	ENSG00000132603.13	Brain_Frontal_Cortex_BA9	1.14411601746009e-17	0.014744	6.81116399382745e-16	0.876655	0.108601
rs9939870	16	69362682	ENSG00000132612.15	Brain_Hypothalamus	5.73446404499559e-18	0.00738989	6.07420058995493e-16	0.780651	0.211959
rs9939870	16	69362682	ENSG00000141076.17	Brain_Nucleus_accumbens_basal_ganglia	6.68511172119378e-33	8.61497184745454e-18	7.7598764564379e-16	1	2.38485453051647e-15
rs9939870	16	69362682	ENSG00000132612.15	Brain_Nucleus_accumbens_basal_ganglia	7.43267748978406e-26	9.57834513411308e-11	7.75986876784725e-16	0.999999	1.0007249999671e-06
rs9939870	16	69362682	ENSG00000132603.13	Brain_Nucleus_accumbens_basal_ganglia	1.11366850324588e-17	0.0143516	3.4554715267743e-16	0.439842	0.545807
rs9939870	16	69362682	ENSG00000132612.15	Brain_Putamen_basal_ganglia	4.59618756485071e-23	5.92301641740383e-08	7.7598536115184e-16	0.999997	2.91388852411553e-06
rs9939870	16	69362682	ENSG00000168807.16	Breast_Mammary_Tissue	1.49396380715671e-21	1.92524174262757e-06	7.75898995545913e-16	0.999885	0.000113451
rs9939870	16	69362682	ENSG00000258429.1	Breast_Mammary_Tissue	4.31691206394229e-21	5.56311957822577e-06	4.24014757875691e-16	0.541838	0.458157
rs9939870	16	69362682	ENSG00000258429.1	Cells_Cultured_fibroblasts	4.19030074473613e-51	5.39995806410001e-36	7.75987645620869e-16	1	2.9840500634501e-11
rs9939870	16	69362682	ENSG00000213380.14	Cells_Cultured_fibroblasts	1.52046578168267e-16	0.195939	4.4199714500657e-16	0.567225	0.236836
rs9939870	16	69362682	ENSG00000132603.13	Cells_Cultured_fibroblasts	1.86769940028641e-21	2.40686744276308e-06	7.68677898639134e-16	0.990485	0.00951265
rs9939870	16	69362682	ENSG00000132604.10	Cells_Cultured_fibroblasts	1.17534155393178e-17	0.0151464	7.06575615420521e-16	0.9098	0.0750541
rs9939870	16	69362682	ENSG00000132604.10	Cells_EBV-transformed_lymphocytes	5.44458923973978e-18	0.00701633	1.74529049535469e-16	0.217154	0.77583
rs9939870	16	69362682	ENSG00000258429.1	Colon_Sigmoid	1.94399198764562e-17	0.0250518	5.82927389530179e-16	0.748947	0.226001
rs9939870	16	69362682	ENSG00000258429.1	Colon_Transverse	3.49390936488217e-24	4.50253220459906e-09	7.50309153896257e-16	0.966574	0.0334256
rs9939870	16	69362682	ENSG00000157315.4	Colon_Transverse	1.25473545038126e-48	1.6169528695786e-33	7.75987645643773e-16	1	7.65828802154807e-17
rs9939870	16	69362682	ENSG00000168807.16	Esophagus_Gastroesophageal_Junction	7.01537252461412e-18	0.00904057	7.29876280950433e-16	0.940068	0.0508911
rs9939870	16	69362682	ENSG00000258429.1	Esophagus_Gastroesophageal_Junction	1.18177936502451e-19	0.000152294	7.70632014633497e-16	0.99303	0.00681758
rs9939870	16	69362682	ENSG00000258429.1	Esophagus_Mucosa	8.79601408464369e-30	1.13352501602602e-14	7.73398123231963e-16	0.996629	0.00337077
rs9939870	16	69362682	ENSG00000132604.10	Esophagus_Mucosa	1.62725433784589e-22	2.09701062508007e-07	1.53650539908606e-16	0.189905	0.810094
rs9939870	16	69362682	ENSG00000168807.16	Esophagus_Muscularis	1.09146120704348e-22	1.40654456700527e-07	7.75904338328122e-16	0.999892	0.000108299
rs9939870	16	69362682	ENSG00000258429.1	Esophagus_Muscularis	8.99395910138046e-28	1.15903380058567e-12	7.68623389720371e-16	0.990414	0.00958603
rs9939870	16	69362682	ENSG00000213380.14	Esophagus_Muscularis	5.8942327308349e-17	0.0759578	3.59918819246433e-16	0.459172	0.464871
rs9939870	16	69362682	ENSG00000157315.4	Esophagus_Muscularis	1.08973389367889e-17	0.0140432	6.03405804226468e-16	0.775493	0.210464
rs9939870	16	69362682	ENSG00000132604.10	Esophagus_Muscularis	3.10480055228413e-17	0.040011	1.87153941180754e-16	0.233921	0.726068
rs9939870	16	69362682	ENSG00000168807.16	Heart_Atrial_Appendage	2.13533786641416e-25	2.75176786434866e-10	7.75053381357056e-16	0.998784	0.00121613
rs9939870	16	69362682	ENSG00000258429.1	Heart_Atrial_Appendage	3.43532333208976e-18	0.00442703	4.50795352077635e-16	0.576743	0.41883
rs9939870	16	69362682	ENSG00000132604.10	Heart_Left_Ventricle	6.94431661801228e-17	0.08949	3.30519489229913e-16	0.421039	0.489471
rs9939870	16	69362682	ENSG00000168807.16	Liver	1.14325392486437e-19	0.000147329	7.62309437752967e-16	0.982197	0.0176561
rs9939870	16	69362682	ENSG00000157315.4	Liver	3.45029525368475e-46	4.44632755824646e-31	7.75987645643784e-16	1	8.27260185517332e-17
rs9939870	16	69362682	ENSG00000168807.16	Lung	3.65455630351731e-25	4.70955475133285e-10	7.75984162439665e-16	0.999995	4.53360163716843e-06
rs9939870	16	69362682	ENSG00000258429.1	Lung	8.82601398955407e-23	1.13739104470299e-07	7.71620081454639e-16	0.994315	0.00568513
rs9939870	16	69362682	ENSG00000157315.4	Lung	3.15428238818681e-39	4.06486160687505e-24	7.7598764564379e-16	1	7.65851935726472e-17
rs9939870	16	69362682	ENSG00000168807.16	Minor_Salivary_Gland	4.04186202259943e-19	0.000520867	7.42940054339601e-16	0.956987	0.0424918
rs9939870	16	69362682	ENSG00000132612.15	Muscle_Skeletal	1.38896479782879e-16	0.178993	2.24105882142198e-16	0.283425	0.537582
rs9939870	16	69362682	ENSG00000132604.10	Muscle_Skeletal	1.77529034949411e-16	0.228778	2.20548204223393e-16	0.279297	0.491925
rs9939870	16	69362682	ENSG00000168807.16	Nerve_Tibial	7.24294517013933e-21	9.3338408295538e-06	7.74900300796532e-16	0.998585	0.00140597
rs9939870	16	69362682	ENSG00000132612.15	Nerve_Tibial	5.00533072906397e-25	6.45027115723132e-10	7.75979569775364e-16	0.999989	1.05116844608265e-05
rs9939870	16	69362682	ENSG00000258429.1	Nerve_Tibial	9.39315245011592e-31	1.21047706143865e-15	7.75984554350612e-16	0.999996	4.02392792684324e-06
rs9939870	16	69362682	ENSG00000132603.13	Nerve_Tibial	1.55360167360321e-21	2.00209588686722e-06	6.02206490135854e-16	0.77379	0.226208
rs9939870	16	69362682	ENSG00000132604.10	Nerve_Tibial	2.02056978102156e-16	0.260387	2.35347118407388e-16	0.29888	0.440733
rs9939870	16	69362682	ENSG00000258429.1	Ovary	2.23216808293259e-17	0.0287655	3.07347788966776e-16	0.390263	0.580971
rs9939870	16	69362682	ENSG00000258429.1	Pancreas	4.37977206763375e-26	5.64412602729019e-11	7.66679496133512e-16	0.987884	0.0121164
rs9939870	16	69362682	ENSG00000157315.4	Pancreas	2.55182750402305e-236	3.28848985979153e-221	7.75987645643773e-16	1	7.65828700485759e-17
rs9939870	16	69362682	ENSG00000168807.16	Skin_Not_Sun_Exposed_Suprapubic	1.2750062870337e-31	1.64307549764649e-16	7.75987645642263e-16	1	1.97032099869467e-12
rs9939870	16	69362682	ENSG00000258429.1	Skin_Not_Sun_Exposed_Suprapubic	1.61129714468092e-30	2.07644690444025e-15	7.74810162435363e-16	0.998467	0.00153273
rs9939870	16	69362682	ENSG00000132603.13	Skin_Not_Sun_Exposed_Suprapubic	4.34673543957828e-20	5.60155237519542e-05	7.40001110412235e-16	0.953157	0.046787
rs9939870	16	69362682	ENSG00000168802.12	Skin_Sun_Exposed_Lower_leg	2.45446446154374e-19	0.000316302	7.56389304202104e-16	0.974492	0.0251916
rs9939870	16	69362682	ENSG00000168807.16	Skin_Sun_Exposed_Lower_leg	7.64680581719974e-34	9.85428809353743e-19	7.75987645638706e-16	1	6.61637725411679e-12
rs9939870	16	69362682	ENSG00000258429.1	Skin_Sun_Exposed_Lower_leg	5.6158137865715e-48	7.23698865323089e-33	7.65176342350133e-16	0.985927	0.014073
rs9939870	16	69362682	ENSG00000132603.13	Skin_Sun_Exposed_Lower_leg	2.62716540033314e-19	0.000338558	6.94767580896229e-16	0.894279	0.105382
rs9939870	16	69362682	ENSG00000157315.4	Skin_Sun_Exposed_Lower_leg	3.39194200899465e-18	0.00437113	7.56372330981037e-16	0.974511	0.0211179
rs9939870	16	69362682	ENSG00000132604.10	Skin_Sun_Exposed_Lower_leg	2.21284637076186e-16	0.285165	2.13156296212145e-16	0.270244	0.44459
rs9939870	16	69362682	ENSG00000168807.16	Small_Intestine_Terminal_Ileum	4.19126198809555e-21	5.40119679949069e-06	7.35806476883469e-16	0.947696	0.0522983
rs9939870	16	69362682	ENSG00000258429.1	Small_Intestine_Terminal_Ileum	3.23384099805538e-19	0.000416739	2.50268895792073e-16	0.315678	0.683906
rs9939870	16	69362682	ENSG00000157315.4	Small_Intestine_Terminal_Ileum	1.46655277054713e-50	1.8899176794631e-35	7.75987645643784e-16	1	7.65828700320434e-17
rs9939870	16	69362682	ENSG00000157315.4	Spleen	2.76346131713946e-24	3.5612181877545e-09	7.7596173468055e-16	0.999966	3.37246332523778e-05
rs9939870	16	69362682	ENSG00000258429.1	Stomach	5.09965366318519e-23	6.57182326524582e-08	7.72911363313988e-16	0.995996	0.00400432
rs9939870	16	69362682	ENSG00000157315.4	Stomach	8.25997174199427e-56	1.06444629477851e-40	7.75987645643784e-16	1	7.65828700485999e-17
rs9939870	16	69362682	ENSG00000157315.4	Testis	4.13089894904045e-24	5.32340813958873e-09	7.75986244865376e-16	0.999998	1.81801227385405e-06
rs9939870	16	69362682	ENSG00000141076.17	Thyroid	1.04787402466358e-54	1.35037462328957e-39	7.75987645643784e-16	1	2.6886614467228e-17
rs9939870	16	69362682	ENSG00000168807.16	Thyroid	7.13181925053811e-57	9.1906350449964e-42	7.75987645642627e-16	1	1.5204518908756e-12
rs9939870	16	69362682	ENSG00000258429.1	Thyroid	6.20288207258868e-36	7.99353199424009e-21	4.18924132151006e-16	0.535211	0.464789
rs9939870	16	69362682	ENSG00000213380.14	Thyroid	5.89514801287852e-17	0.0759696	2.42964335207084e-16	0.306932	0.617098
rs9939870	16	69362682	ENSG00000132603.13	Thyroid	1.68193147570191e-35	2.16747197606028e-20	1.48748897422198e-16	0.183525	0.816475
rs9939870	16	69362682	ENSG00000132604.10	Thyroid	5.04624956203551e-53	6.50300245160343e-38	2.34218189587159e-16	0.29478	0.70522
rs9939870	16	69362682	ENSG00000168807.16	Whole_Blood	1.15780267007357e-26	1.49203750417058e-11	7.75987645582384e-16	1	6.48643766440948e-11
rs9939870	16	69362682	ENSG00000258429.1	Whole_Blood	4.18029711947877e-21	5.38706658919889e-06	2.72591208191337e-16	0.34473	0.655264
rs9939870	16	69362682	ENSG00000213380.14	Whole_Blood	1.28774578698679e-21	1.65949264039948e-06	5.85036203485942e-16	0.751439	0.248559
rs9939870	16	69362682	ENSG00000157315.4	Whole_Blood	2.72872605772471e-42	3.51645554287253e-27	7.7598764564379e-16	1	7.860168519991e-17
rs12149396	16	70392835	ENSG00000157322.17	Adipose_Subcutaneous	1.21501583394657e-80	6.08762562101522e-73	1.99043397593962e-08	0.997245	0.00275519
rs12149396	16	70392835	ENSG00000090857.13	Adipose_Subcutaneous	9.18035627400027e-16	4.59965792232708e-08	1.99586283252953e-08	0.999992	7.63366704780527e-06
rs12149396	16	70392835	ENSG00000223496.2	Adipose_Subcutaneous	0	0	1.99587800706534e-08	1	3.9344954828149e-10
rs12149396	16	70392835	ENSG00000189091.12	Adipose_Subcutaneous	5.23754108291787e-19	2.62417891163818e-11	1.9958763134882e-08	0.999999	8.57475337300615e-07
rs12149396	16	70392835	ENSG00000157368.10	Adipose_Subcutaneous	2.06009654163233e-12	0.000103218	1.9950694661623e-08	0.999592	0.000304938
rs12149396	16	70392835	ENSG00000157322.17	Adipose_Visceral_Omentum	1.3440626815257e-59	6.73419241766527e-52	1.90072282872341e-08	0.951843	0.0481574
rs12149396	16	70392835	ENSG00000090857.13	Adipose_Visceral_Omentum	1.91596462312058e-10	0.00959961	1.87540793017611e-08	0.939128	0.0512726
rs12149396	16	70392835	ENSG00000223496.2	Adipose_Visceral_Omentum	2.49226690434406e-262	1.24870700754669e-254	1.99587800706534e-08	1	3.9344928542177e-10
rs12149396	16	70392835	ENSG00000189091.12	Adipose_Visceral_Omentum	7.40036895975124e-13	3.70782622132713e-05	1.99537862032554e-08	0.999748	0.000215284
rs12149396	16	70392835	ENSG00000157335.20	Adrenal_Gland	1.39432662113773e-29	6.98603114934592e-22	7.16937531268977e-10	0.0261827	0.973817
rs12149396	16	70392835	ENSG00000223496.2	Adrenal_Gland	1.47232642211914e-84	7.37683559289465e-77	1.99587800706573e-08	1	3.93448893044491e-10
rs12149396	16	70392835	ENSG00000157322.17	Artery_Aorta	7.28292777079451e-133	3.64898435516523e-125	1.91739536896439e-08	0.96028	0.0397196
rs12149396	16	70392835	ENSG00000157335.20	Artery_Aorta	1.17140784161776e-32	5.86913535614386e-25	1.99587723997375e-08	1	3.88613477149061e-07
rs12149396	16	70392835	ENSG00000223496.2	Artery_Aorta	6.35354197395832e-288	3.18333175784473e-280	1.99587800706534e-08	1	3.9344954828149e-10
rs12149396	16	70392835	ENSG00000189091.12	Artery_Aorta	1.97118779819089e-16	9.87629379702973e-09	1.98272595537156e-08	0.993344	0.00665616
rs12149396	16	70392835	ENSG00000157322.17	Artery_Coronary	9.12039169817483e-49	4.56961371401726e-41	1.93194217342473e-08	0.967642	0.0323575
rs12149396	16	70392835	ENSG00000157335.20	Artery_Coronary	1.13924071286685e-14	5.70796754938164e-07	1.99364667103192e-08	0.998871	0.00112869
rs12149396	16	70392835	ENSG00000223496.2	Artery_Coronary	4.36528641612466e-97	2.18715087387403e-89	1.99587800714816e-08	1	3.51491724144626e-10
rs12149396	16	70392835	ENSG00000198373.12	Artery_Tibial	1.09934466060451e-13	5.5080753141079e-06	1.99483215811666e-08	0.999471	0.000523734
rs12149396	16	70392835	ENSG00000157322.17	Artery_Tibial	7.10520237791069e-131	3.5599381365898e-123	1.91725941537476e-08	0.960212	0.0397884
rs12149396	16	70392835	ENSG00000157335.20	Artery_Tibial	6.4715753873959e-32	3.24247034778768e-24	1.99583869519505e-08	0.99998	1.98958778240618e-05
rs12149396	16	70392835	ENSG00000223496.2	Artery_Tibial	0	0	1.99587800706511e-08	1	3.93449548281401e-10
rs12149396	16	70392835	ENSG00000189091.12	Artery_Tibial	8.96964441931002e-26	4.49408441049082e-18	1.99587609137154e-08	0.999999	9.69913658385199e-07
rs12149396	16	70392835	ENSG00000157322.17	Brain_Amygdala	2.12033618197329e-21	1.06235758459319e-13	1.9314022294248e-08	0.967369	0.0326308
rs12149396	16	70392835	ENSG00000223496.2	Brain_Amygdala	3.11180608531819e-42	1.5591163442037e-34	1.99587800723217e-08	1	3.56397161042059e-10
rs12149396	16	70392835	ENSG00000157322.17	Brain_Anterior_cingulate_cortex_BA24	7.68696091791411e-27	3.8514181399089e-19	1.91296533936788e-08	0.958038	0.0419616
rs12149396	16	70392835	ENSG00000223496.2	Brain_Anterior_cingulate_cortex_BA24	1.0335217373756e-39	5.17828100054747e-32	1.9958780074053e-08	1	2.26771190004611e-10
rs12149396	16	70392835	ENSG00000157322.17	Brain_Caudate_basal_ganglia	1.64856207513522e-42	8.25983369599759e-35	1.99587460980056e-08	0.999998	1.71972965467263e-06
rs12149396	16	70392835	ENSG00000223496.2	Brain_Caudate_basal_ganglia	4.0270397473347e-82	2.01767826045792e-74	1.9958780070701e-08	1	3.93449017844276e-10
rs12149396	16	70392835	ENSG00000198373.12	Brain_Cerebellar_Hemisphere	8.08405317013423e-14	4.05037430931727e-06	1.62964465220361e-08	0.814652	0.185344
rs12149396	16	70392835	ENSG00000157322.17	Brain_Cerebellar_Hemisphere	4.73381762088575e-17	2.37179702755558e-09	1.89377218612099e-08	0.948325	0.0516751
rs12149396	16	70392835	ENSG00000223496.2	Brain_Cerebellar_Hemisphere	1.65966231266444e-74	8.31544950645343e-67	1.99587800708207e-08	1	3.93434548609397e-10
rs12149396	16	70392835	ENSG00000157322.17	Brain_Cerebellum	5.38223872852229e-29	2.69667715156431e-21	1.98449025692062e-08	0.994237	0.00576327
rs12149396	16	70392835	ENSG00000090857.13	Brain_Cerebellum	3.51405813366494e-10	0.0176066	1.74587534176886e-08	0.873653	0.10874
rs12149396	16	70392835	ENSG00000223496.2	Brain_Cerebellum	1.12879825554711e-132	5.65564743222621e-125	1.9958780070802e-08	1	3.93449548284398e-10
rs12149396	16	70392835	ENSG00000090861.15	Brain_Cerebellum	1.31521992841469e-16	6.58968081709688e-09	1.99586694391743e-08	0.999994	5.59273267831995e-06
rs12149396	16	70392835	ENSG00000189091.12	Brain_Cerebellum	2.36730389702899e-21	1.18609646504475e-13	1.99587774361657e-08	1	1.33730591836771e-07
rs12149396	16	70392835	ENSG00000198373.12	Brain_Cortex	4.18315606707875e-11	0.0020959	1.90170656472549e-08	0.952362	0.0455425
rs12149396	16	70392835	ENSG00000157322.17	Brain_Cortex	8.26037919521672e-54	4.13871939961813e-46	1.99587266965582e-08	0.999997	2.70162441459609e-06
rs12149396	16	70392835	ENSG00000157335.20	Brain_Cortex	4.59486190670688e-11	0.00230218	1.90730609803022e-08	0.955198	0.0425002
rs12149396	16	70392835	ENSG00000223496.2	Brain_Cortex	2.4132752085861e-106	1.20912959155392e-98	1.9958780070701e-08	1	3.93438553776582e-10
rs12149396	16	70392835	ENSG00000157322.17	Brain_Frontal_Cortex_BA9	3.77274563150591e-28	1.8902686143004e-20	1.91481720592538e-08	0.958976	0.0410243
rs12149396	16	70392835	ENSG00000223496.2	Brain_Frontal_Cortex_BA9	8.02019673167817e-46	4.0183801515276e-38	1.99587800707796e-08	1	3.89444340407097e-10
rs12149396	16	70392835	ENSG00000157322.17	Brain_Hippocampus	8.7775309117621e-38	4.39782927716948e-30	1.98024935291851e-08	0.99209	0.00790956
rs12149396	16	70392835	ENSG00000223496.2	Brain_Hippocampus	3.68805842525828e-88	1.84783756178836e-80	1.99587800707084e-08	1	3.93409570161865e-10
rs12149396	16	70392835	ENSG00000198373.12	Brain_Hypothalamus	8.17846037768376e-10	0.0409768	9.68156014800166e-09	0.48029	0.478733
rs12149396	16	70392835	ENSG00000157322.17	Brain_Hypothalamus	8.8979522386278e-36	4.45816428962372e-28	1.96287475262305e-08	0.983297	0.0167027
rs12149396	16	70392835	ENSG00000223496.2	Brain_Hypothalamus	4.37162988160308e-59	2.19032915697247e-51	1.99587800707268e-08	1	3.92629025545949e-10
rs12149396	16	70392835	ENSG00000157322.17	Brain_Nucleus_accumbens_basal_ganglia	6.5214894266277e-45	3.26747890944496e-37	1.90613743051814e-08	0.954583	0.0454171
rs12149396	16	70392835	ENSG00000223496.2	Brain_Nucleus_accumbens_basal_ganglia	4.22835926418633e-64	2.11854590469368e-56	1.99587800748488e-08	1	1.83535115447809e-10
rs12149396	16	70392835	ENSG00000157322.17	Brain_Putamen_basal_ganglia	1.14848053899635e-37	5.75426209196372e-30	1.98872157244101e-08	0.996378	0.00362183
rs12149396	16	70392835	ENSG00000223496.2	Brain_Putamen_basal_ganglia	5.54094233596176e-120	2.77619283522594e-112	1.99587800706999e-08	1	3.93449548282385e-10
rs12149396	16	70392835	ENSG00000198373.12	Brain_Spinal_cord_cervical_c-1	1.68847586757027e-20	8.45981481318486e-13	1.92956705575639e-08	0.96644	0.0335595
rs12149396	16	70392835	ENSG00000157322.17	Brain_Spinal_cord_cervical_c-1	3.16957863238801e-21	1.5880622746744e-13	1.94379756371046e-08	0.973642	0.0263576
rs12149396	16	70392835	ENSG00000223496.2	Brain_Spinal_cord_cervical_c-1	8.71341175134263e-59	4.36570348645566e-51	1.99587800707827e-08	1	3.93168126236493e-10
rs12149396	16	70392835	ENSG00000157322.17	Brain_Substantia_nigra	6.75891367213597e-17	3.38643620025483e-09	8.20887515023539e-09	0.405345	0.594655
rs12149396	16	70392835	ENSG00000223496.2	Brain_Substantia_nigra	1.71914631222015e-36	8.61348374552783e-29	1.99587800767109e-08	1	1.14533120811813e-10
rs12149396	16	70392835	ENSG00000157322.17	Breast_Mammary_Tissue	2.04911475782605e-49	1.02667332816757e-41	1.96176395995208e-08	0.982735	0.0172649
rs12149396	16	70392835	ENSG00000223496.2	Breast_Mammary_Tissue	5.77462492508224e-200	2.89327543423838e-192	1.99587800706511e-08	1	3.93449548281423e-10
rs12149396	16	70392835	ENSG00000157368.10	Breast_Mammary_Tissue	4.80712831709338e-10	0.0240853	1.83925778612711e-08	0.920979	0.0549359
rs12149396	16	70392835	ENSG00000090857.13	Cells_Cultured_fibroblasts	5.30864220218977e-13	2.65980289144728e-05	1.99489919358353e-08	0.999505	0.000468505
rs12149396	16	70392835	ENSG00000223496.2	Cells_Cultured_fibroblasts	3.33151624937289e-73	1.66919830259618e-65	1.99587800716903e-08	1	3.40913994977244e-10
rs12149396	16	70392835	ENSG00000090861.15	Cells_Cultured_fibroblasts	3.00465628597191e-15	1.50543079997683e-07	1.99372073815829e-08	0.998908	0.00109163
rs12149396	16	70392835	ENSG00000157322.17	Cells_EBV-transformed_lymphocytes	9.35667652873752e-13	4.68800012083512e-05	1.78527757806883e-08	0.893417	0.106536
rs12149396	16	70392835	ENSG00000157322.17	Colon_Sigmoid	4.52989966596867e-28	2.2696274811174e-20	1.91068946631548e-08	0.956887	0.0431134
rs12149396	16	70392835	ENSG00000090857.13	Colon_Sigmoid	3.48012086685005e-10	0.0174365	1.45527644755523e-08	0.726581	0.255982
rs12149396	16	70392835	ENSG00000223496.2	Colon_Sigmoid	7.5616104540465e-159	3.78861346906636e-151	1.99587800759255e-08	1	1.26525644206551e-10
rs12149396	16	70392835	ENSG00000157322.17	Colon_Transverse	1.01753216194376e-65	5.09816801245757e-58	1.85522514188812e-08	0.928816	0.0711835
rs12149396	16	70392835	ENSG00000223496.2	Colon_Transverse	1.48562101103221e-194	7.4434458195511e-187	1.99587800706511e-08	1	3.93449548281423e-10
rs12149396	16	70392835	ENSG00000157322.17	Esophagus_Gastroesophageal_Junction	7.49159679695337e-27	3.7535343432779e-19	1.88873429873536e-08	0.945775	0.0542247
rs12149396	16	70392835	ENSG00000223496.2	Esophagus_Gastroesophageal_Junction	1.07837585900121e-248	5.40301477966466e-241	1.99587800706534e-08	1	3.93449548281445e-10
rs12149396	16	70392835	ENSG00000189091.12	Esophagus_Gastroesophageal_Junction	4.3180018750468e-14	2.16345977654828e-06	1.99570520076834e-08	0.999913	8.52712347735477e-05
rs12149396	16	70392835	ENSG00000157322.17	Esophagus_Mucosa	2.73413237877747e-79	1.36988949898944e-71	1.92893147062185e-08	0.966119	0.0338812
rs12149396	16	70392835	ENSG00000090857.13	Esophagus_Mucosa	9.37004819286596e-16	4.69469976072316e-08	1.99586483327734e-08	0.999993	6.62014144633894e-06
rs12149396	16	70392835	ENSG00000157335.20	Esophagus_Mucosa	3.650442436656e-11	0.00182899	1.82906552635859e-08	0.915596	0.0825753
rs12149396	16	70392835	ENSG00000223496.2	Esophagus_Mucosa	1.76369273610794e-189	8.83667585882803e-182	1.99587800706511e-08	1	3.93449548281423e-10
rs12149396	16	70392835	ENSG00000103051.18	Esophagus_Mucosa	2.75435541998182e-20	1.38002190223315e-12	1.99587531123536e-08	0.999999	1.36473416075717e-06
rs12149396	16	70392835	ENSG00000189091.12	Esophagus_Mucosa	9.88882117867961e-22	4.95462194705976e-14	1.99587799982291e-08	1	4.05866037092482e-09
rs12149396	16	70392835	ENSG00000157368.10	Esophagus_Mucosa	1.55906536837192e-25	7.81142600463902e-18	1.99587800072871e-08	1	3.60027458145076e-09
rs12149396	16	70392835	ENSG00000157322.17	Esophagus_Muscularis	6.02526949746869e-40	3.01885654009715e-32	1.86691141025554e-08	0.934731	0.0652692
rs12149396	16	70392835	ENSG00000090857.13	Esophagus_Muscularis	5.75979143492066e-11	0.00288584	7.18892376959412e-09	0.353755	0.643359
rs12149396	16	70392835	ENSG00000223496.2	Esophagus_Muscularis	0	0	1.99587800706534e-08	1	3.9344954828149e-10
rs12149396	16	70392835	ENSG00000189091.12	Esophagus_Muscularis	7.39150831347607e-14	3.70338674854196e-06	1.99493196817111e-08	0.999521	0.000475044
rs12149396	16	70392835	ENSG00000157322.17	Heart_Atrial_Appendage	2.24263411594193e-30	1.12363283846483e-22	1.89491005806319e-08	0.948901	0.0510992
rs12149396	16	70392835	ENSG00000090857.13	Heart_Atrial_Appendage	2.56302538876489e-11	0.00128416	1.91599032513394e-08	0.959582	0.0391335
rs12149396	16	70392835	ENSG00000223496.2	Heart_Atrial_Appendage	0	1.11253692967401e-308	1.99587800706534e-08	1	3.9344954828149e-10
rs12149396	16	70392835	ENSG00000189091.12	Heart_Atrial_Appendage	4.90607324781232e-17	2.45810271500322e-09	1.99587675532193e-08	0.999999	6.31409708695887e-07
rs12149396	16	70392835	ENSG00000223496.2	Heart_Left_Ventricle	9.30984166073401e-253	4.66453432441193e-245	1.99587800706534e-08	1	3.93447645174204e-10
rs12149396	16	70392835	ENSG00000157322.17	Kidney_Cortex	2.27919186014135e-14	1.14194946051377e-06	1.78912681272437e-08	0.895365	0.104634
rs12149396	16	70392835	ENSG00000157335.20	Kidney_Cortex	3.49809908816512e-12	0.000175266	1.22155425605227e-08	0.608121	0.391703
rs12149396	16	70392835	ENSG00000223496.2	Kidney_Cortex	2.9790066575183e-46	1.49257949930067e-38	1.99587800736667e-08	1	3.93449546002344e-10
rs12149396	16	70392835	ENSG00000157322.17	Liver	6.53002341114473e-28	3.27175471403273e-20	1.97799746364304e-08	0.990951	0.00904923
rs12149396	16	70392835	ENSG00000223496.2	Liver	1.36916935099092e-27	6.85998502052597e-20	1.99587552063892e-08	0.999999	1.25876088299471e-06
rs12149396	16	70392835	ENSG00000157322.17	Lung	5.60444555887631e-104	2.80801002115177e-96	1.86825553591748e-08	0.935411	0.0645889
rs12149396	16	70392835	ENSG00000090857.13	Lung	4.68600823926128e-15	2.34784296801764e-07	1.99586578722718e-08	0.999994	5.94761892412318e-06
rs12149396	16	70392835	ENSG00000157335.20	Lung	3.75073142220906e-53	1.87923877742574e-45	1.90628779653931e-08	0.954659	0.045341
rs12149396	16	70392835	ENSG00000223496.2	Lung	0	0	1.99587800706534e-08	1	3.93449548281445e-10
rs12149396	16	70392835	ENSG00000189091.12	Lung	1.46454182926414e-14	7.33783224364873e-07	1.65036384637238e-08	0.825137	0.174862
rs12149396	16	70392835	ENSG00000157368.10	Lung	6.8822288292442e-50	3.44822111614053e-42	1.9958779796602e-08	1	1.42628979037046e-08
rs12149396	16	70392835	ENSG00000157322.17	Minor_Salivary_Gland	6.64867920065044e-28	3.33120513469412e-20	1.95593907570075e-08	0.979787	0.0202128
rs12149396	16	70392835	ENSG00000157335.20	Minor_Salivary_Gland	8.03582082212982e-24	4.02620833045186e-16	1.9958779449932e-08	1	3.1808064631751e-08
rs12149396	16	70392835	ENSG00000223496.2	Minor_Salivary_Gland	1.5347150902605e-52	7.68942316914335e-45	1.9958780070659e-08	1	3.9344954131945e-10
rs12149396	16	70392835	ENSG00000157322.17	Muscle_Skeletal	1.3024705992695e-45	6.52580251977252e-38	1.93486555994234e-08	0.969122	0.030878
rs12149396	16	70392835	ENSG00000090857.13	Muscle_Skeletal	4.81758104812661e-11	0.00241377	1.54229137723341e-08	0.770467	0.227119
rs12149396	16	70392835	ENSG00000223496.2	Muscle_Skeletal	0	0	1.99587800706534e-08	1	3.9344954828149e-10
rs12149396	16	70392835	ENSG00000090861.15	Muscle_Skeletal	5.77371726812651e-19	2.89282066849925e-11	5.66771729309137e-09	0.276739	0.723261
rs12149396	16	70392835	ENSG00000103051.18	Muscle_Skeletal	3.39513708414893e-35	1.70107441589381e-27	1.99587763668965e-08	1	1.87838104906095e-07
rs12149396	16	70392835	ENSG00000157322.17	Nerve_Tibial	9.58399208479676e-61	4.80189262863396e-53	1.85747624656206e-08	0.929956	0.0700442
rs12149396	16	70392835	ENSG00000090857.13	Nerve_Tibial	2.85376991528226e-12	0.000142983	1.93427086015478e-08	0.968822	0.0310346
rs12149396	16	70392835	ENSG00000157335.20	Nerve_Tibial	2.34236284598374e-30	1.17360018499576e-22	1.93208735827947e-08	0.967716	0.032284
rs12149396	16	70392835	ENSG00000223496.2	Nerve_Tibial	0	0	1.99587800706488e-08	1	3.93449548281356e-10
rs12149396	16	70392835	ENSG00000189091.12	Nerve_Tibial	2.1272058887423e-12	0.00010658	1.96783075415295e-08	0.985807	0.0140869
rs12149396	16	70392835	ENSG00000157368.10	Nerve_Tibial	1.02524315276705e-20	5.13680259152042e-13	1.99587800539032e-08	1	1.24055713887019e-09
rs12149396	16	70392835	ENSG00000157322.17	Ovary	1.0831320731983e-25	5.42684496409224e-18	1.99586845764417e-08	0.999995	4.83329394102334e-06
rs12149396	16	70392835	ENSG00000223496.2	Ovary	6.48298528537241e-81	3.24818707882232e-73	1.99587800706522e-08	1	3.93449548280238e-10
rs12149396	16	70392835	ENSG00000157322.17	Pancreas	1.05582213572254e-41	5.29001326985358e-34	1.90708553224235e-08	0.955063	0.0449373
rs12149396	16	70392835	ENSG00000223496.2	Pancreas	8.48744064571087e-112	4.25248459222528e-104	1.99587800706522e-08	1	3.93449548281434e-10
rs12149396	16	70392835	ENSG00000157322.17	Pituitary	5.10835977472623e-63	2.55945486281582e-55	1.8962066134696e-08	0.949557	0.0504431
rs12149396	16	70392835	ENSG00000090857.13	Pituitary	1.0476375809018e-11	0.000524901	1.95944070829455e-08	0.981565	0.0179105
rs12149396	16	70392835	ENSG00000157335.20	Pituitary	1.13952933738678e-34	5.70941365235419e-27	1.91192394477409e-08	0.957511	0.0424886
rs12149396	16	70392835	ENSG00000223496.2	Pituitary	3.66235769270762e-172	1.83496065651989e-164	1.99587800706885e-08	1	3.93449543124788e-10
rs12149396	16	70392835	ENSG00000157322.17	Prostate	3.25401292723833e-36	1.63036661033685e-28	1.95760300199201e-08	0.980629	0.0193707
rs12149396	16	70392835	ENSG00000157335.20	Prostate	2.98701287615814e-11	0.00149659	1.8967835080629e-08	0.949864	0.0486394
rs12149396	16	70392835	ENSG00000223496.2	Prostate	4.7961463918957e-99	2.40302577478409e-91	1.99587800706522e-08	1	3.9344954808716e-10
rs12149396	16	70392835	ENSG00000157322.17	Skin_Not_Sun_Exposed_Suprapubic	1.44591916154449e-93	7.2445266043522e-86	1.97324396758427e-08	0.988545	0.0114549
rs12149396	16	70392835	ENSG00000090857.13	Skin_Not_Sun_Exposed_Suprapubic	1.8782536444555e-14	9.41066337515345e-07	1.72794141410384e-08	0.864399	0.1356
rs12149396	16	70392835	ENSG00000223496.2	Skin_Not_Sun_Exposed_Suprapubic	1.0643875836867e-250	5.33292895788416e-243	1.99587800706534e-08	1	3.9344954828149e-10
rs12149396	16	70392835	ENSG00000103051.18	Skin_Not_Sun_Exposed_Suprapubic	6.05692121714844e-23	3.03471508401799e-15	1.99587547225738e-08	0.999999	1.28324333959415e-06
rs12149396	16	70392835	ENSG00000189091.12	Skin_Not_Sun_Exposed_Suprapubic	4.86182256213172e-20	2.43593167818457e-12	1.99587793753563e-08	1	3.55794340509405e-08
rs12149396	16	70392835	ENSG00000157322.17	Skin_Sun_Exposed_Lower_leg	2.05222623706157e-124	1.02823228074947e-116	1.90165087544025e-08	0.952312	0.0476877
rs12149396	16	70392835	ENSG00000090857.13	Skin_Sun_Exposed_Lower_leg	1.53742076463319e-17	7.70297948024388e-10	1.99587799855732e-08	1	3.92113442553261e-09
rs12149396	16	70392835	ENSG00000223496.2	Skin_Sun_Exposed_Lower_leg	0	0	1.99587800706534e-08	1	3.93449548281445e-10
rs12149396	16	70392835	ENSG00000189091.12	Skin_Sun_Exposed_Lower_leg	6.45121044974477e-23	3.232266849796e-15	1.99587786202397e-08	1	7.37978624933951e-08
rs12149396	16	70392835	ENSG00000157322.17	Small_Intestine_Terminal_Ileum	4.09287119406905e-48	2.05066196245353e-40	1.85460715550269e-08	0.928504	0.0714963
rs12149396	16	70392835	ENSG00000157335.20	Small_Intestine_Terminal_Ileum	7.48535973407222e-12	0.000375041	1.81233407650281e-08	0.907113	0.0925116
rs12149396	16	70392835	ENSG00000223496.2	Small_Intestine_Terminal_Ileum	9.35765185821189e-76	4.68848879273918e-68	1.99587800706522e-08	1	3.93449386143388e-10
rs12149396	16	70392835	ENSG00000157322.17	Spleen	1.72606544208055e-49	8.64815084312768e-42	1.86540665732924e-08	0.933969	0.0660307
rs12149396	16	70392835	ENSG00000157335.20	Spleen	3.33987459763644e-23	1.67338610769443e-15	1.9096050245957e-08	0.956338	0.0436622
rs12149396	16	70392835	ENSG00000223496.2	Spleen	1.15338565686973e-72	5.77883833239032e-65	1.99587800706522e-08	1	3.93447003490266e-10
rs12149396	16	70392835	ENSG00000157322.17	Stomach	7.83422863439348e-52	3.92520406921068e-44	1.86990886926313e-08	0.936248	0.0637522
rs12149396	16	70392835	ENSG00000223496.2	Stomach	4.41158946268793e-124	2.2103502104352e-116	1.99587800706511e-08	1	3.93449548281423e-10
rs12149396	16	70392835	ENSG00000141101.12	Testis	2.23431494232081e-09	0.111946	9.80036573648134e-09	0.48702	0.401034
rs12149396	16	70392835	ENSG00000157322.17	Testis	2.06224707117787e-26	1.03325304548402e-18	1.99587798119744e-08	1	1.34849377552329e-08
rs12149396	16	70392835	ENSG00000247228.2	Testis	4.65218754609428e-98	2.33089769763584e-90	7.1206476840093e-10	0.0259361	0.974064
rs12149396	16	70392835	ENSG00000157335.20	Testis	1.72807404534634e-54	8.65821460062093e-47	1.99587798400129e-08	1	1.20659093254705e-08
rs12149396	16	70392835	ENSG00000223496.2	Testis	1.1429507868668e-48	5.72655623020941e-41	1.99587800706672e-08	1	3.92646651934275e-10
rs12149396	16	70392835	ENSG00000103051.18	Testis	9.25855427539339e-16	4.63883767155279e-08	1.99576291369816e-08	0.999942	5.82015485628865e-05
rs12149396	16	70392835	ENSG00000157322.17	Thyroid	2.078829169422e-117	1.04156121755065e-109	1.85463565169374e-08	0.928518	0.0714818
rs12149396	16	70392835	ENSG00000090857.13	Thyroid	2.94381725523867e-14	1.47494846123673e-06	1.99357227971467e-08	0.998833	0.00116542
rs12149396	16	70392835	ENSG00000157335.20	Thyroid	9.68474110340234e-38	4.85237117301336e-30	1.9264949009982e-08	0.964886	0.0351143
rs12149396	16	70392835	ENSG00000223496.2	Thyroid	7.62326800684774e-204	3.81950591405988e-196	1.99587800706511e-08	1	3.93449548281423e-10
rs12149396	16	70392835	ENSG00000189091.12	Thyroid	1.66346623608297e-13	8.33450840354874e-06	1.98731303099361e-08	0.995665	0.00432626
rs12149396	16	70392835	ENSG00000157322.17	Uterus	1.76408333972372e-14	8.83863291015075e-07	1.91181210179892e-08	0.957455	0.0425443
rs12149396	16	70392835	ENSG00000223496.2	Uterus	2.53121926104503e-42	1.26822340870721e-34	1.99587800710859e-08	1	3.93449511288227e-10
rs12149396	16	70392835	ENSG00000157322.17	Vagina	8.4462721248077e-19	4.23185782044635e-11	1.87086011791986e-08	0.936729	0.0632707
rs12149396	16	70392835	ENSG00000223496.2	Vagina	3.43145129485258e-33	1.71926901987346e-25	1.99587800774343e-08	1	6.03416130682139e-11
rs12149396	16	70392835	ENSG00000157322.17	Whole_Blood	2.12632184268029e-182	1.06535659588732e-174	1.85464817120902e-08	0.928524	0.0714755
rs12149396	16	70392835	ENSG00000090857.13	Whole_Blood	1.07270641889498e-21	5.37460903557223e-14	1.9958779810382e-08	1	1.35654680190706e-08
rs12149396	16	70392835	ENSG00000157335.20	Whole_Blood	1.25457284710484e-91	6.28581915896356e-84	1.92711938746472e-08	0.965202	0.0347983
rs12149396	16	70392835	ENSG00000223496.2	Whole_Blood	3.44871864360798e-122	1.72792052481389e-114	1.99587800706511e-08	1	3.93449548258633e-10
rs12149396	16	70392835	ENSG00000103051.18	Whole_Blood	3.94892753608187e-34	1.97854149489558e-26	1.9958780075804e-08	1	1.32679030632927e-10
rs7193541	16	74630845	ENSG00000168411.13	Adipose_Subcutaneous	1.28325869466132e-24	3.12754480361045e-11	4.10306837644921e-14	0.999996	4.46831096300196e-06
rs7193541	16	74630845	ENSG00000168411.13	Adipose_Visceral_Omentum	1.87817254569312e-18	4.57746268153409e-05	2.84740260930465e-15	0.059997	0.939957
rs7193541	16	74630845	ENSG00000168411.13	Adrenal_Gland	3.52473569036629e-20	8.59044932901453e-07	4.11739977730284e-15	0.0912615	0.908738
rs7193541	16	74630845	ENSG00000168411.13	Artery_Aorta	5.11493702849997e-22	1.2466071565174e-08	4.10307811102354e-14	0.999998	2.05928553725052e-06
rs7193541	16	74630845	ENSG00000168411.13	Artery_Tibial	4.53588366422314e-30	1.10548087013481e-16	4.10072959955209e-14	0.99942	0.00058023
rs7193541	16	74630845	ENSG00000168411.13	Brain_Cerebellar_Hemisphere	1.26754205707762e-21	3.08924037722346e-08	4.1029457122853e-14	0.999965	3.46346967281669e-05
rs7193541	16	74630845	ENSG00000168411.13	Brain_Cerebellum	1.41430156622609e-22	3.44692113335412e-09	3.81447198845597e-14	0.928949	0.0710513
rs7193541	16	74630845	ENSG00000168411.13	Breast_Mammary_Tissue	3.54340450281634e-22	8.63594876541859e-09	4.27039217825508e-15	0.0950278	0.904972
rs7193541	16	74630845	ENSG00000168411.13	Cells_Cultured_fibroblasts	4.49976105442662e-34	1.096677105077e-20	4.10308652671267e-14	1	9.66951762606371e-11
rs7193541	16	74630845	ENSG00000168404.12	Cells_Cultured_fibroblasts	2.12008842973831e-31	5.16705756930224e-18	4.10308652710543e-14	1	3.17476624128009e-17
rs7193541	16	74630845	ENSG00000168411.13	Cells_EBV-transformed_lymphocytes	4.68748519321189e-20	1.14242903780987e-06	4.03950523114739e-14	0.984348	0.0156513
rs7193541	16	74630845	ENSG00000168411.13	Colon_Sigmoid	2.94012373123345e-17	0.000716564	3.0552267844421e-14	0.742044	0.257239
rs7193541	16	74630845	ENSG00000168411.13	Colon_Transverse	5.88141362094407e-24	1.4334120380086e-10	1.03432243547821e-14	0.244529	0.755471
rs7193541	16	74630845	ENSG00000168411.13	Esophagus_Gastroesophageal_Junction	6.24896233462918e-17	0.00152299	3.98530951807986e-14	0.971021	0.0274561
rs7193541	16	74630845	ENSG00000168411.13	Esophagus_Mucosa	8.72572737684737e-46	2.12662524155997e-32	4.10297796553165e-14	0.999973	2.67257720731537e-05
rs7193541	16	74630845	ENSG00000168411.13	Esophagus_Muscularis	3.06814477332167e-31	7.4776506735918e-18	4.04259871688157e-14	0.985109	0.0148909
rs7193541	16	74630845	ENSG00000090863.11	Heart_Left_Ventricle	5.56415755028917e-36	1.35609071695942e-22	4.10308652710541e-14	1	4.63696574161769e-17
rs7193541	16	74630845	ENSG00000168411.13	Liver	8.16877822057504e-16	0.0199089	4.92973995632203e-15	0.111461	0.86863
rs7193541	16	74630845	ENSG00000168411.13	Lung	1.51255953664e-18	3.6863944414718e-05	3.16423753016879e-14	0.768874	0.231089
rs7193541	16	74630845	ENSG00000168411.13	Minor_Salivary_Gland	1.71422232709567e-16	0.00417788	7.81968503500607e-15	0.182447	0.813375
rs7193541	16	74630845	ENSG00000168411.13	Muscle_Skeletal	5.53420315143533e-43	1.34879026188592e-29	6.60863118370464e-16	0.00616817	0.993832
rs7193541	16	74630845	ENSG00000168411.13	Nerve_Tibial	2.51140389466974e-32	6.12076756870474e-19	4.10308652710529e-14	1	2.65684137284455e-14
rs7193541	16	74630845	ENSG00000168411.13	Ovary	2.37900356911132e-16	0.00579808	2.37188357673199e-14	0.57387	0.420332
rs7193541	16	74630845	ENSG00000168411.13	Pancreas	8.23290325043646e-185	2.00651465574728e-171	4.10308652710529e-14	1	4.38740094947133e-17
rs7193541	16	74630845	ENSG00000168411.13	Pituitary	1.25476152360689e-25	3.05809179337981e-12	1.33202550568244e-14	0.317818	0.682182
rs7193541	16	74630845	ENSG00000168411.13	Prostate	2.82989624852817e-16	0.00689699	7.40142330312726e-15	0.172177	0.820926
rs7193541	16	74630845	ENSG00000168411.13	Skin_Not_Sun_Exposed_Suprapubic	1.34547351905059e-58	3.27917412943201e-45	4.0196510602478e-14	0.97946	0.0205402
rs7193541	16	74630845	ENSG00000168411.13	Skin_Sun_Exposed_Lower_leg	2.7218424718482e-68	6.63364629009717e-55	4.10308356624418e-14	0.999999	7.28907106331616e-07
rs7193541	16	74630845	ENSG00000168411.13	Stomach	5.53449142851258e-22	1.34886052047669e-08	4.10303250236194e-14	0.999987	1.32862282192705e-05
rs7193541	16	74630845	ENSG00000168411.13	Testis	2.16675913773378e-59	5.28080293559452e-46	4.10308652710546e-14	1	2.81450896171524e-17
rs7193541	16	74630845	ENSG00000168411.13	Thyroid	2.80296488090153e-26	6.83135698549061e-13	3.95695489740255e-14	0.964025	0.0359748
rs7193541	16	74630845	ENSG00000168411.13	Whole_Blood	4.93006325822754e-73	1.20154991264716e-59	4.10308652710541e-14	1	3.17739199924041e-15
rs6564996	16	82173937	ENSG00000135698.9	Adipose_Subcutaneous	1.90254492635152e-42	9.83171751925113e-25	7.96694636482134e-20	0.0314854	0.968515
rs6564996	16	82173937	ENSG00000135698.9	Adipose_Visceral_Omentum	4.3343797562422e-25	2.2398628696908e-07	1.67666363527479e-18	0.865095	0.134905
rs6564996	16	82173937	ENSG00000135698.9	Adrenal_Gland	9.40044065301298e-44	4.85783414503358e-26	1.0129839276912e-18	0.518663	0.481337
rs6564996	16	82173937	ENSG00000135698.9	Artery_Aorta	7.29976332090527e-26	3.77227417521024e-08	1.68237448481645e-19	0.0777167	0.922283
rs6564996	16	82173937	ENSG00000135698.9	Artery_Tibial	3.82786355643392e-45	1.97811219424213e-27	9.67336459386611e-20	0.0403926	0.959607
rs6564996	16	82173937	ENSG00000135698.9	Brain_Caudate_basal_ganglia	2.96390849876508e-23	1.53164904066932e-05	1.93455820040689e-18	0.999712	0.000272262
rs6564996	16	82173937	ENSG00000135698.9	Brain_Cerebellar_Hemisphere	1.53816905697442e-31	7.9487445765742e-14	2.01511603966852e-19	0.0950853	0.904915
rs6564996	16	82173937	ENSG00000135698.9	Brain_Cerebellum	9.72980911795021e-30	5.02804078048067e-12	1.89585395368464e-18	0.979509	0.0204908
rs6564996	16	82173937	ENSG00000135698.9	Brain_Hippocampus	6.5854556494504e-23	3.40314379882297e-05	2.48290554569681e-19	0.119504	0.880462
rs6564996	16	82173937	ENSG00000135698.9	Breast_Mammary_Tissue	6.98504652335621e-24	3.60963903271196e-06	1.29399825312496e-18	0.665349	0.334648
rs6564996	16	82173937	ENSG00000135698.9	Cells_Cultured_fibroblasts	4.79353646499683e-21	0.00247714	1.37451854005258e-18	0.707404	0.290119
rs6564996	16	82173937	ENSG00000135698.9	Cells_EBV-transformed_lymphocytes	1.61013819411915e-34	8.32065706952549e-17	1.93510942785553e-18	1	7.88920323611092e-16
rs6564996	16	82173937	ENSG00000135698.9	Colon_Sigmoid	6.19440384384271e-21	0.00320106	6.03699239999948e-19	0.305054	0.691745
rs6564996	16	82173937	ENSG00000135698.9	Colon_Transverse	4.85798754586705e-26	2.51044590860716e-08	1.49911831038413e-18	0.772419	0.227581
rs6564996	16	82173937	ENSG00000135698.9	Esophagus_Gastroesophageal_Junction	3.23292971366477e-30	1.67067023038975e-12	3.53045920340548e-19	0.174184	0.825816
rs6564996	16	82173937	ENSG00000135698.9	Esophagus_Muscularis	9.70101901076993e-39	5.01316301348422e-21	9.20620470453712e-20	0.0379541	0.962046
rs6564996	16	82173937	ENSG00000135698.9	Heart_Atrial_Appendage	5.23504367592036e-44	2.70529593859805e-26	1.88058835555792e-18	0.971541	0.0284593
rs6564996	16	82173937	ENSG00000135698.9	Heart_Left_Ventricle	4.42807218363405e-53	2.28827999072962e-35	1.66432153076377e-19	0.0767743	0.923226
rs6564996	16	82173937	ENSG00000135698.9	Liver	1.87125312994129e-35	9.67001195387179e-18	1.90904883305278e-18	0.986397	0.0136033
rs6564996	16	82173937	ENSG00000135698.9	Lung	1.67679615140854e-22	8.66512315671342e-05	4.07317031103809e-19	0.202514	0.797399
rs6564996	16	82173937	ENSG00000135698.9	Minor_Salivary_Gland	4.0361222833366e-22	0.000208573	1.799624407821e-18	0.929281	0.0705107
rs6564996	16	82173937	ENSG00000135698.9	Muscle_Skeletal	3.71760065123392e-54	1.92113200303806e-36	8.04481594932958e-19	0.409828	0.590172
rs6564996	16	82173937	ENSG00000135698.9	Nerve_Tibial	1.10785122945796e-29	5.7250055914702e-12	8.76531972908779e-19	0.447437	0.552563
rs6564996	16	82173937	ENSG00000135698.9	Pancreas	7.4271375689053e-30	3.83809693756492e-12	9.95170289407216e-20	0.0418455	0.958154
rs6564996	16	82173937	ENSG00000135698.9	Pituitary	8.63532734342809e-35	4.46244910965975e-17	1.88908939722242e-18	0.975978	0.0240218
rs6564996	16	82173937	ENSG00000135698.9	Prostate	3.35207757212037e-21	0.00173224	9.82285191808191e-19	0.502656	0.495612
rs6564996	16	82173937	ENSG00000135698.9	Skin_Not_Sun_Exposed_Suprapubic	3.02587498211231e-23	1.56367125215526e-05	2.31273485640786e-19	0.110621	0.889364
rs6564996	16	82173937	ENSG00000135698.9	Skin_Sun_Exposed_Lower_leg	2.13694583184123e-23	1.10430232062348e-05	3.81316225817583e-19	0.188941	0.811048
rs6564996	16	82173937	ENSG00000135698.9	Small_Intestine_Terminal_Ileum	3.79704357393153e-26	1.96218545539277e-08	1.55539847508919e-18	0.801796	0.198204
rs6564996	16	82173937	ENSG00000135698.9	Spleen	1.07847321004652e-39	5.57318978721361e-22	1.09394738607282e-18	0.560925	0.439075
rs6564996	16	82173937	ENSG00000135698.9	Stomach	3.19181958763336e-34	1.64942588862817e-16	7.05993189911582e-20	0.0267509	0.973249
rs6564996	16	82173937	ENSG00000135698.9	Testis	7.14253484929595e-38	3.69102374598591e-20	5.5075235286859e-19	0.277384	0.722616
rs6564996	16	82173937	ENSG00000135698.9	Thyroid	1.75969646293851e-82	9.09352431241351e-65	1.9349571157334e-18	0.99992	7.95048725326374e-05
rs6564996	16	82173937	ENSG00000135698.9	Whole_Blood	3.69853612357867e-48	1.91128009110955e-30	1.9351094278555e-18	1	6.43007040664188e-19
rs11117354	16	88058486	ENSG00000205037.2	Esophagus_Mucosa	8.12223940824225e-05	0.125855	0.000480492	0.743223	0.13036
rs11117354	16	88058486	ENSG00000261193.1	Testis	2.66002310123438e-06	0.00412173	0.000436093	0.6725	0.322939
rs11117354	16	88058486	ENSG00000205037.2	Testis	7.04353045452534e-18	1.09140102284619e-14	0.000644948	0.999352	3.21725221650204e-06
rs208011	17	48180983	ENSG00000189120.4	Adipose_Subcutaneous	1.00841768720482e-06	0.000778406	0.00122158	0.942394	0.0556053
rs208011	17	48180983	ENSG00000108465.14	Adipose_Subcutaneous	7.01165771069483e-20	5.41235842859838e-17	0.00129381	0.998706	3.63569068088342e-07
rs208011	17	48180983	ENSG00000278765.1	Adipose_Subcutaneous	2.01491321497469e-20	1.55532870712279e-17	0.00129374	0.99865	5.58513936227773e-05
rs208011	17	48180983	ENSG00000108468.14	Adipose_Subcutaneous	4.56371298856703e-08	3.52276900535223e-05	0.00129342	0.998401	0.000270097
rs208011	17	48180983	ENSG00000002919.14	Adipose_Subcutaneous	2.94906967062068e-34	2.27641204789018e-31	0.00129376	0.998667	3.96366262926021e-05
rs208011	17	48180983	ENSG00000159111.12	Adipose_Visceral_Omentum	2.48863200480403e-09	1.92099628399373e-06	0.00129376	0.998661	4.33000474072042e-05
rs208011	17	48180983	ENSG00000108465.14	Adipose_Visceral_Omentum	1.97255693688878e-19	1.52263353457427e-16	0.00129381	0.998705	7.24174003471482e-07
rs208011	17	48180983	ENSG00000002919.14	Adipose_Visceral_Omentum	1.42327332901415e-27	1.09863682973846e-24	0.00129374	0.998648	5.84037815798569e-05
rs208011	17	48180983	ENSG00000189120.4	Adrenal_Gland	1.19883999372956e-12	9.25394822782933e-10	0.00129381	0.998705	9.91091987693995e-07
rs208011	17	48180983	ENSG00000108465.14	Artery_Aorta	9.11194140910184e-34	7.03358534048578e-31	0.00129381	0.998705	7.68670091315127e-07
rs208011	17	48180983	ENSG00000002919.14	Artery_Aorta	1.22593193424862e-18	9.46307322888544e-16	0.00129376	0.998661	4.51510190860613e-05
rs208011	17	48180983	ENSG00000108465.14	Artery_Tibial	3.60515339971917e-34	2.7828486777953e-31	0.00129381	0.998705	7.5798762539879e-07
rs208011	17	48180983	ENSG00000108468.14	Artery_Tibial	1.61865175443316e-13	1.24945110379664e-10	0.00129376	0.998665	4.09661758460057e-05
rs208011	17	48180983	ENSG00000108465.14	Brain_Anterior_cingulate_cortex_BA24	0.00010212	0.0788275	0.00096616	0.744027	0.176078
rs208011	17	48180983	ENSG00000108465.14	Brain_Caudate_basal_ganglia	9.94003570594588e-09	7.67279312044052e-06	0.00128823	0.994349	0.00435548
rs208011	17	48180983	ENSG00000108468.14	Brain_Caudate_basal_ganglia	0.000154181	0.119014	0.00052517	0.400586	0.479721
rs208011	17	48180983	ENSG00000002919.14	Brain_Caudate_basal_ganglia	9.25579464288572e-10	7.14462196726946e-07	0.00129373	0.998643	6.25077168237319e-05
rs208011	17	48180983	ENSG00000159111.12	Brain_Cerebellar_Hemisphere	1.5938530937073e-30	1.23030874917307e-27	0.00129381	0.998705	1.06400440238371e-06
rs208011	17	48180983	ENSG00000108465.14	Brain_Cerebellar_Hemisphere	1.9150865806167e-13	1.47827160787841e-10	0.00129381	0.998705	7.56332055371564e-07
rs208011	17	48180983	ENSG00000108465.14	Brain_Hippocampus	1.24613913653817e-06	0.000961905	0.00128713	0.993505	0.00424521
rs208011	17	48180983	ENSG00000108465.14	Brain_Substantia_nigra	1.37076671093036e-09	1.05810620179496e-06	0.00129381	0.998702	3.56178190618862e-06
rs208011	17	48180983	ENSG00000002919.14	Breast_Mammary_Tissue	7.58127768963922e-31	5.85205295182578e-28	0.00129374	0.998647	5.92214039537766e-05
rs208011	17	48180983	ENSG00000108465.14	Cells_Cultured_fibroblasts	1.33405201291727e-34	1.0297661343748e-31	0.00129381	0.998706	4.89722546092295e-07
rs208011	17	48180983	ENSG00000278765.1	Cells_Cultured_fibroblasts	1.01842301752066e-08	7.86129419060062e-06	0.0012935	0.998462	0.000237022
rs208011	17	48180983	ENSG00000108468.14	Cells_Cultured_fibroblasts	2.45474316704797e-06	0.00189484	0.00053854	0.409826	0.587738
rs208011	17	48180983	ENSG00000002919.14	Cells_Cultured_fibroblasts	1.33875371458785e-39	1.03339541802147e-36	0.00129375	0.998654	5.20348554398831e-05
rs208011	17	48180983	ENSG00000108465.14	Colon_Sigmoid	8.21613242366325e-12	6.34210273925187e-09	0.0011578	0.892655	0.106187
rs208011	17	48180983	ENSG00000108468.14	Colon_Sigmoid	2.17321308903152e-05	0.0167752	0.000692118	0.529724	0.452787
rs208011	17	48180983	ENSG00000002919.14	Colon_Sigmoid	8.66355575331327e-15	6.6874726259891e-12	0.00129376	0.998664	4.19496543707334e-05
rs208011	17	48180983	ENSG00000159111.12	Colon_Transverse	8.78801273187533e-14	6.78354202993204e-11	0.00129381	0.998705	9.09944640154501e-07
rs208011	17	48180983	ENSG00000108468.14	Colon_Transverse	7.95185223137945e-09	6.13810260330157e-06	0.000417093	0.315113	0.684464
rs208011	17	48180983	ENSG00000002919.14	Colon_Transverse	5.22049381461878e-16	4.029743730345e-13	0.00129375	0.998659	4.7039513271443e-05
rs208011	17	48180983	ENSG00000189120.4	Esophagus_Muscularis	1.53019153668751e-05	0.0118117	0.00125513	0.968667	0.0182513
rs208011	17	48180983	ENSG00000108465.14	Esophagus_Muscularis	3.33317090369972e-34	2.57290306785532e-31	0.00129381	0.998705	7.46150439525219e-07
rs208011	17	48180983	ENSG00000278765.1	Esophagus_Muscularis	1.41154501634578e-06	0.00108958	0.00128959	0.995425	0.00219398
rs208011	17	48180983	ENSG00000108468.14	Esophagus_Muscularis	2.61987669900592e-07	0.000202231	0.000811249	0.622445	0.376542
rs208011	17	48180983	ENSG00000002919.14	Esophagus_Muscularis	5.79869721423504e-14	4.47606386924512e-11	0.00129376	0.998665	4.11467356251847e-05
rs208011	17	48180983	ENSG00000159111.12	Heart_Atrial_Appendage	2.58338616842688e-11	1.99413783158335e-08	0.00129381	0.998704	2.26215490910786e-06
rs208011	17	48180983	ENSG00000108465.14	Heart_Atrial_Appendage	1.58667763084889e-20	1.2247700049155e-17	0.00129381	0.998705	7.4136266228763e-07
rs208011	17	48180983	ENSG00000108465.14	Heart_Left_Ventricle	1.97937204398904e-13	1.52789417390919e-10	0.00129335	0.998345	0.000361861
rs208011	17	48180983	ENSG00000108465.14	Lung	5.1289808063021e-20	3.95910405819818e-17	0.00129381	0.998705	7.53188831078687e-07
rs208011	17	48180983	ENSG00000278765.1	Lung	4.75662662190178e-11	3.67168068536454e-08	0.00129375	0.998654	5.24030072858924e-05
rs208011	17	48180983	ENSG00000002919.14	Lung	2.63337351650012e-27	2.03272349218325e-24	0.00129374	0.998651	5.49721532106774e-05
rs208011	17	48180983	ENSG00000108465.14	Muscle_Skeletal	1.21232246438498e-13	9.3580205694938e-11	0.00129044	0.996077	0.00263235
rs208011	17	48180983	ENSG00000278765.1	Muscle_Skeletal	1.86324569394118e-07	0.000143826	0.00105236	0.810443	0.188361
rs208011	17	48180983	ENSG00000108468.14	Muscle_Skeletal	9.37860182316357e-19	7.23942278994068e-16	0.000607267	0.463394	0.535998
rs208011	17	48180983	ENSG00000141294.9	Nerve_Tibial	1.7041923773645e-20	1.31548064069257e-17	0.00129381	0.998706	3.67417992809766e-07
rs208011	17	48180983	ENSG00000108465.14	Nerve_Tibial	5.27000944852414e-62	4.06796527075278e-59	0.00129381	0.998705	7.57170441514856e-07
rs208011	17	48180983	ENSG00000278765.1	Nerve_Tibial	6.34418214879591e-26	4.89712834572985e-23	0.00129374	0.998652	5.40020787967419e-05
rs208011	17	48180983	ENSG00000108468.14	Nerve_Tibial	9.52439820092642e-12	7.35196425825002e-09	0.00129365	0.998578	0.000128245
rs208011	17	48180983	ENSG00000002919.14	Nerve_Tibial	1.7896583320173e-51	1.38145254050705e-48	0.00129375	0.998658	4.85640140755338e-05
rs208011	17	48180983	ENSG00000141293.15	Nerve_Tibial	6.03997350079101e-27	4.66230709403491e-24	0.00129381	0.998705	8.06795791866624e-07
rs208011	17	48180983	ENSG00000108465.14	Pancreas	2.08742739130444e-08	1.61130301871142e-05	0.00125802	0.9708	0.027926
rs208011	17	48180983	ENSG00000002919.14	Pancreas	5.42297680057769e-23	4.18604207531853e-20	0.00129374	0.998652	5.41547960776798e-05
rs208011	17	48180983	ENSG00000108465.14	Skin_Not_Sun_Exposed_Suprapubic	1.6283683886762e-18	1.25695145669646e-15	0.00129381	0.998705	7.48971708342967e-07
rs208011	17	48180983	ENSG00000278765.1	Skin_Not_Sun_Exposed_Suprapubic	3.67389519874088e-12	2.83591105914408e-09	0.00129375	0.998653	5.34973471605974e-05
rs208011	17	48180983	ENSG00000108468.14	Skin_Not_Sun_Exposed_Suprapubic	4.31547465359796e-07	0.000333115	0.000601299	0.458745	0.540321
rs208011	17	48180983	ENSG00000002919.14	Skin_Not_Sun_Exposed_Suprapubic	2.47440084722248e-42	1.91001113199927e-39	0.00129376	0.998666	4.06003930305188e-05
rs208011	17	48180983	ENSG00000108465.14	Skin_Sun_Exposed_Lower_leg	1.1078725045803e-17	8.55176241537233e-15	0.00129381	0.998706	6.38048863811714e-07
rs208011	17	48180983	ENSG00000278765.1	Skin_Sun_Exposed_Lower_leg	8.18470080336724e-14	6.31784040328902e-11	0.00129375	0.998653	5.33523099501415e-05
rs208011	17	48180983	ENSG00000108468.14	Skin_Sun_Exposed_Lower_leg	3.96020727664405e-06	0.00305692	0.00086158	0.661717	0.33436
rs208011	17	48180983	ENSG00000002919.14	Skin_Sun_Exposed_Lower_leg	1.78743972685185e-63	1.37973998024491e-60	0.00129375	0.998656	5.0317887974285e-05
rs208011	17	48180983	ENSG00000002919.14	Small_Intestine_Terminal_Ileum	1.70813340950116e-14	1.318522757034e-11	0.00129375	0.998653	5.36014091089723e-05
rs208011	17	48180983	ENSG00000108465.14	Spleen	8.80250062014878e-07	0.000679473	0.00105122	0.809558	0.188711
rs208011	17	48180983	ENSG00000002919.14	Spleen	1.10627060723085e-22	8.53939723301637e-20	0.00129375	0.998653	5.33339372517983e-05
rs208011	17	48180983	ENSG00000002919.14	Stomach	1.16343411043648e-16	8.98064719293857e-14	0.00129375	0.998653	5.32643633288868e-05
rs208011	17	48180983	ENSG00000108465.14	Testis	3.15054803394072e-33	2.43193491607471e-30	0.00129342	0.9984	0.000306283
rs208011	17	48180983	ENSG00000278765.1	Testis	1.32722206182464e-07	0.000102449	0.00129351	0.998474	0.000130184
rs208011	17	48180983	ENSG00000002919.14	Testis	1.8634753018158e-10	1.43843248949302e-07	0.00129375	0.998652	5.37656566455061e-05
rs208011	17	48180983	ENSG00000141293.15	Testis	9.15849748220736e-27	7.06952237065347e-24	0.00129381	0.998706	5.15932369425774e-07
rs208011	17	48180983	ENSG00000189120.4	Thyroid	4.05142930619874e-10	3.12733285879443e-07	0.0012938	0.998696	9.75427756103257e-06
rs208011	17	48180983	ENSG00000266821.1	Thyroid	3.53256920731271e-09	2.72682032019948e-06	0.00129357	0.998519	0.00018487
rs208011	17	48180983	ENSG00000108465.14	Thyroid	2.40417355816488e-34	1.8558020882137e-31	0.00129381	0.998705	7.57520627002993e-07
rs208011	17	48180983	ENSG00000082641.15	Thyroid	3.92758433987196e-08	3.0317358723192e-05	0.000417822	0.315682	0.68387
rs208011	17	48180983	ENSG00000278765.1	Thyroid	2.06940817047109e-17	1.59739382836326e-14	0.00129374	0.998648	5.7832075861529e-05
rs208011	17	48180983	ENSG00000108468.14	Thyroid	2.72814198592207e-08	2.10587608254129e-05	0.000752084	0.576311	0.422916
rs208011	17	48180983	ENSG00000141294.9	Whole_Blood	1.64081904443848e-23	1.26656222414076e-20	0.00129381	0.998706	4.09916278757369e-07
rs208011	17	48180983	ENSG00000108465.14	Whole_Blood	5.48729593593782e-19	4.23569056484128e-16	0.00129381	0.998706	3.74457773746793e-07
rs208011	17	48180983	ENSG00000002919.14	Whole_Blood	1.07053881892829e-56	8.26358050954276e-54	0.00129376	0.998668	3.84144750486484e-05
rs208011	17	48180983	ENSG00000230148.8	Whole_Blood	5.02000129861035e-30	3.87498184611411e-27	0.00129381	0.998706	2.96487518811721e-07
rs208011	17	48180983	ENSG00000173917.10	Whole_Blood	1.28222798768438e-88	9.89762727000047e-86	0.00129381	0.998706	2.93782755691234e-07
rs208011	17	48180983	ENSG00000182742.5	Whole_Blood	1.77859258195706e-08	1.37291079359377e-05	0.00129374	0.998652	4.01118798802004e-05
rs208011	17	48180983	ENSG00000120093.11	Whole_Blood	1.44004017556782e-27	1.11157930169161e-24	0.00129381	0.998706	5.75270620653865e-07
rs144204502	17	78187152	ENSG00000167900.11	Brain_Anterior_cingulate_cortex_BA24	5.78361680105021e-05	0.0634625	5.32690115438846e-05	0.0495826	0.886844
rs144204502	17	78187152	ENSG00000167900.11	Brain_Caudate_basal_ganglia	2.82295701507081e-12	3.09757697895685e-09	9.96857861122465e-06	0.00094791	0.999042
rs144204502	17	78187152	ENSG00000204278.12	Brain_Caudate_basal_ganglia	2.5287029191796e-06	0.0027747	0.000890503	0.976939	0.0193937
rs144204502	17	78187152	ENSG00000167900.11	Brain_Cerebellar_Hemisphere	5.67136442319811e-05	0.0622308	7.23242918737881e-05	0.0706906	0.86695
rs144204502	17	78187152	ENSG00000167900.11	Brain_Cerebellum	1.58235808521634e-06	0.00173629	2.58248343236525e-05	0.0185401	0.979696
rs144204502	17	78187152	ENSG00000204278.12	Brain_Cerebellum	3.95871819741499e-06	0.00434383	0.000833508	0.913782	0.0810363
rs144204502	17	78187152	ENSG00000204278.12	Brain_Frontal_Cortex_BA9	0.000162021	0.177783	0.000485489	0.5298	0.29177
rs144204502	17	78187152	ENSG00000204278.12	Brain_Hippocampus	0.000123062	0.135033	0.00040009	0.434714	0.42973
rs144204502	17	78187152	ENSG00000167900.11	Brain_Nucleus_accumbens_basal_ganglia	1.44786634166946e-11	1.58871615169459e-08	9.4628817944342e-06	0.000387409	0.999603
rs144204502	17	78187152	ENSG00000183077.15	Brain_Nucleus_accumbens_basal_ganglia	0.000338227	0.37113	0.000172429	0.184768	0.443592
rs144204502	17	78187152	ENSG00000204278.12	Brain_Nucleus_accumbens_basal_ganglia	1.43730440980776e-05	0.0157713	0.000839982	0.921073	0.0623016
rs144204502	17	78187152	ENSG00000167900.11	Brain_Putamen_basal_ganglia	1.58890142262784e-06	0.00174347	1.39727395438859e-05	0.00540365	0.992837
rs144204502	17	78187152	ENSG00000204278.12	Brain_Putamen_basal_ganglia	2.25037756281309e-07	0.00024693	0.000909456	0.99792	0.000923551
rs144204502	17	78187152	ENSG00000167900.11	Cells_EBV-transformed_lymphocytes	8.80761101477269e-05	0.0966442	4.30930868643809e-05	0.0386394	0.864585
rs144204502	17	78187152	ENSG00000167900.11	Esophagus_Mucosa	7.41037959243232e-06	0.00813127	1.24070188589436e-05	0.00373283	0.988116
rs144204502	17	78187152	ENSG00000167900.11	Nerve_Tibial	0.000518195	0.568605	0.000223637	0.243521	0.187132
rs59922886	17	8236454	ENSG00000178971.13	Adipose_Subcutaneous	3.65658174846038e-35	2.2045348301557e-33	0.0153736	0.926285	0.0583411
rs59922886	17	8236454	ENSG00000178971.13	Adipose_Visceral_Omentum	4.90571894228692e-19	2.95763339074252e-17	0.00518068	0.305447	0.689373
rs59922886	17	8236454	ENSG00000220205.8	Brain_Hypothalamus	1.1602305303664e-06	6.99494668493048e-05	0.0160985	0.970433	0.0133975
rs59922886	17	8236454	ENSG00000178971.13	Breast_Mammary_Tissue	1.19890591417452e-07	7.22814373558103e-06	0.0147528	0.888469	0.0967707
rs59922886	17	8236454	ENSG00000125434.10	Cells_Cultured_fibroblasts	3.26077059593553e-13	1.9659022678528e-11	0.0163159	0.983678	5.74038303277361e-06
rs59922886	17	8236454	ENSG00000178971.13	Colon_Transverse	7.20499775761991e-22	4.34385707759841e-20	0.00917058	0.548466	0.442363
rs59922886	17	8236454	ENSG00000178971.13	Esophagus_Mucosa	1.82944946629589e-09	1.10296592443398e-07	0.00788791	0.47034	0.521772
rs59922886	17	8236454	ENSG00000178971.13	Heart_Left_Ventricle	2.65782438762406e-14	1.60238901739898e-12	0.015912	0.959079	0.0250093
rs59922886	17	8236454	ENSG00000178971.13	Lung	1.60086463308606e-44	9.65153272858899e-43	0.0153805	0.926706	0.0579135
rs59922886	17	8236454	ENSG00000179029.14	Nerve_Tibial	5.86511535103835e-11	3.53604868254048e-09	0.0162107	0.977272	0.00651767
rs59922886	17	8236454	ENSG00000178971.13	Nerve_Tibial	1.92535657259748e-17	1.16078783868226e-15	0.0163121	0.983444	0.000244148
rs59922886	17	8236454	ENSG00000178971.13	Skin_Sun_Exposed_Lower_leg	1.47768178908879e-06	8.90886952904756e-05	0.00240505	0.136388	0.861116
rs59922886	17	8236454	ENSG00000178971.13	Small_Intestine_Terminal_Ileum	3.4630425392444e-13	2.08785018253676e-11	0.00713801	0.424665	0.568197
rs59922886	17	8236454	ENSG00000178971.13	Spleen	2.88634113826003e-33	1.74015955528943e-31	0.0153253	0.923343	0.0613316
rs59922886	17	8236454	ENSG00000220205.8	Testis	1.65891988813787e-08	1.00015449548688e-06	0.0161202	0.971757	0.0121222
rs59922886	17	8236454	ENSG00000178971.13	Whole_Blood	8.6450362572185e-53	5.2120490797236e-51	0.0129816	0.780589	0.206429
rs139955496	18	54306914	ENSG00000101751.10	Adipose_Subcutaneous	9.40527330147135e-113	4.56657921745349e-110	0.00205458	0.997562	0.000383242
rs139955496	18	54306914	ENSG00000101751.10	Adipose_Visceral_Omentum	1.36156238202587e-91	6.61084721063141e-89	0.00205454	0.997545	0.00040048
rs139955496	18	54306914	ENSG00000101751.10	Artery_Aorta	5.68800999430262e-45	2.76172179117711e-42	0.00205449	0.997518	0.000427242
rs139955496	18	54306914	ENSG00000101751.10	Artery_Coronary	1.69879117568895e-27	8.24820739284716e-25	0.00205457	0.99756	0.0003853
rs139955496	18	54306914	ENSG00000101751.10	Artery_Tibial	2.2483493050011e-86	1.09164985223639e-83	0.00205443	0.997489	0.000456927
rs139955496	18	54306914	ENSG00000174448.8	Brain_Cortex	1.57195205849606e-05	0.00763236	0.00190283	0.923218	0.0672308
rs139955496	18	54306914	ENSG00000101751.10	Breast_Mammary_Tissue	1.65881709222644e-73	8.05411965831195e-71	0.00205462	0.997586	0.000359418
rs139955496	18	54306914	ENSG00000134046.11	Cells_Cultured_fibroblasts	2.76444175358132e-06	0.00134223	0.00108032	0.519753	0.477822
rs139955496	18	54306914	ENSG00000101751.10	Cells_Cultured_fibroblasts	5.7815697858408e-136	2.80714824354411e-133	0.00205446	0.997507	0.00043814
rs139955496	18	54306914	ENSG00000174448.8	Cells_Cultured_fibroblasts	1.75577159526192e-06	0.000852487	0.00195779	0.950104	0.0470839
rs139955496	18	54306914	ENSG00000101751.10	Colon_Sigmoid	1.78956049106379e-53	8.6889232082062e-51	0.00205461	0.997577	0.00036834
rs139955496	18	54306914	ENSG00000101751.10	Colon_Transverse	2.25606407382023e-63	1.09539563418523e-60	0.00205465	0.997599	0.000346524
rs139955496	18	54306914	ENSG00000101751.10	Esophagus_Mucosa	1.06641955614213e-95	5.17782867766603e-93	0.0020546	0.997573	0.000371953
rs139955496	18	54306914	ENSG00000101751.10	Esophagus_Muscularis	1.48194416434332e-63	7.19534159763097e-61	0.00205449	0.997519	0.000426734
rs139955496	18	54306914	ENSG00000101751.10	Heart_Atrial_Appendage	5.91968936480365e-51	2.87420998418658e-48	0.00205461	0.997578	0.000367273
rs139955496	18	54306914	ENSG00000166845.13	Heart_Atrial_Appendage	3.54007203841684e-06	0.00171883	0.00110529	0.532002	0.465171
rs139955496	18	54306914	ENSG00000101751.10	Liver	2.34650077390503e-09	1.13930547242213e-06	0.00205265	0.996615	0.00133093
rs139955496	18	54306914	ENSG00000101751.10	Lung	2.88476259187017e-115	1.40065009033397e-112	0.00205466	0.997602	0.000343664
rs139955496	18	54306914	ENSG00000101751.10	Muscle_Skeletal	2.56305950825189e-87	1.24445233097567e-84	0.00205485	0.997695	0.000249942
rs139955496	18	54306914	ENSG00000101751.10	Nerve_Tibial	2.30830681179976e-79	1.12076125556306e-76	0.00205459	0.997568	0.000377478
rs139955496	18	54306914	ENSG00000174448.8	Nerve_Tibial	1.65988162165349e-11	8.05928830977181e-09	0.00205456	0.997557	0.000388339
rs139955496	18	54306914	ENSG00000166510.13	Nerve_Tibial	0.000307059	0.149079	0.00113778	0.5494	0.300077
rs139955496	18	54306914	ENSG00000101751.10	Skin_Not_Sun_Exposed_Suprapubic	6.44435395513829e-99	3.12895243956865e-96	0.00205464	0.997595	0.000350649
rs139955496	18	54306914	ENSG00000134046.11	Skin_Sun_Exposed_Lower_leg	0.000260377	0.126422	0.00123189	0.595357	0.276729
rs139955496	18	54306914	ENSG00000101751.10	Skin_Sun_Exposed_Lower_leg	2.72188605439997e-151	1.32156800657296e-148	0.00205448	0.997517	0.000428148
rs139955496	18	54306914	ENSG00000277324.1	Thyroid	1.16946783874653e-08	5.67816304398578e-06	0.00205463	0.997588	0.000352103
rs139955496	18	54306914	ENSG00000101751.10	Thyroid	6.55207537464173e-126	3.18125484267926e-123	0.0020545	0.997523	0.000422612
rs2124616	18	661917	ENSG00000132199.18	Adipose_Subcutaneous	6.41543410400211e-35	7.09388748571681e-20	9.04360848254122e-16	1	1.8197482771699e-15
rs2124616	18	661917	ENSG00000132199.18	Artery_Aorta	2.49584779745374e-25	2.75979195945072e-10	9.04360846223361e-16	1	1.98943160332173e-09
rs2124616	18	661917	ENSG00000132199.18	Breast_Mammary_Tissue	2.29287526636232e-32	2.53535441166958e-17	9.04360848254116e-16	1	1.67507225740141e-15
rs2124616	18	661917	ENSG00000264635.1	Breast_Mammary_Tissue	9.90902133797074e-18	0.0109569	2.64031422850468e-16	0.284912	0.704131
rs2124616	18	661917	ENSG00000176890.15	Cells_EBV-transformed_lymphocytes	4.3365201725647e-18	0.00479512	5.68414584144971e-16	0.624822	0.370382
rs2124616	18	661917	ENSG00000176890.15	Esophagus_Mucosa	8.35369810433805e-20	9.23712931676002e-05	8.92532968983809e-16	0.98679	0.0131175
rs2124616	18	661917	ENSG00000176912.3	Esophagus_Mucosa	9.97934380201945e-20	0.000110347	8.81658030992638e-17	0.0883745	0.911515
rs2124616	18	661917	ENSG00000132199.18	Lung	2.88009485980097e-34	3.18467441990776e-19	9.04360848254097e-16	1	1.07074840165066e-14
rs2124616	18	661917	ENSG00000132199.18	Nerve_Tibial	1.60462477939024e-43	1.77431915865e-28	9.04360848254109e-16	1	1.19913086991451e-18
rs2124616	18	661917	ENSG00000132199.18	Pancreas	8.56073545999636e-31	9.4660615577543e-16	9.04360848254103e-16	1	1.60839887521258e-14
rs2124616	18	661917	ENSG00000132199.18	Pituitary	1.20228241184854e-40	1.32942775460655e-25	9.04360848254109e-16	1	1.17256674292509e-18
rs2124616	18	661917	ENSG00000176890.15	Skin_Not_Sun_Exposed_Suprapubic	1.36039472866758e-21	1.5042609720377e-06	9.04354439092591e-16	0.999993	5.63908139956442e-06
rs2124616	18	661917	ENSG00000132199.18	Skin_Not_Sun_Exposed_Suprapubic	9.24544537402439e-41	1.02231818105272e-25	9.04360848254109e-16	1	3.62548713536761e-18
rs2124616	18	661917	ENSG00000132199.18	Skin_Sun_Exposed_Lower_leg	9.26278334183317e-45	1.02423533257937e-29	9.04360848254116e-16	1	1.21074788578524e-18
rs2124616	18	661917	ENSG00000132199.18	Testis	1.91824210971964e-61	2.12110255925258e-46	9.04360848254129e-16	1	1.19650634065543e-18
rs8105767	19	22032639	ENSG00000197134.11	Adipose_Subcutaneous	4.37301408598303e-79	1.82318056116877e-52	2.3985633498381e-27	1	2.73172441244455e-09
rs8105767	19	22032639	ENSG00000268555.1	Adipose_Visceral_Omentum	2.76515391400407e-104	1.15283755449388e-77	2.39856335632483e-27	1	2.32926568123631e-30
rs8105767	19	22032639	ENSG00000197134.11	Adipose_Visceral_Omentum	1.92360160222815e-49	8.01980734490836e-23	2.39855917332945e-27	0.999998	1.76157439148285e-06
rs8105767	19	22032639	ENSG00000197134.11	Adrenal_Gland	1.6362713410054e-33	6.82188084250814e-07	2.39248711732462e-27	0.997441	0.00255818
rs8105767	19	22032639	ENSG00000197134.11	Artery_Aorta	6.01530670920593e-47	2.5078790157217e-20	2.39854592803017e-27	0.999993	7.339534280312e-06
rs8105767	19	22032639	ENSG00000197134.11	Artery_Coronary	5.93567213718588e-35	2.47467806990967e-08	1.50757181790698e-28	0.053387	0.946613
rs8105767	19	22032639	ENSG00000197134.11	Artery_Tibial	1.04281543756698e-61	4.34766684322591e-35	2.39855961559485e-27	0.999998	1.57532430323296e-06
rs8105767	19	22032639	ENSG00000197134.11	Brain_Anterior_cingulate_cortex_BA24	1.28975917022216e-28	0.0537722	1.86998578372913e-27	0.777945	0.168283
rs8105767	19	22032639	ENSG00000197134.11	Brain_Caudate_basal_ganglia	4.72498296250977e-34	1.96992209943108e-07	2.39813562921689e-27	0.99982	0.000179929
rs8105767	19	22032639	ENSG00000268555.1	Brain_Cerebellar_Hemisphere	8.80334511583375e-70	3.6702574866827e-43	2.39856335632476e-27	1	5.47365461148711e-30
rs8105767	19	22032639	ENSG00000197134.11	Brain_Cerebellar_Hemisphere	2.12901693450486e-36	8.87621721098526e-10	2.35955445492615e-27	0.983572	0.0164277
rs8105767	19	22032639	ENSG00000197134.11	Brain_Cerebellum	1.41242145313476e-39	5.88861432161189e-13	2.39855655663579e-27	0.999997	2.86353549284475e-06
rs8105767	19	22032639	ENSG00000197134.11	Brain_Cortex	3.92199750088661e-30	0.00163514	2.35893636770875e-27	0.983329	0.0150364
rs8105767	19	22032639	ENSG00000197134.11	Brain_Frontal_Cortex_BA9	7.21029740199587e-32	3.00609003426281e-05	2.39814721874103e-27	0.999825	0.000144882
rs8105767	19	22032639	ENSG00000197134.11	Brain_Hippocampus	1.70762444358429e-29	0.00711936	9.81556281778427e-28	0.403331	0.589549
rs8105767	19	22032639	ENSG00000197134.11	Brain_Hypothalamus	5.60136094581137e-36	2.33529830723092e-09	2.57397703384619e-29	0.000738715	0.999261
rs8105767	19	22032639	ENSG00000197134.11	Brain_Nucleus_accumbens_basal_ganglia	3.43097016518642e-33	1.43042715804829e-06	2.36425173625051e-27	0.98555	0.0144481
rs8105767	19	22032639	ENSG00000197134.11	Brain_Putamen_basal_ganglia	1.83049399560555e-33	7.63162661840353e-07	2.17369023600881e-27	0.9053	0.0946995
rs8105767	19	22032639	ENSG00000197134.11	Brain_Spinal_cord_cervical_c-1	6.06038472274762e-33	2.52667277133496e-06	1.24105999833965e-28	0.0421635	0.957834
rs8105767	19	22032639	ENSG00000197134.11	Brain_Substantia_nigra	6.59464640641548e-30	0.00274942	2.07964651994958e-27	0.865723	0.131527
rs8105767	19	22032639	ENSG00000197134.11	Breast_Mammary_Tissue	1.91836106916105e-49	7.99795871183689e-23	2.39855313187014e-27	0.999996	4.30579910510945e-06
rs8105767	19	22032639	ENSG00000197134.11	Cells_Cultured_fibroblasts	3.60434067108232e-54	1.50270813634254e-27	2.39856292286523e-27	1	1.8254174317841e-07
rs8105767	19	22032639	ENSG00000197134.11	Cells_EBV-transformed_lymphocytes	3.05320254449859e-28	0.127293	1.06267760166218e-27	0.438708	0.433999
rs8105767	19	22032639	ENSG00000197134.11	Colon_Sigmoid	2.82393198269533e-38	1.17734308549695e-11	2.39855553646877e-27	0.999997	3.29314458391985e-06
rs8105767	19	22032639	ENSG00000197134.11	Colon_Transverse	7.052885733949e-51	2.94046255453341e-24	5.42759888750871e-29	0.0127561	0.987244
rs8105767	19	22032639	ENSG00000197134.11	Esophagus_Gastroesophageal_Junction	1.00200694199811e-48	4.17752960060829e-22	2.39856335632476e-27	1	4.32191572611462e-16
rs8105767	19	22032639	ENSG00000197134.11	Esophagus_Mucosa	6.79363372334571e-64	2.83237618278108e-37	1.95562152692501e-27	0.813465	0.186535
rs8105767	19	22032639	ENSG00000197134.11	Esophagus_Muscularis	4.37052510090671e-61	1.82214286288585e-34	2.3985633563248e-27	1	2.6074484762932e-21
rs8105767	19	22032639	ENSG00000197134.11	Heart_Atrial_Appendage	2.18004606456666e-41	9.0889659379565e-15	2.39851376713146e-27	0.999979	2.08833734166116e-05
rs8105767	19	22032639	ENSG00000197134.11	Heart_Left_Ventricle	2.44435858880674e-52	1.01909277583233e-25	2.39856335630515e-27	1	8.2735119873559e-12
rs8105767	19	22032639	ENSG00000197360.9	Heart_Left_Ventricle	3.06206885161897e-78	1.27662621191331e-51	2.3985633563248e-27	1	2.87149104993135e-27
rs8105767	19	22032639	ENSG00000197134.11	Lung	1.08853214990454e-71	4.53826723832076e-45	2.39856331676484e-27	1	1.66597690552417e-08
rs8105767	19	22032639	ENSG00000196109.6	Lung	6.0777812433971e-29	0.0253393	2.05321410687396e-27	0.85482	0.119841
rs8105767	19	22032639	ENSG00000197134.11	Minor_Salivary_Gland	1.90254267463782e-33	7.93200925721225e-07	2.39855425196884e-27	0.999996	3.03288168205311e-06
rs8105767	19	22032639	ENSG00000268555.1	Muscle_Skeletal	2.88793866646943e-155	1.20402851100604e-128	2.3985633563247e-27	1	6.32460249398574e-30
rs8105767	19	22032639	ENSG00000197134.11	Nerve_Tibial	5.01189246645894e-59	2.08953932913346e-32	2.30221699832854e-27	0.959426	0.0405741
rs8105767	19	22032639	ENSG00000197134.11	Ovary	1.21448017076988e-32	5.063364982907e-06	2.35916610096271e-27	0.983409	0.0165862
rs8105767	19	22032639	ENSG00000197134.11	Pancreas	2.30218269899309e-41	9.5981733937628e-15	2.39848968775707e-27	0.999969	3.10238603604694e-05
rs8105767	19	22032639	ENSG00000197134.11	Pituitary	3.63716941577356e-33	1.51639497292523e-06	2.3982996657549e-27	0.999889	0.000109516
rs8105767	19	22032639	ENSG00000197134.11	Prostate	1.33501159024288e-37	5.56588003699209e-11	2.77000247127719e-29	0.00156423	0.998436
rs8105767	19	22032639	ENSG00000182141.10	Skin_Not_Sun_Exposed_Suprapubic	1.04015609071905e-67	4.33657959451548e-41	2.3985633563248e-27	1	6.7992410206095e-30
rs8105767	19	22032639	ENSG00000197134.11	Skin_Not_Sun_Exposed_Suprapubic	6.28768769595567e-55	2.62143907075694e-28	2.39819201366392e-27	0.999844	0.000156383
rs8105767	19	22032639	ENSG00000197134.11	Skin_Sun_Exposed_Lower_leg	6.65814150761084e-79	2.77588727854697e-52	3.36213746487494e-29	0.00405788	0.995942
rs8105767	19	22032639	ENSG00000197134.11	Small_Intestine_Terminal_Ileum	4.7575860464723e-37	1.98351485439274e-10	2.32596240070731e-27	0.969426	0.0305743
rs8105767	19	22032639	ENSG00000197134.11	Spleen	1.51345379418262e-35	6.30983455238648e-09	8.7254522927629e-29	0.0266443	0.973356
rs8105767	19	22032639	ENSG00000197134.11	Stomach	1.30504991522395e-42	5.44096495005086e-16	8.44051696250609e-29	0.0254443	0.974556
rs8105767	19	22032639	ENSG00000196109.6	Testis	1.24164129327225e-57	5.17660411178285e-31	2.3985633563248e-27	1	2.75668999064421e-15
rs8105767	19	22032639	ENSG00000267872.1	Testis	4.22665550027965e-43	1.76216129089706e-16	2.39856335631563e-27	1	3.84895132965596e-12
rs8105767	19	22032639	ENSG00000196350.8	Testis	3.25173640041715e-44	1.35570169194932e-17	2.39856335632478e-27	1	4.38198723469403e-17
rs8105767	19	22032639	ENSG00000268081.1	Thyroid	2.06975405106786e-68	8.62914062957785e-42	2.3985633563248e-27	1	1.22478440872887e-30
rs8105767	19	22032639	ENSG00000197134.11	Thyroid	5.82197296709956e-54	2.42727504018085e-27	2.39856335243524e-27	1	1.63799293701544e-09
rs8105767	19	22032639	ENSG00000196109.6	Thyroid	1.65103876812609e-56	6.88344864342431e-30	2.3985633563248e-27	1	6.3798508197724e-18
rs8105767	19	22032639	ENSG00000270947.1	Thyroid	3.94026442904226e-30	0.00164276	2.31366677507013e-27	0.964264	0.0340929
rs8105767	19	22032639	ENSG00000197134.11	Uterus	1.55954914563684e-29	0.00650201	2.34302004609617e-27	0.976675	0.0168231
rs8105767	19	22032639	ENSG00000197134.11	Vagina	4.35843629269883e-31	0.00018171	2.19096247507908e-27	0.912575	0.0872429
rs8105767	19	22032639	ENSG00000182141.10	Whole_Blood	5.91131611586854e-85	2.46452364924237e-58	2.39856335632483e-27	1	5.3736518939356e-30
rs8105767	19	22032639	ENSG00000196268.11	Whole_Blood	7.75653857458696e-80	3.23382684644697e-53	2.3985633563248e-27	1	5.08457319473136e-30
rs8105767	19	22032639	ENSG00000197013.9	Whole_Blood	5.01027133708594e-195	2.08886345398141e-168	2.3985633563247e-27	1	3.98258713514802e-30
rs8105767	19	22032639	ENSG00000268555.1	Whole_Blood	1.02498664723067e-245	4.27333572210156e-219	2.39856335632497e-27	1	5.8050569065066e-30
rs8105767	19	22032639	ENSG00000197134.11	Whole_Blood	1.73021208200417e-49	7.21353504147293e-23	1.87073267623933e-27	0.777716	0.222284
rs12044242	1	151398465	ENSG00000143390.17	Adipose_Subcutaneous	0.000251596	0.141901	0.00077412	0.432359	0.424714
rs12044242	1	151398465	ENSG00000159377.10	Adipose_Subcutaneous	3.55666147041539e-07	0.000200597	0.000840964	0.469007	0.529951
rs12044242	1	151398465	ENSG00000143442.21	Adipose_Subcutaneous	1.0499181317347e-21	5.92157246673999e-19	0.00176587	0.995934	0.0022999
rs12044242	1	151398465	ENSG00000143442.21	Adipose_Visceral_Omentum	1.68285802275671e-15	9.49137407173258e-13	0.00172859	0.974694	0.0235779
rs12044242	1	151398465	ENSG00000143442.21	Adrenal_Gland	4.54590721737358e-05	0.0256391	0.000629871	0.349002	0.624683
rs12044242	1	151398465	ENSG00000143442.21	Artery_Aorta	1.40729097312023e-17	7.93716693448463e-15	0.0017622	0.993845	0.00439266
rs12044242	1	151398465	ENSG00000143376.12	Artery_Aorta	6.03051015043841e-20	3.40122737076949e-17	0.0017699	0.99823	4.0540380210374e-07
rs12044242	1	151398465	ENSG00000143416.20	Artery_Tibial	4.29510260686788e-21	2.42245186266379e-18	0.0017699	0.998229	6.04499378411117e-07
rs12044242	1	151398465	ENSG00000143442.21	Artery_Tibial	2.89668053385079e-28	1.63373725776619e-25	0.00176836	0.997352	0.000879468
rs12044242	1	151398465	ENSG00000143442.21	Brain_Cerebellar_Hemisphere	6.85367372036223e-14	3.86549168390841e-11	0.00176971	0.998119	0.000110976
rs12044242	1	151398465	ENSG00000143442.21	Brain_Cerebellum	1.19908731411637e-13	6.76289034981858e-11	0.00173394	0.977743	0.0205226
rs12044242	1	151398465	ENSG00000143416.20	Brain_Cortex	4.26641229629004e-15	2.40626928911233e-12	0.0017699	0.998229	6.15636744126635e-07
rs12044242	1	151398465	ENSG00000143442.21	Brain_Cortex	2.63519542790632e-08	1.48625809898733e-05	0.000635455	0.351924	0.647425
rs12044242	1	151398465	ENSG00000143442.21	Brain_Nucleus_accumbens_basal_ganglia	8.83158467185259e-07	0.000498104	0.000664069	0.368231	0.630606
rs12044242	1	151398465	ENSG00000143442.21	Brain_Putamen_basal_ganglia	7.41788149865745e-06	0.00418371	0.00142983	0.80453	0.18985
rs12044242	1	151398465	ENSG00000143442.21	Breast_Mammary_Tissue	4.27717543716984e-15	2.41234088055177e-12	0.00174742	0.985422	0.012831
rs12044242	1	151398465	ENSG00000159377.10	Cells_Cultured_fibroblasts	3.93548218871612e-08	2.21962477527112e-05	0.000568357	0.313698	0.685711
rs12044242	1	151398465	ENSG00000143442.21	Cells_Cultured_fibroblasts	1.68717591219439e-21	9.51572710882736e-19	0.000322378	0.173561	0.826116
rs12044242	1	151398465	ENSG00000143442.21	Colon_Sigmoid	1.67264784460909e-10	9.43378833435746e-08	0.00065977	0.365777	0.633563
rs12044242	1	151398465	ENSG00000143442.21	Esophagus_Gastroesophageal_Junction	4.40206736280584e-17	2.48278033347772e-14	0.0017062	0.961937	0.0363573
rs12044242	1	151398465	ENSG00000159377.10	Esophagus_Mucosa	2.67443036269163e-05	0.0150839	0.000568038	0.313669	0.670653
rs12044242	1	151398465	ENSG00000143442.21	Esophagus_Mucosa	2.20021131845455e-10	1.24092635135693e-07	0.0017176	0.968436	0.0298462
rs12044242	1	151398465	ENSG00000143442.21	Esophagus_Muscularis	4.74316804232514e-12	2.67516222794892e-09	0.000429608	0.234651	0.764919
rs12044242	1	151398465	ENSG00000143416.20	Heart_Atrial_Appendage	8.2487626215736e-06	0.00465233	0.00118335	0.664114	0.330042
rs12044242	1	151398465	ENSG00000143442.21	Heart_Atrial_Appendage	2.17378481289939e-07	0.000122602	0.00145976	0.821539	0.176879
rs12044242	1	151398465	ENSG00000143363.15	Lung	4.48369507242877e-05	0.0252882	0.000774327	0.431297	0.542596
rs12044242	1	151398465	ENSG00000143442.21	Lung	1.37669432257948e-09	7.76460082867095e-07	0.000666162	0.369419	0.629914
rs12044242	1	151398465	ENSG00000143442.21	Muscle_Skeletal	9.9305706490221e-27	5.60087419741076e-24	0.00176988	0.998217	1.31011759064943e-05
rs12044242	1	151398465	ENSG00000159377.10	Nerve_Tibial	5.97627953675785e-05	0.0337064	0.000442176	0.242152	0.723639
rs12044242	1	151398465	ENSG00000143442.21	Nerve_Tibial	7.82572625832511e-44	4.41373510399114e-41	0.00176839	0.997371	0.000860339
rs12044242	1	151398465	ENSG00000143442.21	Pituitary	4.61508252871976e-06	0.00260292	0.00142572	0.802171	0.193796
rs12044242	1	151398465	ENSG00000143442.21	Prostate	7.19511090440637e-09	4.05806598999088e-06	0.00175842	0.991691	0.0065469
rs12044242	1	151398465	ENSG00000143442.21	Skin_Not_Sun_Exposed_Suprapubic	7.56227686417889e-16	4.26514878743918e-13	0.00176698	0.996565	0.0016685
rs12044242	1	151398465	ENSG00000143442.21	Skin_Sun_Exposed_Lower_leg	2.27626396947869e-15	1.28382029429541e-12	0.00176899	0.997709	0.000522076
rs12044242	1	151398465	ENSG00000143375.14	Skin_Sun_Exposed_Lower_leg	2.5461250755705e-10	1.43602283727246e-07	0.00176989	0.998223	6.63667737050576e-06
rs12044242	1	151398465	ENSG00000143442.21	Spleen	4.36528372324662e-09	2.46203424093425e-06	0.000571618	0.315555	0.68387
rs12044242	1	151398465	ENSG00000143442.21	Testis	1.35198445651183e-21	7.62523637906263e-19	0.00067645	0.375279	0.624044
rs12044242	1	151398465	ENSG00000143363.15	Thyroid	2.91802175226974e-05	0.0164577	0.0017013	0.959313	0.0224986
rs12044242	1	151398465	ENSG00000143390.17	Thyroid	5.82785405348968e-05	0.0328693	0.00162672	0.916988	0.0484577
rs12044242	1	151398465	ENSG00000143416.20	Thyroid	4.15848558048016e-105	2.34539941471634e-102	0.000182752	0.0940144	0.905803
rs12044242	1	151398465	ENSG00000143442.21	Thyroid	1.72508594376815e-13	9.72954092191918e-11	0.00174569	0.984437	0.0138171
rs12044242	1	151398465	ENSG00000143442.21	Uterus	8.84626421712364e-06	0.00498932	0.00165611	0.933454	0.0598922
rs12044242	1	151398465	ENSG00000159377.10	Whole_Blood	0.000335624	0.189293	0.000272417	0.147013	0.663086
rs12044242	1	151398465	ENSG00000143442.21	Whole_Blood	3.61781160095781e-34	2.04045752888262e-31	0.00176926	0.997862	0.000368849
rs79476302	20	36967509	ENSG00000080839.11	Adipose_Subcutaneous	1.75800211267091e-15	0.00382393	2.96267810841908e-13	0.640875	0.355301
rs79476302	20	36967509	ENSG00000080839.11	Cells_Cultured_fibroblasts	2.96215892833695e-16	0.000644315	1.89087759378302e-13	0.405355	0.594001
rs79476302	20	36967509	ENSG00000080839.11	Muscle_Skeletal	1.81608432342615e-17	3.95026325947511e-05	2.39770927810533e-13	0.516706	0.483254
rs79476302	20	36967509	ENSG00000118705.16	Skin_Sun_Exposed_Lower_leg	7.72389404901931e-43	1.68006597977553e-30	4.59737542572451e-13	1	1.08909136747175e-16
rs79476302	20	36967509	ENSG00000101353.14	Testis	1.80412495755678e-27	3.92424979578788e-15	4.59737542572445e-13	1	1.27288908973172e-14
rs79476302	20	36967509	ENSG00000080839.11	Thyroid	2.85207204570259e-25	6.20369619966773e-13	4.5973445361141e-13	0.999993	6.78683398204403e-06
rs79476302	20	36967509	ENSG00000118705.16	Thyroid	1.53236039550053e-27	3.33311999478125e-15	4.596406266129e-13	0.999787	0.000212937
rs79476302	20	36967509	ENSG00000101342.9	Whole_Blood	2.77786956492847e-17	6.04229436948678e-05	4.02788102313312e-13	0.874876	0.125064
rs79476302	20	36967509	ENSG00000101347.8	Whole_Blood	1.07372704734852e-25	2.33552178780097e-13	4.59698525045119e-13	0.999914	8.57263982347989e-05
rs114703330	20	63678039	ENSG00000258366.7	Adipose_Visceral_Omentum	2.78941412149296e-43	3.19251089069393e-10	2.11784235547559e-34	0.234736	0.765264
rs114703330	20	63678039	ENSG00000243509.4	Adipose_Visceral_Omentum	1.14836891088582e-34	0.131432	2.04213829807292e-34	0.227312	0.641256
rs114703330	20	63678039	ENSG00000197457.9	Artery_Aorta	1.01253911467359e-37	0.000115886	1.03691790403563e-34	0.109775	0.890109
rs114703330	20	63678039	ENSG00000197457.9	Artery_Tibial	2.81917946284053e-37	0.000322658	1.68874550112168e-34	0.185133	0.814544
rs114703330	20	63678039	ENSG00000258366.7	Breast_Mammary_Tissue	3.34322139471631e-40	3.82634856201279e-07	8.71871875891614e-34	0.997844	0.00215555
rs114703330	20	63678039	ENSG00000197457.9	Cells_Cultured_fibroblasts	1.33224495472268e-50	1.52476697319787e-17	7.47421943473425e-34	0.853971	0.146029
rs114703330	20	63678039	ENSG00000258366.7	Cells_Cultured_fibroblasts	5.94613029527357e-35	0.068054	4.1926290057582e-34	0.475284	0.456662
rs114703330	20	63678039	ENSG00000243509.4	Cells_Cultured_fibroblasts	7.66194716432684e-42	8.76917112362752e-09	8.73736718060609e-34	1	3.94798648074761e-08
rs114703330	20	63678039	ENSG00000125520.13	Cells_Cultured_fibroblasts	2.53483679559485e-36	0.00290114	4.03766272350667e-35	0.0366065	0.960492
rs114703330	20	63678039	ENSG00000197457.9	Heart_Atrial_Appendage	2.14675544950234e-35	0.0245698	7.39220939735756e-34	0.844738	0.130692
rs114703330	20	63678039	ENSG00000258366.7	Heart_Atrial_Appendage	7.12995759719096e-37	0.00081603	8.28729452277466e-35	0.0857142	0.91347
rs114703330	20	63678039	ENSG00000258366.7	Muscle_Skeletal	1.89523787317326e-38	2.1691177025098e-05	8.73546813211482e-34	0.999781	0.000197681
rs28663120	22	16973188	ENSG00000280156.1	Nerve_Tibial	2.0771451173897e-89	9.39929679871801e-88	0.0216209	0.978367	1.25436562915387e-05
rs28663120	22	16973188	ENSG00000280156.1	Testis	2.72276858937876e-06	0.000123208	0.0207666	0.939313	0.0397943
rs131784	22	50543007	ENSG00000100258.17	Adipose_Subcutaneous	1.49318391712321e-13	4.89203807322144e-09	3.05212606573059e-05	0.999951	1.8024111425674e-05
rs131784	22	50543007	ENSG00000130489.14	Adipose_Subcutaneous	6.22770896453794e-19	2.04035075747124e-14	3.8752455841249e-06	0.118144	0.881852
rs131784	22	50543007	ENSG00000025708.13	Adipose_Subcutaneous	1.30933408917944e-35	4.28970078057972e-31	3.17022680617303e-06	0.0948126	0.905184
rs131784	22	50543007	ENSG00000177989.13	Adipose_Subcutaneous	1.20364771660905e-13	3.94344620838268e-09	2.0204434956248e-05	0.658533	0.341447
rs131784	22	50543007	ENSG00000205560.12	Adipose_Subcutaneous	8.53894934401181e-38	2.79756999905913e-33	3.04014031527969e-05	0.995985	0.00398464
rs131784	22	50543007	ENSG00000100288.19	Adipose_Subcutaneous	2.35599083752281e-49	7.71880593217731e-45	3.05184693110329e-05	0.999859	0.000110407
rs131784	22	50543007	ENSG00000130489.14	Adipose_Visceral_Omentum	5.73230619045471e-14	1.87804461389424e-09	3.68293249585239e-06	0.11178	0.888217
rs131784	22	50543007	ENSG00000025708.13	Adipose_Visceral_Omentum	1.6884168024245e-27	5.53166906380892e-23	3.38371300406956e-06	0.101878	0.898119
rs131784	22	50543007	ENSG00000177989.13	Adipose_Visceral_Omentum	7.71055134176949e-11	2.52616642175852e-06	2.49111686817913e-05	0.814294	0.185678
rs131784	22	50543007	ENSG00000205560.12	Adipose_Visceral_Omentum	2.54648976460366e-20	8.34292731032805e-16	3.0413490828765e-05	0.996385	0.00358461
rs131784	22	50543007	ENSG00000100288.19	Adipose_Visceral_Omentum	4.92630197043489e-32	1.61397779089291e-27	3.04587477152129e-05	0.997883	0.00208686
rs131784	22	50543007	ENSG00000130489.14	Artery_Aorta	3.3780302916889e-09	0.000110673	3.53850748593434e-06	0.107001	0.892884
rs131784	22	50543007	ENSG00000025708.13	Artery_Aorta	1.42810626422134e-13	4.67882766286208e-09	2.84750459999037e-06	0.0841326	0.915865
rs131784	22	50543007	ENSG00000177989.13	Artery_Aorta	2.28710772977541e-08	0.000749313	3.38863154910848e-06	0.102048	0.897199
rs131784	22	50543007	ENSG00000205560.12	Artery_Aorta	6.0535976273306e-38	1.98330759749407e-33	3.04031264179388e-05	0.996042	0.00392761
rs131784	22	50543007	ENSG00000100288.19	Artery_Aorta	8.63417188672693e-56	2.82876724804161e-51	3.04034423142422e-05	0.996052	0.00391716
rs131784	22	50543007	ENSG00000025708.13	Artery_Coronary	3.24164476773493e-11	1.06204261799432e-06	3.36770484145001e-06	0.101348	0.898648
rs131784	22	50543007	ENSG00000025708.13	Artery_Tibial	2.14330396877903e-23	7.02199139537644e-19	2.81198784911367e-06	0.0829572	0.91704
rs131784	22	50543007	ENSG00000177989.13	Artery_Tibial	2.15572313579343e-11	7.06267964360588e-07	3.11325097676061e-06	0.0929271	0.907069
rs131784	22	50543007	ENSG00000205560.12	Artery_Tibial	1.003152283521e-49	3.28657381582205e-45	3.04031415838168e-05	0.996042	0.00392711
rs131784	22	50543007	ENSG00000100288.19	Artery_Tibial	9.55812180349685e-62	3.13147598463831e-57	3.04031271829266e-05	0.996042	0.00392759
rs131784	22	50543007	ENSG00000100288.19	Brain_Cerebellar_Hemisphere	6.67211316360293e-21	2.1859485079024e-16	3.05184700537093e-05	0.999859	0.000110385
rs131784	22	50543007	ENSG00000100288.19	Brain_Cerebellum	3.06118627138508e-27	1.00291997637441e-22	3.05184700015951e-05	0.999859	0.000110384
rs131784	22	50543007	ENSG00000100258.17	Brain_Nucleus_accumbens_basal_ganglia	7.25519247770919e-07	0.0237698	1.04493750068914e-05	0.335944	0.640275
rs131784	22	50543007	ENSG00000025708.13	Breast_Mammary_Tissue	2.73735970719114e-14	8.96826422660725e-10	4.24156550960221e-06	0.130267	0.869729
rs131784	22	50543007	ENSG00000177989.13	Breast_Mammary_Tissue	7.0791161888815e-09	0.000231929	1.93060954045562e-05	0.628806	0.370943
rs131784	22	50543007	ENSG00000100288.19	Breast_Mammary_Tissue	3.82486137379872e-28	1.25311873847845e-23	3.04121341966459e-05	0.99634	0.0036295
rs131784	22	50543007	ENSG00000025708.13	Cells_Cultured_fibroblasts	2.31625361050222e-12	7.58861699478008e-08	3.04699006226278e-05	0.998252	0.00171768
rs131784	22	50543007	ENSG00000205559.3	Cells_Cultured_fibroblasts	5.36172121524557e-23	1.7566318537314e-18	3.04067387500096e-05	0.996162	0.00380806
rs131784	22	50543007	ENSG00000100288.19	Cells_Cultured_fibroblasts	2.03726751204172e-78	6.67458986127222e-74	3.0403127182498e-05	0.996042	0.00392759
rs131784	22	50543007	ENSG00000025708.13	Colon_Sigmoid	2.7743426132694e-09	9.08942933059644e-05	4.19920919270141e-06	0.128866	0.871039
rs131784	22	50543007	ENSG00000177989.13	Colon_Sigmoid	1.79450677845239e-07	0.00587925	3.17284435507241e-06	0.0949586	0.899159
rs131784	22	50543007	ENSG00000130489.14	Colon_Transverse	4.65467293429084e-12	1.52498543225772e-07	3.72926618185741e-06	0.113313	0.886683
rs131784	22	50543007	ENSG00000025708.13	Colon_Transverse	8.10425950760456e-12	2.65515490836866e-07	2.33649652291882e-06	0.0672216	0.932776
rs131784	22	50543007	ENSG00000177989.13	Colon_Transverse	2.17208086778264e-07	0.00711627	2.53221157939997e-06	0.0737704	0.919111
rs131784	22	50543007	ENSG00000100288.19	Colon_Transverse	1.82321326935214e-23	5.97329547083333e-19	3.05156583814327e-05	0.999766	0.000203433
rs131784	22	50543007	ENSG00000025708.13	Esophagus_Gastroesophageal_Junction	1.64689100937117e-11	5.39562034381667e-07	7.28919896295817e-06	0.231123	0.768869
rs131784	22	50543007	ENSG00000100288.19	Esophagus_Gastroesophageal_Junction	4.31529442765483e-30	1.41379667937489e-25	3.04132654494334e-05	0.996378	0.00359207
rs131784	22	50543007	ENSG00000100258.17	Esophagus_Mucosa	5.52332150582268e-21	1.80957608686176e-16	3.05200372939788e-05	0.999911	5.85155352384829e-05
rs131784	22	50543007	ENSG00000025708.13	Esophagus_Mucosa	1.22317095597599e-25	4.00740914637073e-21	3.03807994732279e-05	0.995303	0.00466651
rs131784	22	50543007	ENSG00000205559.3	Esophagus_Mucosa	4.86690497449063e-26	1.59451787291079e-21	3.03881970755338e-05	0.995548	0.00442169
rs131784	22	50543007	ENSG00000100288.19	Esophagus_Mucosa	1.6319964410938e-21	5.34682207170732e-17	3.04147760771614e-05	0.996428	0.00354207
rs131784	22	50543007	ENSG00000025708.13	Esophagus_Muscularis	3.68291789468927e-15	1.20661456065508e-10	3.14197290151274e-06	0.0938776	0.906119
rs131784	22	50543007	ENSG00000177989.13	Esophagus_Muscularis	2.2903642487876e-08	0.00075038	4.18460291600468e-06	0.128389	0.870856
rs131784	22	50543007	ENSG00000100288.19	Esophagus_Muscularis	5.22985573738477e-37	1.71342947719619e-32	3.04993947082434e-05	0.999228	0.00074167
rs131784	22	50543007	ENSG00000025708.13	Heart_Atrial_Appendage	2.69140808517971e-18	8.81771540149047e-14	2.32273896460098e-06	0.0667663	0.933231
rs131784	22	50543007	ENSG00000177989.13	Heart_Atrial_Appendage	7.77235731481703e-09	0.000254642	3.8596403315864e-06	0.11763	0.882111
rs131784	22	50543007	ENSG00000100288.19	Heart_Atrial_Appendage	5.7819959468588e-62	1.89432420125053e-57	3.05184700014201e-05	0.999859	0.000110384
rs131784	22	50543007	ENSG00000025708.13	Heart_Left_Ventricle	8.22298003634342e-13	2.6940506759967e-08	4.29729578036344e-06	0.132111	0.867885
rs131784	22	50543007	ENSG00000100288.19	Heart_Left_Ventricle	2.10080019776916e-29	6.88273857886045e-25	3.05184692899301e-05	0.999859	0.000110408
rs131784	22	50543007	ENSG00000025708.13	Liver	3.56483347343661e-08	0.00116793	8.10447733045599e-06	0.258116	0.740708
rs131784	22	50543007	ENSG00000130489.14	Lung	9.03382650016482e-38	2.95970393726363e-33	3.77825877032508e-06	0.114934	0.885062
rs131784	22	50543007	ENSG00000025708.13	Lung	8.36160187378217e-24	2.73946660224354e-19	3.43038895466292e-06	0.103422	0.896574
rs131784	22	50543007	ENSG00000205560.12	Lung	3.77512026062988e-45	1.23682232538184e-40	3.03866857418184e-05	0.995498	0.00447171
rs131784	22	50543007	ENSG00000100288.19	Lung	1.33448189785704e-36	4.37209119216807e-32	3.04030687319294e-05	0.99604	0.00392952
rs131784	22	50543007	ENSG00000025708.13	Muscle_Skeletal	4.13048403423369e-17	1.35324824521514e-12	3.32608163579508e-06	0.0999704	0.900026
rs131784	22	50543007	ENSG00000205560.12	Muscle_Skeletal	8.61724871954239e-32	2.82322280189291e-27	2.11058477828662e-05	0.688363	0.311616
rs131784	22	50543007	ENSG00000100288.19	Muscle_Skeletal	1.15472838736264e-44	3.78317444383611e-40	3.05184699122749e-05	0.999859	0.000110387
rs131784	22	50543007	ENSG00000100258.17	Nerve_Tibial	9.81352307845212e-16	3.21515172924701e-11	3.05159402737475e-05	0.999775	0.000194104
rs131784	22	50543007	ENSG00000130489.14	Nerve_Tibial	2.58013099333755e-07	0.00845314	6.60689594827271e-06	0.208629	0.782911
rs131784	22	50543007	ENSG00000025708.13	Nerve_Tibial	5.78700193786649e-17	1.89596428713163e-12	2.62369972595467e-06	0.0767261	0.923271
rs131784	22	50543007	ENSG00000177989.13	Nerve_Tibial	7.19508194339249e-09	0.000235729	2.37461661286477e-05	0.775743	0.223998
rs131784	22	50543007	ENSG00000008735.13	Nerve_Tibial	2.40372061204662e-10	7.87518042263303e-06	3.05196577685456e-05	0.999898	6.31207333727064e-05
rs131784	22	50543007	ENSG00000100288.19	Nerve_Tibial	3.66329151027864e-51	1.20018447400095e-46	3.04031271455522e-05	0.996042	0.00392759
rs131784	22	50543007	ENSG00000100258.17	Pancreas	6.63308305706291e-105	2.17316128883235e-100	3.05196847440447e-05	0.999899	7.01829657541505e-05
rs131784	22	50543007	ENSG00000025708.13	Pancreas	2.8354105804367e-09	9.28950302346895e-05	1.5881933896306e-06	0.0424587	0.957447
rs131784	22	50543007	ENSG00000100288.19	Pituitary	3.67862452122401e-16	1.20520793486469e-11	3.05179040435237e-05	0.99984	0.000129123
rs131784	22	50543007	ENSG00000130489.14	Prostate	1.14505936118166e-08	0.00037515	3.89556838097688e-06	0.11882	0.880801
rs131784	22	50543007	ENSG00000100288.19	Prostate	3.16240573683798e-13	1.03608196486547e-08	3.04810972905228e-05	0.998622	0.0013472
rs131784	22	50543007	ENSG00000100258.17	Skin_Not_Sun_Exposed_Suprapubic	2.91067200822695e-21	9.53607798719093e-17	3.05201652089912e-05	0.999915	5.42822639284411e-05
rs131784	22	50543007	ENSG00000025708.13	Skin_Not_Sun_Exposed_Suprapubic	9.3254548076053e-24	3.05524854947569e-19	3.97638148760741e-06	0.121491	0.878505
rs131784	22	50543007	ENSG00000100288.19	Skin_Not_Sun_Exposed_Suprapubic	3.47303437558797e-26	1.13785155332485e-21	3.04030819693721e-05	0.996041	0.00392908
rs131784	22	50543007	ENSG00000025708.13	Skin_Sun_Exposed_Lower_leg	9.44575941892497e-23	3.09466330155083e-18	4.06359874710978e-06	0.124377	0.875619
rs131784	22	50543007	ENSG00000177989.13	Skin_Sun_Exposed_Lower_leg	6.77295435827041e-09	0.000221899	3.02626626652289e-05	0.991396	0.00835203
rs131784	22	50543007	ENSG00000100288.19	Skin_Sun_Exposed_Lower_leg	2.20061967499559e-38	7.20977175772129e-34	3.0403123117258e-05	0.996042	0.00392772
rs131784	22	50543007	ENSG00000100288.19	Small_Intestine_Terminal_Ileum	2.7179273139385e-09	8.90459890353728e-05	3.0433176285677e-05	0.997037	0.00284318
rs131784	22	50543007	ENSG00000130489.14	Spleen	1.00352351815812e-11	3.28779007187603e-07	4.99535982153294e-06	0.155212	0.844782
rs131784	22	50543007	ENSG00000025708.13	Stomach	1.3313586751074e-09	4.36185874563076e-05	2.38783349515549e-06	0.068921	0.931033
rs131784	22	50543007	ENSG00000025708.13	Testis	3.01846682285665e-15	9.88924033458637e-11	3.04537239317464e-05	0.997716	0.00225312
rs131784	22	50543007	ENSG00000100299.17	Testis	9.16871808775585e-44	3.00389774183687e-39	3.05218048393382e-05	0.999969	1.96720945250442e-08
rs131784	22	50543007	ENSG00000130489.14	Thyroid	5.97572204403637e-21	1.95779363942898e-16	3.99388691455846e-06	0.12207	0.877926
rs131784	22	50543007	ENSG00000025708.13	Thyroid	5.70484576973246e-30	1.86904790410254e-25	3.74828725307568e-06	0.113943	0.886054
rs131784	22	50543007	ENSG00000177989.13	Thyroid	1.08075003944708e-17	3.54080316562534e-13	3.05217027128144e-05	0.999966	3.39948836369667e-06
rs131784	22	50543007	ENSG00000205560.12	Thyroid	3.07740986101808e-40	1.00823522369651e-35	3.04031290119578e-05	0.996042	0.00392753
rs131784	22	50543007	ENSG00000100288.19	Thyroid	3.02986648697029e-42	9.92658844035302e-38	3.05184700015277e-05	0.999859	0.000110384
rs131784	22	50543007	ENSG00000272821.1	Whole_Blood	1.60958943406832e-51	5.27341120100439e-47	3.05214924942338e-05	0.999959	1.0356547700806e-05
rs131784	22	50543007	ENSG00000130489.14	Whole_Blood	1.29400986337478e-87	4.23949484464694e-83	3.16204010521202e-06	0.0945417	0.905455
rs131784	22	50543007	ENSG00000025708.13	Whole_Blood	6.44060148175312e-61	2.1100995866528e-56	3.04764233821657e-05	0.998468	0.00150189
rs131784	22	50543007	ENSG00000205560.12	Whole_Blood	6.17674717693932e-63	2.02365442138345e-58	3.0520933866326e-05	0.999941	2.88440063085964e-05
rs11894326	2	209808365	ENSG00000021826.14	Cells_EBV-transformed_lymphocytes	3.27702543922846e-07	0.0496286	6.96900694459801e-07	0.0970078	0.853363
rs62139251	2	54251468	ENSG00000178021.10	Brain_Anterior_cingulate_cortex_BA24	1.55573830871054e-17	0.48213	9.35157429661599e-18	0.287506	0.230365
rs62139251	2	54251468	ENSG00000178021.10	Brain_Cerebellar_Hemisphere	9.3051513394944e-18	0.288371	1.10486460144172e-17	0.338673	0.372957
rs62139251	2	54251468	ENSG00000178021.10	Brain_Cortex	1.63585894810779e-17	0.50696	8.07044047560957e-18	0.247652	0.245388
rs62139251	2	54251468	ENSG00000178021.10	Brain_Frontal_Cortex_BA9	3.5830727028383e-18	0.111041	1.5011930511363e-17	0.460946	0.428013
rs62139251	2	54251468	ENSG00000178021.10	Brain_Hypothalamus	5.47208419844642e-18	0.169582	7.35295630808033e-18	0.221785	0.608633
rs62139251	2	54251468	ENSG00000178021.10	Brain_Nucleus_accumbens_basal_ganglia	2.23883463900548e-18	0.0693824	6.38610241163005e-18	0.190507	0.740111
rs62139251	2	54251468	ENSG00000178021.10	Brain_Putamen_basal_ganglia	3.97601113062396e-18	0.123218	1.71724675085628e-17	0.528701	0.348081
rs62139251	2	54251468	ENSG00000177994.15	Cells_Cultured_fibroblasts	5.0069874804364e-22	1.55168638164891e-05	3.22623327637285e-17	0.999822	0.000162913
rs62139251	2	54251468	ENSG00000170634.12	Muscle_Skeletal	7.46340099789613e-107	2.31293921434193e-90	3.2268037791991e-17	1	7.03418858568973e-21
rs62139251	2	54251468	ENSG00000170634.12	Testis	1.57535674271066e-37	4.88209649705348e-21	3.22680377919906e-17	1	1.89656774595758e-20
rs62139251	2	54251468	ENSG00000178021.10	Testis	2.32765762090143e-202	7.21350841320495e-186	1.14890006828395e-18	0.0258635	0.974136
rs62139251	2	54251468	ENSG00000170634.12	Thyroid	3.28497821624381e-38	1.01802850158406e-21	3.22680377919903e-17	1	1.05721167769906e-20
rs62139251	2	54251468	ENSG00000177994.15	Thyroid	2.15512369081975e-67	6.67881854084938e-51	3.22680377919906e-17	1	8.35806339456452e-20
rs4691895	4	163127047	ENSG00000250027.1	Adipose_Subcutaneous	9.49529152357326e-48	0.0217844	1.42918735427851e-46	0.32132	0.656895
rs4691895	4	163127047	ENSG00000145414.8	Cells_Cultured_fibroblasts	3.61554545451525e-48	0.00829491	2.10498492304004e-46	0.477794	0.513911
rs4691895	4	163127047	ENSG00000250027.1	Muscle_Skeletal	1.03564215078883e-50	2.37600587721912e-05	3.76439274467506e-46	0.862263	0.137713
rs4691895	4	163127047	ENSG00000145414.8	Muscle_Skeletal	7.11716728943142e-58	1.63284502238156e-12	4.35864645931054e-46	0.999975	2.45691344317236e-05
rs4691895	4	163127047	ENSG00000250027.1	Nerve_Tibial	5.26216650515807e-52	1.20726435609423e-06	2.13237819588145e-46	0.484058	0.515941
rs4691895	4	163127047	ENSG00000250027.1	Skin_Not_Sun_Exposed_Suprapubic	1.6853748403839e-47	0.0386664	9.84186279336386e-47	0.218366	0.742968
rs4691895	4	163127047	ENSG00000250027.1	Skin_Sun_Exposed_Lower_leg	3.64928227534433e-50	8.37230903285018e-05	1.05650665841421e-46	0.234736	0.765181
rs4691895	4	163127047	ENSG00000145414.8	Thyroid	6.95075598462702e-48	0.0159467	1.65725631599499e-46	0.374114	0.609939
rs3775946	4	9993632	ENSG00000109667.11	Muscle_Skeletal	1.48092571612537e-17	3.05933500469914e-15	0.00481735	0.99518	2.83049044380369e-06
rs56099285	5	139621862	ENSG00000184584.12	Artery_Tibial	9.48731964173407e-71	1.01207605075826e-61	9.37411731627198e-10	1	4.64675648684513e-12
rs56099285	5	139621862	ENSG00000170464.9	Colon_Sigmoid	2.82283147851852e-30	3.01130376399223e-21	9.37411731630302e-10	1	1.27111947012213e-12
rs3131064	6	30796116	ENSG00000281831.1	Adipose_Subcutaneous	8.10114820192963e-24	4.73709626226954e-18	1.71014771156272e-06	0.999998	1.91978739541452e-09
rs3131064	6	30796116	ENSG00000206503.12	Adipose_Subcutaneous	5.70618115015632e-13	3.356186727579e-07	1.70018898894838e-06	0.999995	3.15347936222148e-06
rs3131064	6	30796116	ENSG00000270604.5	Adipose_Subcutaneous	2.29561510247311e-09	0.165545	1.15437373397171e-08	0.83244	0.00201473
rs3131064	6	30796116	ENSG00000204536.13	Adipose_Subcutaneous	2.9851368263356e-97	2.1526893846942e-89	1.38670051827586e-08	1	4.39720069511092e-07
rs3131064	6	30796116	ENSG00000281831.1	Adipose_Visceral_Omentum	3.27624958879944e-16	1.91576666597301e-10	1.71014769263207e-06	0.999998	1.29076916291981e-08
rs3131064	6	30796116	ENSG00000137312.14	Adipose_Visceral_Omentum	2.75728086830102e-24	1.98837426929547e-16	1.38670109646132e-08	1	1.85581138997693e-08
rs3131064	6	30796116	ENSG00000228789.6	Adipose_Visceral_Omentum	4.00838162344145e-68	2.89058796047817e-60	1.38670112190353e-08	1	2.55291996408948e-11
rs3131064	6	30796116	ENSG00000204536.13	Adipose_Visceral_Omentum	2.65181508286195e-66	1.9123191033278e-58	1.38670060653705e-08	1	3.75428824481916e-07
rs3131064	6	30796116	ENSG00000277402.1	Adipose_Visceral_Omentum	5.74439996256953e-24	4.14248124609027e-16	1.38670510294533e-08	1	1.81054061903533e-11
rs3131064	6	30796116	ENSG00000281831.1	Adrenal_Gland	2.295447629907e-09	0.00134225	1.70610930909329e-06	0.997627	0.00102948
rs3131064	6	30796116	ENSG00000146112.11	Adrenal_Gland	2.31865427088771e-12	0.000167206	1.38643825310189e-08	0.99981	2.25835075937078e-05
rs3131064	6	30796116	ENSG00000146112.11	Artery_Aorta	5.4224280637526e-29	3.91030763787037e-21	1.38670111055239e-08	1	8.29390728788048e-09
rs3131064	6	30796116	ENSG00000137312.14	Artery_Aorta	3.69561203036741e-18	2.66503857295075e-10	1.38670112143132e-08	1	1.00281986306071e-10
rs3131064	6	30796116	ENSG00000204536.13	Artery_Aorta	4.3600462863547e-31	3.14418597988781e-23	1.38670060368636e-08	1	3.77505327987686e-07
rs3131064	6	30796116	ENSG00000204516.9	Artery_Aorta	2.1444726140361e-16	1.54645165469536e-08	1.38670518105361e-08	1	1.38106331572826e-08
rs3131064	6	30796116	ENSG00000281831.1	Artery_Tibial	1.60876491799541e-15	9.40715327006511e-10	1.71014759396882e-06	0.999998	7.04265759173639e-08
rs3131064	6	30796116	ENSG00000146112.11	Artery_Tibial	6.72070053985791e-20	4.84653855134019e-12	1.38669976231993e-08	0.999999	9.90368671901972e-07
rs3131064	6	30796116	ENSG00000204536.13	Artery_Tibial	7.11571494801469e-51	5.13139762906765e-43	1.04854752539775e-08	0.753682	0.246318
rs3131064	6	30796116	ENSG00000204525.16	Artery_Tibial	8.71707850101034e-96	6.28619840441489e-88	1.38670112156564e-08	1	2.71644093509942e-10
rs3131064	6	30796116	ENSG00000277402.1	Artery_Tibial	3.38008296155596e-29	2.43749223064399e-21	1.38670510296065e-08	1	6.93048748223968e-12
rs3131064	6	30796116	ENSG00000270604.5	Brain_Caudate_basal_ganglia	4.99903305674376e-10	0.0360498	1.33575423950824e-08	0.963253	0.00069678
rs3131064	6	30796116	ENSG00000204516.9	Brain_Cerebellar_Hemisphere	1.58444318396396e-11	0.0011426	1.3850823715356e-08	0.998829	2.79761587341151e-05
rs3131064	6	30796116	ENSG00000137312.14	Brain_Cerebellum	2.1022655637948e-21	1.5160192065784e-13	1.38670112192878e-08	1	6.96486596455702e-12
rs3131064	6	30796116	ENSG00000204536.13	Brain_Cerebellum	8.14396315063073e-18	5.87290434027584e-10	1.37975661712529e-08	0.994941	0.00505852
rs3131064	6	30796116	ENSG00000204516.9	Brain_Cerebellum	7.63332000650104e-14	5.50464495447924e-06	1.38669745385399e-08	0.999994	9.78149632854682e-08
rs3131064	6	30796116	ENSG00000270604.5	Brain_Cortex	2.82804940451677e-09	0.203941	1.09709318157088e-08	0.791104	0.00495545
rs3131064	6	30796116	ENSG00000137411.16	Brain_Frontal_Cortex_BA9	1.48184524707842e-34	1.06861183212783e-26	1.38668566553244e-08	0.999989	1.12587581417794e-05
rs3131064	6	30796116	ENSG00000204516.9	Brain_Frontal_Cortex_BA9	1.02995918484097e-09	0.0742738	1.26977498090927e-08	0.915576	0.01015
rs3131064	6	30796116	ENSG00000204536.13	Breast_Mammary_Tissue	4.63069185308571e-69	3.33935821902149e-61	1.38670067843749e-08	1	3.23055118088079e-07
rs3131064	6	30796116	ENSG00000204632.11	Cells_Cultured_fibroblasts	9.43499020170389e-12	5.50587337467404e-06	1.71339228095001e-06	0.999864	0.000128594
rs3131064	6	30796116	ENSG00000280128.1	Cells_Cultured_fibroblasts	8.05365349741344e-95	5.80777880353747e-87	1.38670112231428e-08	1	8.96946457891752e-11
rs3131064	6	30796116	ENSG00000146112.11	Cells_Cultured_fibroblasts	3.96883521063913e-18	2.86206962179059e-10	1.38670108780769e-08	1	2.45725123025252e-08
rs3131064	6	30796116	ENSG00000137312.14	Cells_Cultured_fibroblasts	8.35364933633455e-14	6.0241165802306e-06	1.3866924625277e-08	0.999994	2.22722834389491e-07
rs3131064	6	30796116	ENSG00000137331.11	Cells_Cultured_fibroblasts	3.68785017097379e-17	2.65944121735394e-09	1.38670111816605e-08	1	6.16603778530139e-11
rs3131064	6	30796116	ENSG00000228022.5	Cells_Cultured_fibroblasts	2.06234620160301e-24	1.48723192069057e-16	1.38670112193116e-08	1	5.38375187034743e-12
rs3131064	6	30796116	ENSG00000214894.6	Cells_Cultured_fibroblasts	2.17108222491614e-15	1.5656453726486e-07	1.38670086719626e-08	1	2.74134207321983e-08
rs3131064	6	30796116	ENSG00000137310.11	Cells_Cultured_fibroblasts	4.49286212240812e-09	0.323996	9.31850619791668e-09	0.67195	0.00405314
rs3131064	6	30796116	ENSG00000204525.16	Cells_Cultured_fibroblasts	5.5963849547827e-201	4.03575420012209e-193	1.38670112176728e-08	1	1.24705994073376e-10
rs3131064	6	30796116	ENSG00000204516.9	Cells_Cultured_fibroblasts	8.77883015614121e-20	6.33071102535682e-12	1.3867052213688e-08	1	5.86617270070667e-11
rs3131064	6	30796116	ENSG00000204498.10	Cells_Cultured_fibroblasts	3.37318159451696e-09	0.243252	1.04084715227269e-08	0.750528	0.00622062
rs3131064	6	30796116	ENSG00000204536.13	Colon_Sigmoid	4.74377394888284e-26	3.42090577994866e-18	1.38665778188926e-08	0.999968	3.15697642909699e-05
rs3131064	6	30796116	ENSG00000281831.1	Colon_Transverse	1.12648592113171e-12	6.58705669058277e-07	1.71013800538976e-06	0.999993	5.06952328667684e-06
rs3131064	6	30796116	ENSG00000137411.16	Colon_Transverse	6.11316240206608e-74	4.40842097881106e-66	1.38670112093977e-08	1	7.27549204501297e-10
rs3131064	6	30796116	ENSG00000204536.13	Colon_Transverse	2.9970359006816e-79	2.16127023459238e-71	1.3867005965276e-08	1	3.82719927785661e-07
rs3131064	6	30796116	ENSG00000277402.1	Colon_Transverse	7.34616353154877e-22	5.2975671712352e-14	1.38670510296118e-08	1	6.50559185881241e-12
rs3131064	6	30796116	ENSG00000281831.1	Esophagus_Gastroesophageal_Junction	2.10264578373403e-12	1.22950910595992e-06	1.70967678245601e-06	0.99972	0.000276915
rs3131064	6	30796116	ENSG00000146112.11	Esophagus_Gastroesophageal_Junction	2.16261239530052e-10	0.0155954	1.36454476110282e-08	0.984018	0.000386235
rs3131064	6	30796116	ENSG00000204536.13	Esophagus_Gastroesophageal_Junction	2.28861127533422e-27	1.65039979227726e-19	1.38670063111579e-08	1	3.57525177316943e-07
rs3131064	6	30796116	ENSG00000281831.1	Esophagus_Mucosa	2.30612549880292e-15	1.34849260973916e-09	1.71014545082973e-06	0.999997	1.33586261652558e-06
rs3131064	6	30796116	ENSG00000280128.1	Esophagus_Mucosa	2.33983332077418e-49	1.68733784841468e-41	1.38670112231253e-08	1	9.09277875615697e-11
rs3131064	6	30796116	ENSG00000137331.11	Esophagus_Mucosa	3.46855158035813e-12	0.00025013	1.38340357721058e-08	0.997601	0.00214934
rs3131064	6	30796116	ENSG00000204525.16	Esophagus_Mucosa	1.2635373817946e-118	9.11182189357954e-111	1.38670112184267e-08	1	6.98203105187452e-11
rs3131064	6	30796116	ENSG00000277402.1	Esophagus_Mucosa	4.58378755817618e-20	3.30552435755415e-12	1.38670510295103e-08	1	1.06094403736715e-11
rs3131064	6	30796116	ENSG00000204516.9	Esophagus_Mucosa	3.30346804849754e-20	2.38224242006864e-12	1.3867045910259e-08	1	4.59215753919365e-07
rs3131064	6	30796116	ENSG00000204421.2	Esophagus_Mucosa	2.63144579199001e-16	1.89762446242485e-08	1.38670516046415e-08	1	2.72144070115422e-08
rs3131064	6	30796116	ENSG00000204574.12	Esophagus_Muscularis	1.26117331245198e-18	9.09477374043085e-11	1.38670112178974e-08	1	1.65370241281201e-11
rs3131064	6	30796116	ENSG00000146112.11	Esophagus_Muscularis	2.79562217912473e-19	2.01602356566182e-11	1.38670109952566e-08	1	1.63056304906089e-08
rs3131064	6	30796116	ENSG00000204536.13	Esophagus_Muscularis	1.22420691420174e-36	8.82819576517153e-29	1.38670051738537e-08	1	4.40368690841081e-07
rs3131064	6	30796116	ENSG00000204520.12	Esophagus_Muscularis	3.75187255662544e-19	2.70560206482238e-11	1.38670521916619e-08	1	5.93724128592627e-11
rs3131064	6	30796116	ENSG00000280128.1	Heart_Atrial_Appendage	1.1845145107737e-57	8.54195958438426e-50	1.38670112231424e-08	1	8.96947308223036e-11
rs3131064	6	30796116	ENSG00000228789.6	Heart_Atrial_Appendage	6.09313689039056e-89	4.39397986307169e-81	1.38670112190735e-08	1	2.27433214902318e-11
rs3131064	6	30796116	ENSG00000204540.10	Heart_Atrial_Appendage	1.35446299070617e-33	9.76751911782064e-26	1.38670035609295e-08	0.999999	5.5785734311098e-07
rs3131064	6	30796116	ENSG00000204536.13	Heart_Atrial_Appendage	4.78880687511614e-43	3.45338064053421e-35	1.38670051744585e-08	1	4.40324642616123e-07
rs3131064	6	30796116	ENSG00000204540.10	Heart_Left_Ventricle	2.85039332270714e-43	2.05552100455215e-35	1.38670112165058e-08	1	2.09760780356001e-10
rs3131064	6	30796116	ENSG00000204536.13	Heart_Left_Ventricle	2.31332905779744e-24	1.66822467301717e-16	3.81941344512734e-09	0.268113	0.731887
rs3131064	6	30796116	ENSG00000206337.10	Heart_Left_Ventricle	6.62735736496442e-10	0.0477921	1.31685497960241e-08	0.949603	0.00260531
rs3131064	6	30796116	ENSG00000281831.1	Liver	1.21908869342723e-10	7.12854566916038e-05	1.70589725137844e-06	0.997488	0.00243854
rs3131064	6	30796116	ENSG00000204632.11	Lung	7.2285389659336e-11	4.21827891492035e-05	1.71031251998832e-06	0.998049	0.00190693
rs3131064	6	30796116	ENSG00000281831.1	Lung	2.69687722675361e-21	1.57698226377483e-15	1.71014762031739e-06	0.999998	5.58139696146447e-08
rs3131064	6	30796116	ENSG00000204616.10	Lung	3.0002694388137e-10	0.000176584	1.69306692174739e-06	0.996439	0.00338237
rs3131064	6	30796116	ENSG00000146112.11	Lung	5.54472204410327e-12	0.00039985	1.38610290242979e-08	0.999568	3.18664170718975e-05
rs3131064	6	30796116	ENSG00000137312.14	Lung	4.30692141254432e-21	3.10587572526032e-13	1.38670108037899e-08	1	3.02724933100783e-08
rs3131064	6	30796116	ENSG00000228789.6	Lung	1.06272544284514e-47	7.66369487480226e-40	1.38670112190733e-08	1	2.27290018462028e-11
rs3131064	6	30796116	ENSG00000204536.13	Lung	1.64956512576474e-69	1.18956066076024e-61	1.38670060629703e-08	1	3.75603668361025e-07
rs3131064	6	30796116	ENSG00000277402.1	Lung	1.88320032726575e-34	1.35803949745169e-26	1.3867051029589e-08	1	8.21593926031254e-12
rs3131064	6	30796116	ENSG00000204525.16	Muscle_Skeletal	4.23136876017877e-188	3.05139199396264e-180	1.38670112184287e-08	1	6.96094525629642e-11
rs3131064	6	30796116	ENSG00000204516.9	Muscle_Skeletal	1.20401842582668e-10	0.00868258	1.37412166005784e-08	0.990922	0.000395806
rs3131064	6	30796116	ENSG00000204444.10	Muscle_Skeletal	1.69902795037786e-12	0.000122523	1.37365512824518e-08	0.990495	0.00938216
rs3131064	6	30796116	ENSG00000213722.8	Muscle_Skeletal	1.31563336585453e-09	0.0948748	1.25008813492848e-08	0.901444	0.00368124
rs3131064	6	30796116	ENSG00000281831.1	Nerve_Tibial	2.0853537731684e-18	1.21939770982498e-12	1.71014453219414e-06	0.999996	1.87981681212701e-06
rs3131064	6	30796116	ENSG00000146112.11	Nerve_Tibial	6.0335208543076e-12	0.000435099	1.3860818082901e-08	0.999553	1.16267237884547e-05
rs3131064	6	30796116	ENSG00000228022.5	Nerve_Tibial	6.72413468445142e-19	4.84901503635312e-11	1.38670112186209e-08	1	6.70648159708744e-12
rs3131064	6	30796116	ENSG00000168631.12	Nerve_Tibial	1.99461217902966e-30	1.43838648416319e-22	1.38668829156323e-08	0.999991	9.34590364712951e-06
rs3131064	6	30796116	ENSG00000204536.13	Nerve_Tibial	7.09130517605575e-80	5.1137948657654e-72	1.32680771979844e-08	0.956372	0.0436276
rs3131064	6	30796116	ENSG00000204516.9	Nerve_Tibial	2.08366903809342e-14	1.50260414178589e-06	1.38670302121503e-08	0.999998	8.49146295800917e-08
rs3131064	6	30796116	ENSG00000137312.14	Ovary	2.55032560366207e-13	1.83913139460898e-05	1.38649694053972e-08	0.999851	0.000130153
rs3131064	6	30796116	ENSG00000204618.8	Pancreas	4.93889707215725e-08	0.0290684	1.58202272717659e-06	0.930714	0.040216
rs3131064	6	30796116	ENSG00000204616.10	Pancreas	2.46860477991695e-08	0.0145292	1.64147658072646e-06	0.965914	0.0195555
rs3131064	6	30796116	ENSG00000204525.16	Pancreas	2.24218689637099e-83	1.61692150515034e-75	1.38670112180582e-08	1	9.67013478270737e-11
rs3131064	6	30796116	ENSG00000281831.1	Pituitary	9.801987333207e-09	0.00573165	1.64878974298359e-06	0.963815	0.0304516
rs3131064	6	30796116	ENSG00000137312.14	Pituitary	2.21428601398253e-18	1.59680117672393e-10	1.3867009389761e-08	1	1.33112752714853e-07
rs3131064	6	30796116	ENSG00000204536.13	Pituitary	1.88519453822376e-24	1.35948149334831e-16	1.38669937746715e-08	0.999999	1.27070858455222e-06
rs3131064	6	30796116	ENSG00000277402.1	Pituitary	1.10966120155308e-10	0.00800214	1.37532691551851e-08	0.991793	0.000205105
rs3131064	6	30796116	ENSG00000137312.14	Prostate	2.24632079023181e-16	1.61990260449331e-08	1.38670085273887e-08	1	1.79727803035351e-07
rs3131064	6	30796116	ENSG00000204632.11	Skin_Not_Sun_Exposed_Suprapubic	1.40312606300528e-09	0.000818807	1.7105361137001e-06	0.998189	0.000990657
rs3131064	6	30796116	ENSG00000281831.1	Skin_Not_Sun_Exposed_Suprapubic	6.46995047402262e-14	3.78326348853382e-08	1.71014738584244e-06	0.999998	1.56092050148213e-07
rs3131064	6	30796116	ENSG00000206503.12	Skin_Not_Sun_Exposed_Suprapubic	4.15579864549576e-13	2.44430309684815e-07	1.7001620180206e-06	0.999979	1.92692589171756e-05
rs3131064	6	30796116	ENSG00000204616.10	Skin_Not_Sun_Exposed_Suprapubic	4.87314770993134e-09	0.00286814	1.63626414087322e-06	0.962697	0.0344333
rs3131064	6	30796116	ENSG00000237923.1	Skin_Not_Sun_Exposed_Suprapubic	4.87544668469831e-42	3.51585971912592e-34	1.38670106524049e-08	1	4.12999953464665e-08
rs3131064	6	30796116	ENSG00000137411.16	Skin_Not_Sun_Exposed_Suprapubic	2.83674417386637e-129	2.04567811307713e-121	1.38670111813692e-08	1	2.76910749894662e-09
rs3131064	6	30796116	ENSG00000204536.13	Skin_Not_Sun_Exposed_Suprapubic	5.41643388057353e-41	3.90598501708269e-33	1.38670060560028e-08	1	3.76111184583472e-07
rs3131064	6	30796116	ENSG00000277402.1	Skin_Not_Sun_Exposed_Suprapubic	1.48606701387653e-28	1.07165322323121e-20	1.38670510296149e-08	1	6.32895903849324e-12
rs3131064	6	30796116	ENSG00000204516.9	Skin_Not_Sun_Exposed_Suprapubic	7.58511076503218e-18	5.46987964166846e-10	1.38670516480464e-08	1	4.07148966885206e-08
rs3131064	6	30796116	ENSG00000281831.1	Skin_Sun_Exposed_Lower_leg	3.36154088167677e-20	1.96564022150148e-14	1.71014771118983e-06	0.999998	2.14001994814243e-09
rs3131064	6	30796116	ENSG00000206503.12	Skin_Sun_Exposed_Lower_leg	9.48396249600876e-21	5.57815257110959e-15	1.70019246287074e-06	0.999997	1.42860027311148e-06
rs3131064	6	30796116	ENSG00000214894.6	Skin_Sun_Exposed_Lower_leg	7.71881177225511e-10	0.0556631	1.30781871859938e-08	0.943103	0.00123415
rs3131064	6	30796116	ENSG00000137411.16	Skin_Sun_Exposed_Lower_leg	1.69713247612564e-188	1.2238631856149e-180	1.38670112185509e-08	1	6.07500530193866e-11
rs3131064	6	30796116	ENSG00000277402.1	Skin_Sun_Exposed_Lower_leg	8.93738682316168e-28	6.44505214561015e-20	1.38670510296182e-08	1	6.08116512376916e-12
rs3131064	6	30796116	ENSG00000206337.10	Skin_Sun_Exposed_Lower_leg	5.97324189032345e-13	4.30750654049022e-05	1.38662371193047e-08	0.999941	1.58622167591199e-05
rs3131064	6	30796116	ENSG00000204516.9	Skin_Sun_Exposed_Lower_leg	2.05943501136037e-16	1.48512816634281e-08	1.38670517300209e-08	1	2.02949419646492e-08
rs3131064	6	30796116	ENSG00000204632.11	Testis	8.4435687906564e-10	0.000492732	1.71207451612002e-06	0.999092	0.000413208
rs3131064	6	30796116	ENSG00000204618.8	Testis	1.56176730755706e-07	0.0919195	7.75799623336524e-07	0.452045	0.456035
rs3131064	6	30796116	ENSG00000234127.8	Testis	6.80978741777541e-11	0.00491031	1.37543780007958e-08	0.991749	0.00334075
rs3131064	6	30796116	ENSG00000270604.5	Testis	4.69747948346535e-09	0.338752	9.09730818055594e-09	0.655987	0.00526092
rs3131064	6	30796116	ENSG00000237923.1	Testis	1.90111156355006e-12	0.000137096	1.38649918473773e-08	0.999854	8.61432882876036e-06
rs3131064	6	30796116	ENSG00000237775.1	Testis	4.2697178604053e-12	0.000307905	1.38622166800935e-08	0.999654	3.8229049487004e-05
rs3131064	6	30796116	ENSG00000204536.13	Testis	5.62881712505631e-85	4.05914220299508e-77	1.38670112191827e-08	1	1.47680913688303e-11
rs3131064	6	30796116	ENSG00000234745.10	Testis	2.18412762034919e-39	1.57504834812805e-31	1.38670510814403e-08	1	6.41745109481506e-11
rs3131064	6	30796116	ENSG00000280128.1	Thyroid	2.51814030120342e-97	1.81592141633106e-89	1.38670112231428e-08	1	8.96945985637454e-11
rs3131064	6	30796116	ENSG00000146112.11	Thyroid	2.35145139465442e-12	0.000169572	1.3864221992559e-08	0.999799	3.18884436471917e-05
rs3131064	6	30796116	ENSG00000137312.14	Thyroid	9.34857165209482e-49	6.74159079743809e-41	1.38670112192769e-08	1	7.91159561967241e-12
rs3131064	6	30796116	ENSG00000204540.10	Thyroid	6.71758701792055e-131	4.8442932788406e-123	1.38670112167821e-08	1	1.89579009772405e-10
rs3131064	6	30796116	ENSG00000204536.13	Thyroid	4.03221518499191e-86	2.90777519775872e-78	1.38670051602309e-08	1	4.41361026579142e-07
rs3131064	6	30796116	ENSG00000204531.17	Thyroid	2.70621237301701e-38	1.9515469430837e-30	1.6389032764853e-09	0.10928	0.89072
rs3131064	6	30796116	ENSG00000206337.10	Thyroid	4.48366166673827e-12	0.000323332	1.38592857585672e-08	0.999438	0.000239124
rs3131064	6	30796116	ENSG00000281831.1	Whole_Blood	9.78385982543916e-22	5.72105146757067e-16	1.71014517743383e-06	0.999997	1.49870636615908e-06
rs3131064	6	30796116	ENSG00000206503.12	Whole_Blood	9.59338346833555e-11	5.642510362315e-05	1.6998334918293e-06	0.999784	0.000157701
rs3131064	6	30796116	ENSG00000066379.14	Whole_Blood	8.45287777242007e-08	0.0497503	1.5079165552981e-06	0.886866	0.0633818
rs3131064	6	30796116	ENSG00000214894.6	Whole_Blood	3.00585012470532e-26	2.16762648812248e-18	1.38670078233723e-08	1	2.47372428088988e-07
rs3131064	6	30796116	ENSG00000137411.16	Whole_Blood	1.81093476641291e-195	1.30593010465661e-187	1.38670112185406e-08	1	6.1493476802485e-11
rs3131064	6	30796116	ENSG00000204536.13	Whole_Blood	1.20604458755588e-52	8.69722070423981e-45	1.38670062229299e-08	1	3.63951861052523e-07
rs1150748	6	31804139	ENSG00000137411.16	Adipose_Subcutaneous	5.26253546216474e-20	1.27748881048622e-06	4.11254932267987e-14	0.998311	0.00168774
rs1150748	6	31804139	ENSG00000204536.13	Adipose_Subcutaneous	3.68866815354656e-36	8.95430668117041e-23	4.11943468644326e-14	1	3.73652018387786e-16
rs1150748	6	31804139	ENSG00000204531.17	Adipose_Subcutaneous	9.62124387990995e-24	2.3355738377337e-10	4.11943408055772e-14	1	1.48329506727675e-07
rs1150748	6	31804139	ENSG00000204525.16	Adipose_Subcutaneous	7.81373236617289e-43	1.89679724548978e-29	4.11943468641785e-14	1	5.72077287407769e-17
rs1150748	6	31804139	ENSG00000277402.1	Adipose_Subcutaneous	1.13411772901687e-190	2.75309069168179e-177	4.11943468641762e-14	1	2.69808938163929e-17
rs1150748	6	31804139	ENSG00000204469.12	Adipose_Subcutaneous	2.81086437596239e-15	0.0682342	3.20291891119219e-14	0.775956	0.15581
rs1150748	6	31804139	ENSG00000204463.12	Adipose_Subcutaneous	1.54593420879258e-31	3.7527824239806e-18	4.11943468635761e-14	1	1.47795725294968e-11
rs1150748	6	31804139	ENSG00000240053.8	Adipose_Subcutaneous	1.38167816004716e-51	3.35404798285212e-38	4.11943468608768e-14	1	8.09562589739612e-11
rs1150748	6	31804139	ENSG00000204387.12	Adipose_Subcutaneous	1.22923618890685e-21	2.98399242245466e-08	4.1194291957398e-14	0.999999	1.31619376260577e-06
rs1150748	6	31804139	ENSG00000213676.10	Adipose_Subcutaneous	7.45820840445341e-45	1.81049317981503e-31	4.11943468641791e-14	1	8.03639666003506e-16
rs1150748	6	31804139	ENSG00000204314.10	Adipose_Subcutaneous	1.44203677331469e-20	3.50056957589141e-07	4.119399607453e-14	0.999991	8.24790237125441e-06
rs1150748	6	31804139	ENSG00000196735.11	Adipose_Subcutaneous	2.25567087966481e-16	0.00525676	4.14773026242802e-14	0.96633	0.0284134
rs1150748	6	31804139	ENSG00000223534.1	Adipose_Subcutaneous	1.77188469718301e-28	4.09141118912563e-15	4.33074217006668e-14	1	1.10987039748008e-14
rs1150748	6	31804139	ENSG00000237541.3	Adipose_Subcutaneous	2.91802085433868e-25	6.52722657251674e-12	4.47053700304709e-14	1	2.15825808960251e-08
rs1150748	6	31804139	ENSG00000204536.13	Adipose_Visceral_Omentum	2.65878319612282e-36	6.45424287189832e-23	4.11943468644326e-14	1	2.17822804073629e-16
rs1150748	6	31804139	ENSG00000204531.17	Adipose_Visceral_Omentum	3.33560884716544e-18	8.09724901851838e-05	4.11374324227819e-14	0.998605	0.00131377
rs1150748	6	31804139	ENSG00000204525.16	Adipose_Visceral_Omentum	1.64334873543518e-39	3.98925789709291e-26	4.11943468641794e-14	1	5.72324958233468e-17
rs1150748	6	31804139	ENSG00000204463.12	Adipose_Visceral_Omentum	8.97582695338774e-33	2.1788977460867e-19	4.11943468641791e-14	1	2.38999438235667e-15
rs1150748	6	31804139	ENSG00000213676.10	Adipose_Visceral_Omentum	4.65985947241633e-33	1.13118906528122e-19	4.11943468641645e-14	1	3.60707332021472e-13
rs1150748	6	31804139	ENSG00000237541.3	Adipose_Visceral_Omentum	5.21743327695163e-19	1.16707079303482e-05	4.46884612010155e-14	0.999618	0.000370282
rs1150748	6	31804139	ENSG00000224389.8	Adrenal_Gland	5.29003433374144e-18	0.000128417	4.06274401334279e-14	0.986101	0.0137711
rs1150748	6	31804139	ENSG00000213676.10	Adrenal_Gland	1.42168684218551e-36	3.45116976092098e-23	4.11943468641791e-14	1	6.59564718087229e-16
rs1150748	6	31804139	ENSG00000137411.16	Artery_Aorta	1.10275804960307e-17	0.000267696	4.10383976199464e-14	0.996178	0.00355425
rs1150748	6	31804139	ENSG00000204525.16	Artery_Aorta	4.63341570926983e-64	1.12476979536691e-50	4.11943468641797e-14	1	1.06108371632259e-16
rs1150748	6	31804139	ENSG00000204469.12	Artery_Aorta	1.04319401497598e-15	0.0253237	2.62116092245979e-14	0.632873	0.341803
rs1150748	6	31804139	ENSG00000204463.12	Artery_Aorta	8.53928804062272e-33	2.07292715885921e-19	4.11229479375979e-14	0.998249	0.00175073
rs1150748	6	31804139	ENSG00000204356.13	Artery_Aorta	3.50968941536136e-18	8.51983265308932e-05	4.11316740590009e-14	0.998464	0.0014507
rs1150748	6	31804139	ENSG00000213676.10	Artery_Aorta	8.8450760323584e-27	2.14715773053058e-13	4.11943468633622e-14	1	1.98275768829035e-11
rs1150748	6	31804139	ENSG00000237541.3	Artery_Aorta	1.59716547679219e-17	0.000357265	1.40347752073546e-14	0.307013	0.69263
rs1150748	6	31804139	ENSG00000204463.12	Artery_Coronary	7.51659723564223e-21	1.82466717106226e-07	4.11145836600355e-14	0.998044	0.00195564
rs1150748	6	31804139	ENSG00000137411.16	Artery_Tibial	1.14673533973609e-19	2.78371818229869e-06	4.11878997039511e-14	0.999841	0.000155994
rs1150748	6	31804139	ENSG00000204531.17	Artery_Tibial	1.86440040847604e-24	4.52586471297038e-11	4.11943468316586e-14	1	7.57902685312611e-10
rs1150748	6	31804139	ENSG00000204525.16	Artery_Tibial	3.10076690948775e-70	7.52716609322897e-57	4.11943468641809e-14	1	1.06108266409949e-16
rs1150748	6	31804139	ENSG00000204463.12	Artery_Tibial	1.02470972093242e-118	2.48750083187608e-105	4.11552038564035e-14	0.99904	0.000959801
rs1150748	6	31804139	ENSG00000213676.10	Artery_Tibial	3.83001225225924e-33	9.29742196153011e-20	4.11943468641794e-14	1	8.28151586129195e-16
rs1150748	6	31804139	ENSG00000237541.3	Artery_Tibial	2.45453056826753e-24	5.49046012622875e-11	4.46636729278579e-14	0.999058	0.000942152
rs1150748	6	31804139	ENSG00000204463.12	Brain_Amygdala	9.31614869002014e-18	0.000226151	1.19150050117773e-14	0.282062	0.717712
rs1150748	6	31804139	ENSG00000204463.12	Brain_Anterior_cingulate_cortex_BA24	6.46186917193564e-19	1.5686300824821e-05	3.69139616492541e-14	0.895043	0.104941
rs1150748	6	31804139	ENSG00000204525.16	Brain_Caudate_basal_ganglia	1.46262485932817e-29	3.55054751602324e-16	4.11943468641791e-14	1	2.67964746930425e-15
rs1150748	6	31804139	ENSG00000204463.12	Brain_Caudate_basal_ganglia	1.0956383399442e-21	2.65968129936992e-08	3.97148449135555e-14	0.963722	0.0362779
rs1150748	6	31804139	ENSG00000204525.16	Brain_Cerebellar_Hemisphere	1.30914295763681e-31	3.17796750596167e-18	4.11943468641791e-14	1	1.1135572857379e-16
rs1150748	6	31804139	ENSG00000204463.12	Brain_Cerebellar_Hemisphere	9.81288176666124e-28	2.38209427109371e-14	4.119434293707e-14	1	9.62941795053616e-08
rs1150748	6	31804139	ENSG00000204525.16	Brain_Cerebellum	3.67465815908426e-39	8.92029717378389e-26	4.11943468641788e-14	1	1.06108607738895e-16
rs1150748	6	31804139	ENSG00000204463.12	Brain_Cerebellum	5.2067343109768e-33	1.26394389214219e-19	4.11943468638454e-14	1	8.19374861381174e-12
rs1150748	6	31804139	ENSG00000204525.16	Brain_Cortex	2.6278730936706e-34	6.37920805574314e-21	4.11943468641788e-14	1	1.06005342429059e-16
rs1150748	6	31804139	ENSG00000204463.12	Brain_Cortex	6.58862736966331e-26	1.59940085744926e-12	4.05631316058495e-14	0.984522	0.0154776
rs1150748	6	31804139	ENSG00000204463.12	Brain_Frontal_Cortex_BA9	1.15502027254895e-25	2.80383198295894e-12	3.31756873535576e-14	0.803379	0.196621
rs1150748	6	31804139	ENSG00000213676.10	Brain_Frontal_Cortex_BA9	4.03105651820082e-16	0.00978546	2.47163899124011e-14	0.596053	0.394161
rs1150748	6	31804139	ENSG00000204463.12	Brain_Hippocampus	5.00586160468549e-18	0.000121518	3.93825390983506e-15	0.0864677	0.913411
rs1150748	6	31804139	ENSG00000213676.10	Brain_Hippocampus	2.79501601681041e-25	6.7849504351305e-12	4.11943466691813e-14	1	4.77457194708956e-09
rs1150748	6	31804139	ENSG00000204463.12	Brain_Hypothalamus	2.26538317828852e-18	5.4992574242227e-05	3.39973982043497e-14	0.823529	0.176416
rs1150748	6	31804139	ENSG00000204435.13	Brain_Nucleus_accumbens_basal_ganglia	5.36424423727285e-16	0.0130218	3.12983492988133e-14	0.757478	0.2295
rs1150748	6	31804139	ENSG00000204463.12	Brain_Putamen_basal_ganglia	5.92897206906336e-18	0.000143927	4.01121011512847e-14	0.973464	0.0263917
rs1150748	6	31804139	ENSG00000213676.10	Brain_Putamen_basal_ganglia	1.51324093871589e-20	3.67341893708157e-07	4.11942797699573e-14	0.999998	1.27412334116554e-06
rs1150748	6	31804139	ENSG00000213676.10	Brain_Spinal_cord_cervical_c-1	5.49532029831049e-37	1.33399864705435e-23	4.11943468641791e-14	1	6.52540544189461e-15
rs1150748	6	31804139	ENSG00000204525.16	Breast_Mammary_Tissue	2.33647257783841e-31	5.67182818929461e-18	4.11943468641794e-14	1	7.65691877587292e-16
rs1150748	6	31804139	ENSG00000204463.12	Breast_Mammary_Tissue	1.99142905340811e-19	4.83422897800496e-06	4.11397332169172e-14	0.998661	0.00133426
rs1150748	6	31804139	ENSG00000213676.10	Breast_Mammary_Tissue	4.80963246072233e-32	1.1675467210537e-18	4.11943467967455e-14	1	1.65350305869917e-09
rs1150748	6	31804139	ENSG00000204314.10	Breast_Mammary_Tissue	1.91295291509334e-20	4.64372677493932e-07	4.11875920112746e-14	0.999834	0.000165162
rs1150748	6	31804139	ENSG00000237541.3	Breast_Mammary_Tissue	7.44419881514818e-18	0.000166517	3.46573100453307e-14	0.77297	0.226864
rs1150748	6	31804139	ENSG00000137411.16	Cells_Cultured_fibroblasts	7.3593478501605e-18	0.000178649	4.11319716485467e-14	0.998472	0.00134973
rs1150748	6	31804139	ENSG00000206344.7	Cells_Cultured_fibroblasts	5.65969872170782e-32	1.37390179782028e-18	4.1194346864432e-14	1	3.18313590396991e-17
rs1150748	6	31804139	ENSG00000204525.16	Cells_Cultured_fibroblasts	2.57196660294081e-81	6.24349406830181e-68	4.11943468641809e-14	1	3.59611798552818e-16
rs1150748	6	31804139	ENSG00000204463.12	Cells_Cultured_fibroblasts	1.05083825699731e-30	2.55092831174617e-17	4.11943468641794e-14	1	2.546629602569e-15
rs1150748	6	31804139	ENSG00000240053.8	Cells_Cultured_fibroblasts	7.23856712869976e-57	1.75717487464131e-43	4.1194346859682e-14	1	1.10284869435184e-10
rs1150748	6	31804139	ENSG00000204389.9	Cells_Cultured_fibroblasts	3.50860035484266e-15	0.0851719	3.02140763586216e-14	0.73162	0.183208
rs1150748	6	31804139	ENSG00000244731.7	Cells_Cultured_fibroblasts	1.37230277227821e-58	3.33128906449891e-45	4.11943468641797e-14	1	2.73853176129292e-16
rs1150748	6	31804139	ENSG00000213676.10	Cells_Cultured_fibroblasts	1.78997611372069e-100	4.34519843128548e-87	4.11943468641809e-14	1	6.3408841909705e-16
rs1150748	6	31804139	ENSG00000204536.13	Colon_Sigmoid	2.05402148718552e-19	4.98617320950629e-06	4.11931289300006e-14	0.99997	2.48276756404125e-05
rs1150748	6	31804139	ENSG00000204525.16	Colon_Sigmoid	8.15904009860207e-45	1.98062130357418e-31	4.11943468641785e-14	1	1.61272605050845e-16
rs1150748	6	31804139	ENSG00000204463.12	Colon_Sigmoid	3.74805425592975e-30	9.09846748702489e-17	4.11942166557204e-14	0.999997	3.19276079606948e-06
rs1150748	6	31804139	ENSG00000204435.13	Colon_Sigmoid	3.10798796583091e-18	7.54469533423614e-05	3.76778129182907e-14	0.913774	0.0861505
rs1150748	6	31804139	ENSG00000231852.6	Colon_Sigmoid	4.28709681546785e-25	1.04070027608462e-11	4.11943468112083e-14	1	1.28836203068097e-09
rs1150748	6	31804139	ENSG00000213676.10	Colon_Sigmoid	6.63583362092776e-28	1.6108602577937e-14	4.11943468627381e-14	1	3.53287632249861e-11
rs1150748	6	31804139	ENSG00000137411.16	Colon_Transverse	3.69265059966615e-17	0.000896397	4.07425820845475e-14	0.988931	0.0101727
rs1150748	6	31804139	ENSG00000204536.13	Colon_Transverse	2.21838823379762e-26	5.38517637164651e-13	4.11943468643539e-14	1	1.38936111238698e-12
rs1150748	6	31804139	ENSG00000206344.7	Colon_Transverse	1.74333138133748e-30	4.23196752475428e-17	4.1194346864432e-14	1	6.20207137001056e-16
rs1150748	6	31804139	ENSG00000204463.12	Colon_Transverse	2.47899857546732e-24	6.01781254996144e-11	4.11943223781417e-14	0.999999	6.00346141713869e-07
rs1150748	6	31804139	ENSG00000213676.10	Colon_Transverse	4.73629405011576e-22	1.14974369316535e-08	4.11943267815291e-14	1	4.80820626224507e-07
rs1150748	6	31804139	ENSG00000241404.6	Colon_Transverse	1.09368187540878e-15	0.0265493	3.00946073290294e-14	0.728098	0.245352
rs1150748	6	31804139	ENSG00000237541.3	Colon_Transverse	2.26249666198166e-16	0.00506091	4.32044370319914e-14	0.966138	0.028801
rs1150748	6	31804139	ENSG00000137411.16	Esophagus_Gastroesophageal_Junction	6.31043814123396e-17	0.00153187	3.70393108956681e-14	0.898132	0.100336
rs1150748	6	31804139	ENSG00000204525.16	Esophagus_Gastroesophageal_Junction	2.94564588605789e-57	7.15060708637956e-44	4.11943468641803e-14	1	3.59615148108714e-16
rs1150748	6	31804139	ENSG00000204463.12	Esophagus_Gastroesophageal_Junction	3.21463492052717e-25	7.80358268848375e-12	3.91062831935213e-14	0.9488	0.0512001
rs1150748	6	31804139	ENSG00000204435.13	Esophagus_Gastroesophageal_Junction	4.8616668386887e-16	0.0118018	3.32754607907155e-14	0.805945	0.182253
rs1150748	6	31804139	ENSG00000231852.6	Esophagus_Gastroesophageal_Junction	1.05966267223439e-18	2.57234973460832e-05	4.11888502623774e-14	0.999865	0.000108795
rs1150748	6	31804139	ENSG00000204525.16	Esophagus_Mucosa	4.09844890352334e-72	9.94905664370906e-59	4.11943468641809e-14	1	3.59612453536758e-16
rs1150748	6	31804139	ENSG00000277402.1	Esophagus_Mucosa	2.06069760677668e-106	5.00237960701469e-93	4.11943468641809e-14	1	2.69721389136371e-17
rs1150748	6	31804139	ENSG00000240053.8	Esophagus_Mucosa	5.14589221661734e-44	1.24917436695465e-30	4.1194346859178e-14	1	1.22613372517028e-10
rs1150748	6	31804139	ENSG00000204421.2	Esophagus_Mucosa	2.54463853844393e-74	6.17715471211059e-61	4.11943455631668e-14	1	3.19013474015469e-08
rs1150748	6	31804139	ENSG00000204420.8	Esophagus_Mucosa	4.72879174828899e-30	1.14792249622988e-16	4.11943393742972e-14	1	1.83654752704204e-07
rs1150748	6	31804139	ENSG00000204385.10	Esophagus_Mucosa	2.29336927756626e-17	0.000556719	4.09626840462407e-14	0.994325	0.00511812
rs1150748	6	31804139	ENSG00000213676.10	Esophagus_Mucosa	5.32215165302992e-24	1.29196165449042e-10	4.11943463879963e-14	1	1.15456871259761e-08
rs1150748	6	31804139	ENSG00000204314.10	Esophagus_Mucosa	3.22616666814907e-32	7.83157620822549e-19	4.11943468641788e-14	1	7.7375325541345e-16
rs1150748	6	31804139	ENSG00000237541.3	Esophagus_Mucosa	4.25015142508313e-19	9.50702640722208e-06	4.46745386567541e-14	0.999303	0.000687042
rs1150748	6	31804139	ENSG00000137411.16	Esophagus_Muscularis	2.28114795384787e-19	5.5375227531587e-06	3.95310126187884e-14	0.959214	0.0407807
rs1150748	6	31804139	ENSG00000204525.16	Esophagus_Muscularis	3.99917226711885e-55	9.70806086646853e-42	4.11943468641785e-14	1	1.0626513141304e-16
rs1150748	6	31804139	ENSG00000204463.12	Esophagus_Muscularis	4.09838004394101e-38	9.94888948586442e-25	4.11943468641396e-14	1	9.71852683931551e-13
rs1150748	6	31804139	ENSG00000204435.13	Esophagus_Muscularis	5.92075021994405e-25	1.43727250718769e-11	3.52591834301971e-14	0.854468	0.145532
rs1150748	6	31804139	ENSG00000204366.3	Esophagus_Muscularis	5.56012545740394e-15	0.134973	2.92347268452588e-14	0.708109	0.156918
rs1150748	6	31804139	ENSG00000231852.6	Esophagus_Muscularis	1.03871659859417e-26	2.52150277322967e-13	4.11943468594145e-14	1	1.16577825353729e-10
rs1150748	6	31804139	ENSG00000213676.10	Esophagus_Muscularis	1.43358522160941e-27	3.48005328579668e-14	4.11943468627504e-14	1	3.5001360264546e-11
rs1150748	6	31804139	ENSG00000237541.3	Esophagus_Muscularis	2.8132268981357e-22	6.29281635761022e-09	4.47052809381424e-14	0.999998	2.0282403821827e-06
rs1150748	6	31804139	ENSG00000137411.16	Heart_Atrial_Appendage	1.25503340348264e-16	0.00304661	4.02343460310296e-14	0.97649	0.0204629
rs1150748	6	31804139	ENSG00000204536.13	Heart_Atrial_Appendage	2.97598679541731e-21	7.22426017630749e-08	4.11942581780487e-14	0.999998	2.10165145450576e-06
rs1150748	6	31804139	ENSG00000204531.17	Heart_Atrial_Appendage	4.07535253369437e-18	9.89298980053233e-05	4.11335502072752e-14	0.99851	0.00139083
rs1150748	6	31804139	ENSG00000204525.16	Heart_Atrial_Appendage	3.39981936008743e-42	8.25312116562195e-29	4.11943468641791e-14	1	5.72172017041513e-17
rs1150748	6	31804139	ENSG00000204463.12	Heart_Atrial_Appendage	5.17071176236001e-18	0.00012552	4.11534869060304e-14	0.998999	0.000875114
rs1150748	6	31804139	ENSG00000204435.13	Heart_Atrial_Appendage	3.89923996036529e-23	9.4654734379482e-10	3.57118147516374e-14	0.865566	0.134434
rs1150748	6	31804139	ENSG00000213676.10	Heart_Atrial_Appendage	3.37237379351073e-76	8.1864965710697e-63	4.11943468641809e-14	1	6.34068466283336e-16
rs1150748	6	31804139	ENSG00000237541.3	Heart_Atrial_Appendage	4.00927954671751e-18	8.96822788468841e-05	4.46667083184883e-14	0.999127	0.00078298
rs1150748	6	31804139	ENSG00000137411.16	Heart_Left_Ventricle	1.85225424254874e-16	0.00449638	3.20194080001087e-14	0.775072	0.220432
rs1150748	6	31804139	ENSG00000204525.16	Heart_Left_Ventricle	1.95825494239051e-46	4.75369824128281e-33	4.11943468641791e-14	1	9.62309009278811e-17
rs1150748	6	31804139	ENSG00000204472.12	Heart_Left_Ventricle	1.59747425465785e-15	0.038779	1.94272422545162e-14	0.466654	0.494567
rs1150748	6	31804139	ENSG00000204435.13	Heart_Left_Ventricle	7.18072606928763e-22	1.74313385595424e-08	4.03549175890952e-14	0.979417	0.0205831
rs1150748	6	31804139	ENSG00000213676.10	Heart_Left_Ventricle	5.01039004155797e-54	1.21628097614398e-40	4.11943468641791e-14	1	7.12720438285991e-16
rs1150748	6	31804139	ENSG00000237541.3	Heart_Left_Ventricle	3.75914864867399e-21	8.40871816018127e-08	4.35855712701804e-14	0.974699	0.0253014
rs1150748	6	31804139	ENSG00000204525.16	Liver	4.58715178714494e-34	1.11353914707495e-20	4.11943468641794e-14	1	2.33185473764994e-17
rs1150748	6	31804139	ENSG00000213676.10	Liver	3.9751972348102e-26	9.6498610547621e-13	4.1194346862785e-14	1	3.32017205987275e-11
rs1150748	6	31804139	ENSG00000137411.16	Lung	2.34302857599046e-20	5.68773894256291e-07	1.48453796576654e-14	0.353913	0.646086
rs1150748	6	31804139	ENSG00000196260.4	Lung	1.43316931225271e-17	0.000347904	4.08678036590872e-14	0.991996	0.00765609
rs1150748	6	31804139	ENSG00000204536.13	Lung	1.20185419108817e-36	2.91752214216024e-23	4.11943468644326e-14	1	4.38819351635596e-16
rs1150748	6	31804139	ENSG00000204525.16	Lung	3.78670829356108e-72	9.19230084177809e-59	4.11943468641809e-14	1	5.72174733697442e-17
rs1150748	6	31804139	ENSG00000204469.12	Lung	1.19226060708554e-18	2.89423354863827e-05	3.62540949498207e-14	0.878863	0.121108
rs1150748	6	31804139	ENSG00000204435.13	Lung	2.18201163190091e-15	0.0529687	3.04101247416792e-14	0.736102	0.210929
rs1150748	6	31804139	ENSG00000213676.10	Lung	2.10571733163969e-37	5.11166577924467e-24	4.11943468641791e-14	1	5.33754514032037e-16
rs1150748	6	31804139	ENSG00000237541.3	Lung	1.77645114837502e-23	3.973686179525e-10	4.47049836198645e-14	0.999991	8.75198984276621e-06
rs1150748	6	31804139	ENSG00000272501.1	Muscle_Skeletal	1.1255271040173e-31	2.73223679870755e-18	4.1194346864432e-14	1	4.08054865508948e-17
rs1150748	6	31804139	ENSG00000204525.16	Muscle_Skeletal	5.03558998502963e-109	1.22239830664924e-95	4.11943468641797e-14	1	1.06108245676023e-16
rs1150748	6	31804139	ENSG00000204469.12	Muscle_Skeletal	3.7428145907241e-18	9.08574810777868e-05	3.34429410849619e-14	0.809934	0.189976
rs1150748	6	31804139	ENSG00000204463.12	Muscle_Skeletal	3.65216836705392e-25	8.86570280891996e-12	4.1194346813028e-14	1	1.24528574714361e-09
rs1150748	6	31804139	ENSG00000204444.10	Muscle_Skeletal	3.00888930636909e-26	7.30413159914757e-13	4.11943467408924e-14	1	3.0223130112788e-09
rs1150748	6	31804139	ENSG00000204435.13	Muscle_Skeletal	1.2218421275143e-19	2.96604320865373e-06	3.70184559964201e-14	0.897606	0.102391
rs1150748	6	31804139	ENSG00000204438.10	Muscle_Skeletal	3.07182048270518e-41	7.45689813418593e-28	4.11943468605276e-14	1	8.95446919271694e-11
rs1150748	6	31804139	ENSG00000204428.12	Muscle_Skeletal	3.67331476217021e-78	8.91703605419756e-65	4.11943468632196e-14	1	2.35421223378515e-11
rs1150748	6	31804139	ENSG00000213722.8	Muscle_Skeletal	7.26572937750517e-25	1.76376855821031e-11	2.82482534094985e-14	0.682557	0.317443
rs1150748	6	31804139	ENSG00000204396.10	Muscle_Skeletal	9.18265120215719e-34	2.2291046954653e-20	4.11943468641788e-14	1	6.25943374233398e-17
rs1150748	6	31804139	ENSG00000213676.10	Muscle_Skeletal	8.36888674338073e-81	2.03156194488851e-67	4.11943468641809e-14	1	8.64161952715643e-16
rs1150748	6	31804139	ENSG00000204308.7	Muscle_Skeletal	2.22841218733395e-70	5.40950969481589e-57	4.11943468641797e-14	1	5.47750973160698e-15
rs1150748	6	31804139	ENSG00000237541.3	Muscle_Skeletal	1.02753404243303e-27	2.29845770154869e-14	4.47053707569594e-14	1	5.17441951200492e-09
rs1150748	6	31804139	ENSG00000137411.16	Nerve_Tibial	9.37083922073136e-18	0.000227479	4.11429554585659e-14	0.998741	0.00103108
rs1150748	6	31804139	ENSG00000168631.12	Nerve_Tibial	2.41180163998933e-15	0.0585469	1.36777421051825e-14	0.325874	0.61558
rs1150748	6	31804139	ENSG00000204536.13	Nerve_Tibial	2.69644706231294e-32	6.54567256809927e-19	4.11943468644071e-14	1	6.12471296579048e-13
rs1150748	6	31804139	ENSG00000204531.17	Nerve_Tibial	2.14629121290753e-24	5.21015958808797e-11	4.11943467605542e-14	1	2.49450018373994e-09
rs1150748	6	31804139	ENSG00000204525.16	Nerve_Tibial	5.1622942603936e-44	1.25315599186798e-30	4.11943468641785e-14	1	5.72140553390312e-17
rs1150748	6	31804139	ENSG00000204463.12	Nerve_Tibial	1.05568800880166e-37	2.56270116936749e-24	4.11943468641788e-14	1	2.4382497707884e-15
rs1150748	6	31804139	ENSG00000204394.12	Nerve_Tibial	6.48251169966935e-15	0.157364	2.70908696376057e-14	0.655767	0.186869
rs1150748	6	31804139	ENSG00000204387.12	Nerve_Tibial	5.83385987800003e-25	1.41617972418266e-11	4.1194346808007e-14	1	1.36306251773801e-09
rs1150748	6	31804139	ENSG00000224389.8	Nerve_Tibial	1.24796525817374e-17	0.000302946	3.98902327234504e-14	0.968026	0.0316714
rs1150748	6	31804139	ENSG00000231852.6	Nerve_Tibial	2.84673000684464e-42	6.91048705355228e-29	4.11943468641791e-14	1	1.16221061649679e-17
rs1150748	6	31804139	ENSG00000213676.10	Nerve_Tibial	2.98062337226394e-53	7.23551554802205e-40	4.11943468641785e-14	1	6.34987653239809e-16
rs1150748	6	31804139	ENSG00000204314.10	Nerve_Tibial	2.17871094002212e-20	5.28885904467765e-07	3.32024714450208e-14	0.804036	0.195963
rs1150748	6	31804139	ENSG00000241404.6	Nerve_Tibial	1.18267551248119e-17	0.000287097	4.11341532881011e-14	0.998527	0.00118597
rs1150748	6	31804139	ENSG00000204310.12	Nerve_Tibial	7.59523941211622e-24	1.84375769742338e-10	4.11943464547491e-14	1	9.853155854557e-09
rs1150748	6	31804139	ENSG00000237541.3	Nerve_Tibial	6.81393091731097e-23	1.52418619218009e-09	4.47053537024802e-14	1	3.88974401530874e-07
rs1150748	6	31804139	ENSG00000137411.16	Ovary	4.39264121519087e-15	0.106632	1.55051827766332e-14	0.371169	0.522199
rs1150748	6	31804139	ENSG00000204525.16	Ovary	1.48246002621042e-33	3.59869773174979e-20	4.11943468641791e-14	1	1.53516507359177e-17
rs1150748	6	31804139	ENSG00000204463.12	Ovary	3.07875534011321e-15	0.0747373	1.73179913314524e-14	0.415298	0.509965
rs1150748	6	31804139	ENSG00000137411.16	Pancreas	2.04930910297705e-18	4.97473027422381e-05	6.97015016001786e-15	0.16081	0.83914
rs1150748	6	31804139	ENSG00000204525.16	Pancreas	2.79888594983023e-62	6.79434476545593e-49	4.11943468641803e-14	1	1.06108247931407e-16
rs1150748	6	31804139	ENSG00000213676.10	Pancreas	3.25237280780243e-35	7.89519207216856e-22	4.11943468641727e-14	1	1.52983266986441e-13
rs1150748	6	31804139	ENSG00000204308.7	Pancreas	5.04921398666134e-30	1.22570555695634e-16	4.11943468641788e-14	1	8.9034849378173e-15
rs1150748	6	31804139	ENSG00000224389.8	Prostate	3.03726490686003e-15	0.0737301	2.46993232549094e-14	0.596281	0.329989
rs1150748	6	31804139	ENSG00000213676.10	Prostate	1.38986183064154e-16	0.00337391	3.90562901915591e-14	0.947608	0.049018
rs1150748	6	31804139	ENSG00000237541.3	Prostate	4.08509356119939e-17	0.000913781	4.43914504567164e-14	0.992916	0.0061699
rs1150748	6	31804139	ENSG00000237923.1	Skin_Not_Sun_Exposed_Suprapubic	4.8380581175159e-17	0.001174	4.03584458196816e-14	0.979137	0.0196892
rs1150748	6	31804139	ENSG00000137411.16	Skin_Not_Sun_Exposed_Suprapubic	2.89848692655972e-19	7.03612287773067e-06	3.81134405391413e-14	0.924454	0.0755385
rs1150748	6	31804139	ENSG00000204536.13	Skin_Not_Sun_Exposed_Suprapubic	1.77600143718973e-25	4.31127465871552e-12	4.11943181625273e-14	0.999999	7.03777256537406e-07
rs1150748	6	31804139	ENSG00000204525.16	Skin_Not_Sun_Exposed_Suprapubic	5.37393353017298e-49	1.30453179604741e-35	4.11943468641785e-14	1	5.72175137161418e-17
rs1150748	6	31804139	ENSG00000204394.12	Skin_Not_Sun_Exposed_Suprapubic	7.20749803295175e-15	0.174963	2.85872481325371e-14	0.692636	0.1324
rs1150748	6	31804139	ENSG00000204371.11	Skin_Not_Sun_Exposed_Suprapubic	2.76589527841166e-17	0.000671426	2.47932590118635e-14	0.597846	0.401483
rs1150748	6	31804139	ENSG00000213676.10	Skin_Not_Sun_Exposed_Suprapubic	3.61210774068543e-28	8.76845493532077e-15	4.1194346860148e-14	1	9.88377665714318e-11
rs1150748	6	31804139	ENSG00000204314.10	Skin_Not_Sun_Exposed_Suprapubic	3.9552126331019e-37	9.60134808337263e-24	4.11943468641794e-14	1	3.08877996240632e-17
rs1150748	6	31804139	ENSG00000237541.3	Skin_Not_Sun_Exposed_Suprapubic	4.42646459036216e-18	9.90141563024036e-05	4.28692209431165e-14	0.958514	0.0413871
rs1150748	6	31804139	ENSG00000137411.16	Skin_Sun_Exposed_Lower_leg	4.07801137847373e-19	9.89943714867185e-06	4.01079493182222e-14	0.973361	0.0266296
rs1150748	6	31804139	ENSG00000204536.13	Skin_Sun_Exposed_Lower_leg	5.01911780205578e-24	1.21839965531511e-10	4.11943468512361e-14	1	2.00513470053743e-10
rs1150748	6	31804139	ENSG00000204528.3	Skin_Sun_Exposed_Lower_leg	1.07981384587691e-92	2.6212670622754e-79	4.11943468644338e-14	1	2.78803757281436e-17
rs1150748	6	31804139	ENSG00000204525.16	Skin_Sun_Exposed_Lower_leg	5.57467597350359e-56	1.35326237648177e-42	4.11943468641785e-14	1	2.56651359388862e-17
rs1150748	6	31804139	ENSG00000277402.1	Skin_Sun_Exposed_Lower_leg	3.18292192271389e-180	7.72659882970856e-167	4.11943468641762e-14	1	2.62629259450935e-17
rs1150748	6	31804139	ENSG00000204463.12	Skin_Sun_Exposed_Lower_leg	1.19978014619922e-23	2.91248736180947e-10	4.11943467104322e-14	1	3.4757458457032e-09
rs1150748	6	31804139	ENSG00000204427.11	Skin_Sun_Exposed_Lower_leg	8.78475010735689e-24	2.13251350636059e-10	4.11943456712291e-14	1	2.90361864265665e-08
rs1150748	6	31804139	ENSG00000204420.8	Skin_Sun_Exposed_Lower_leg	2.15610060720172e-20	5.2339720649303e-07	3.39600320940133e-14	0.822612	0.177388
rs1150748	6	31804139	ENSG00000204371.11	Skin_Sun_Exposed_Lower_leg	3.00747519627216e-23	7.30069882206873e-10	4.08517794238333e-14	0.9916	0.00839988
rs1150748	6	31804139	ENSG00000213676.10	Skin_Sun_Exposed_Lower_leg	1.38201534598481e-41	3.35486650763359e-28	4.11943468641788e-14	1	1.25931224375515e-15
rs1150748	6	31804139	ENSG00000204314.10	Skin_Sun_Exposed_Lower_leg	6.32521347320716e-50	1.53545667177625e-36	4.11943468641785e-14	1	2.22908914471865e-17
rs1150748	6	31804139	ENSG00000196735.11	Skin_Sun_Exposed_Lower_leg	1.56861715389273e-16	0.00365561	4.22147422041348e-14	0.983673	0.0126714
rs1150748	6	31804139	ENSG00000237541.3	Skin_Sun_Exposed_Lower_leg	3.92515564611386e-22	8.78005384933582e-09	4.47044663416953e-14	0.99998	2.04312277830553e-05
rs1150748	6	31804139	ENSG00000137411.16	Spleen	2.51028196454167e-15	0.0609375	2.46843160067036e-14	0.595783	0.34328
rs1150748	6	31804139	ENSG00000237541.3	Spleen	2.03021198411545e-15	0.0454132	3.90388381516777e-14	0.872426	0.0821613
rs1150748	6	31804139	ENSG00000137411.16	Stomach	1.5670050234556e-15	0.0380393	3.37438003141545e-14	0.817693	0.144267
rs1150748	6	31804139	ENSG00000204528.3	Stomach	2.41390001126257e-60	5.85978464279679e-47	4.11943468644338e-14	1	2.44382924742474e-17
rs1150748	6	31804139	ENSG00000204463.12	Stomach	1.14097896571432e-18	2.76974646418394e-05	4.11729875573775e-14	0.999477	0.000495761
rs1150748	6	31804139	ENSG00000213676.10	Stomach	1.6992970459486e-33	4.12507340279296e-20	4.11943468641346e-14	1	1.09178371770359e-12
rs1150748	6	31804139	ENSG00000204540.10	Testis	2.24703042606265e-21	5.45470579605828e-08	4.11943003139641e-14	0.999999	1.08633710215226e-06
rs1150748	6	31804139	ENSG00000204528.3	Testis	4.39405336579405e-48	1.06666416638534e-34	4.1194346864432e-14	1	2.78303387381153e-17
rs1150748	6	31804139	ENSG00000204525.16	Testis	2.24050984688288e-44	5.43887697569259e-31	4.11943468641791e-14	1	1.06388234386735e-16
rs1150748	6	31804139	ENSG00000234745.10	Testis	3.20930140489763e-54	7.79063548568644e-41	4.11943468641791e-14	1	2.071249807753e-16
rs1150748	6	31804139	ENSG00000240053.8	Testis	1.13768395347231e-34	2.76174776413688e-21	4.11943468583631e-14	1	1.42603519240609e-10
rs1150748	6	31804139	ENSG00000204371.11	Testis	1.20438973431919e-16	0.00292368	1.14603582331127e-14	0.270941	0.726135
rs1150748	6	31804139	ENSG00000166278.14	Testis	1.89521528109849e-17	0.000460067	3.94480884193153e-14	0.957186	0.0423542
rs1150748	6	31804139	ENSG00000237541.3	Testis	1.29028280592353e-20	2.88619192161128e-07	4.45771707565835e-14	0.997103	0.00289634
rs1150748	6	31804139	ENSG00000137411.16	Thyroid	1.94764904819652e-21	4.72794888265078e-08	4.11860116444228e-14	0.999795	0.000205054
rs1150748	6	31804139	ENSG00000204536.13	Thyroid	3.30541680699235e-34	8.02395731110892e-21	4.11943468644329e-14	1	1.47391649448961e-15
rs1150748	6	31804139	ENSG00000204531.17	Thyroid	1.2752400582869e-18	3.09566762275312e-05	4.11884161257166e-14	0.999855	0.000114155
rs1150748	6	31804139	ENSG00000204525.16	Thyroid	1.11369525763016e-49	2.70351478396308e-36	4.11943468641791e-14	1	6.98579100597123e-17
rs1150748	6	31804139	ENSG00000277402.1	Thyroid	1.71315913831107e-137	4.15872387529146e-124	4.11943468641762e-14	1	2.69795873990794e-17
rs1150748	6	31804139	ENSG00000204469.12	Thyroid	1.90622427877274e-16	0.00462739	2.97272110541481e-14	0.718868	0.276504
rs1150748	6	31804139	ENSG00000204428.12	Thyroid	9.68640007323672e-72	2.35139061803143e-58	4.11943468599964e-14	1	1.02589532904951e-10
rs1150748	6	31804139	ENSG00000204385.10	Thyroid	3.2944445580477e-16	0.00799732	2.81674615885787e-14	0.680657	0.311346
rs1150748	6	31804139	ENSG00000213676.10	Thyroid	1.23876751095307e-23	3.00712987400267e-10	4.11943458692125e-14	1	2.40932180534289e-08
rs1150748	6	31804139	ENSG00000204308.7	Thyroid	1.00243113408397e-33	2.43341917129799e-20	4.11943468641791e-14	1	5.07721610771787e-15
rs1150748	6	31804139	ENSG00000237541.3	Thyroid	1.45368857633623e-22	3.25170901007021e-09	4.4705249205231e-14	0.999997	2.74830538734499e-06
rs1150748	6	31804139	ENSG00000137411.16	Uterus	3.09382738564567e-15	0.0751031	9.08960579949521e-15	0.213538	0.711359
rs1150748	6	31804139	ENSG00000137411.16	Whole_Blood	6.68282236803785e-21	1.62226570424355e-07	4.11769449446942e-14	0.999573	0.000427256
rs1150748	6	31804139	ENSG00000204528.3	Whole_Blood	1.60863350427414e-56	3.9049860641509e-43	4.11943468644332e-14	1	3.88435959676473e-17
rs1150748	6	31804139	ENSG00000272501.1	Whole_Blood	1.85114310394213e-31	4.49368237354031e-18	4.11943468644294e-14	1	7.61643509569314e-14
rs1150748	6	31804139	ENSG00000204525.16	Whole_Blood	6.18940961181064e-65	1.50249004607776e-51	4.11943468641797e-14	1	5.7217475064215e-17
rs1150748	6	31804139	ENSG00000204516.9	Whole_Blood	9.47933454440609e-51	2.30112509749451e-37	4.11943468641791e-14	1	3.97420316368493e-17
rs1150748	6	31804139	ENSG00000204469.12	Whole_Blood	3.77641981258416e-34	9.16732537363716e-21	3.02816948679843e-14	0.732418	0.267582
rs1150748	6	31804139	ENSG00000204463.12	Whole_Blood	8.95221176520823e-16	0.0217317	3.89506101603611e-14	0.945202	0.0330661
rs1150748	6	31804139	ENSG00000204435.13	Whole_Blood	4.80702510129222e-15	0.116691	2.74287552676045e-14	0.663641	0.219667
rs1150748	6	31804139	ENSG00000204428.12	Whole_Blood	8.90884599688215e-196	2.1626380013391e-182	4.11943468583198e-14	1	1.43626811728668e-10
rs1150748	6	31804139	ENSG00000196126.11	Whole_Blood	1.10491741248491e-17	0.000268221	4.11673395630707e-14	0.99934	0.000391299
rs1150748	6	31804139	ENSG00000237541.3	Whole_Blood	5.05869798149761e-32	1.13156380764288e-18	4.47053706723706e-14	1	7.08569954421582e-09
rs1150748	6	31804139	ENSG00000232629.8	Whole_Blood	3.30231928668104e-33	5.99029681906127e-20	5.51278072928339e-14	1	3.32062835840096e-16
rs6968500	7	124791668	ENSG00000224897.6	Adipose_Visceral_Omentum	2.96431137259685e-37	4.71484240054716e-05	6.28611640865215e-33	0.999828	0.000124986
rs6968500	7	124791668	ENSG00000170775.2	Adrenal_Gland	1.48682387062719e-36	0.000236485	6.27051768759203e-33	0.997324	0.00243983
rs6968500	7	124791668	ENSG00000224897.6	Artery_Aorta	1.97138587291183e-147	3.13555916809843e-115	6.28719079161625e-33	1	4.51088252861405e-11
rs6968500	7	124791668	ENSG00000224899.1	Artery_Aorta	4.12043223545873e-38	6.55369364767615e-06	5.5673854254629e-33	0.884356	0.115637
rs6968500	7	124791668	ENSG00000128513.14	Artery_Coronary	8.0633194569523e-36	0.0012825	6.20906192222196e-33	0.987461	0.0112567
rs6968500	7	124791668	ENSG00000224897.6	Artery_Coronary	1.65083776298629e-91	2.62571602744063e-59	6.28715074892937e-33	0.999994	6.43330927328195e-06
rs6968500	7	124791668	ENSG00000224899.1	Artery_Coronary	1.52734490919321e-47	2.42929626242856e-15	6.28718934502353e-33	1	2.32454989142906e-07
rs6968500	7	124791668	ENSG00000224897.6	Artery_Tibial	1.57567667880918e-149	2.50616965662916e-117	6.28719079146937e-33	1	6.87650670092889e-11
rs6968500	7	124791668	ENSG00000224897.6	Heart_Atrial_Appendage	3.88633525772832e-36	0.000618135	4.50564566963258e-33	0.713783	0.285599
rs6968500	7	124791668	ENSG00000170775.2	Lung	1.21000676765928e-44	1.9245586903751e-12	6.28662101020475e-33	0.999908	9.15412097829913e-05
rs6968500	7	124791668	ENSG00000224897.6	Lung	1.81880158827726e-49	2.89286845028017e-17	6.28719074311798e-33	1	7.836905673053e-09
rs6968500	7	124791668	ENSG00000170775.2	Nerve_Tibial	8.8116957244603e-67	1.40153146550222e-34	6.28719079189752e-33	1	1.43529435434736e-23
rs6968500	7	124791668	ENSG00000128513.14	Spleen	1.26783669756263e-40	2.01653924547113e-08	6.28716440424426e-33	0.999996	4.21907523986387e-06
rs6968500	7	124791668	ENSG00000224897.6	Spleen	1.34572902394609e-36	0.000214043	6.27758069722303e-33	0.998458	0.00132775
rs6968500	7	124791668	ENSG00000224897.6	Thyroid	8.57272238115486e-38	1.36352190746345e-05	4.47253932327178e-34	0.061755	0.938231
rs10954213	7	128949373	ENSG00000128604.19	Adipose_Subcutaneous	1.07256134547628e-20	4.05370248578172e-12	2.6458755493131e-09	0.999998	1.99042284899603e-06
rs10954213	7	128949373	ENSG00000275106.1	Adipose_Subcutaneous	2.66525225822852e-23	1.00732137606717e-14	3.51738020322123e-10	0.12418	0.87582
rs10954213	7	128949373	ENSG00000128604.19	Adipose_Visceral_Omentum	5.084310437032e-25	1.92159468957277e-16	2.6433992864212e-09	0.999053	0.000947338
rs10954213	7	128949373	ENSG00000275106.1	Adipose_Visceral_Omentum	2.258958295055e-14	8.53764206081413e-06	4.67002007408786e-10	0.168183	0.831808
rs10954213	7	128949373	ENSG00000128604.19	Adrenal_Gland	2.21736404489701e-23	8.38043826452703e-15	2.6458807571945e-09	1	2.24729175834515e-09
rs10954213	7	128949373	ENSG00000128604.19	Artery_Aorta	8.50809450219356e-52	3.21560011259705e-43	2.64588072691423e-09	1	1.38072201122502e-08
rs10954213	7	128949373	ENSG00000275106.1	Artery_Aorta	4.43643545793254e-14	1.67673294582934e-05	4.72246241732294e-10	0.170186	0.829798
rs10954213	7	128949373	ENSG00000128604.19	Artery_Tibial	2.18853289974189e-44	8.27147211049191e-36	2.64588051520955e-09	1	9.46283533227452e-08
rs10954213	7	128949373	ENSG00000064419.13	Brain_Putamen_basal_ganglia	1.79679707706858e-11	0.00679092	1.1357815034323e-09	0.423568	0.569641
rs10954213	7	128949373	ENSG00000128604.19	Breast_Mammary_Tissue	1.38946957920566e-17	5.25144441471822e-09	2.64552718515653e-09	0.999865	0.000134978
rs10954213	7	128949373	ENSG00000128604.19	Cells_Cultured_fibroblasts	5.76134798630445e-39	2.17747830947282e-30	2.64588048476709e-09	1	1.0625016845231e-07
rs10954213	7	128949373	ENSG00000275106.1	Cells_EBV-transformed_lymphocytes	1.83880046839635e-33	6.94967244627281e-25	2.80270466415206e-10	0.0968961	0.903104
rs10954213	7	128949373	ENSG00000128604.19	Colon_Sigmoid	3.70303722861817e-23	1.39954803349042e-14	2.64587866138259e-09	0.999999	8.02352039856269e-07
rs10954213	7	128949373	ENSG00000128604.19	Colon_Transverse	6.27568416762767e-47	2.37186960145356e-38	2.64588072694352e-09	1	1.37960165265795e-08
rs10954213	7	128949373	ENSG00000275106.1	Colon_Transverse	3.29678494557511e-11	0.0124601	4.41285315122403e-10	0.158492	0.829048
rs10954213	7	128949373	ENSG00000128604.19	Esophagus_Gastroesophageal_Junction	3.95513392410921e-16	1.49482696606426e-07	2.64581161910198e-09	0.999974	2.62456629479579e-05
rs10954213	7	128949373	ENSG00000128604.19	Esophagus_Mucosa	1.00649427377879e-54	3.80400464435009e-46	2.6458807628793e-09	1	7.70439294787303e-11
rs10954213	7	128949373	ENSG00000275106.1	Esophagus_Mucosa	1.51946752314952e-13	5.74276641763611e-05	4.0809457889349e-10	0.145695	0.854247
rs10954213	7	128949373	ENSG00000128604.19	Esophagus_Muscularis	1.02854415704468e-22	3.8873412916972e-14	2.6458800712497e-09	1	2.64116035163093e-07
rs10954213	7	128949373	ENSG00000128604.19	Heart_Atrial_Appendage	5.88984990140604e-18	2.22604509167805e-09	2.6457179950471e-09	0.999938	6.21366648835099e-05
rs10954213	7	128949373	ENSG00000128604.19	Heart_Left_Ventricle	3.32550979489034e-14	1.25686305766056e-05	2.64391279543038e-09	0.999249	0.000738603
rs10954213	7	128949373	ENSG00000128604.19	Liver	7.85853518129277e-19	2.97010177864114e-10	2.64588029602514e-09	1	1.78005022456231e-07
rs10954213	7	128949373	ENSG00000128604.19	Lung	2.72226356612049e-31	1.02886857068631e-22	2.64588072584665e-09	1	1.42147934930559e-08
rs10954213	7	128949373	ENSG00000275106.1	Lung	2.93166722458956e-34	1.10801184155357e-25	6.63302541598783e-10	0.243124	0.756876
rs10954213	7	128949373	ENSG00000128604.19	Muscle_Skeletal	2.38316508354855e-20	9.00707662452543e-12	2.64588049224991e-09	1	1.03384428113627e-07
rs10954213	7	128949373	ENSG00000128604.19	Nerve_Tibial	4.29378432335148e-36	1.62281852300497e-27	2.64588071849808e-09	1	1.70201964485181e-08
rs10954213	7	128949373	ENSG00000275106.1	Nerve_Tibial	1.09704169138116e-14	4.14622496896268e-06	4.38251259605593e-10	0.157207	0.842788
rs10954213	7	128949373	ENSG00000128604.19	Pancreas	4.50755769244179e-32	1.70361330843428e-23	2.64587565794156e-09	0.999998	1.94895655864679e-06
rs10954213	7	128949373	ENSG00000275106.1	Pancreas	1.8975440682332e-13	7.17169152022862e-05	5.80812015910519e-10	0.211633	0.788296
rs10954213	7	128949373	ENSG00000128604.19	Pituitary	1.94311501453491e-10	0.0734393	7.05873530847865e-10	0.260118	0.666443
rs10954213	7	128949373	ENSG00000128604.19	Prostate	1.98890440145715e-11	0.00751698	1.54210339596081e-09	0.578694	0.413789
rs10954213	7	128949373	ENSG00000128604.19	Skin_Not_Sun_Exposed_Suprapubic	6.83611892407371e-37	2.58368366457505e-28	2.64587876744771e-09	0.999999	7.61860233523359e-07
rs10954213	7	128949373	ENSG00000275106.1	Skin_Not_Sun_Exposed_Suprapubic	9.99731150427868e-13	0.000377844	4.54260995090595e-10	0.163323	0.836299
rs10954213	7	128949373	ENSG00000128604.19	Skin_Sun_Exposed_Lower_leg	3.01413742263952e-46	1.13918112135729e-37	2.64587962656575e-09	1	4.33880218394289e-07
rs10954213	7	128949373	ENSG00000275106.1	Skin_Sun_Exposed_Lower_leg	2.1343240397113e-20	8.06659190332783e-12	4.62831705551413e-10	0.166591	0.833409
rs10954213	7	128949373	ENSG00000128604.19	Small_Intestine_Terminal_Ileum	2.8489562261469e-18	1.07675155220938e-09	2.64588003632385e-09	1	2.76361985073104e-07
rs10954213	7	128949373	ENSG00000275106.1	Small_Intestine_Terminal_Ileum	6.93398299516693e-13	0.000262067	6.50325823368675e-10	0.238172	0.761566
rs10954213	7	128949373	ENSG00000128604.19	Spleen	1.15441848529037e-14	4.36307825486074e-06	2.47116821957535e-09	0.933301	0.0666945
rs10954213	7	128949373	ENSG00000275106.1	Spleen	2.13489135094157e-40	8.06873603331161e-32	2.43884284554117e-10	0.0830051	0.916995
rs10954213	7	128949373	ENSG00000128604.19	Stomach	1.72312289917102e-35	6.5124737238924e-27	2.64587685549694e-09	0.999999	1.49177347425574e-06
rs10954213	7	128949373	ENSG00000128604.19	Testis	1.46338678623241e-11	0.00553081	5.4132499889987e-10	0.196613	0.797856
rs10954213	7	128949373	ENSG00000064419.13	Testis	6.49162835061789e-15	2.453484837269e-06	2.6452487074372e-09	0.999759	0.000238818
rs10954213	7	128949373	ENSG00000128604.19	Thyroid	2.63208980608769e-40	9.9478776060127e-32	2.64588070817364e-09	1	2.09616719505874e-08
rs10954213	7	128949373	ENSG00000128604.19	Whole_Blood	3.54769606948637e-122	1.34083746690393e-113	2.64587911921822e-09	0.999999	6.27567021448266e-07
rs10954213	7	128949373	ENSG00000275106.1	Whole_Blood	1.26203405911357e-61	4.76980698973268e-53	3.92898354281649e-10	0.139893	0.860107
rs3008267	8	257819	ENSG00000272812.1	Adipose_Subcutaneous	2.71321920885293e-10	5.76861266920593e-07	0.000469976	0.999219	0.000310785
rs3008267	8	257819	ENSG00000272240.1	Adipose_Subcutaneous	2.20429139611906e-44	4.68657424832619e-41	0.000470011	0.999295	0.000235007
rs3008267	8	257819	ENSG00000273402.1	Adipose_Subcutaneous	2.68030554603041e-26	5.69863447808577e-23	0.000470108	0.999504	2.61409068934382e-05
rs3008267	8	257819	ENSG00000272240.1	Adipose_Visceral_Omentum	6.20668632965782e-79	1.31961211531406e-75	0.000470109	0.999505	2.45390340204044e-05
rs3008267	8	257819	ENSG00000273402.1	Adipose_Visceral_Omentum	2.82485158695427e-54	6.00595580333525e-51	0.000470109	0.999506	2.43493248307917e-05
rs3008267	8	257819	ENSG00000272240.1	Adrenal_Gland	9.11631831441568e-66	1.93823297260546e-62	0.000470109	0.999505	2.45391417320334e-05
rs3008267	8	257819	ENSG00000273402.1	Adrenal_Gland	3.88985527257596e-39	8.27027478411738e-36	0.000470109	0.999505	2.45391162835491e-05
rs3008267	8	257819	ENSG00000272240.1	Artery_Aorta	6.37658303766311e-94	1.35573408802669e-90	0.000470109	0.999505	2.45391417264797e-05
rs3008267	8	257819	ENSG00000273402.1	Artery_Aorta	1.01839148308351e-81	2.16521613600497e-78	0.000470117	0.999522	7.93203929642434e-06
rs3008267	8	257819	ENSG00000272240.1	Artery_Tibial	1.37342008384198e-38	2.92004732604788e-35	0.000470119	0.999527	3.27620898513998e-06
rs3008267	8	257819	ENSG00000273402.1	Artery_Tibial	9.5097073962962e-26	2.0218719662503e-22	0.000470113	0.999513	1.71919512637289e-05
rs3008267	8	257819	ENSG00000272240.1	Breast_Mammary_Tissue	7.22544963746785e-23	1.53621278308094e-19	0.000470033	0.999343	0.000187262
rs3008267	8	257819	ENSG00000273402.1	Breast_Mammary_Tissue	9.57079332264424e-09	2.03485952904993e-05	0.000469712	0.998653	0.000856563
rs3008267	8	257819	ENSG00000172748.13	Cells_Cultured_fibroblasts	8.18078790653552e-35	1.73932856614556e-31	0.00047012	0.999528	2.070232650329e-06
rs3008267	8	257819	ENSG00000272240.1	Esophagus_Gastroesophageal_Junction	1.19342737388693e-34	2.53736235034687e-31	0.000470117	0.999523	7.16811279335766e-06
rs3008267	8	257819	ENSG00000172748.13	Esophagus_Mucosa	1.76499219135558e-12	3.75257416830975e-09	0.000470114	0.999515	1.45015359070546e-05
rs3008267	8	257819	ENSG00000272240.1	Esophagus_Mucosa	1.592069579499e-23	3.38492102539626e-20	0.000470099	0.999484	4.62842184987194e-05
rs3008267	8	257819	ENSG00000272240.1	Esophagus_Muscularis	7.58786822793081e-16	1.61326709795822e-12	0.000470032	0.999339	0.000190819
rs3008267	8	257819	ENSG00000272240.1	Heart_Atrial_Appendage	1.45702059172971e-61	3.09779151545199e-58	0.00047012	0.999528	1.76430105404932e-06
rs3008267	8	257819	ENSG00000273402.1	Heart_Atrial_Appendage	9.10089055343974e-38	1.93495285512978e-34	0.000470109	0.999505	2.45122030946435e-05
rs3008267	8	257819	ENSG00000272240.1	Heart_Left_Ventricle	3.20056518729194e-73	6.80476565542133e-70	0.000470109	0.999505	2.45390956895914e-05
rs3008267	8	257819	ENSG00000272812.1	Lung	4.83686223878507e-12	1.02837193171928e-08	0.000470099	0.999484	4.62658331580446e-05
rs3008267	8	257819	ENSG00000272240.1	Lung	8.97279398208715e-138	1.90771806694992e-134	0.000470109	0.999505	2.45391418018762e-05
rs3008267	8	257819	ENSG00000273402.1	Lung	3.33726704322563e-90	7.0954093510984e-87	0.000470109	0.999505	2.45391418007644e-05
rs3008267	8	257819	ENSG00000272812.1	Muscle_Skeletal	9.97742748397361e-08	0.000212131	0.00046248	0.983122	0.0162028
rs3008267	8	257819	ENSG00000272240.1	Muscle_Skeletal	2.31558217862255e-21	4.92319111135761e-18	0.000470112	0.999512	1.76888928928713e-05
rs3008267	8	257819	ENSG00000172748.13	Nerve_Tibial	1.54017326943918e-14	3.27458356695601e-11	0.00047012	0.999528	2.15593471066543e-06
rs3008267	8	257819	ENSG00000272240.1	Nerve_Tibial	1.40595963473399e-77	2.9892301126482e-74	0.0004701	0.999485	4.4546594542754e-05
rs3008267	8	257819	ENSG00000273402.1	Nerve_Tibial	3.3096087489995e-44	7.03660467141719e-41	0.000470109	0.999505	2.44375786007185e-05
rs3008267	8	257819	ENSG00000272240.1	Ovary	8.80591187336549e-09	1.87223682579117e-05	0.000468734	0.996551	0.00296138
rs3008267	8	257819	ENSG00000272240.1	Pituitary	1.8300684742176e-54	3.89093374816156e-51	0.000470109	0.999505	2.45171850419101e-05
rs3008267	8	257819	ENSG00000273402.1	Pituitary	2.78526540214909e-21	5.92179107147441e-18	0.000469412	0.998008	0.00152235
rs3008267	8	257819	ENSG00000272240.1	Skin_Sun_Exposed_Lower_leg	1.05155805069665e-16	2.2357320314781e-13	0.000470114	0.999516	1.34583087334813e-05
rs3008267	8	257819	ENSG00000272240.1	Testis	1.24071392297317e-126	2.63789893259273e-123	0.000470109	0.999505	2.4539141801879e-05
rs3008267	8	257819	ENSG00000273402.1	Testis	1.25129487481984e-40	2.66039523981177e-37	0.000470112	0.999512	1.76257283471337e-05
rs3008267	8	257819	ENSG00000172748.13	Thyroid	1.16216912336772e-08	2.47090375408821e-05	0.000458645	0.974884	0.0246322
rs3008267	8	257819	ENSG00000272812.1	Thyroid	3.12499397690542e-06	0.00664409	0.000453279	0.963427	0.0294722
rs3008267	8	257819	ENSG00000272240.1	Thyroid	1.12339589183593e-58	2.38846745336085e-55	0.0004701	0.999486	4.38533081277081e-05
rs10958468	8	55749589	ENSG00000167904.14	Adipose_Subcutaneous	6.02255583502554e-16	2.41978919450979e-12	0.000233798	0.938762	0.0610044
rs10958468	8	55749589	ENSG00000137574.10	Adipose_Subcutaneous	9.2629607653459e-19	3.7217442200861e-15	8.53115391459572e-05	0.336134	0.663781
rs10958468	8	55749589	ENSG00000167904.14	Adipose_Visceral_Omentum	1.66674340383949e-09	6.69677092103567e-06	0.000225646	0.905679	0.0940889
rs10958468	8	55749589	ENSG00000137574.10	Adipose_Visceral_Omentum	6.06367938634751e-10	2.43631213391536e-06	0.000111737	0.44338	0.556506
rs10958468	8	55749589	ENSG00000167904.14	Adrenal_Gland	2.85152677111439e-13	1.14570853261106e-09	0.000151117	0.603204	0.396645
rs10958468	8	55749589	ENSG00000137574.10	Adrenal_Gland	4.39715959636041e-06	0.0176672	0.000134377	0.535443	0.446751
rs10958468	8	55749589	ENSG00000167904.14	Artery_Aorta	2.62745581132367e-07	0.00105568	0.000142564	0.568503	0.430298
rs10958468	8	55749589	ENSG00000137574.10	Artery_Aorta	4.72095109889723e-07	0.00189682	0.00014233	0.567562	0.430399
rs10958468	8	55749589	ENSG00000167904.14	Artery_Tibial	2.51317894255031e-31	1.00976452782475e-27	0.00021992	0.88244	0.117341
rs10958468	8	55749589	ENSG00000137574.10	Artery_Tibial	2.53740648525629e-13	1.01949885784267e-09	0.00021824	0.875618	0.124164
rs10958468	8	55749589	ENSG00000137574.10	Brain_Nucleus_accumbens_basal_ganglia	3.98093863628306e-06	0.0159949	0.000135303	0.539186	0.44468
rs10958468	8	55749589	ENSG00000167904.14	Breast_Mammary_Tissue	1.3614165940717e-12	5.47000518351701e-09	0.000142682	0.568971	0.430886
rs10958468	8	55749589	ENSG00000137574.10	Breast_Mammary_Tissue	1.33644491464677e-20	5.369672033113e-17	0.000163975	0.655387	0.344449
rs10958468	8	55749589	ENSG00000167904.14	Cells_Cultured_fibroblasts	5.28193136444976e-12	2.12221535041753e-08	0.000210497	0.844196	0.155593
rs10958468	8	55749589	ENSG00000137574.10	Cells_Cultured_fibroblasts	4.45970497994845e-14	1.79185485644152e-10	0.000164499	0.657513	0.342323
rs10958468	8	55749589	ENSG00000137574.10	Cells_EBV-transformed_lymphocytes	1.17690119980986e-11	4.72864488915291e-08	0.00020987	0.841649	0.158141
rs10958468	8	55749589	ENSG00000167904.14	Colon_Sigmoid	2.37099503586891e-06	0.00952637	0.000141337	0.563608	0.426722
rs10958468	8	55749589	ENSG00000137574.10	Colon_Sigmoid	4.02874788255182e-07	0.0016187	0.000125342	0.498611	0.499645
rs10958468	8	55749589	ENSG00000167904.14	Colon_Transverse	2.24681426728556e-09	9.02742462664938e-06	0.000248744	0.999418	0.000324262
rs10958468	8	55749589	ENSG00000137574.10	Colon_Transverse	2.6682884704922e-05	0.107209	0.00013515	0.539484	0.353146
rs10958468	8	55749589	ENSG00000167904.14	Esophagus_Gastroesophageal_Junction	1.29376867716231e-07	0.00051982	0.000120758	0.479996	0.519364
rs10958468	8	55749589	ENSG00000137574.10	Esophagus_Gastroesophageal_Junction	7.57883406801363e-08	0.000304508	0.000161278	0.644444	0.355091
rs10958468	8	55749589	ENSG00000137574.10	Esophagus_Mucosa	1.99269536424373e-05	0.0800641	0.000112547	0.447477	0.472326
rs10958468	8	55749589	ENSG00000167904.14	Esophagus_Muscularis	2.66209477406572e-07	0.0010696	0.000211665	0.848948	0.149771
rs10958468	8	55749589	ENSG00000137574.10	Esophagus_Muscularis	2.97258539386326e-08	0.000119435	0.000182407	0.730193	0.269505
rs10958468	8	55749589	ENSG00000137574.10	Lung	9.91905218973057e-10	3.98535372123901e-06	0.000192023	0.76922	0.230583
rs10958468	8	55749589	ENSG00000167904.14	Muscle_Skeletal	1.11268803041915e-11	4.47064426901609e-08	0.000206099	0.826345	0.173449
rs10958468	8	55749589	ENSG00000137574.10	Muscle_Skeletal	2.17344755457914e-19	8.73264615799451e-16	0.000109631	0.434834	0.565057
rs10958468	8	55749589	ENSG00000167904.14	Nerve_Tibial	1.09769158446693e-06	0.00441039	0.000166101	0.664061	0.331361
rs10958468	8	55749589	ENSG00000137574.10	Nerve_Tibial	2.19587118655928e-20	8.82274156574757e-17	0.000131525	0.523691	0.476178
rs10958468	8	55749589	ENSG00000167904.14	Pancreas	4.16349011767328e-07	0.00167284	0.000167882	0.671262	0.326897
rs10958468	8	55749589	ENSG00000137574.10	Prostate	2.44728470889366e-07	0.000983289	0.000150448	0.600498	0.398368
rs10958468	8	55749589	ENSG00000137574.10	Skin_Not_Sun_Exposed_Suprapubic	4.14586827343635e-20	1.66575911037273e-16	0.000193972	0.77713	0.222676
rs10958468	8	55749589	ENSG00000137574.10	Skin_Sun_Exposed_Lower_leg	5.34278453750262e-46	2.14666541026565e-42	7.94365196480661e-05	0.31229	0.687631
rs10958468	8	55749589	ENSG00000137574.10	Stomach	1.74645570923724e-07	0.000701705	0.000121373	0.482494	0.516682
rs10958468	8	55749589	ENSG00000167904.14	Thyroid	1.43608413190731e-17	5.77001020826824e-14	0.000175795	0.70336	0.296464
rs10958468	8	55749589	ENSG00000137574.10	Thyroid	1.24827848098337e-06	0.00501543	0.000162693	0.650234	0.344587
rs10958468	8	55749589	ENSG00000167904.14	Whole_Blood	1.01231624948467e-07	0.000406736	0.000199508	0.799601	0.199792
rs10958468	8	55749589	ENSG00000137574.10	Whole_Blood	2.30611455631512e-20	9.26568592725947e-17	0.000169759	0.678861	0.32097
rs10111287	8	94566198	ENSG00000164944.11	Adipose_Subcutaneous	8.30312380618864e-10	9.52609120276819e-07	0.000577074	0.658663	0.340759
rs10111287	8	94566198	ENSG00000253704.1	Adipose_Subcutaneous	1.12492871326951e-05	0.0129062	0.000434344	0.493386	0.493263
rs10111287	8	94566198	ENSG00000164944.11	Adipose_Visceral_Omentum	7.35653297498389e-10	8.44007697484115e-07	0.000108053	0.115121	0.88477
rs10111287	8	94566198	ENSG00000253704.1	Adipose_Visceral_Omentum	5.90306149927817e-12	6.77252363450977e-09	0.000424926	0.482341	0.517234
rs10111287	8	94566198	ENSG00000164944.11	Artery_Aorta	3.67537384611428e-08	4.21671978879295e-05	0.000375332	0.424867	0.574715
rs10111287	8	94566198	ENSG00000253704.1	Artery_Aorta	4.87039504938879e-08	5.58775570700363e-05	0.000485932	0.553041	0.446418
rs10111287	8	94566198	ENSG00000164944.11	Artery_Tibial	8.91545601830379e-10	1.02286138478785e-06	0.000418375	0.474749	0.524831
rs10111287	8	94566198	ENSG00000253704.1	Artery_Tibial	3.7187185585921e-15	4.26644874549161e-12	0.000533588	0.608268	0.391198
rs10111287	8	94566198	ENSG00000253704.1	Brain_Cerebellar_Hemisphere	3.05388859155485e-08	3.50369582229481e-05	0.000579918	0.661959	0.337426
rs10111287	8	94566198	ENSG00000253704.1	Brain_Cerebellum	3.46878555468345e-06	0.0039797	0.000473303	0.538445	0.457099
rs10111287	8	94566198	ENSG00000253704.1	Breast_Mammary_Tissue	4.39658637308749e-06	0.00504416	0.000451499	0.513187	0.481313
rs10111287	8	94566198	ENSG00000164944.11	Cells_Cultured_fibroblasts	3.90484815512561e-41	4.47999337682553e-38	0.000672614	0.769384	0.229943
rs10111287	8	94566198	ENSG00000253704.1	Cells_Cultured_fibroblasts	3.29720300860027e-09	3.78284815536018e-06	0.000422418	0.479435	0.520139
rs10111287	8	94566198	ENSG00000164944.11	Cells_EBV-transformed_lymphocytes	2.73508763011236e-10	3.13793825831397e-07	0.000168549	0.185229	0.814602
rs10111287	8	94566198	ENSG00000164944.11	Colon_Sigmoid	8.88721572503004e-06	0.0101962	0.000282847	0.31779	0.671722
rs10111287	8	94566198	ENSG00000253704.1	Colon_Sigmoid	4.77881544969598e-06	0.00548269	0.000398395	0.45165	0.542464
rs10111287	8	94566198	ENSG00000164944.11	Colon_Transverse	3.64150100320222e-19	4.17785781366057e-16	0.000625395	0.714662	0.284712
rs10111287	8	94566198	ENSG00000253704.1	Colon_Transverse	2.32756537439994e-09	2.67039256001615e-06	0.000567237	0.647264	0.352167
rs10111287	8	94566198	ENSG00000164944.11	Esophagus_Gastroesophageal_Junction	5.66574521817395e-05	0.0650025	0.000319362	0.360661	0.57396
rs10111287	8	94566198	ENSG00000253704.1	Esophagus_Gastroesophageal_Junction	4.38691348953659e-07	0.000503306	0.00045083	0.512366	0.48668
rs10111287	8	94566198	ENSG00000164944.11	Esophagus_Mucosa	3.57795169877391e-05	0.0410495	0.000128701	0.139464	0.819322
rs10111287	8	94566198	ENSG00000253704.1	Esophagus_Mucosa	1.85747621932818e-07	0.000213106	0.000503735	0.573674	0.425609
rs10111287	8	94566198	ENSG00000104413.15	Esophagus_Mucosa	2.06868316548346e-11	2.37337958147012e-08	0.000869934	0.998056	0.00107418
rs10111287	8	94566198	ENSG00000164944.11	Esophagus_Muscularis	8.19619366313324e-07	0.000940341	0.000146932	0.160187	0.838725
rs10111287	8	94566198	ENSG00000253704.1	Esophagus_Muscularis	6.76165667522312e-07	0.000775758	0.000523705	0.596823	0.401877
rs10111287	8	94566198	ENSG00000253704.1	Heart_Atrial_Appendage	4.14453513656595e-09	4.75498386216736e-06	0.000436363	0.495596	0.503963
rs10111287	8	94566198	ENSG00000253704.1	Lung	3.20860104127414e-06	0.0036812	0.000496285	0.565075	0.430744
rs10111287	8	94566198	ENSG00000164944.11	Nerve_Tibial	1.92407133481794e-06	0.00220747	0.000354613	0.400878	0.596558
rs10111287	8	94566198	ENSG00000164944.11	Pancreas	7.20834094441571e-07	0.000827006	0.000153387	0.167666	0.831353
rs10111287	8	94566198	ENSG00000253704.1	Pituitary	1.97046949792882e-11	2.26069947584632e-08	0.000413264	0.468825	0.530761
rs10111287	8	94566198	ENSG00000253704.1	Skin_Sun_Exposed_Lower_leg	1.31638301097638e-07	0.000151027	0.000484524	0.55141	0.447954
rs10111287	8	94566198	ENSG00000253704.1	Spleen	1.54322407187811e-06	0.00177053	0.00044233	0.502529	0.495257
rs10111287	8	94566198	ENSG00000164944.11	Stomach	7.87466588755128e-06	0.00903453	0.000209017	0.232217	0.758531
rs10111287	8	94566198	ENSG00000164944.11	Testis	2.16637050271106e-18	2.48545529002359e-15	7.57649712339057e-05	0.0777022	0.922222
rs10111287	8	94566198	ENSG00000164944.11	Thyroid	2.56671209872631e-08	2.94476321375472e-05	7.54159841753263e-05	0.077298	0.922597
rs10111287	8	94566198	ENSG00000253704.1	Thyroid	9.53073567792781e-12	1.09345180701445e-08	0.000426973	0.484714	0.514859
rs10111287	8	94566198	ENSG00000164944.11	Whole_Blood	0.000189362	0.217253	0.000192602	0.2153	0.567066
rs62560860	9	34077464	ENSG00000260947.1	Brain_Caudate_basal_ganglia	1.05885489703723e-17	1.44554980206602e-10	7.32492797401515e-08	1	9.78049300127791e-10
rs62560860	9	34077464	ENSG00000260947.1	Pancreas	5.85005901161848e-14	7.98650662144949e-07	7.32460028007983e-08	0.999955	4.43831037626311e-05
rs62560860	9	34077464	ENSG00000227301.1	Pancreas	3.23148019046412e-16	4.41162010280037e-09	7.32481325440041e-08	0.999984	1.58163973546526e-05
rs62560860	9	34077464	ENSG00000233776.5	Pancreas	1.47593446866434e-14	2.01494726521607e-07	7.32492159571947e-08	0.999999	6.77152607026869e-07
rs5945232	X	154709953	ENSG00000277203.1	Adipose_Subcutaneous	7.99082901690128e-107	3.58585046912965e-103	0.000222793	0.999776	9.55957610238411e-07
rs5945232	X	154709953	ENSG00000185010.13	Adipose_Subcutaneous	2.8841457238686e-23	1.29424810305641e-19	0.000222765	0.999647	0.000130053
rs5945232	X	154709953	ENSG00000071889.16	Adipose_Visceral_Omentum	7.68989951514104e-128	3.45080963759896e-124	0.000222794	0.999777	5.09270531377819e-07
rs5945232	X	154709953	ENSG00000277203.1	Adipose_Visceral_Omentum	1.27469481530445e-84	5.72013866369662e-81	0.000222794	0.999776	8.65708077163484e-07
rs5945232	X	154709953	ENSG00000185010.13	Adipose_Visceral_Omentum	1.42812852036123e-12	6.40866587669857e-09	0.000222688	0.9993	0.000476951
rs5945232	X	154709953	ENSG00000277203.1	Adrenal_Gland	1.44004365359276e-44	6.4621345293223e-41	0.000222794	0.999777	1.69110806186707e-07
rs5945232	X	154709953	ENSG00000102178.12	Artery_Aorta	7.1011886741198e-09	3.18662815642943e-05	0.000222676	0.999244	0.000501599
rs5945232	X	154709953	ENSG00000277203.1	Artery_Aorta	1.31750014343331e-93	5.91222574956401e-90	0.000222793	0.999776	1.01339819167583e-06
rs5945232	X	154709953	ENSG00000277203.1	Artery_Coronary	2.5242081554606e-28	1.1327276367151e-24	0.00022279	0.99976	1.74591516412841e-05
rs5945232	X	154709953	ENSG00000130827.6	Artery_Tibial	2.22304467399343e-68	9.97581824148046e-65	0.000222794	0.999777	2.29354166582075e-07
rs5945232	X	154709953	ENSG00000277203.1	Artery_Tibial	1.61238034937552e-100	7.23548810767283e-97	0.000222794	0.999776	8.77582608317065e-07
rs5945232	X	154709953	ENSG00000185010.13	Artery_Tibial	2.6686594057956e-13	1.19754953609687e-09	0.000222726	0.999469	0.000308689
rs5945232	X	154709953	ENSG00000277203.1	Brain_Amygdala	1.26228385578177e-13	5.66444286177542e-10	0.000222788	0.99975	2.73719044743097e-05
rs5945232	X	154709953	ENSG00000277203.1	Brain_Anterior_cingulate_cortex_BA24	8.11817916024366e-18	3.64299603974043e-14	0.000222794	0.999776	1.0831270535096e-06
rs5945232	X	154709953	ENSG00000277203.1	Brain_Caudate_basal_ganglia	3.82827067020359e-27	1.71791967334422e-23	0.000222794	0.999777	3.12286114047616e-07
rs5945232	X	154709953	ENSG00000277203.1	Brain_Cerebellar_Hemisphere	1.83945509871939e-26	8.25447356558883e-23	0.000222686	0.999289	0.000488221
rs5945232	X	154709953	ENSG00000185515.14	Brain_Cerebellar_Hemisphere	5.73560615088122e-06	0.0257383	0.000198782	0.891199	0.0828581
rs5945232	X	154709953	ENSG00000130827.6	Brain_Cerebellum	1.47185962024237e-36	6.60490660798164e-33	0.000222794	0.999777	2.28930961834021e-07
rs5945232	X	154709953	ENSG00000277203.1	Brain_Cerebellum	5.48459836880505e-22	2.46118987911906e-18	0.000222642	0.999091	0.000686463
rs5945232	X	154709953	ENSG00000130827.6	Brain_Cortex	3.82309581331818e-46	1.71559744621784e-42	0.000222794	0.999777	2.29394253244093e-07
rs5945232	X	154709953	ENSG00000277203.1	Brain_Cortex	7.28322080606727e-30	3.26831333172495e-26	0.000222717	0.999428	0.000348844
rs5945232	X	154709953	ENSG00000130827.6	Brain_Frontal_Cortex_BA9	2.26755734156749e-54	1.01755642592548e-50	0.000222794	0.999777	2.26927955793757e-07
rs5945232	X	154709953	ENSG00000277203.1	Brain_Frontal_Cortex_BA9	1.13849942148994e-32	5.10896629166916e-29	0.000159214	0.711582	0.288259
rs5945232	X	154709953	ENSG00000185010.13	Brain_Frontal_Cortex_BA9	3.65230361609732e-07	0.00163896	0.000159225	0.71165	0.286552
rs5945232	X	154709953	ENSG00000277203.1	Brain_Hippocampus	1.8865982286262e-16	8.46602274929507e-13	0.000156454	0.699074	0.30077
rs5945232	X	154709953	ENSG00000277203.1	Brain_Hypothalamus	1.65573649974445e-23	7.43004375839974e-20	0.000222794	0.999777	5.54330530871651e-07
rs5945232	X	154709953	ENSG00000277203.1	Brain_Nucleus_accumbens_basal_ganglia	7.14031667727152e-26	3.20418562011456e-22	0.000146271	0.652917	0.346937
rs5945232	X	154709953	ENSG00000185010.13	Brain_Nucleus_accumbens_basal_ganglia	3.43906916306357e-08	0.000154327	7.98905623255936e-05	0.352028	0.647738
rs5945232	X	154709953	ENSG00000130827.6	Brain_Putamen_basal_ganglia	2.17272173248632e-19	9.74999143616896e-16	0.000222794	0.999777	2.67601102629955e-07
rs5945232	X	154709953	ENSG00000277203.1	Brain_Putamen_basal_ganglia	1.72057033301111e-24	7.72098228749607e-21	0.000218332	0.979553	0.0202283
rs5945232	X	154709953	ENSG00000277203.1	Brain_Spinal_cord_cervical_c-1	1.91247013955585e-17	8.58212470056531e-14	0.000222787	0.999745	3.25878156325748e-05
rs5945232	X	154709953	ENSG00000130827.6	Breast_Mammary_Tissue	3.81773753154136e-20	1.71319344833139e-16	0.000222793	0.999776	1.06997804250234e-06
rs5945232	X	154709953	ENSG00000277203.1	Breast_Mammary_Tissue	1.84983808743106e-67	8.30106958814748e-64	0.000222793	0.999776	1.01774647967251e-06
rs5945232	X	154709953	ENSG00000185010.13	Breast_Mammary_Tissue	1.68049283479549e-15	7.54113998344229e-12	0.000222776	0.999698	7.92253843585968e-05
rs5945232	X	154709953	ENSG00000280195.1	Cells_Cultured_fibroblasts	8.10675912644536e-12	3.63787361176177e-08	0.000222794	0.999776	7.4821519642292e-07
rs5945232	X	154709953	ENSG00000071889.16	Cells_Cultured_fibroblasts	2.38801793212075e-259	1.07161287071392e-255	0.000222794	0.999777	5.35842830900368e-07
rs5945232	X	154709953	ENSG00000277203.1	Cells_Cultured_fibroblasts	2.28443168809458e-128	1.02512898513065e-124	0.000222793	0.999776	8.87171953451892e-07
rs5945232	X	154709953	ENSG00000185010.13	Cells_Cultured_fibroblasts	3.37678479660816e-06	0.0151532	9.88059117873135e-05	0.437919	0.546826
rs5945232	X	154709953	ENSG00000277203.1	Colon_Sigmoid	3.58734442857802e-44	1.60980552517624e-40	0.000222794	0.999777	2.13972459908356e-07
rs5945232	X	154709953	ENSG00000277203.1	Colon_Transverse	3.54572688924375e-78	1.59112983174939e-74	0.000222793	0.999776	1.00527427090145e-06
rs5945232	X	154709953	ENSG00000277203.1	Esophagus_Gastroesophageal_Junction	1.18308435160565e-50	5.30904061174647e-47	0.000222794	0.999777	1.84001901161694e-07
rs5945232	X	154709953	ENSG00000277203.1	Esophagus_Mucosa	1.94173838219818e-105	8.71346824466587e-102	0.000222794	0.999776	7.91405464402507e-07
rs5945232	X	154709953	ENSG00000185515.14	Esophagus_Mucosa	2.05030863409005e-17	9.20067262340637e-14	0.000222794	0.999777	6.74144144379879e-07
rs5945232	X	154709953	ENSG00000277203.1	Esophagus_Muscularis	2.42745308354834e-88	1.08930922686761e-84	0.000222793	0.999776	9.40731777259782e-07
rs5945232	X	154709953	ENSG00000185010.13	Esophagus_Muscularis	2.38876134218562e-07	0.00107195	0.00022179	0.99524	0.00346593
rs5945232	X	154709953	ENSG00000130827.6	Heart_Atrial_Appendage	8.79865398989281e-25	3.94835848328561e-21	0.000222794	0.999777	2.29315386557966e-07
rs5945232	X	154709953	ENSG00000277203.1	Heart_Atrial_Appendage	2.27671534396863e-51	1.02166630858666e-47	0.000222794	0.999776	8.77835908749192e-07
rs5945232	X	154709953	ENSG00000185010.13	Heart_Atrial_Appendage	2.15437630176148e-06	0.00966767	0.000214461	0.962102	0.0280135
rs5945232	X	154709953	ENSG00000155959.10	Heart_Atrial_Appendage	2.28569151408694e-11	1.0256943266761e-07	0.000222793	0.999773	4.09063748264433e-06
rs5945232	X	154709953	ENSG00000155961.4	Heart_Atrial_Appendage	2.45704194118018e-10	1.10258710063964e-06	0.000222665	0.999192	0.000584065
rs5945232	X	154709953	ENSG00000277203.1	Heart_Left_Ventricle	3.63665411236244e-50	1.63193303564568e-46	0.000222794	0.999776	7.89293124194982e-07
rs5945232	X	154709953	ENSG00000277203.1	Liver	6.80679136448331e-34	3.05451858146856e-30	0.000222794	0.999777	6.32653576517065e-07
rs5945232	X	154709953	ENSG00000130827.6	Lung	9.38701999496163e-31	4.21238522079102e-27	0.000222794	0.999777	2.31404644759795e-07
rs5945232	X	154709953	ENSG00000277203.1	Lung	2.15105827425288e-85	9.6527823402809e-82	0.000222794	0.999776	8.31050233244041e-07
rs5945232	X	154709953	ENSG00000277203.1	Minor_Salivary_Gland	9.48997824960281e-24	4.2585867841272e-20	0.000222794	0.999777	4.86904544795495e-07
rs5945232	X	154709953	ENSG00000130827.6	Muscle_Skeletal	3.59529444804313e-138	1.61337306253288e-134	0.000222794	0.999777	2.29404817863325e-07
rs5945232	X	154709953	ENSG00000277203.1	Muscle_Skeletal	2.27990307961999e-89	1.02309679137594e-85	0.000222793	0.999774	3.01871618321884e-06
rs5945232	X	154709953	ENSG00000130827.6	Nerve_Tibial	5.54620278956398e-57	2.48883486716859e-53	0.000222794	0.999777	2.2940462186671e-07
rs5945232	X	154709953	ENSG00000277203.1	Nerve_Tibial	1.82412476254116e-111	8.18568213845441e-108	0.000222793	0.999776	1.01577055627495e-06
rs5945232	X	154709953	ENSG00000185010.13	Nerve_Tibial	4.09247527605758e-36	1.83648084041266e-32	0.000222767	0.999658	0.000119241
rs5945232	X	154709953	ENSG00000165775.17	Nerve_Tibial	1.38483371859485e-21	6.21438229874131e-18	0.000222788	0.999751	2.61683337042758e-05
rs5945232	X	154709953	ENSG00000185515.14	Nerve_Tibial	2.24756830739577e-10	1.00858670013208e-06	0.0002221	0.996635	0.00314203
rs5945232	X	154709953	ENSG00000277203.1	Pancreas	2.2124131634583e-55	9.9281097910065e-52	0.000222793	0.999776	1.01406526902651e-06
rs5945232	X	154709953	ENSG00000277203.1	Pituitary	2.79786914952223e-36	1.2555317517836e-32	0.000222794	0.999776	7.91502130698638e-07
rs5945232	X	154709953	ENSG00000277203.1	Prostate	2.51765941996088e-54	1.12978853982367e-50	0.000222794	0.999776	1.01033914188274e-06
rs5945232	X	154709953	ENSG00000130827.6	Skin_Not_Sun_Exposed_Suprapubic	9.50998992323916e-46	4.26756745208019e-42	0.000222794	0.999777	2.28424591502353e-07
rs5945232	X	154709953	ENSG00000277203.1	Skin_Not_Sun_Exposed_Suprapubic	3.74287561201726e-87	1.67959948096232e-83	0.000222794	0.999776	8.13940873549517e-07
rs5945232	X	154709953	ENSG00000277203.1	Skin_Sun_Exposed_Lower_leg	3.77006867415934e-111	1.69180225171777e-107	0.000222793	0.999776	9.00360696361153e-07
rs5945232	X	154709953	ENSG00000277203.1	Small_Intestine_Terminal_Ileum	5.59166577530888e-26	2.50923616776791e-22	0.000222794	0.999776	7.3077305323173e-07
rs5945232	X	154709953	ENSG00000277203.1	Spleen	4.23691786858692e-55	1.90129883255016e-51	0.000222794	0.999776	8.65874169949873e-07
rs5945232	X	154709953	ENSG00000277203.1	Stomach	5.80886938577523e-61	2.60670538288809e-57	0.000222793	0.999776	9.04538322285012e-07
rs5945232	X	154709953	ENSG00000130827.6	Testis	2.89461954186049e-64	1.29894817162955e-60	0.000222794	0.999777	2.2940482172666e-07
rs5945232	X	154709953	ENSG00000274183.1	Testis	5.65342595272292e-29	2.53695078007126e-25	0.000222693	0.999322	0.000455604
rs5945232	X	154709953	ENSG00000277203.1	Testis	4.90710091655045e-68	2.20204060373959e-64	0.000222793	0.999776	9.04548320701461e-07
rs5945232	X	154709953	ENSG00000277203.1	Thyroid	2.24121390067697e-104	1.00573518719574e-100	0.000222794	0.999776	8.2330050394509e-07
rs5945232	X	154709953	ENSG00000185515.14	Thyroid	3.3948908316914e-18	1.5234427936972e-14	0.000222793	0.999776	9.61561807078673e-07
rs5945232	X	154709953	ENSG00000130827.6	Whole_Blood	2.83480706290367e-44	1.2721075892007e-40	0.000222794	0.999777	2.27176028809065e-07
rs5945232	X	154709953	ENSG00000277203.1	Whole_Blood	8.25096183579014e-118	3.70258396307323e-114	0.000222793	0.999776	9.94667762046927e-07
rs5945232	X	154709953	ENSG00000185010.13	Whole_Blood	8.31168237604768e-07	0.00372983	9.16974449862326e-05	0.405582	0.590595
rs5945232	X	154709953	ENSG00000155959.10	Whole_Blood	1.02940651951175e-10	4.61941788906877e-07	0.000222748	0.999569	0.000207304
rs12394264	X	66015290	ENSG00000274536.6	Adipose_Subcutaneous	4.39990121782055e-25	3.64088503444946e-17	3.16815606375352e-09	0.25471	0.74529
rs12394264	X	66015290	ENSG00000274536.6	Adipose_Visceral_Omentum	1.39434405135217e-13	1.15380917391514e-05	9.37399861625737e-10	0.0682518	0.931737
rs12394264	X	66015290	ENSG00000274536.6	Adrenal_Gland	5.86065263555944e-11	0.00484965	1.07409991691528e-09	0.0797267	0.915424
rs12394264	X	66015290	ENSG00000274536.6	Artery_Aorta	1.47029159384946e-09	0.121666	7.40789748391321e-09	0.610318	0.268017
rs12394264	X	66015290	ENSG00000274536.6	Artery_Tibial	1.68698304255552e-10	0.0139597	7.58055342733302e-09	0.623661	0.362379
rs12394264	X	66015290	ENSG00000274536.6	Colon_Sigmoid	3.0281533330304e-10	0.0250577	2.54644197019943e-09	0.202997	0.771946
rs12394264	X	66015290	ENSG00000089472.16	Colon_Sigmoid	4.50930099043819e-25	3.73141252022175e-17	1.20847020196741e-08	1	2.10582818748615e-08
rs12394264	X	66015290	ENSG00000274536.6	Colon_Transverse	8.87822989210611e-13	7.34666819692436e-05	1.02216906702741e-08	0.844281	0.155646
rs12394264	X	66015290	ENSG00000274536.6	Esophagus_Gastroesophageal_Junction	4.56251496066726e-11	0.00377545	3.19916297885989e-09	0.257339	0.738885
rs12394264	X	66015290	ENSG00000089472.16	Esophagus_Gastroesophageal_Junction	1.99889928989409e-16	1.65407406885774e-08	1.20847010010515e-08	1	8.94941294239527e-08
rs12394264	X	66015290	ENSG00000274536.6	Esophagus_Muscularis	8.08355635809573e-18	6.68908184804614e-10	7.80572431161862e-10	0.0551432	0.944857
rs12394264	X	66015290	ENSG00000089472.16	Esophagus_Muscularis	6.84499963589948e-24	5.66418551267004e-16	1.2084701909398e-08	1	3.02757251329776e-08
rs12394264	X	66015290	ENSG00000274536.6	Heart_Atrial_Appendage	4.13334779876775e-10	0.0342031	5.81456563799986e-09	0.476256	0.489541
rs12394264	X	66015290	ENSG00000274536.6	Nerve_Tibial	7.53494378054031e-12	0.000623511	1.08765227976011e-08	0.89902	0.100356
rs12394264	X	66015290	ENSG00000274536.6	Skin_Sun_Exposed_Lower_leg	1.76965497691168e-12	0.000146438	1.23704174247739e-09	0.0932987	0.906555
rs12394264	X	66015290	ENSG00000274536.6	Testis	3.15519064817063e-09	0.26109	4.4482402377311e-09	0.364343	0.374568
19_22032639	19	22032639	ENSG00000268081		Thyroid	2.07e-68	8.63e-42	2.4e-27	1
20_36967509	20	36967509	ENSG00000080839	RBL1	Cells_Cultured_fibroblasts	2.96e-16	0.00064432	1.89e-13	0.405355
20_36967509	20	36967509	ENSG00000080839	RBL1	Muscle_Skeletal	1.82e-17	3.95e-05	2.4e-13	0.516706
20_36967509	20	36967509	ENSG00000080839	RBL1	Adipose_Subcutaneous	1.76e-15	0.00382393	2.96e-13	0.640875
20_36967509	20	36967509	ENSG00000101342	TLDC2	Whole_Blood	2.78e-17	6.04e-05	4.03e-13	0.874876
20_36967509	20	36967509	ENSG00000118705	RPN2	Thyroid	1.53e-27	3.33e-15	4.6e-13	0.999787
20_36967509	20	36967509	ENSG00000101347	SAMHD1	Whole_Blood	1.07e-25	2.34e-13	4.6e-13	0.999914
20_36967509	20	36967509	ENSG00000080839	RBL1	Thyroid	2.85e-25	6.2e-13	4.6e-13	0.999993
20_36967509	20	36967509	ENSG00000101353	MROH8	Testis	1.8e-27	3.92e-15	4.6e-13	1
20_36967509	20	36967509	ENSG00000118705	RPN2	Skin_Sun_Exposed_Lower_leg	7.72e-43	1.68e-30	4.6e-13	1
20_63678039	20	63678039	ENSG00000125520	SLC2A4RG	Cells_Cultured_fibroblasts	2.53e-36	0.00290114	4.04e-35	0.0366065
20_63678039	20	63678039	ENSG00000258366	RTEL1	Heart_Atrial_Appendage	7.13e-37	0.00081603	8.29e-35	0.0857142
20_63678039	20	63678039	ENSG00000197457	STMN3	Artery_Aorta	1.01e-37	0.00011589	1.04e-34	0.109775
20_63678039	20	63678039	ENSG00000197457	STMN3	Artery_Tibial	2.82e-37	0.00032266	1.69e-34	0.185133
20_63678039	20	63678039	ENSG00000258366	RTEL1	Adipose_Visceral_Omentum	2.79e-43	3.19e-10	2.12e-34	0.234736
20_63678039	20	63678039	ENSG00000243509	TNFRSF6B	Adipose_Visceral_Omentum	1.15e-34	0.131432	2.04e-34	0.227312
20_63678039	20	63678039	ENSG00000258366	RTEL1	Cells_Cultured_fibroblasts	5.95e-35	0.068054	4.19e-34	0.475284
20_63678039	20	63678039	ENSG00000197457	STMN3	Cells_Cultured_fibroblasts	1.33e-50	1.52e-17	7.47e-34	0.853971
20_63678039	20	63678039	ENSG00000197457	STMN3	Heart_Atrial_Appendage	2.15e-35	0.0245698	7.39e-34	0.844738
20_63678039	20	63678039	ENSG00000258366	RTEL1	Breast_Mammary_Tissue	3.34e-40	3.83e-07	8.72e-34	0.997844
20_63678039	20	63678039	ENSG00000258366	RTEL1	Muscle_Skeletal	1.9e-38	2.17e-05	8.74e-34	0.999781
20_63678039	20	63678039	ENSG00000243509	TNFRSF6B	Cells_Cultured_fibroblasts	7.66e-42	8.77e-09	8.74e-34	1
22_50543007	22	50543007	ENSG00000025708	TYMP	Pancreas	2.84e-09	9.29e-05	1.59e-06	0.0424587
22_50543007	22	50543007	ENSG00000025708	TYMP	Heart_Atrial_Appendage	2.69e-18	8.82e-14	2.32e-06	0.0667663
22_50543007	22	50543007	ENSG00000025708	TYMP	Colon_Transverse	8.1e-12	2.66e-07	2.34e-06	0.0672216
22_50543007	22	50543007	ENSG00000025708	TYMP	Stomach	1.33e-09	4.36e-05	2.39e-06	0.068921
22_50543007	22	50543007	ENSG00000025708	TYMP	Nerve_Tibial	5.79e-17	1.9e-12	2.62e-06	0.0767262
22_50543007	22	50543007	ENSG00000177989	ODF3B	Colon_Transverse	2.17e-07	0.00711627	2.53e-06	0.0737704
22_50543007	22	50543007	ENSG00000025708	TYMP	Artery_Tibial	2.14e-23	7.02e-19	2.81e-06	0.0829572
22_50543007	22	50543007	ENSG00000025708	TYMP	Artery_Aorta	1.43e-13	4.68e-09	2.85e-06	0.0841326
22_50543007	22	50543007	ENSG00000177989	ODF3B	Artery_Tibial	2.16e-11	7.06e-07	3.11e-06	0.0929271
22_50543007	22	50543007	ENSG00000025708	TYMP	Esophagus_Muscularis	3.68e-15	1.21e-10	3.14e-06	0.0938776
22_50543007	22	50543007	ENSG00000025708	TYMP	Adipose_Subcutaneous	1.31e-35	4.29e-31	3.17e-06	0.0948126
22_50543007	22	50543007	ENSG00000025708	TYMP	Muscle_Skeletal	4.13e-17	1.35e-12	3.33e-06	0.0999704
22_50543007	22	50543007	ENSG00000177989	ODF3B	Colon_Sigmoid	1.79e-07	0.00587925	3.17e-06	0.0949586
22_50543007	22	50543007	ENSG00000025708	TYMP	Artery_Coronary	3.24e-11	1.06e-06	3.37e-06	0.101348
22_50543007	22	50543007	ENSG00000025708	TYMP	Adipose_Visceral_Omentum	1.69e-27	5.53e-23	3.38e-06	0.101878
22_50543007	22	50543007	ENSG00000177989	ODF3B	Artery_Aorta	2.29e-08	0.00074931	3.39e-06	0.102048
22_50543007	22	50543007	ENSG00000025708	TYMP	Lung	8.36e-24	2.74e-19	3.43e-06	0.103422
22_50543007	22	50543007	ENSG00000025708	TYMP	Thyroid	5.7e-30	1.87e-25	3.75e-06	0.113943
22_50543007	22	50543007	ENSG00000177989	ODF3B	Heart_Atrial_Appendage	7.77e-09	0.00025464	3.86e-06	0.11763
22_50543007	22	50543007	ENSG00000025708	TYMP	Skin_Not_Sun_Exposed_Suprapubic	9.33e-24	3.06e-19	3.98e-06	0.121491
22_50543007	22	50543007	ENSG00000025708	TYMP	Skin_Sun_Exposed_Lower_leg	9.45e-23	3.09e-18	4.06e-06	0.124377
22_50543007	22	50543007	ENSG00000025708	TYMP	Colon_Sigmoid	2.77e-09	9.09e-05	4.2e-06	0.128866
22_50543007	22	50543007	ENSG00000177989	ODF3B	Esophagus_Muscularis	2.29e-08	0.00075038	4.18e-06	0.128389
22_50543007	22	50543007	ENSG00000025708	TYMP	Breast_Mammary_Tissue	2.74e-14	8.97e-10	4.24e-06	0.130267
22_50543007	22	50543007	ENSG00000025708	TYMP	Heart_Left_Ventricle	8.22e-13	2.69e-08	4.3e-06	0.132111
22_50543007	22	50543007	ENSG00000025708	TYMP	Esophagus_Gastroesophageal_Junction	1.65e-11	5.4e-07	7.29e-06	0.231123
22_50543007	22	50543007	ENSG00000025708	TYMP	Liver	3.56e-08	0.00116793	8.1e-06	0.258116
22_50543007	22	50543007	ENSG00000100258	LMF2	Brain_Nucleus_accumbens_basal_ganglia	7.26e-07	0.0237698	1.04e-05	0.335944
22_50543007	22	50543007	ENSG00000177989	ODF3B	Breast_Mammary_Tissue	7.08e-09	0.00023193	1.93e-05	0.628806
22_50543007	22	50543007	ENSG00000177989	ODF3B	Adipose_Subcutaneous	1.2e-13	3.94e-09	2.02e-05	0.658533
22_50543007	22	50543007	ENSG00000205560	CPT1B	Muscle_Skeletal	8.62e-32	2.82e-27	2.11e-05	0.688363
22_50543007	22	50543007	ENSG00000177989	ODF3B	Nerve_Tibial	7.2e-09	0.00023573	2.37e-05	0.775743
22_50543007	22	50543007	ENSG00000177989	ODF3B	Adipose_Visceral_Omentum	7.71e-11	2.53e-06	2.49e-05	0.814294
22_50543007	22	50543007	ENSG00000177989	ODF3B	Skin_Sun_Exposed_Lower_leg	6.77e-09	0.0002219	3.03e-05	0.991396
22_50543007	22	50543007	ENSG00000025708	TYMP	Esophagus_Mucosa	1.22e-25	4.01e-21	3.04e-05	0.995303
22_50543007	22	50543007	ENSG00000205560	CPT1B	Lung	3.78e-45	1.24e-40	3.04e-05	0.995498
22_50543007	22	50543007	ENSG00000205559	CHKB-DT	Esophagus_Mucosa	4.87e-26	1.59e-21	3.04e-05	0.995548
22_50543007	22	50543007	ENSG00000205560	CPT1B	Adipose_Subcutaneous	8.54e-38	2.8e-33	3.04e-05	0.995985
22_50543007	22	50543007	ENSG00000100288	CHKB	Lung	1.33e-36	4.37e-32	3.04e-05	0.99604
22_50543007	22	50543007	ENSG00000100288	CHKB	Skin_Not_Sun_Exposed_Suprapubic	3.47e-26	1.14e-21	3.04e-05	0.996041
22_50543007	22	50543007	ENSG00000100288	CHKB	Skin_Sun_Exposed_Lower_leg	2.2e-38	7.21e-34	3.04e-05	0.996042
22_50543007	22	50543007	ENSG00000205560	CPT1B	Artery_Aorta	6.05e-38	1.98e-33	3.04e-05	0.996042
22_50543007	22	50543007	ENSG00000100288	CHKB	Nerve_Tibial	3.66e-51	1.2e-46	3.04e-05	0.996042
22_50543007	22	50543007	ENSG00000100288	CHKB	Cells_Cultured_fibroblasts	2.04e-78	6.67e-74	3.04e-05	0.996042
22_50543007	22	50543007	ENSG00000100288	CHKB	Artery_Tibial	9.56e-62	3.13e-57	3.04e-05	0.996042
22_50543007	22	50543007	ENSG00000205560	CPT1B	Thyroid	3.08e-40	1.01e-35	3.04e-05	0.996042
22_50543007	22	50543007	ENSG00000205560	CPT1B	Artery_Tibial	1e-49	3.29e-45	3.04e-05	0.996042
22_50543007	22	50543007	ENSG00000100288	CHKB	Artery_Aorta	8.63e-56	2.83e-51	3.04e-05	0.996052
22_50543007	22	50543007	ENSG00000205559	CHKB-DT	Cells_Cultured_fibroblasts	5.36e-23	1.76e-18	3.04e-05	0.996162
22_50543007	22	50543007	ENSG00000100288	CHKB	Breast_Mammary_Tissue	3.82e-28	1.25e-23	3.04e-05	0.99634
22_50543007	22	50543007	ENSG00000100288	CHKB	Esophagus_Gastroesophageal_Junction	4.32e-30	1.41e-25	3.04e-05	0.996378
22_50543007	22	50543007	ENSG00000205560	CPT1B	Adipose_Visceral_Omentum	2.55e-20	8.34e-16	3.04e-05	0.996385
22_50543007	22	50543007	ENSG00000100288	CHKB	Esophagus_Mucosa	1.63e-21	5.35e-17	3.04e-05	0.996428
22_50543007	22	50543007	ENSG00000100288	CHKB	Small_Intestine_Terminal_Ileum	2.72e-09	8.9e-05	3.04e-05	0.997037
22_50543007	22	50543007	ENSG00000025708	TYMP	Testis	3.02e-15	9.89e-11	3.05e-05	0.997716
22_50543007	22	50543007	ENSG00000100288	CHKB	Adipose_Visceral_Omentum	4.93e-32	1.61e-27	3.05e-05	0.997883
22_50543007	22	50543007	ENSG00000025708	TYMP	Cells_Cultured_fibroblasts	2.32e-12	7.59e-08	3.05e-05	0.998252
22_50543007	22	50543007	ENSG00000025708	TYMP	Whole_Blood	6.44e-61	2.11e-56	3.05e-05	0.998468
22_50543007	22	50543007	ENSG00000100288	CHKB	Prostate	3.16e-13	1.04e-08	3.05e-05	0.998622
22_50543007	22	50543007	ENSG00000100288	CHKB	Esophagus_Muscularis	5.23e-37	1.71e-32	3.05e-05	0.999228
22_50543007	22	50543007	ENSG00000100288	CHKB	Colon_Transverse	1.82e-23	5.97e-19	3.05e-05	0.999766
22_50543007	22	50543007	ENSG00000100258	LMF2	Nerve_Tibial	9.81e-16	3.22e-11	3.05e-05	0.999775
22_50543007	22	50543007	ENSG00000100288	CHKB	Pituitary	3.68e-16	1.21e-11	3.05e-05	0.99984
22_50543007	22	50543007	ENSG00000100288	CHKB	Heart_Left_Ventricle	2.1e-29	6.88e-25	3.05e-05	0.999859
22_50543007	22	50543007	ENSG00000100288	CHKB	Adipose_Subcutaneous	2.36e-49	7.72e-45	3.05e-05	0.999859
22_50543007	22	50543007	ENSG00000100288	CHKB	Muscle_Skeletal	1.15e-44	3.78e-40	3.05e-05	0.999859
22_50543007	22	50543007	ENSG00000100288	CHKB	Brain_Cerebellar_Hemisphere	6.67e-21	2.19e-16	3.05e-05	0.999859
22_50543007	22	50543007	ENSG00000100288	CHKB	Heart_Atrial_Appendage	5.78e-62	1.89e-57	3.05e-05	0.999859
22_50543007	22	50543007	ENSG00000100288	CHKB	Thyroid	3.03e-42	9.93e-38	3.05e-05	0.999859
22_50543007	22	50543007	ENSG00000100288	CHKB	Brain_Cerebellum	3.06e-27	1e-22	3.05e-05	0.999859
22_50543007	22	50543007	ENSG00000100258	LMF2	Pancreas	6.63e-105	2.17e-100	3.05e-05	0.999899
22_50543007	22	50543007	ENSG00000008735	MAPK8IP2	Nerve_Tibial	2.4e-10	7.88e-06	3.05e-05	0.999898
22_50543007	22	50543007	ENSG00000100258	LMF2	Esophagus_Mucosa	5.52e-21	1.81e-16	3.05e-05	0.999911
22_50543007	22	50543007	ENSG00000100258	LMF2	Skin_Not_Sun_Exposed_Suprapubic	2.91e-21	9.54e-17	3.05e-05	0.999915
22_50543007	22	50543007	ENSG00000205560	CPT1B	Whole_Blood	6.18e-63	2.02e-58	3.05e-05	0.999941
22_50543007	22	50543007	ENSG00000100258	LMF2	Adipose_Subcutaneous	1.49e-13	4.89e-09	3.05e-05	0.999951
22_50543007	22	50543007	ENSG00000272821		Whole_Blood	1.61e-51	5.27e-47	3.05e-05	0.999959
22_50543007	22	50543007	ENSG00000177989	ODF3B	Thyroid	1.08e-17	3.54e-13	3.05e-05	0.999966
22_50543007	22	50543007	ENSG00000100299	ARSA	Testis	9.17e-44	3e-39	3.05e-05	0.999969
X_66015290	X	66015290	ENSG00000274536	MIR223HG	Esophagus_Muscularis	8.08e-18	6.69e-10	7.81e-10	0.0551432
[truncated: 63 more rows]
