# Supplementary material for: Validation of human telomere length multi-ancestry meta-analysis association signals identifies POP5 and KBTBD6 as human telomere length regulation genes
Source: Nat Commun. 2024 May 24;15:4417. doi: 10.1038/s41467-024-48394-y (PMC11126610; doi:10.1038/s41467-024-48394-y)
Supplement: Supplementary file 8 — Supplementary Data 5 [file 41467_2024_48394_MOESM8_ESM.xlsx]

## Sheet: Sheet1
Supplementary Table 5: All colocalization results with GTEx sQTLs. We used GTEx version 8. Coloc was run using coloc_abf() with default priors except for p12 we set to 1e-6. In the text we considered PPH4 > 0.7 to be significant colocalization. The rsID references the lead SNP of the signal analyzed in each row. PPH0 is the posterior probability that there is no signal in either dataset. PPH1 is …
rsid	chr	pos	cluster	tissue	PPH0	PPH1	PPH2	PPH3	PPH4
rs11190126	10	99512032	chr10:99528121:99528590:clu_10012:ENSG00000257582.5	Spleen	5.47531585121188e-07	0.00136902	0.000176946	0.436811	0.561643
rs582297	11	108294680	chr11:108312498:108315823:clu_9793:ENSG00000149311.18	Lung	8.20043201556101e-25	0.00105152	3.77453027680215e-22	0.478798	0.52015
rs4902358	14	65075759	chr14:65077428:65077913:clu_22653:ENSG00000125952.18	Adipose_Subcutaneous	6.67719844602575e-11	9.08120581017104e-09	0.00193956	0.25637	0.74169
rs4902358	14	65075759	chr14:65077428:65077913:clu_21978:ENSG00000125952.18	Adipose_Visceral_Omentum	2.00654713131452e-14	2.72896898520682e-12	0.0023746	0.316138	0.681487
rs4902358	14	65075759	chr14:65077428:65077913:clu_20091:ENSG00000125952.18	Artery_Aorta	1.30689928350274e-05	0.00177743	0.00196597	0.260016	0.736227
rs4902358	14	65075759	chr14:65077428:65077913:clu_18796:ENSG00000125952.18	Artery_Coronary	5.20564314052326e-05	0.00707984	0.0034458	0.46338	0.526043
rs4902358	14	65075759	chr14:65077428:65077913:clu_20877:ENSG00000125952.18	Artery_Tibial	7.73766497615385e-13	1.05234745839295e-10	0.00235537	0.313496	0.684148
rs4902358	14	65075759	chr14:65077428:65077913:clu_22797:ENSG00000125952.18	Breast_Mammary_Tissue	5.80990290616893e-07	7.90165582983895e-05	0.00269652	0.360366	0.636858
rs4902358	14	65075759	chr14:65077428:65077563:clu_20940:ENSG00000125952.18	Esophagus_Mucosa	1.82083294306981e-118	2.47639168367057e-116	0.00265674	0.3549	0.642443
rs4902358	14	65075759	chr14:65077428:65077913:clu_20857:ENSG00000125952.18	Esophagus_Muscularis	1.45535547485468e-09	1.97933050828839e-07	0.0013902	0.180895	0.817715
rs4902358	14	65075759	chr14:65077428:65077913:clu_19880:ENSG00000125952.18	Heart_Atrial_Appendage	8.13928919638714e-11	1.10696965109502e-08	0.00144723	0.18873	0.809823
rs4902358	14	65075759	chr14:65077428:65077913:clu_17859:ENSG00000125952.18	Heart_Left_Ventricle	6.15658309555022e-08	8.37315209815107e-06	0.0027597	0.369046	0.628186
rs4902358	14	65075759	chr14:65077643:65077913:clu_23783:ENSG00000125952.18	Lung	3.43556623004343e-151	4.67248117031283e-149	0.00279935	0.374494	0.622707
rs4902358	14	65075759	chr14:65077428:65077913:clu_20057:ENSG00000125952.18	Muscle_Skeletal	3.26978302839899e-61	4.4470106550704e-59	0.00271973	0.363555	0.633725
rs4902358	14	65075759	chr14:65077428:65077913:clu_23339:ENSG00000125952.18	Nerve_Tibial	6.85295684166672e-09	9.32024291182124e-07	0.00194802	0.257531	0.74052
rs4902358	14	65075759	chr14:65077428:65077913:clu_20736:ENSG00000125952.18	Prostate	4.86219876505055e-06	0.000661275	0.00202395	0.26797	0.72934
rs4902358	14	65075759	chr14:65077428:65077563:clu_20103:ENSG00000125952.18	Small_Intestine_Terminal_Ileum	4.12233083651724e-50	5.60650324333392e-48	0.00146948	0.191787	0.806744
rs4902358	14	65075759	chr14:65077428:65077563:clu_19418:ENSG00000125952.18	Spleen	8.88769660899878e-105	1.20875449156793e-102	0.00279935	0.374494	0.622707
rs4902358	14	65075759	chr14:65077428:65077913:clu_20286:ENSG00000125952.18	Stomach	1.05253943117799e-07	1.4314876628441e-05	0.00290173	0.38856	0.608524
rs4902358	14	65075759	chr14:65077428:65077563:clu_39035:ENSG00000125952.18	Testis	1.74703142323343e-66	2.37601923014014e-64	0.0024981	0.333106	0.664396
rs4902358	14	65075759	chr14:65077428:65077913:clu_23969:ENSG00000125952.18	Thyroid	6.79083592037271e-20	9.23575645002914e-18	0.00198055	0.262002	0.736018
rs4902358	14	65075759	chr14:65077643:65077913:clu_17969:ENSG00000125952.18	Whole_Blood	0	0	0.00279935	0.374494	0.622707
rs12934863	16	68043168	chr16:68056424:68061066:clu_19049:ENSG00000167264.17	Skin_Sun_Exposed_Lower_leg	0.000723605	0.0257882	0.00378102	0.126316	0.843391
rs9939870	16	69362682	chr16:69329179:69329997:clu_18688:ENSG00000258429.1	Adipose_Subcutaneous	6.94053317886515e-21	8.94412845079126e-06	1.51985276397664e-16	0.187738	0.812253
rs9939870	16	69362682	chr16:69329179:69329997:clu_18688:ENSG00000213380.14	Adipose_Subcutaneous	6.94053317886515e-21	8.94412845079126e-06	1.51985276397664e-16	0.187738	0.812253
rs9939870	16	69362682	chr16:69329179:69329997:clu_17207:ENSG00000258429.1	Artery_Tibial	1.22055714770209e-26	1.57290796387547e-11	2.65340178127169e-16	0.335292	0.664708
rs9939870	16	69362682	chr16:69329179:69329997:clu_17207:ENSG00000213380.14	Artery_Tibial	1.22055714770209e-26	1.57290796387547e-11	2.65340178127169e-16	0.335292	0.664708
rs9939870	16	69362682	chr16:69329179:69330813:clu_14916:ENSG00000258429.1	Brain_Cortex	2.15116757248307e-17	0.0277217	3.66232384817e-16	0.466903	0.505376
rs9939870	16	69362682	chr16:69320769:69321051:clu_31876:ENSG00000132612.15	Testis	2.45425533849409e-18	0.00316275	3.65841613660767e-16	0.466146	0.530691
rs7193541	16	74630845	chr16:74628666:74632523:clu_15418:ENSG00000168411.13	Brain_Cerebellar_Hemisphere	6.87716558899244e-35	1.67609567664753e-21	1.1643919427044e-15	0.0185641	0.981436
rs7193541	16	74630845	chr16:74628666:74632523:clu_15067:ENSG00000168411.13	Cells_Cultured_fibroblasts	3.48365941525024e-80	8.49033865661042e-67	4.25680744121536e-16	0.000378431	0.999622
rs7193541	16	74630845	chr16:74628666:74632523:clu_13405:ENSG00000168411.13	Cells_EBV-transformed_lymphocytes	3.30549397991582e-32	8.05611570236024e-19	1.58677750238832e-15	0.0289624	0.971038
rs6564996	16	82173937	chr16:82164194:82164652:clu_32463:ENSG00000135698.9	Testis	3.35871186212041e-26	1.73567024880991e-08	6.59998716444482e-19	0.334409	0.665591
rs6564996	16	82173937	chr16:82151514:82164082:clu_15203:ENSG00000135698.9	Whole_Blood	2.65303076001187e-21	0.001371	3.77574840847287e-19	0.187002	0.811627
rs59922886	17	8236454	chr17:8235285:8236083:clu_13342:ENSG00000178971.13	Adipose_Subcutaneous	1.96315314553331e-19	1.18357520328382e-17	0.00245512	0.139437	0.858108
rs59922886	17	8236454	chr17:8237519:8238392:clu_12932:ENSG00000178971.13	Adipose_Visceral_Omentum	7.52338691515542e-10	4.53581230672094e-08	0.00160926	0.087917	0.910474
rs59922886	17	8236454	chr17:8235285:8236083:clu_12210:ENSG00000178971.13	Artery_Tibial	7.14633267452795e-20	4.30848819269801e-18	0.00159316	0.0869361	0.911471
rs59922886	17	8236454	chr17:8235285:8236083:clu_10622:ENSG00000178971.13	Brain_Cerebellar_Hemisphere	1.47800993362903e-13	8.91084024482285e-12	0.00136083	0.0727853	0.925854
rs59922886	17	8236454	chr17:8235285:8236083:clu_11084:ENSG00000178971.13	Brain_Cerebellum	1.05981256491878e-15	6.38955547715918e-14	0.00270013	0.15436	0.84294
rs59922886	17	8236454	chr17:8235285:8236083:clu_11900:ENSG00000178971.13	Colon_Sigmoid	2.72477547779607e-07	1.6427534944856e-05	0.00194576	0.108412	0.889625
rs59922886	17	8236454	chr17:8237519:8238392:clu_13922:ENSG00000178971.13	Lung	2.93060237874216e-14	1.76684550263221e-12	0.00140993	0.0757758	0.922814
rs59922886	17	8236454	chr17:8141340:8141589:clu_10631:ENSG00000179094.15	Ovary	2.03882070402735e-11	1.22919365963893e-09	0.00799534	0.476883	0.515122
rs59922886	17	8236454	chr17:8237519:8238392:clu_10651:ENSG00000178971.13	Ovary	1.87363414236107e-07	1.12960360061282e-05	0.00162692	0.0889926	0.909369
rs59922886	17	8236454	chr17:8237519:8238392:clu_13176:ENSG00000178971.13	Skin_Not_Sun_Exposed_Suprapubic	5.24221513020336e-14	3.16050525783226e-12	0.00157837	0.0860353	0.912386
rs59922886	17	8236454	chr17:8237519:8238392:clu_23421:ENSG00000178971.13	Testis	1.82966077937308e-07	1.10309332403032e-05	0.0026354	0.150418	0.846936
rs139955496	18	54306914	chr18:54283015:54283922:clu_24870:ENSG00000101751.10	Artery_Aorta	5.41388947368944e-30	2.62862698017211e-27	0.000992069	0.476458	0.52255
rs139955496	18	54306914	chr18:54283015:54283922:clu_23321:ENSG00000101751.10	Artery_Coronary	2.51306916407258e-20	1.22018032318971e-17	0.000908436	0.43544	0.563652
rs139955496	18	54306914	chr18:54283015:54283922:clu_25716:ENSG00000101751.10	Artery_Tibial	1.0682508206328e-43	5.1867200879385e-41	0.000962108	0.461763	0.537275
rs139955496	18	54306914	chr18:54283015:54283922:clu_23072:ENSG00000101751.10	Brain_Cerebellar_Hemisphere	1.60847862275545e-06	0.000780971	0.000978085	0.469607	0.528632
rs139955496	18	54306914	chr18:54283015:54283922:clu_24136:ENSG00000101751.10	Brain_Cerebellum	2.85831149445605e-13	1.38780710474814e-10	0.000992633	0.476734	0.522273
rs139955496	18	54306914	chr18:54283015:54283922:clu_19542:ENSG00000101751.10	Brain_Putamen_basal_ganglia	1.99061405983091e-06	0.000966511	0.000960625	0.461046	0.537025
rs139955496	18	54306914	chr18:54283015:54283922:clu_28317:ENSG00000101751.10	Breast_Mammary_Tissue	8.75843909186557e-22	4.25251926788645e-19	0.00090456	0.433539	0.565557
rs139955496	18	54306914	chr18:54283015:54283922:clu_22353:ENSG00000101751.10	Cells_Cultured_fibroblasts	8.11323656831286e-22	3.93925155724551e-19	0.000950341	0.455992	0.543057
rs139955496	18	54306914	chr18:54283015:54283922:clu_19973:ENSG00000101751.10	Cells_EBV-transformed_lymphocytes	1.99919736888552e-09	9.70677884475653e-07	0.000935113	0.448523	0.550541
rs139955496	18	54306914	chr18:54283015:54283922:clu_25343:ENSG00000101751.10	Colon_Sigmoid	4.22348392563198e-27	2.05064470768992e-24	0.000903676	0.433105	0.565991
rs139955496	18	54306914	chr18:54283015:54283922:clu_27396:ENSG00000101751.10	Colon_Transverse	1.23527104932035e-26	5.9976599519609e-24	0.00090549	0.433995	0.565099
rs139955496	18	54306914	chr18:54283015:54283922:clu_24725:ENSG00000101751.10	Esophagus_Gastroesophageal_Junction	4.76329040763226e-27	2.31273906509297e-24	0.000996767	0.478762	0.520242
rs139955496	18	54306914	chr18:54283015:54283922:clu_26107:ENSG00000101751.10	Esophagus_Mucosa	1.20905377081746e-14	5.87036617185274e-12	0.000945651	0.453692	0.545362
rs139955496	18	54306914	chr18:54283015:54283922:clu_25853:ENSG00000101751.10	Esophagus_Muscularis	2.28881511384045e-32	1.1112973750398e-29	0.000938988	0.450424	0.548637
rs139955496	18	54306914	chr18:54283015:54283922:clu_24602:ENSG00000101751.10	Heart_Atrial_Appendage	1.62331467280008e-16	7.88174336947375e-14	0.000946907	0.454308	0.544745
rs139955496	18	54306914	chr18:54283015:54283922:clu_22239:ENSG00000101751.10	Heart_Left_Ventricle	1.40723530102585e-09	6.83260472476239e-07	0.00094638	0.454049	0.545003
rs139955496	18	54306914	chr18:54283015:54283922:clu_29447:ENSG00000101751.10	Lung	1.04990455469928e-38	5.09764274372483e-36	0.000970678	0.465966	0.533063
rs139955496	18	54306914	chr18:54283015:54283922:clu_22696:ENSG00000101751.10	Minor_Salivary_Gland	1.20085389769102e-10	5.8305525829362e-08	0.000936887	0.449394	0.549669
rs139955496	18	54306914	chr18:54283015:54283922:clu_28833:ENSG00000101751.10	Nerve_Tibial	7.24289753343259e-54	3.5166724336595e-51	0.000878451	0.420734	0.578388
rs139955496	18	54306914	chr18:54283015:54283922:clu_22685:ENSG00000101751.10	Pancreas	1.92551846014363e-38	9.3490452654249e-36	0.000930139	0.446084	0.552986
rs139955496	18	54306914	chr18:54283015:54283922:clu_26711:ENSG00000101751.10	Pituitary	3.71505265863712e-32	1.80378346591734e-29	0.000986995	0.473969	0.525044
rs139955496	18	54306914	chr18:54283015:54283922:clu_25872:ENSG00000101751.10	Prostate	1.8996924484884e-20	9.22365121858097e-18	0.000956818	0.459169	0.539874
rs139955496	18	54306914	chr18:54283015:54283922:clu_27971:ENSG00000101751.10	Skin_Not_Sun_Exposed_Suprapubic	3.00208808925899e-20	1.45761559903101e-17	0.000930738	0.446378	0.552691
rs139955496	18	54306914	chr18:54283015:54283922:clu_28653:ENSG00000101751.10	Skin_Sun_Exposed_Lower_leg	9.53050842635048e-17	4.62738511859388e-14	0.000928935	0.445494	0.553577
rs139955496	18	54306914	chr18:54283015:54283922:clu_25183:ENSG00000101751.10	Small_Intestine_Terminal_Ileum	1.39218945797278e-14	6.75954798872036e-12	0.000944225	0.452992	0.546064
rs139955496	18	54306914	chr18:54283015:54283922:clu_24426:ENSG00000101751.10	Spleen	3.72660627125245e-23	1.809393752255e-20	0.000944643	0.453198	0.545857
rs139955496	18	54306914	chr18:54283015:54283922:clu_25200:ENSG00000101751.10	Stomach	8.21115576855684e-24	3.98679465041154e-21	0.000922918	0.442542	0.556535
rs139955496	18	54306914	chr18:54283015:54283922:clu_21367:ENSG00000101751.10	Uterus	1.68564869141547e-11	8.18438792548221e-09	0.000979628	0.470356	0.528665
rs139955496	18	54306914	chr18:54283015:54283922:clu_22534:ENSG00000101751.10	Vagina	4.96159820758263e-06	0.00240902	0.000892098	0.427451	0.569243
rs8105767	19	22032639	chr19:21987063:21987216:clu_24188:ENSG00000160321.14	Pituitary	2.55960379750891e-30	0.00106714	2.20256097391984e-28	0.0826657	0.916267
rs131784	22	50543007	chr22:50526141:50526246:clu_29736:ENSG00000025708.13	Adipose_Subcutaneous	2.32398165374391e-19	7.61393596676762e-15	3.65841439405305e-06	0.110968	0.889028
rs131784	22	50543007	chr22:50526141:50526246:clu_28944:ENSG00000025708.13	Adipose_Visceral_Omentum	1.04599294290713e-21	3.42693036158681e-17	3.53782483951688e-06	0.106978	0.893019
rs131784	22	50543007	chr22:50524424:50525472:clu_30131:ENSG00000025708.13	Breast_Mammary_Tissue	1.21282932381659e-15	3.97352741373025e-11	3.60089399286586e-06	0.109065	0.890932
rs131784	22	50543007	chr22:50524424:50525472:clu_30699:ENSG00000025708.13	Nerve_Tibial	1.97232008044014e-11	6.46180608794769e-07	4.73957112444207e-06	0.146748	0.853247
rs4691895	4	163127047	chr4:163148434:163164217:clu_39911:ENSG00000145414.8	Artery_Tibial	3.11433098959777e-49	0.000714501	1.20523909829029e-46	0.269209	0.730076
rs3775946	4	9993632	chr4:9985793:10018975:clu_33239:ENSG00000109667.11	Cells_Cultured_fibroblasts	8.86219714978385e-07	0.000183078	0.000999329	0.19844	0.800376
rs3775946	4	9993632	chr4:9985793:10018975:clu_38511:ENSG00000109667.11	Esophagus_Mucosa	2.99003628016214e-08	6.1768950039936e-06	0.000840342	0.165261	0.833892
rs3775946	4	9993632	chr4:9985793:10018975:clu_43808:ENSG00000109667.11	Lung	7.86419390201176e-10	1.62460570616017e-07	0.000553957	0.105499	0.893947
rs3775946	4	9993632	chr4:9985793:10018975:clu_41652:ENSG00000109667.11	Skin_Not_Sun_Exposed_Suprapubic	2.26627361986717e-05	0.00468173	0.0010116	0.201046	0.793238
rs1150748	6	31804139	chr6:31615736:31616104:clu_35883:ENSG00000204472.12	Adipose_Subcutaneous	7.74866964191765e-20	1.88100315498757e-06	1.47232117603191e-14	0.350918	0.64908
rs1150748	6	31804139	chr6:31615736:31616022:clu_21419:ENSG00000204472.12	Kidney_Cortex	1.54505797120261e-17	0.000375066	1.53976477424445e-14	0.367459	0.632166
rs1150748	6	31804139	chr6:31651776:31652400:clu_31745:ENSG00000204463.12	Muscle_Skeletal	4.37181335427007e-33	1.06126536456181e-19	1.33244968591914e-14	0.316621	0.683379
rs1150748	6	31804139	chr6:32637540:32641310:clu_29101:ENSG00000196735.11	Pancreas	2.82720144461421e-16	0.00658869	1.21315009888874e-14	0.275542	0.71787
rs1150748	6	31804139	chr6:32637540:32641310:clu_29101:ENSG00000237541.3	Pancreas	2.86298696189206e-16	0.00640412	1.22469048736745e-14	0.266678	0.726918
rs1150748	6	31804139	chr6:31651776:31652400:clu_38320:ENSG00000204463.12	Thyroid	6.6887097161051e-17	0.0016237	1.03604081490399e-14	0.243957	0.75442
rs10111287	8	94566198	chr8:94527363:94529070:clu_62978:ENSG00000164944.11	Breast_Mammary_Tissue	9.43883603792458e-07	0.00108291	0.000329518	0.371785	0.626802
rs10111287	8	94566198	chr8:94527363:94529070:clu_65768:ENSG00000164944.11	Lung	1.11945901586683e-06	0.00128434	0.00032331	0.364592	0.633799
rs62560860	9	34077464	chr9:34660600:34661482:clu_58611:ENSG00000137070.17	Adipose_Subcutaneous	2.79444427521598e-11	0.000381498	6.85737965937104e-09	0.0844655	0.915153
rs4902358	14	65075759	MAX	ENSG00000125952	chr14:65077428:65077913:clu_23339:ENSG00000125952.18	Nerve_Tibial	6.85296e-09	9.32024e-07	0.00194802
rs4902358	14	65075759	MAX	ENSG00000125952	chr14:65077428:65077913:clu_20736:ENSG00000125952.18	Prostate	4.8622e-06	0.000661275	0.00202395
rs4902358	14	65075759	MAX	ENSG00000125952	chr14:65077428:65077563:clu_20103:ENSG00000125952.18	Small_Intestine_Terminal_Ileum	4.12233e-50	5.6065e-48	0.00146948
rs4902358	14	65075759	MAX	ENSG00000125952	chr14:65077428:65077563:clu_19418:ENSG00000125952.18	Spleen	8.8877e-105	1.20875e-102	0.00279935
rs4902358	14	65075759	MAX	ENSG00000125952	chr14:65077428:65077913:clu_20286:ENSG00000125952.18	Stomach	1.05254e-07	1.43149e-05	0.00290173
rs4902358	14	65075759	MAX	ENSG00000125952	chr14:65077428:65077563:clu_39035:ENSG00000125952.18	Testis	1.74703e-66	2.37602e-64	0.0024981
rs4902358	14	65075759	MAX	ENSG00000125952	chr14:65077428:65077913:clu_23969:ENSG00000125952.18	Thyroid	6.79084e-20	9.23576e-18	0.00198055
rs4902358	14	65075759	MAX	ENSG00000125952	chr14:65077643:65077913:clu_17969:ENSG00000125952.18	Whole_Blood	0	0	0.00279935
rs4902358	14	65075759	FNTB	ENSG00000257365	chr14:64924126:64943299:clu_20873:ENSG00000257365.7	Artery_Tibial	7.49054e-37	1.01874e-34	0.00729897
rs4902358	14	65075759	CHURC1	ENSG00000258289	chr14:64924126:64943299:clu_20873:ENSG00000258289.8	Artery_Tibial	7.49054e-37	1.01874e-34	0.00729897
rs2572	14	72959582	DCAF4	ENSG00000119599	chr14:72959180:72960598:clu_21082:ENSG00000119599.16	Esophagus_Mucosa	2.04845e-20	0.000542824	3.74218e-17
rs2572	14	72959582	DCAF4	ENSG00000119599	chr14:72959180:72960598:clu_22773:ENSG00000119599.16	Skin_Not_Sun_Exposed_Suprapubic	5.52623e-26	1.46441e-09	3.77369e-17
rs2572	14	72959582	RBM25	ENSG00000119707	chr14:73058705:73071627:clu_22814:ENSG00000119707.13	Adipose_Subcutaneous	3.47738e-39	9.21479e-23	3.77369e-17
rs2572	14	72959582	RBM25	ENSG00000119707	chr14:73065093:73071627:clu_22136:ENSG00000119707.13	Adipose_Visceral_Omentum	2.38085e-32	6.30907e-16	3.77369e-17
rs2572	14	72959582	RBM25	ENSG00000119707	chr14:73058705:73071627:clu_20221:ENSG00000119707.13	Artery_Aorta	4.1458e-26	1.09861e-09	3.77337e-17
rs2572	14	72959582	RBM25	ENSG00000119707	chr14:73058705:73071627:clu_21012:ENSG00000119707.13	Artery_Tibial	1.59824e-35	4.23523e-19	3.77369e-17
rs2572	14	72959582	RBM25	ENSG00000119707	chr14:73058705:73071627:clu_22973:ENSG00000119707.13	Breast_Mammary_Tissue	1.82247e-31	4.82941e-15	3.77369e-17
rs2572	14	72959582	RBM25	ENSG00000119707	chr14:73058705:73071627:clu_18207:ENSG00000119707.13	Cells_Cultured_fibroblasts	9.89352e-37	2.62171e-20	3.77356e-17
rs2572	14	72959582	RBM25	ENSG00000119707	chr14:73058705:73071627:clu_20575:ENSG00000119707.13	Colon_Sigmoid	1.29233e-24	3.42459e-08	3.77368e-17
rs2572	14	72959582	RBM25	ENSG00000119707	chr14:73058705:73071627:clu_22163:ENSG00000119707.13	Colon_Transverse	4.20011e-23	1.113e-06	3.77203e-17
rs2572	14	72959582	RBM25	ENSG00000119707	chr14:73065093:73071627:clu_21088:ENSG00000119707.13	Esophagus_Mucosa	9.28232e-29	2.45975e-12	3.77369e-17
rs2572	14	72959582	RBM25	ENSG00000119707	chr14:73065093:73071627:clu_20996:ENSG00000119707.13	Esophagus_Muscularis	7.33034e-30	1.94249e-13	3.77369e-17
rs2572	14	72959582	RBM25	ENSG00000119707	chr14:73058705:73071627:clu_23943:ENSG00000119707.13	Lung	1.53333e-28	4.06322e-12	3.77368e-17
rs2572	14	72959582	RBM25	ENSG00000119707	chr14:73058705:73071627:clu_20216:ENSG00000119707.13	Muscle_Skeletal	7.24038e-39	1.91865e-22	3.77369e-17
rs2572	14	72959582	RBM25	ENSG00000119707	chr14:73065093:73071627:clu_23499:ENSG00000119707.13	Nerve_Tibial	5.92303e-44	1.56956e-27	3.77369e-17
rs2572	14	72959582	RBM25	ENSG00000119707	chr14:73058705:73071627:clu_20877:ENSG00000119707.13	Prostate	1.38562e-18	0.0367178	2.72382e-17
rs2572	14	72959582	RBM25	ENSG00000119707	chr14:73058705:73071627:clu_22783:ENSG00000119707.13	Skin_Not_Sun_Exposed_Suprapubic	1.54151e-28	4.08489e-12	3.77368e-17
rs2572	14	72959582	RBM25	ENSG00000119707	chr14:73058705:73071627:clu_23353:ENSG00000119707.13	Skin_Sun_Exposed_Lower_leg	8.46108e-39	2.24212e-22	3.77361e-17
rs2572	14	72959582	RBM25	ENSG00000119707	chr14:73058705:73071627:clu_19559:ENSG00000119707.13	Spleen	4.90993e-18	0.130109	2.17066e-17
rs2572	14	72959582	RBM25	ENSG00000119707	chr14:73058705:73071627:clu_20431:ENSG00000119707.13	Stomach	1.05606e-20	0.000279847	3.76699e-17
rs2572	14	72959582	RBM25	ENSG00000119707	chr14:73065093:73071627:clu_39366:ENSG00000119707.13	Testis	2.17099e-26	5.75297e-10	3.77369e-17
rs2572	14	72959582	RBM25	ENSG00000119707	chr14:73058705:73071627:clu_24148:ENSG00000119707.13	Thyroid	5.63049e-39	1.49204e-22	3.77369e-17
rs12934863	16	68043168	PRMT7	ENSG00000132600	chr16:68356215:68356701:clu_18659:ENSG00000132600.16	Adipose_Subcutaneous	3.28981e-61	1.17244e-59	0.0272787
rs12934863	16	68043168	PRMT7	ENSG00000132600	chr16:68356215:68356701:clu_18097:ENSG00000132600.16	Adipose_Visceral_Omentum	3.66776e-32	1.30714e-30	0.0272842
rs12934863	16	68043168	PRMT7	ENSG00000132600	chr16:68356215:68356701:clu_14888:ENSG00000132600.16	Adrenal_Gland	5.16169e-16	1.83955e-14	0.0272836
rs12934863	16	68043168	PRMT7	ENSG00000132600	chr16:68356215:68356701:clu_16547:ENSG00000132600.16	Artery_Aorta	5.15425e-22	1.8369e-20	0.0272449
rs12934863	16	68043168	PRMT7	ENSG00000132600	chr16:68356215:68356701:clu_15549:ENSG00000132600.16	Artery_Coronary	4.81684e-12	1.71665e-10	0.027131
rs12934863	16	68043168	PRMT7	ENSG00000132600	chr16:68356215:68356701:clu_17181:ENSG00000132600.16	Artery_Tibial	8.64331e-30	3.08035e-28	0.0255872
rs12934863	16	68043168	PRMT7	ENSG00000132600	chr16:68356215:68356701:clu_14399:ENSG00000132600.16	Brain_Caudate_basal_ganglia	1.9763e-18	7.04326e-17	0.02729
rs12934863	16	68043168	PRMT7	ENSG00000132600	chr16:68356215:68356701:clu_15201:ENSG00000132600.16	Brain_Cerebellar_Hemisphere	8.26888e-32	2.94685e-30	0.0272906
rs12934863	16	68043168	PRMT7	ENSG00000132600	chr16:68356215:68356701:clu_15876:ENSG00000132600.16	Brain_Cerebellum	2.64219e-32	9.41637e-31	0.0271277
rs12934863	16	68043168	PRMT7	ENSG00000132600	chr16:68356215:68356701:clu_14891:ENSG00000132600.16	Brain_Cortex	2.71222e-14	9.66595e-13	0.0271915
rs12934863	16	68043168	PRMT7	ENSG00000132600	chr16:68356215:68356701:clu_12909:ENSG00000132600.16	Brain_Putamen_basal_ganglia	9.70735e-08	3.45956e-06	0.0266151
rs12934863	16	68043168	PRMT7	ENSG00000132600	chr16:68356215:68356701:clu_18753:ENSG00000132600.16	Breast_Mammary_Tissue	4.06507e-42	1.44873e-40	0.0250661
rs12934863	16	68043168	PRMT7	ENSG00000132600	chr16:68348431:68351390:clu_16874:ENSG00000132600.16	Colon_Sigmoid	1.17123e-32	4.17408e-31	0.0263976
rs12934863	16	68043168	PRMT7	ENSG00000132600	chr16:68356215:68356701:clu_18178:ENSG00000132600.16	Colon_Transverse	9.98205e-45	3.55746e-43	0.027287
rs12934863	16	68043168	PRMT7	ENSG00000132600	chr16:68348431:68351390:clu_16426:ENSG00000132600.16	Esophagus_Gastroesophageal_Junction	4.58872e-22	1.63535e-20	0.0260078
rs12934863	16	68043168	PRMT7	ENSG00000132600	chr16:68356215:68356701:clu_17253:ENSG00000132600.16	Esophagus_Mucosa	2.09542e-33	7.46776e-32	0.0272872
rs12934863	16	68043168	PRMT7	ENSG00000132600	chr16:68356215:68356701:clu_17168:ENSG00000132600.16	Esophagus_Muscularis	5.09654e-35	1.81633e-33	0.0272881
rs12934863	16	68043168	PRMT7	ENSG00000132600	chr16:68356215:68356701:clu_16370:ENSG00000132600.16	Heart_Atrial_Appendage	3.96506e-18	1.41309e-16	0.0271387
rs12934863	16	68043168	PRMT7	ENSG00000132600	chr16:68356215:68356701:clu_12897:ENSG00000132600.16	Liver	9.94913e-17	3.54569e-15	0.0270955
rs12934863	16	68043168	PRMT7	ENSG00000132600	chr16:68356215:68356701:clu_19607:ENSG00000132600.16	Lung	6.24155e-55	2.2244e-53	0.0271303
rs12934863	16	68043168	PRMT7	ENSG00000132600	chr16:68355883:68356701:clu_15068:ENSG00000132600.16	Minor_Salivary_Gland	1.10376e-11	3.93349e-10	0.0269204
rs12934863	16	68043168	PRMT7	ENSG00000132600	chr16:68356215:68356701:clu_16491:ENSG00000132600.16	Muscle_Skeletal	1.67451e-28	5.9677e-27	0.0269857
rs12934863	16	68043168	PRMT7	ENSG00000132600	chr16:68356215:68356701:clu_19165:ENSG00000132600.16	Nerve_Tibial	4.07989e-73	1.45401e-71	0.0271254
rs12934863	16	68043168	PRMT7	ENSG00000132600	chr16:68356215:68356701:clu_15011:ENSG00000132600.16	Ovary	1.56037e-08	5.56091e-07	0.0267612
rs12934863	16	68043168	PRMT7	ENSG00000132600	chr16:68356215:68356701:clu_15022:ENSG00000132600.16	Pancreas	1.79072e-20	6.38186e-19	0.0271306
rs12934863	16	68043168	PRMT7	ENSG00000132600	chr16:68356215:68356701:clu_17693:ENSG00000132600.16	Pituitary	1.22849e-22	4.3781e-21	0.0272916
rs12934863	16	68043168	PRMT7	ENSG00000132600	chr16:68356215:68356701:clu_17121:ENSG00000132600.16	Prostate	2.1698e-21	7.73284e-20	0.0272359
rs12934863	16	68043168	PRMT7	ENSG00000132600	chr16:68356215:68356701:clu_18583:ENSG00000132600.16	Skin_Not_Sun_Exposed_Suprapubic	1.31586e-56	4.68953e-55	0.0270888
rs12934863	16	68043168	PRMT7	ENSG00000132600	chr16:68356215:68356701:clu_19074:ENSG00000132600.16	Skin_Sun_Exposed_Lower_leg	2.23498e-78	7.96515e-77	0.0270548
rs12934863	16	68043168	PRMT7	ENSG00000132600	chr16:68356215:68356701:clu_16721:ENSG00000132600.16	Small_Intestine_Terminal_Ileum	2.63465e-19	9.38923e-18	0.0272611
rs12934863	16	68043168	PRMT7	ENSG00000132600	chr16:68356215:68356701:clu_16154:ENSG00000132600.16	Spleen	3.11505e-35	1.11016e-33	0.0254281
rs12934863	16	68043168	PRMT7	ENSG00000132600	chr16:68356215:68356701:clu_16769:ENSG00000132600.16	Stomach	6.31278e-19	2.24978e-17	0.0271829
rs12934863	16	68043168	PRMT7	ENSG00000132600	chr16:68356215:68356701:clu_31841:ENSG00000132600.16	Testis	3.75317e-33	1.33758e-31	0.0270751
rs12934863	16	68043168	PRMT7	ENSG00000132600	chr16:68356215:68356701:clu_19666:ENSG00000132600.16	Thyroid	1.2738e-80	4.53963e-79	0.0272883
rs12934863	16	68043168	PRMT7	ENSG00000132600	chr16:68356215:68356701:clu_14862:ENSG00000132600.16	Vagina	2.97388e-09	1.05985e-07	0.0261892
rs12934863	16	68043168	PRMT7	ENSG00000132600	chr16:68356215:68356701:clu_14919:ENSG00000132600.16	Whole_Blood	1.74699e-23	6.22604e-22	0.0268548
rs12934863	16	68043168	ZDHHC1	ENSG00000159714	chr16:67407813:67415855:clu_31705:ENSG00000159714.10	Testis	1.11128e-08	3.95963e-07	0.0272206
rs12934863	16	68043168	DUS2	ENSG00000167264	chr16:68056424:68061066:clu_19049:ENSG00000167264.17	Skin_Sun_Exposed_Lower_leg	0.000723605	0.0257882	0.00378102
rs12934863	16	68043168		ENSG00000260441	chr16:68262696:68263187:clu_31827:ENSG00000260441.5	Testis	4.92618e-13	1.75562e-11	0.0248577
rs9939870	16	69362682	VPS4A	ENSG00000132612	chr16:69299774:69316008:clu_18683:ENSG00000132612.15	Adipose_Subcutaneous	1.00455e-35	1.29455e-20	7.75988e-16
rs9939870	16	69362682	VPS4A	ENSG00000132612	chr16:69299774:69316008:clu_18127:ENSG00000132612.15	Adipose_Visceral_Omentum	3.10373e-30	3.99972e-15	7.75987e-16
rs9939870	16	69362682	VPS4A	ENSG00000132612	chr16:69299774:69316008:clu_14903:ENSG00000132612.15	Adrenal_Gland	2.90562e-19	0.000374442	7.15689e-16
rs9939870	16	69362682	VPS4A	ENSG00000132612	chr16:69299774:69316008:clu_16569:ENSG00000132612.15	Artery_Aorta	1.86765e-25	2.4068e-10	7.75795e-16
rs9939870	16	69362682	VPS4A	ENSG00000132612	chr16:69299774:69316008:clu_17201:ENSG00000132612.15	Artery_Tibial	2.05774e-33	2.65177e-18	7.75987e-16
rs9939870	16	69362682	VPS4A	ENSG00000132612	chr16:69320769:69321051:clu_15232:ENSG00000132612.15	Brain_Cerebellar_Hemisphere	2.85217e-18	0.00367553	6.34837e-16
rs9939870	16	69362682	VPS4A	ENSG00000132612	chr16:69320769:69321089:clu_15909:ENSG00000132612.15	Brain_Cerebellum	2.9413e-24	3.79039e-09	7.68143e-16
rs9939870	16	69362682	VPS4A	ENSG00000132612	chr16:69299774:69316008:clu_14912:ENSG00000132612.15	Brain_Cortex	9.64934e-26	1.24349e-10	7.75986e-16
rs9939870	16	69362682	VPS4A	ENSG00000132612	chr16:69299774:69316008:clu_18787:ENSG00000132612.15	Breast_Mammary_Tissue	2.35717e-25	3.03763e-10	7.759e-16
rs9939870	16	69362682	VPS4A	ENSG00000132612	chr16:69299774:69316008:clu_14911:ENSG00000132612.15	Cells_Cultured_fibroblasts	6.26262e-49	8.07051e-34	7.75988e-16
rs9939870	16	69362682	VPS4A	ENSG00000132612	chr16:69299774:69316008:clu_16903:ENSG00000132612.15	Colon_Sigmoid	3.52058e-24	4.5369e-09	7.75972e-16
rs9939870	16	69362682	VPS4A	ENSG00000132612	chr16:69320769:69321051:clu_18212:ENSG00000132612.15	Colon_Transverse	2.8692e-18	0.00369749	5.61702e-16
rs9939870	16	69362682	VPS4A	ENSG00000132612	chr16:69299774:69316008:clu_16447:ENSG00000132612.15	Esophagus_Gastroesophageal_Junction	1.6633e-25	2.14346e-10	7.73679e-16
rs9939870	16	69362682	VPS4A	ENSG00000132612	chr16:69299774:69316008:clu_17285:ENSG00000132612.15	Esophagus_Mucosa	1.15139e-23	1.48377e-08	7.75836e-16
rs9939870	16	69362682	VPS4A	ENSG00000132612	chr16:69299774:69316008:clu_17190:ENSG00000132612.15	Esophagus_Muscularis	1.65642e-28	2.1346e-13	7.75958e-16
rs9939870	16	69362682	VPS4A	ENSG00000132612	chr16:69320769:69321089:clu_16518:ENSG00000132612.15	Muscle_Skeletal	5.20628e-55	6.70923e-40	7.75988e-16
rs9939870	16	69362682	VPS4A	ENSG00000132612	chr16:69299774:69316008:clu_19197:ENSG00000132612.15	Nerve_Tibial	8.19658e-26	1.05628e-10	7.75986e-16
rs9939870	16	69362682	VPS4A	ENSG00000132612	chr16:69320769:69321051:clu_15043:ENSG00000132612.15	Ovary	9.43259e-20	0.000121556	4.66303e-16
rs9939870	16	69362682	VPS4A	ENSG00000132612	chr16:69299774:69316008:clu_18616:ENSG00000132612.15	Skin_Not_Sun_Exposed_Suprapubic	2.79487e-31	3.6017e-16	7.75988e-16
rs9939870	16	69362682	VPS4A	ENSG00000132612	chr16:69320769:69321051:clu_19114:ENSG00000132612.15	Skin_Sun_Exposed_Lower_leg	3.54824e-27	4.57255e-12	7.75952e-16
rs9939870	16	69362682	VPS4A	ENSG00000132612	chr16:69299774:69316008:clu_16801:ENSG00000132612.15	Stomach	5.99797e-24	7.72946e-09	7.75986e-16
rs9939870	16	69362682	VPS4A	ENSG00000132612	chr16:69320769:69321051:clu_31876:ENSG00000132612.15	Testis	2.45426e-18	0.00316275	3.65842e-16
rs9939870	16	69362682	VPS4A	ENSG00000132612	chr16:69299774:69316008:clu_19701:ENSG00000132612.15	Thyroid	4.97351e-42	6.40927e-27	7.75988e-16
rs9939870	16	69362682	VPS4A	ENSG00000132612	chr16:69320769:69321051:clu_14946:ENSG00000132612.15	Whole_Blood	9.87417e-22	1.27246e-06	7.64862e-16
rs9939870	16	69362682	TMED6	ENSG00000157315	chr16:69336712:69339176:clu_18215:ENSG00000157315.4	Colon_Transverse	1.70286e-51	2.19445e-36	7.75988e-16
rs9939870	16	69362682	TMED6	ENSG00000157315	chr16:69336712:69339176:clu_15049:ENSG00000157315.4	Pancreas	8.09311e-74	1.04294e-58	7.75988e-16
rs9939870	16	69362682	CHTF8	ENSG00000168802	chr16:69121170:69132484:clu_18676:ENSG00000168802.12	Adipose_Subcutaneous	1.08638e-23	1.4e-08	7.75555e-16
rs9939870	16	69362682	CHTF8	ENSG00000168802	chr16:69121170:69132484:clu_18122:ENSG00000168802.12	Adipose_Visceral_Omentum	3.61289e-18	0.00465587	6.38433e-16
rs9939870	16	69362682	CHTF8	ENSG00000168802	chr16:69121170:69132484:clu_17197:ENSG00000168802.12	Artery_Tibial	8.262e-25	1.06471e-09	7.75981e-16
rs9939870	16	69362682	CHTF8	ENSG00000168802	chr16:69121170:69132484:clu_18780:ENSG00000168802.12	Breast_Mammary_Tissue	3.42969e-20	4.41977e-05	7.69656e-16
rs9939870	16	69362682	CHTF8	ENSG00000168802	chr16:69120649:69132484:clu_14907:ENSG00000168802.12	Cells_Cultured_fibroblasts	2.7838e-21	3.58743e-06	7.75525e-16
rs9939870	16	69362682	CHTF8	ENSG00000168802	chr16:69121170:69132484:clu_16512:ENSG00000168802.12	Muscle_Skeletal	8.89149e-25	1.14583e-09	7.75969e-16
rs9939870	16	69362682	CHTF8	ENSG00000168802	chr16:69121170:69132484:clu_19191:ENSG00000168802.12	Nerve_Tibial	1.86029e-20	2.39732e-05	6.99754e-16
rs9939870	16	69362682	CHTF8	ENSG00000168802	chr16:69121170:69132484:clu_18612:ENSG00000168802.12	Skin_Not_Sun_Exposed_Suprapubic	4.50921e-24	5.81094e-09	7.75975e-16
rs9939870	16	69362682	CHTF8	ENSG00000168802	chr16:69121170:69132484:clu_19101:ENSG00000168802.12	Skin_Sun_Exposed_Lower_leg	1.79919e-25	2.31858e-10	7.74885e-16
rs9939870	16	69362682	CHTF8	ENSG00000168802	chr16:69121170:69132484:clu_19692:ENSG00000168802.12	Thyroid	4.88519e-24	6.29545e-09	7.75491e-16
rs9939870	16	69362682	SNTB2	ENSG00000168807	chr16:69299774:69316008:clu_18683:ENSG00000168807.16	Adipose_Subcutaneous	1.00455e-35	1.29455e-20	7.75988e-16
rs9939870	16	69362682	SNTB2	ENSG00000168807	chr16:69299774:69316008:clu_18127:ENSG00000168807.16	Adipose_Visceral_Omentum	3.10373e-30	3.99972e-15	7.75987e-16
rs9939870	16	69362682	SNTB2	ENSG00000168807	chr16:69299774:69316008:clu_14903:ENSG00000168807.16	Adrenal_Gland	2.90562e-19	0.000374442	7.15689e-16
rs9939870	16	69362682	SNTB2	ENSG00000168807	chr16:69299774:69316008:clu_16569:ENSG00000168807.16	Artery_Aorta	1.86765e-25	2.4068e-10	7.75795e-16
rs9939870	16	69362682	SNTB2	ENSG00000168807	chr16:69299774:69316008:clu_17201:ENSG00000168807.16	Artery_Tibial	2.05774e-33	2.65177e-18	7.75987e-16
rs9939870	16	69362682	SNTB2	ENSG00000168807	chr16:69299774:69316008:clu_12742:ENSG00000168807.16	Brain_Anterior_cingulate_cortex_BA24	1.30716e-18	0.00168451	7.54481e-16
rs9939870	16	69362682	SNTB2	ENSG00000168807	chr16:69299774:69316008:clu_14912:ENSG00000168807.16	Brain_Cortex	9.64934e-26	1.24349e-10	7.75986e-16
rs9939870	16	69362682	SNTB2	ENSG00000168807	chr16:69299774:69316008:clu_13788:ENSG00000168807.16	Brain_Frontal_Cortex_BA9	6.14178e-21	7.91479e-06	7.75943e-16
rs9939870	16	69362682	SNTB2	ENSG00000168807	chr16:69299774:69316008:clu_18787:ENSG00000168807.16	Breast_Mammary_Tissue	2.35717e-25	3.03763e-10	7.759e-16
rs9939870	16	69362682	SNTB2	ENSG00000168807	chr16:69299774:69316008:clu_14911:ENSG00000168807.16	Cells_Cultured_fibroblasts	6.26262e-49	8.07051e-34	7.75988e-16
rs9939870	16	69362682	SNTB2	ENSG00000168807	chr16:69299774:69316008:clu_16903:ENSG00000168807.16	Colon_Sigmoid	3.52058e-24	4.5369e-09	7.75972e-16
rs9939870	16	69362682	SNTB2	ENSG00000168807	chr16:69299774:69316008:clu_16447:ENSG00000168807.16	Esophagus_Gastroesophageal_Junction	1.6633e-25	2.14346e-10	7.73679e-16
rs9939870	16	69362682	SNTB2	ENSG00000168807	chr16:69299774:69316008:clu_17285:ENSG00000168807.16	Esophagus_Mucosa	1.15139e-23	1.48377e-08	7.75836e-16
rs9939870	16	69362682	SNTB2	ENSG00000168807	chr16:69299774:69316008:clu_17190:ENSG00000168807.16	Esophagus_Muscularis	1.65642e-28	2.1346e-13	7.75958e-16
rs9939870	16	69362682	SNTB2	ENSG00000168807	chr16:69299774:69316008:clu_19197:ENSG00000168807.16	Nerve_Tibial	8.19658e-26	1.05628e-10	7.75986e-16
rs9939870	16	69362682	SNTB2	ENSG00000168807	chr16:69299774:69316008:clu_18616:ENSG00000168807.16	Skin_Not_Sun_Exposed_Suprapubic	2.79487e-31	3.6017e-16	7.75988e-16
rs9939870	16	69362682	SNTB2	ENSG00000168807	chr16:69299774:69316008:clu_19108:ENSG00000168807.16	Skin_Sun_Exposed_Lower_leg	2.07969e-25	2.68005e-10	7.75426e-16
rs9939870	16	69362682	SNTB2	ENSG00000168807	chr16:69299774:69316008:clu_16801:ENSG00000168807.16	Stomach	5.99797e-24	7.72946e-09	7.75986e-16
rs9939870	16	69362682	SNTB2	ENSG00000168807	chr16:69299774:69316008:clu_19701:ENSG00000168807.16	Thyroid	4.97351e-42	6.40927e-27	7.75988e-16
rs9939870	16	69362682	COG8	ENSG00000213380	chr16:69329179:69329997:clu_18688:ENSG00000213380.14	Adipose_Subcutaneous	6.94053e-21	8.94413e-06	1.51985e-16
rs9939870	16	69362682	COG8	ENSG00000213380	chr16:69329179:69329997:clu_18131:ENSG00000213380.14	Adipose_Visceral_Omentum	1.26672e-19	0.00016324	5.64621e-16
rs9939870	16	69362682	COG8	ENSG00000213380	chr16:69329179:69329997:clu_17207:ENSG00000213380.14	Artery_Tibial	1.22056e-26	1.57291e-11	2.6534e-16
rs9939870	16	69362682	COG8	ENSG00000213380	chr16:69336712:69339176:clu_18215:ENSG00000213380.14	Colon_Transverse	1.70286e-51	2.19445e-36	7.75988e-16
rs9939870	16	69362682	COG8	ENSG00000213380	chr16:69329179:69329997:clu_17194:ENSG00000213380.14	Esophagus_Muscularis	1.8953e-21	2.44243e-06	7.67642e-16
rs9939870	16	69362682	COG8	ENSG00000213380	chr16:69329179:69329997:clu_19646:ENSG00000213380.14	Lung	1.52028e-19	0.000195915	6.7326e-16
rs9939870	16	69362682	COG8	ENSG00000213380	chr16:69336712:69339176:clu_15049:ENSG00000213380.14	Pancreas	8.09311e-74	1.04294e-58	7.75988e-16
rs9939870	16	69362682	COG8	ENSG00000213380	chr16:69329179:69329997:clu_18622:ENSG00000213380.14	Skin_Not_Sun_Exposed_Suprapubic	1.0467e-22	1.34886e-07	7.70897e-16
rs9939870	16	69362682	COG8	ENSG00000213380	chr16:69329179:69329997:clu_19111:ENSG00000213380.14	Skin_Sun_Exposed_Lower_leg	2.46563e-26	3.17741e-11	6.6724e-16
rs9939870	16	69362682	PDF	ENSG00000258429	chr16:69329179:69329997:clu_18688:ENSG00000258429.1	Adipose_Subcutaneous	6.94053e-21	8.94413e-06	1.51985e-16
rs9939870	16	69362682	PDF	ENSG00000258429	chr16:69329179:69329997:clu_18131:ENSG00000258429.1	Adipose_Visceral_Omentum	1.26672e-19	0.00016324	5.64621e-16
rs9939870	16	69362682	PDF	ENSG00000258429	chr16:69329179:69329997:clu_17207:ENSG00000258429.1	Artery_Tibial	1.22056e-26	1.57291e-11	2.6534e-16
rs9939870	16	69362682	PDF	ENSG00000258429	chr16:69329179:69330813:clu_14916:ENSG00000258429.1	Brain_Cortex	2.15117e-17	0.0277217	3.66232e-16
rs9939870	16	69362682	PDF	ENSG00000258429	chr16:69329179:69329997:clu_17194:ENSG00000258429.1	Esophagus_Muscularis	1.8953e-21	2.44243e-06	7.67642e-16
rs9939870	16	69362682	PDF	ENSG00000258429	chr16:69329179:69329997:clu_19646:ENSG00000258429.1	Lung	1.52028e-19	0.000195915	6.7326e-16
rs9939870	16	69362682	PDF	ENSG00000258429	chr16:69329179:69329997:clu_15048:ENSG00000258429.1	Pancreas	9.29958e-18	0.0119842	4.89545e-16
rs9939870	16	69362682	PDF	ENSG00000258429	chr16:69329179:69329997:clu_18622:ENSG00000258429.1	Skin_Not_Sun_Exposed_Suprapubic	1.0467e-22	1.34886e-07	7.70897e-16
rs9939870	16	69362682	PDF	ENSG00000258429	chr16:69329179:69329997:clu_19111:ENSG00000258429.1	Skin_Sun_Exposed_Lower_leg	2.46563e-26	3.17741e-11	6.6724e-16
rs12149396	16	70392835	PDPR	ENSG00000090857	chr16:70114930:70120461:clu_16622:ENSG00000090857.13	Artery_Aorta	1.96241e-11	0.000983231	1.86342e-08
rs12149396	16	70392835	PDPR	ENSG00000090857	chr16:70114440:70120461:clu_17246:ENSG00000090857.13	Artery_Tibial	1.48637e-13	7.44717e-06	1.93426e-08
rs12149396	16	70392835	PDPR	ENSG00000090857	chr16:70114930:70120461:clu_16489:ENSG00000090857.13	Esophagus_Gastroesophageal_Junction	5.2397e-13	2.62526e-05	1.2751e-08
rs12149396	16	70392835	PDPR	ENSG00000090857	chr16:70114930:70120461:clu_17231:ENSG00000090857.13	Esophagus_Muscularis	2.42961e-13	1.21731e-05	1.76775e-08
rs12149396	16	70392835	COG4	ENSG00000103051	chr16:70496379:70497221:clu_18764:ENSG00000103051.18	Adipose_Subcutaneous	4.37295e-16	2.19099e-08	1.97533e-08
rs12149396	16	70392835	COG4	ENSG00000103051	chr16:70496379:70497221:clu_17290:ENSG00000103051.18	Artery_Tibial	5.29717e-22	2.65406e-14	1.99588e-08
rs12149396	16	70392835	COG4	ENSG00000103051	chr16:70496431:70497221:clu_18290:ENSG00000103051.18	Colon_Transverse	3.18622e-18	1.5964e-10	1.99588e-08
rs12149396	16	70392835	COG4	ENSG00000103051	chr16:70496431:70497221:clu_16526:ENSG00000103051.18	Esophagus_Gastroesophageal_Junction	3.34676e-16	1.67684e-08	1.99588e-08
rs12149396	16	70392835	COG4	ENSG00000103051	chr16:70496379:70497221:clu_17364:ENSG00000103051.18	Esophagus_Mucosa	9.35789e-33	4.68861e-25	1.99588e-08
rs12149396	16	70392835	COG4	ENSG00000103051	chr16:70496379:70497221:clu_17271:ENSG00000103051.18	Esophagus_Muscularis	1.19213e-14	5.97297e-07	1.99585e-08
rs12149396	16	70392835	COG4	ENSG00000103051	chr16:70496379:70497221:clu_19280:ENSG00000103051.18	Nerve_Tibial	6.0631e-21	3.03781e-13	1.99588e-08
rs12149396	16	70392835	COG4	ENSG00000103051	chr16:70496431:70497221:clu_17819:ENSG00000103051.18	Pituitary	2.62382e-18	1.31462e-10	1.99588e-08
rs12149396	16	70392835	COG4	ENSG00000103051	chr16:70496379:70497221:clu_18701:ENSG00000103051.18	Skin_Not_Sun_Exposed_Suprapubic	1.53102e-22	7.67092e-15	1.99588e-08
rs12149396	16	70392835	COG4	ENSG00000103051	chr16:70496379:70497221:clu_19191:ENSG00000103051.18	Skin_Sun_Exposed_Lower_leg	7.59886e-25	3.80727e-17	1.99588e-08
rs12149396	16	70392835	COG4	ENSG00000103051	chr16:70496431:70497221:clu_31982:ENSG00000103051.18	Testis	9.10832e-32	4.56356e-24	1.99588e-08
rs12149396	16	70392835	COG4	ENSG00000103051	chr16:70496379:70497221:clu_19793:ENSG00000103051.18	Thyroid	1.73683e-37	8.70209e-30	1.99588e-08
rs12149396	16	70392835	COG4	ENSG00000103051	chr16:70481487:70481764:clu_15030:ENSG00000103051.18	Whole_Blood	1.76936e-21	8.86508e-14	1.99588e-08
rs12149396	16	70392835	CLEC18A	ENSG00000157322	chr16:69951490:69952035:clu_16607:ENSG00000157322.17	Artery_Aorta	1.5139e-12	7.58513e-05	1.68701e-08
rs12149396	16	70392835	CLEC18C	ENSG00000157335	chr16:70177480:70181850:clu_11159:ENSG00000157335.20	Kidney_Cortex	1.72768e-10	0.00865626	1.79096e-08
rs12149396	16	70392835	CLEC18C	ENSG00000157335	chr16:70177480:70181850:clu_31921:ENSG00000157335.20	Testis	3.6536e-21	1.83057e-13	1.79172e-08
rs12149396	16	70392835	NPIPB14P	ENSG00000226232	chr16:69978003:69978077:clu_18160:ENSG00000226232.8	Adipose_Visceral_Omentum	2.49306e-173	1.2491e-165	1.99588e-08
rs12149396	16	70392835	NPIPB14P	ENSG00000226232	chr16:69978003:69978077:clu_14930:ENSG00000226232.8	Adrenal_Gland	1.06621e-70	5.34207e-63	1.99588e-08
rs12149396	16	70392835	NPIPB14P	ENSG00000226232	chr16:69978003:69978077:clu_11871:ENSG00000226232.8	Brain_Amygdala	1.3782e-20	6.90523e-13	1.99588e-08
rs12149396	16	70392835	NPIPB14P	ENSG00000226232	chr16:69976732:69978077:clu_12765:ENSG00000226232.8	Brain_Anterior_cingulate_cortex_BA24	1.17957e-25	5.91005e-18	1.99588e-08
rs12149396	16	70392835	NPIPB14P	ENSG00000226232	chr16:69976732:69978077:clu_14443:ENSG00000226232.8	Brain_Caudate_basal_ganglia	2.4212e-24	1.2131e-16	1.97465e-08
rs12149396	16	70392835	NPIPB14P	ENSG00000226232	chr16:69976732:69978077:clu_13810:ENSG00000226232.8	Brain_Frontal_Cortex_BA9	5.89576e-25	2.95397e-17	1.99587e-08
rs12149396	16	70392835	NPIPB14P	ENSG00000226232	chr16:69978003:69978077:clu_13187:ENSG00000226232.8	Brain_Hippocampus	1.47274e-24	7.37891e-17	1.99587e-08
rs12149396	16	70392835	NPIPB14P	ENSG00000226232	chr16:69978003:69978077:clu_14081:ENSG00000226232.8	Brain_Hypothalamus	2.37601e-27	1.19046e-19	1.99588e-08
rs12149396	16	70392835	NPIPB14P	ENSG00000226232	chr16:69978003:69978077:clu_14759:ENSG00000226232.8	Brain_Nucleus_accumbens_basal_ganglia	2.30028e-37	1.15251e-29	1.99588e-08
rs12149396	16	70392835	NPIPB14P	ENSG00000226232	chr16:69978003:69978077:clu_12944:ENSG00000226232.8	Brain_Putamen_basal_ganglia	9.83861e-20	4.92946e-12	1.99586e-08
rs12149396	16	70392835	NPIPB14P	ENSG00000226232	chr16:69978003:69978077:clu_12658:ENSG00000226232.8	Brain_Spinal_cord_cervical_c-1	7.02164e-28	3.51807e-20	1.99588e-08
rs12149396	16	70392835	NPIPB14P	ENSG00000226232	chr16:69976732:69978077:clu_11425:ENSG00000226232.8	Brain_Substantia_nigra	2.74787e-15	1.37677e-07	1.99583e-08
rs12149396	16	70392835	NPIPB14P	ENSG00000226232	chr16:69978003:69978077:clu_18820:ENSG00000226232.8	Breast_Mammary_Tissue	1.64902e-216	8.26213e-209	1.99588e-08
rs12149396	16	70392835	NPIPB14P	ENSG00000226232	chr16:69976732:69978077:clu_14939:ENSG00000226232.8	Cells_Cultured_fibroblasts	6.64421e-152	3.32897e-144	1.99588e-08
rs12149396	16	70392835	NPIPB14P	ENSG00000226232	chr16:69976732:69978077:clu_14797:ENSG00000226232.8	Heart_Left_Ventricle	1.6585e-74	8.30962e-67	1.99588e-08
rs12149396	16	70392835	NPIPB14P	ENSG00000226232	chr16:69978003:69978077:clu_12944:ENSG00000226232.8	Liver	1.26749e-88	6.35054e-81	1.99588e-08
rs12149396	16	70392835	NPIPB14P	ENSG00000226232	chr16:69978003:69978077:clu_15069:ENSG00000226232.8	Pancreas	1.46361e-125	7.33317e-118	1.99588e-08
rs12149396	16	70392835	NPIPB14P	ENSG00000226232	chr16:69978003:69978077:clu_16213:ENSG00000226232.8	Spleen	2.26054e-118	1.13261e-110	1.99588e-08
rs12149396	16	70392835	NPIPB14P	ENSG00000226232	chr16:69976732:69978077:clu_14976:ENSG00000226232.8	Whole_Blood	1.95143e-123	9.77729e-116	1.99588e-08
rs12149396	16	70392835	PDXDC2P	ENSG00000255185	chr16:70031248:70031900:clu_18719:ENSG00000255185.5	Adipose_Subcutaneous	1.03398e-16	5.18059e-09	1.90022e-08
rs12149396	16	70392835	PDXDC2P	ENSG00000255185	chr16:70031968:70036432:clu_16616:ENSG00000255185.5	Artery_Aorta	5.04349e-31	2.52696e-23	1.90911e-08
rs12149396	16	70392835	PDXDC2P	ENSG00000255185	chr16:70035768:70036432:clu_17241:ENSG00000255185.5	Artery_Tibial	1.20829e-14	6.05394e-07	1.8687e-08
rs12149396	16	70392835	PDXDC2P	ENSG00000255185	chr16:70031248:70031900:clu_19239:ENSG00000255185.5	Nerve_Tibial	1.29167e-11	0.00064717	1.67955e-08
rs12149396	16	70392835	PDXDC2P	ENSG00000255185	chr16:70064776:70065756:clu_15078:ENSG00000255185.5	Pancreas	2.46648e-12	0.000123579	1.91161e-08
rs12149396	16	70392835	PDXDC2P	ENSG00000255185	chr16:70031968:70036432:clu_31917:ENSG00000255185.5	Testis	6.21291e-23	3.11287e-15	1.89261e-08
rs7193541	16	74630845	MLKL	ENSG00000168404	chr16:74675764:74682651:clu_18896:ENSG00000168404.12	Adipose_Subcutaneous	4.70522e-49	1.14675e-35	4.10309e-14
rs7193541	16	74630845	MLKL	ENSG00000168404	chr16:74675764:74682651:clu_18328:ENSG00000168404.12	Adipose_Visceral_Omentum	2.97305e-65	7.24589e-52	4.10309e-14
rs7193541	16	74630845	MLKL	ENSG00000168404	chr16:74675764:74682651:clu_18408:ENSG00000168404.12	Colon_Transverse	2.55927e-28	6.23743e-15	4.10309e-14
rs7193541	16	74630845	MLKL	ENSG00000168404	chr16:74675764:74682651:clu_19859:ENSG00000168404.12	Lung	1.19065e-102	2.90184e-89	4.10309e-14
rs7193541	16	74630845	MLKL	ENSG00000168404	chr16:74675764:74682651:clu_19423:ENSG00000168404.12	Nerve_Tibial	8.08259e-36	1.96988e-22	4.10309e-14
rs7193541	16	74630845	MLKL	ENSG00000168404	chr16:74675764:74682651:clu_15116:ENSG00000168404.12	Whole_Blood	5.32312e-71	1.29735e-57	4.10309e-14
rs7193541	16	74630845	RFWD3	ENSG00000168411	chr16:74628666:74632523:clu_15418:ENSG00000168411.13	Brain_Cerebellar_Hemisphere	6.87717e-35	1.6761e-21	1.16439e-15
rs7193541	16	74630845	RFWD3	ENSG00000168411	chr16:74628666:74632523:clu_15067:ENSG00000168411.13	Cells_Cultured_fibroblasts	3.48366e-80	8.49034e-67	4.25681e-16
rs7193541	16	74630845	RFWD3	ENSG00000168411	chr16:74628666:74632523:clu_13405:ENSG00000168411.13	Cells_EBV-transformed_lymphocytes	3.30549e-32	8.05612e-19	1.58678e-15
rs7193541	16	74630845	RFWD3	ENSG00000168411	chr16:74632673:74644362:clu_18809:ENSG00000168411.13	Skin_Not_Sun_Exposed_Suprapubic	4.25169e-18	0.000103622	4.04977e-14
rs7193541	16	74630845	RFWD3	ENSG00000168411	chr16:74632673:74644362:clu_19299:ENSG00000168411.13	Skin_Sun_Exposed_Lower_leg	2.78674e-25	6.79181e-12	4.10308e-14
rs7193541	16	74630845	RFWD3	ENSG00000168411	chr16:74661451:74666786:clu_32225:ENSG00000168411.13	Testis	7.47618e-29	1.82209e-15	4.10309e-14
rs6564996	16	82173937	MPHOSPH6	ENSG00000135698	chr16:82151514:82160237:clu_15535:ENSG00000135698.9	Brain_Cerebellar_Hemisphere	1.35801e-21	0.000701774	1.40605e-18
rs6564996	16	82173937	MPHOSPH6	ENSG00000135698	chr16:82151514:82160237:clu_16221:ENSG00000135698.9	Brain_Cerebellum	1.84076e-20	0.00951243	1.11149e-18
rs6564996	16	82173937	MPHOSPH6	ENSG00000135698	chr16:82151514:82160237:clu_18942:ENSG00000135698.9	Skin_Not_Sun_Exposed_Suprapubic	5.9766e-24	3.08851e-06	1.93092e-18
rs6564996	16	82173937	MPHOSPH6	ENSG00000135698	chr16:82151514:82160237:clu_19442:ENSG00000135698.9	Skin_Sun_Exposed_Lower_leg	1.39424e-26	7.20498e-09	1.92771e-18
rs6564996	16	82173937	MPHOSPH6	ENSG00000135698	chr16:82164194:82164652:clu_32463:ENSG00000135698.9	Testis	3.35871e-26	1.73567e-08	6.59999e-19
rs6564996	16	82173937	MPHOSPH6	ENSG00000135698	chr16:82151514:82164082:clu_15203:ENSG00000135698.9	Whole_Blood	2.65303e-21	0.001371	3.77575e-19
rs11117354	16	88058486	BANP	ENSG00000172530	chr16:88023395:88027483:clu_32791:ENSG00000172530.20	Testis	1.22348e-89	1.89579e-86	0.000644917
rs208011	17	48180983	SNX11	ENSG00000002919	chr17:48107838:48112031:clu_14932:ENSG00000002919.14	Adipose_Subcutaneous	3.85378e-27	2.97477e-24	0.00129375
rs208011	17	48180983	SNX11	ENSG00000002919	chr17:48107838:48112031:clu_14449:ENSG00000002919.14	Adipose_Visceral_Omentum	5.10751e-18	3.94253e-15	0.00129374
rs208011	17	48180983	SNX11	ENSG00000002919	chr17:48107838:48112031:clu_13221:ENSG00000002919.14	Artery_Aorta	1.06768e-07	8.24153e-05	0.00129334
rs208011	17	48180983	SNX11	ENSG00000002919	chr17:48107838:48112031:clu_13701:ENSG00000002919.14	Artery_Tibial	3.29338e-17	2.54219e-14	0.00129375
rs208011	17	48180983	SNX11	ENSG00000002919	chr17:48107838:48112031:clu_14919:ENSG00000002919.14	Breast_Mammary_Tissue	4.95184e-11	3.82237e-08	0.00129374
rs208011	17	48180983	SNX11	ENSG00000002919	chr17:48110767:48112031:clu_14368:ENSG00000002919.14	Colon_Transverse	1.2212e-15	9.42653e-13	0.00129375
rs208011	17	48180983	SNX11	ENSG00000002919	chr17:48110767:48112031:clu_13651:ENSG00000002919.14	Esophagus_Mucosa	1.36277e-17	1.05193e-14	0.00129375
rs208011	17	48180983	SNX11	ENSG00000002919	chr17:48110767:48112031:clu_13058:ENSG00000002919.14	Heart_Atrial_Appendage	4.58149e-09	3.53649e-06	0.00129324
rs208011	17	48180983	SNX11	ENSG00000002919	chr17:48107838:48112031:clu_15580:ENSG00000002919.14	Lung	1.10408e-18	8.52246e-16	0.00129374
rs208011	17	48180983	SNX11	ENSG00000002919	chr17:48107838:48112031:clu_15346:ENSG00000002919.14	Nerve_Tibial	2.19896e-18	1.69739e-15	0.00129374
rs208011	17	48180983	SNX11	ENSG00000002919	chr17:48107838:48112031:clu_11889:ENSG00000002919.14	Pancreas	1.66329e-13	1.28391e-10	0.00129374
rs208011	17	48180983	SNX11	ENSG00000002919	chr17:48107838:48110708:clu_14797:ENSG00000002919.14	Skin_Not_Sun_Exposed_Suprapubic	2.54176e-09	1.96201e-06	0.00129368
rs208011	17	48180983	SNX11	ENSG00000002919	chr17:48107838:48112031:clu_15145:ENSG00000002919.14	Skin_Sun_Exposed_Lower_leg	7.80692e-30	6.02622e-27	0.00129374
rs208011	17	48180983	SNX11	ENSG00000002919	chr17:48107838:48112031:clu_13182:ENSG00000002919.14	Small_Intestine_Terminal_Ileum	1.31314e-06	0.00101362	0.00128992
rs208011	17	48180983	SNX11	ENSG00000002919	chr17:48107838:48112031:clu_12746:ENSG00000002919.14	Spleen	2.0395e-12	1.57431e-09	0.00129375
rs208011	17	48180983	SNX11	ENSG00000002919	chr17:48107838:48112031:clu_26019:ENSG00000002919.14	Testis	7.25685e-16	5.60163e-13	0.00129375
rs208011	17	48180983	SNX11	ENSG00000002919	chr17:48110767:48112031:clu_11799:ENSG00000002919.14	Whole_Blood	1.39746e-17	1.07871e-14	0.00129377
rs208011	17	48180983	NFE2L1	ENSG00000082641	chr17:48057502:48058295:clu_15345:ENSG00000082641.15	Nerve_Tibial	7.52784e-13	5.81081e-10	0.00129375
rs208011	17	48180983	SKAP1	ENSG00000141293	chr17:48189500:48345905:clu_12755:ENSG00000141293.15	Spleen	7.20182e-05	0.0555915	0.000707364
rs208011	17	48180983	SKAP1	ENSG00000141293	chr17:48189500:48193653:clu_26026:ENSG00000141293.15	Testis	9.60659e-28	7.41541e-25	0.0011765
rs59922886	17	8236454	SLC25A35	ENSG00000125434	chr17:8292355:8292523:clu_23442:ENSG00000125434.10	Testis	1.20505e-18	7.26518e-17	0.016243
rs59922886	17	8236454	CTC1	ENSG00000178971	chr17:8235285:8236083:clu_13342:ENSG00000178971.13	Adipose_Subcutaneous	1.96315e-19	1.18358e-17	0.00245512
rs59922886	17	8236454	CTC1	ENSG00000178971	chr17:8237519:8238392:clu_12932:ENSG00000178971.13	Adipose_Visceral_Omentum	7.52339e-10	4.53581e-08	0.00160926
rs59922886	17	8236454	CTC1	ENSG00000178971	chr17:8235285:8236083:clu_11803:ENSG00000178971.13	Artery_Aorta	4.42064e-08	2.66518e-06	0.00952266
rs59922886	17	8236454	CTC1	ENSG00000178971	chr17:8235285:8236083:clu_12210:ENSG00000178971.13	Artery_Tibial	7.14633e-20	4.30849e-18	0.00159316
rs59922886	17	8236454	CTC1	ENSG00000178971	chr17:8235285:8236083:clu_10622:ENSG00000178971.13	Brain_Cerebellar_Hemisphere	1.47801e-13	8.91084e-12	0.00136083
rs59922886	17	8236454	CTC1	ENSG00000178971	chr17:8235285:8236083:clu_11084:ENSG00000178971.13	Brain_Cerebellum	1.05981e-15	6.38956e-14	0.00270013
rs59922886	17	8236454	CTC1	ENSG00000178971	chr17:8235285:8236083:clu_11900:ENSG00000178971.13	Colon_Sigmoid	2.72478e-07	1.64275e-05	0.00194576
rs59922886	17	8236454	CTC1	ENSG00000178971	chr17:8237519:8238392:clu_13922:ENSG00000178971.13	Lung	2.9306e-14	1.76685e-12	0.00140993
rs59922886	17	8236454	CTC1	ENSG00000178971	chr17:8237519:8238392:clu_10651:ENSG00000178971.13	Ovary	1.87363e-07	1.1296e-05	0.00162692
rs59922886	17	8236454	CTC1	ENSG00000178971	chr17:8237519:8238392:clu_13176:ENSG00000178971.13	Skin_Not_Sun_Exposed_Suprapubic	5.24222e-14	3.16051e-12	0.00157837
rs59922886	17	8236454	CTC1	ENSG00000178971	chr17:8237519:8238392:clu_23421:ENSG00000178971.13	Testis	1.82966e-07	1.10309e-05	0.0026354
rs59922886	17	8236454	PER1	ENSG00000179094	chr17:8141340:8141589:clu_13323:ENSG00000179094.15	Adipose_Subcutaneous	1.34929e-56	8.13478e-55	0.016315
rs59922886	17	8236454	PER1	ENSG00000179094	chr17:8141340:8141805:clu_12915:ENSG00000179094.15	Adipose_Visceral_Omentum	9.06819e-35	5.46716e-33	0.016315
rs59922886	17	8236454	PER1	ENSG00000179094	chr17:8141340:8141589:clu_11785:ENSG00000179094.15	Artery_Aorta	2.5186e-49	1.51845e-47	0.016315
rs59922886	17	8236454	PER1	ENSG00000179094	chr17:8141340:8141805:clu_11030:ENSG00000179094.15	Artery_Coronary	3.41208e-22	2.05712e-20	0.016315
rs59922886	17	8236454	PER1	ENSG00000179094	chr17:8141340:8141589:clu_12193:ENSG00000179094.15	Artery_Tibial	1.12985e-128	6.81178e-127	0.016315
rs59922886	17	8236454	PER1	ENSG00000179094	chr17:8141340:8141589:clu_13287:ENSG00000179094.15	Breast_Mammary_Tissue	1.30773e-38	7.88426e-37	0.016315
rs59922886	17	8236454	PER1	ENSG00000179094	chr17:8141340:8141805:clu_11880:ENSG00000179094.15	Colon_Sigmoid	1.56595e-19	9.44101e-18	0.016315
rs59922886	17	8236454	PER1	ENSG00000179094	chr17:8141340:8141805:clu_12803:ENSG00000179094.15	Colon_Transverse	6.64205e-15	4.00446e-13	0.016315
rs59922886	17	8236454	PER1	ENSG00000179094	chr17:8141340:8141589:clu_11633:ENSG00000179094.15	Heart_Atrial_Appendage	1.17339e-29	7.07431e-28	0.016315
rs59922886	17	8236454	PER1	ENSG00000179094	chr17:8141340:8141589:clu_13903:ENSG00000179094.15	Lung	1.99674e-46	1.20383e-44	0.016315
rs59922886	17	8236454	PER1	ENSG00000179094	chr17:8141340:8141589:clu_13744:ENSG00000179094.15	Nerve_Tibial	5.51421e-78	3.32449e-76	0.016315
rs59922886	17	8236454	PER1	ENSG00000179094	chr17:8141340:8141589:clu_10631:ENSG00000179094.15	Ovary	2.03882e-11	1.22919e-09	0.00799534
rs59922886	17	8236454	PER1	ENSG00000179094	chr17:8141340:8141589:clu_13159:ENSG00000179094.15	Skin_Not_Sun_Exposed_Suprapubic	3.54411e-49	2.13673e-47	0.016315
rs59922886	17	8236454	PER1	ENSG00000179094	chr17:8141340:8141589:clu_13482:ENSG00000179094.15	Skin_Sun_Exposed_Lower_leg	3.61838e-52	2.18151e-50	0.016315
rs59922886	17	8236454	PER1	ENSG00000179094	chr17:8141340:8141805:clu_11861:ENSG00000179094.15	Stomach	7.78399e-10	4.69293e-08	0.0162991
rs59922886	17	8236454	PER1	ENSG00000179094	chr17:8141340:8141589:clu_23402:ENSG00000179094.15	Testis	6.95341e-19	4.19217e-17	0.016315
rs59922886	17	8236454	PER1	ENSG00000179094	chr17:8141340:8141589:clu_14029:ENSG00000179094.15	Thyroid	3.90501e-32	2.35431e-30	0.016315
rs59922886	17	8236454	PER1	ENSG00000179094	chr17:8141340:8141589:clu_10498:ENSG00000179094.15	Whole_Blood	9.87032e-48	5.95077e-46	0.016315
rs28782011	18	44417582	LINC01478	ENSG00000267337	chr18:44462727:44473720:clu_47556:ENSG00000267337.1	Testis	2.14924e-15	8.46747e-12	0.000253751
rs139955496	18	54306914	POLI	ENSG00000101751	chr18:54283015:54283922:clu_27953:ENSG00000101751.10	Adipose_Subcutaneous	2.49427e-33	1.21105e-30	0.00201633
rs139955496	18	54306914	POLI	ENSG00000101751	chr18:54283015:54283922:clu_27227:ENSG00000101751.10	Adipose_Visceral_Omentum	1.32721e-40	6.44407e-38	0.00163876
rs139955496	18	54306914	POLI	ENSG00000101751	chr18:54287411:54291833:clu_22439:ENSG00000101751.10	Adrenal_Gland	1.28663e-08	6.24703e-06	0.00104847
rs139955496	18	54306914	POLI	ENSG00000101751	chr18:54283015:54283922:clu_24870:ENSG00000101751.10	Artery_Aorta	5.41389e-30	2.62863e-27	0.000992069
rs139955496	18	54306914	POLI	ENSG00000101751	chr18:54283015:54283922:clu_23321:ENSG00000101751.10	Artery_Coronary	2.51307e-20	1.22018e-17	0.000908436
rs139955496	18	54306914	POLI	ENSG00000101751	chr18:54283015:54283922:clu_25716:ENSG00000101751.10	Artery_Tibial	1.06825e-43	5.18672e-41	0.000962108
rs139955496	18	54306914	POLI	ENSG00000101751	chr18:54283015:54283922:clu_23072:ENSG00000101751.10	Brain_Cerebellar_Hemisphere	1.60848e-06	0.000780971	0.000978085
rs139955496	18	54306914	POLI	ENSG00000101751	chr18:54283015:54283922:clu_24136:ENSG00000101751.10	Brain_Cerebellum	2.85831e-13	1.38781e-10	0.000992633
rs139955496	18	54306914	POLI	ENSG00000101751	chr18:54287411:54291833:clu_22231:ENSG00000101751.10	Brain_Nucleus_accumbens_basal_ganglia	3.23001e-05	0.0156828	0.00100843
rs139955496	18	54306914	POLI	ENSG00000101751	chr18:54283015:54283922:clu_19542:ENSG00000101751.10	Brain_Putamen_basal_ganglia	1.99061e-06	0.000966511	0.000960625
rs139955496	18	54306914	POLI	ENSG00000101751	chr18:54283015:54283922:clu_28317:ENSG00000101751.10	Breast_Mammary_Tissue	8.75844e-22	4.25252e-19	0.00090456
rs139955496	18	54306914	POLI	ENSG00000101751	chr18:54283015:54283922:clu_22353:ENSG00000101751.10	Cells_Cultured_fibroblasts	8.11324e-22	3.93925e-19	0.000950341
rs139955496	18	54306914	POLI	ENSG00000101751	chr18:54283015:54283922:clu_19973:ENSG00000101751.10	Cells_EBV-transformed_lymphocytes	1.9992e-09	9.70678e-07	0.000935113
rs139955496	18	54306914	POLI	ENSG00000101751	chr18:54283015:54283922:clu_25343:ENSG00000101751.10	Colon_Sigmoid	4.22348e-27	2.05064e-24	0.000903676
rs139955496	18	54306914	POLI	ENSG00000101751	chr18:54283015:54283922:clu_27396:ENSG00000101751.10	Colon_Transverse	1.23527e-26	5.99766e-24	0.00090549
rs139955496	18	54306914	POLI	ENSG00000101751	chr18:54283015:54283922:clu_24725:ENSG00000101751.10	Esophagus_Gastroesophageal_Junction	4.76329e-27	2.31274e-24	0.000996767
rs139955496	18	54306914	POLI	ENSG00000101751	chr18:54283015:54283922:clu_26107:ENSG00000101751.10	Esophagus_Mucosa	1.20905e-14	5.87037e-12	0.000945651
rs139955496	18	54306914	POLI	ENSG00000101751	chr18:54283015:54283922:clu_25853:ENSG00000101751.10	Esophagus_Muscularis	2.28882e-32	1.1113e-29	0.000938988
rs139955496	18	54306914	POLI	ENSG00000101751	chr18:54283015:54283922:clu_24602:ENSG00000101751.10	Heart_Atrial_Appendage	1.62331e-16	7.88174e-14	0.000946907
rs139955496	18	54306914	POLI	ENSG00000101751	chr18:54283015:54283922:clu_22239:ENSG00000101751.10	Heart_Left_Ventricle	1.40724e-09	6.8326e-07	0.00094638
rs139955496	18	54306914	POLI	ENSG00000101751	chr18:54283015:54283922:clu_19375:ENSG00000101751.10	Liver	6.09781e-08	2.96069e-05	0.00106508
rs139955496	18	54306914	POLI	ENSG00000101751	chr18:54283015:54283922:clu_29447:ENSG00000101751.10	Lung	1.0499e-38	5.09764e-36	0.000970678
rs139955496	18	54306914	POLI	ENSG00000101751	chr18:54283015:54283922:clu_22696:ENSG00000101751.10	Minor_Salivary_Gland	1.20085e-10	5.83055e-08	0.000936887
rs139955496	18	54306914	POLI	ENSG00000101751	chr18:54272242:54273926:clu_24690:ENSG00000101751.10	Muscle_Skeletal	8.34311e-16	4.05086e-13	0.00205535
rs139955496	18	54306914	POLI	ENSG00000101751	chr18:54283015:54283922:clu_28833:ENSG00000101751.10	Nerve_Tibial	7.2429e-54	3.51667e-51	0.000878451
rs139955496	18	54306914	POLI	ENSG00000101751	chr18:54283015:54283922:clu_22685:ENSG00000101751.10	Ovary	1.17046e-32	5.68299e-30	0.00205525
rs139955496	18	54306914	POLI	ENSG00000101751	chr18:54283015:54283922:clu_22685:ENSG00000101751.10	Pancreas	1.92552e-38	9.34905e-36	0.000930139
rs139955496	18	54306914	POLI	ENSG00000101751	chr18:54283015:54283922:clu_26711:ENSG00000101751.10	Pituitary	3.71505e-32	1.80378e-29	0.000986995
rs139955496	18	54306914	POLI	ENSG00000101751	chr18:54283015:54283922:clu_25872:ENSG00000101751.10	Prostate	1.89969e-20	9.22365e-18	0.000956818
rs139955496	18	54306914	POLI	ENSG00000101751	chr18:54283015:54283922:clu_27971:ENSG00000101751.10	Skin_Not_Sun_Exposed_Suprapubic	3.00209e-20	1.45762e-17	0.000930738
rs139955496	18	54306914	POLI	ENSG00000101751	chr18:54283015:54283922:clu_28653:ENSG00000101751.10	Skin_Sun_Exposed_Lower_leg	9.53051e-17	4.62739e-14	0.000928935
rs139955496	18	54306914	POLI	ENSG00000101751	chr18:54283015:54283922:clu_25183:ENSG00000101751.10	Small_Intestine_Terminal_Ileum	1.39219e-14	6.75955e-12	0.000944225
rs139955496	18	54306914	POLI	ENSG00000101751	chr18:54283015:54283922:clu_24426:ENSG00000101751.10	Spleen	3.72661e-23	1.80939e-20	0.000944643
rs139955496	18	54306914	POLI	ENSG00000101751	chr18:54283015:54283922:clu_25200:ENSG00000101751.10	Stomach	8.21116e-24	3.98679e-21	0.000922918
rs139955496	18	54306914	POLI	ENSG00000101751	chr18:54283015:54283922:clu_47880:ENSG00000101751.10	Testis	3.23695e-46	1.57165e-43	0.00205532
rs139955496	18	54306914	POLI	ENSG00000101751	chr18:54283015:54283922:clu_29838:ENSG00000101751.10	Thyroid	1.88421e-123	9.1485e-121	0.00126203
rs139955496	18	54306914	POLI	ENSG00000101751	chr18:54283015:54283922:clu_21367:ENSG00000101751.10	Uterus	1.68565e-11	8.18439e-09	0.000979628
rs139955496	18	54306914	POLI	ENSG00000101751	chr18:54283015:54283922:clu_22534:ENSG00000101751.10	Vagina	4.9616e-06	0.00240902	0.000892098
rs2124616	18	661917	ENOSF1	ENSG00000132199	chr18:686008:688574:clu_27286:ENSG00000132199.18	Adipose_Subcutaneous	2.82381e-65	3.12243e-50	9.04361e-16
rs2124616	18	661917	ENOSF1	ENSG00000132199	chr18:686008:688574:clu_21944:ENSG00000132199.18	Adrenal_Gland	8.69265e-39	9.61192e-24	9.04361e-16
rs2124616	18	661917	ENOSF1	ENSG00000132199	chr18:686008:688574:clu_24317:ENSG00000132199.18	Artery_Aorta	1.01613e-28	1.12359e-13	9.04361e-16
rs2124616	18	661917	ENOSF1	ENSG00000132199	chr18:686008:688574:clu_25150:ENSG00000132199.18	Artery_Tibial	2.44781e-43	2.70667e-28	9.04361e-16
rs2124616	18	661917	ENOSF1	ENSG00000132199	chr18:686008:688574:clu_24796:ENSG00000132199.18	Colon_Sigmoid	7.91824e-31	8.75562e-16	9.04361e-16
rs2124616	18	661917	ENOSF1	ENSG00000132199	chr18:690631:693882:clu_26772:ENSG00000132199.18	Colon_Transverse	2.339e-47	2.58636e-32	9.04361e-16
rs2124616	18	661917	ENOSF1	ENSG00000132199	chr18:686008:688574:clu_24185:ENSG00000132199.18	Esophagus_Gastroesophageal_Junction	1.24993e-32	1.38212e-17	9.04361e-16
rs2124616	18	661917	ENOSF1	ENSG00000132199	chr18:686008:688574:clu_25289:ENSG00000132199.18	Esophagus_Muscularis	3.94606e-41	4.36337e-26	9.04361e-16
rs2124616	18	661917	ENOSF1	ENSG00000132199	chr18:686008:688574:clu_28761:ENSG00000132199.18	Lung	2.07625e-42	2.29582e-27	9.04361e-16
rs2124616	18	661917	ENOSF1	ENSG00000132199	chr18:690631:693882:clu_28170:ENSG00000132199.18	Nerve_Tibial	3.21144e-48	3.55106e-33	9.04361e-16
rs2124616	18	661917	ENOSF1	ENSG00000132199	chr18:686008:688574:clu_23925:ENSG00000132199.18	Spleen	5.47295e-41	6.05173e-26	9.04361e-16
rs2124616	18	661917	ENOSF1	ENSG00000132199	chr18:686008:688574:clu_46428:ENSG00000132199.18	Testis	1.27197e-35	1.40649e-20	9.04361e-16
rs8105767	19	22032639	ZNF208	ENSG00000160321	chr19:21987063:21987216:clu_22506:ENSG00000160321.14	Artery_Aorta	2.92358e-34	1.21889e-07	1.32894e-27
rs8105767	19	22032639	ZNF208	ENSG00000160321	chr19:21987063:21987216:clu_23419:ENSG00000160321.14	Esophagus_Muscularis	1.90807e-34	7.95506e-08	2.29859e-27
rs8105767	19	22032639	ZNF208	ENSG00000160321	chr19:21987063:21987216:clu_20104:ENSG00000160321.14	Heart_Left_Ventricle	1.40217e-34	5.84589e-08	2.3979e-27
rs8105767	19	22032639	ZNF208	ENSG00000160321	chr19:21988909:22010792:clu_26677:ENSG00000160321.14	Lung	2.3632e-29	0.00985255	2.25647e-27
rs8105767	19	22032639	ZNF208	ENSG00000160321	chr19:21988909:22010792:clu_26086:ENSG00000160321.14	Nerve_Tibial	7.84328e-29	0.0326999	1.70496e-27
rs8105767	19	22032639	ZNF208	ENSG00000160321	chr19:21987063:21987216:clu_24188:ENSG00000160321.14	Pituitary	2.5596e-30	0.00106714	2.20256e-28
rs8105767	19	22032639	ZNF676	ENSG00000196109	chr19:22243352:22244541:clu_43333:ENSG00000196109.6	Testis	1.069e-49	4.45684e-23	2.39856e-27
rs79476302	20	36967509	MROH8	ENSG00000101353	chr20:37141314:37143717:clu_30615:ENSG00000101353.14	Adipose_Subcutaneous	3.03337e-22	6.59805e-10	4.59737e-13
rs79476302	20	36967509	MROH8	ENSG00000101353	chr20:37141314:37143717:clu_27227:ENSG00000101353.14	Artery_Aorta	6.79155e-20	1.47727e-07	4.59735e-13
rs79476302	20	36967509	MROH8	ENSG00000101353	chr20:37137970:37143717:clu_25306:ENSG00000101353.14	Brain_Cerebellar_Hemisphere	3.15256e-19	6.85731e-07	4.59736e-13
rs79476302	20	36967509	MROH8	ENSG00000101353	chr20:37137970:37143717:clu_27066:ENSG00000101353.14	Esophagus_Gastroesophageal_Junction	4.07792e-28	8.87011e-16	4.59738e-13
rs79476302	20	36967509	MROH8	ENSG00000101353	chr20:37137970:37143717:clu_28273:ENSG00000101353.14	Esophagus_Muscularis	1.26063e-26	2.74207e-14	4.59738e-13
rs79476302	20	36967509	MROH8	ENSG00000101353	chr20:37137970:37143717:clu_26933:ENSG00000101353.14	Heart_Atrial_Appendage	1.63227e-44	3.55045e-32	4.59738e-13
rs79476302	20	36967509	MROH8	ENSG00000101353	chr20:37137970:37143717:clu_24366:ENSG00000101353.14	Heart_Left_Ventricle	1.06834e-40	2.3238e-28	4.59738e-13
rs79476302	20	36967509	MROH8	ENSG00000101353	chr20:37137970:37143717:clu_27061:ENSG00000101353.14	Muscle_Skeletal	5.68223e-77	1.23597e-64	4.59738e-13
rs79476302	20	36967509	MROH8	ENSG00000101353	chr20:37137970:37143717:clu_31601:ENSG00000101353.14	Nerve_Tibial	1.41267e-47	3.07277e-35	4.59738e-13
rs79476302	20	36967509	MROH8	ENSG00000101353	chr20:37137970:37143717:clu_29297:ENSG00000101353.14	Pituitary	9.29968e-34	2.02282e-21	4.59738e-13
rs79476302	20	36967509	MROH8	ENSG00000101353	chr20:37137970:37143717:clu_52881:ENSG00000101353.14	Testis	1.939e-214	4.21763e-202	4.59738e-13
rs79476302	20	36967509	MROH8	ENSG00000101353	chr20:37137970:37143717:clu_32780:ENSG00000101353.14	Thyroid	5.9032e-48	1.28404e-35	4.59738e-13
rs79476302	20	36967509	RPN2	ENSG00000118705	chr20:37199225:37203885:clu_52885:ENSG00000118705.16	Testis	2.40271e-19	5.22627e-07	4.59688e-13
rs131784	22	50543007	TYMP	ENSG00000025708	chr22:50526141:50526246:clu_29736:ENSG00000025708.13	Adipose_Subcutaneous	2.32398e-19	7.61394e-15	3.65841e-06
rs131784	22	50543007	TYMP	ENSG00000025708	chr22:50526141:50526246:clu_28944:ENSG00000025708.13	Adipose_Visceral_Omentum	1.04599e-21	3.42693e-17	3.53782e-06
rs131784	22	50543007	TYMP	ENSG00000025708	chr22:50524424:50525472:clu_30131:ENSG00000025708.13	Breast_Mammary_Tissue	1.21283e-15	3.97353e-11	3.60089e-06
rs131784	22	50543007	TYMP	ENSG00000025708	chr22:50524424:50525472:clu_30699:ENSG00000025708.13	Nerve_Tibial	1.97232e-11	6.46181e-07	4.73957e-06
rs131784	22	50543007	ARSA	ENSG00000100299	chr22:50625464:50625936:clu_29761:ENSG00000100299.17	Adipose_Subcutaneous	1.71033e-48	5.60346e-44	3.05218e-05
rs131784	22	50543007	ARSA	ENSG00000100299	chr22:50625464:50625936:clu_28968:ENSG00000100299.17	Adipose_Visceral_Omentum	1.88384e-38	6.17193e-34	3.05218e-05
rs131784	22	50543007	ARSA	ENSG00000100299	chr22:50625464:50625936:clu_23810:ENSG00000100299.17	Cells_Cultured_fibroblasts	1.09126e-41	3.57523e-37	3.05218e-05
rs131784	22	50543007	ARSA	ENSG00000100299	chr22:50625464:50625936:clu_27482:ENSG00000100299.17	Esophagus_Muscularis	1.28735e-46	4.21767e-42	3.05218e-05
rs131784	22	50543007	ARSA	ENSG00000100299	chr22:50625464:50625936:clu_51221:ENSG00000100299.17	Testis	2.28397e-91	7.48286e-87	3.05218e-05
rs131784	22	50543007	ARSA	ENSG00000100299	chr22:50625464:50625936:clu_31844:ENSG00000100299.17	Thyroid	1.98598e-88	6.50657e-84	3.05218e-05
rs131784	22	50543007	CHKB-DT	ENSG00000205559	chr22:50583323:50586843:clu_51215:ENSG00000205559.3	Testis	2.92796e-48	9.5927e-44	3.05218e-05
rs131784	22	50543007	CPT1B	ENSG00000205560	chr22:50577934:50579036:clu_27480:ENSG00000205560.12	Esophagus_Muscularis	3.02343e-10	9.90549e-06	3.05091e-05
rs131784	22	50543007	CPT1B	ENSG00000205560	chr22:50571539:50572006:clu_23663:ENSG00000205560.12	Heart_Left_Ventricle	2.31843e-20	7.59573e-16	2.55919e-05
rs62139251	2	54251468	ERLEC1	ENSG00000068912	chr2:53801842:53809214:clu_44608:ENSG00000068912.13	Artery_Tibial	7.14654e-67	2.21474e-50	3.2268e-17
rs62139251	2	54251468	ERLEC1	ENSG00000068912	chr2:53801842:53809214:clu_48981:ENSG00000068912.13	Breast_Mammary_Tissue	3.84402e-45	1.19128e-28	3.2268e-17
rs62139251	2	54251468	ERLEC1	ENSG00000068912	chr2:53801842:53809214:clu_38744:ENSG00000068912.13	Cells_Cultured_fibroblasts	3.41365e-82	1.05791e-65	3.2268e-17
rs62139251	2	54251468	ERLEC1	ENSG00000068912	chr2:53801842:53809214:clu_43021:ENSG00000068912.13	Muscle_Skeletal	9.4201e-113	2.91933e-96	3.2268e-17
rs4691895	4	163127047	NAF1	ENSG00000145414	chr4:163148434:163164217:clu_39911:ENSG00000145414.8	Artery_Tibial	3.11433e-49	0.000714501	1.20524e-46
rs3775946	4	9993632	SLC2A9	ENSG00000109667	chr4:9985793:10018975:clu_33239:ENSG00000109667.11	Cells_Cultured_fibroblasts	8.8622e-07	0.000183078	0.000999329
rs3775946	4	9993632	SLC2A9	ENSG00000109667	chr4:9985793:10018975:clu_38511:ENSG00000109667.11	Esophagus_Mucosa	2.99004e-08	6.1769e-06	0.000840342
rs3775946	4	9993632	SLC2A9	ENSG00000109667	chr4:10040264:10051370:clu_38256:ENSG00000109667.11	Esophagus_Muscularis	5.97366e-71	1.23405e-68	0.00481735
rs3775946	4	9993632	SLC2A9	ENSG00000109667	chr4:9985793:10018975:clu_43808:ENSG00000109667.11	Lung	7.86419e-10	1.62461e-07	0.000553957
rs3775946	4	9993632	SLC2A9	ENSG00000109667	chr4:9985793:10018975:clu_41652:ENSG00000109667.11	Skin_Not_Sun_Exposed_Suprapubic	2.26627e-05	0.00468173	0.0010116
rs56099285	5	139621862	STING1	ENSG00000184584	chr5:139476454:139478270:clu_40350:ENSG00000184584.12	Adipose_Subcutaneous	0	0	9.37412e-10
rs56099285	5	139621862	STING1	ENSG00000184584	chr5:139476454:139478270:clu_39144:ENSG00000184584.12	Adipose_Visceral_Omentum	0	0	9.37412e-10
rs56099285	5	139621862	STING1	ENSG00000184584	chr5:139476454:139478270:clu_35543:ENSG00000184584.12	Artery_Aorta	0	0	9.37412e-10
rs56099285	5	139621862	STING1	ENSG00000184584	chr5:139476454:139478270:clu_37060:ENSG00000184584.12	Artery_Tibial	0	0	9.37412e-10
rs56099285	5	139621862	STING1	ENSG00000184584	chr5:139476454:139478270:clu_40719:ENSG00000184584.12	Breast_Mammary_Tissue	0	0	9.37412e-10
rs56099285	5	139621862	STING1	ENSG00000184584	chr5:139476454:139478270:clu_32221:ENSG00000184584.12	Cells_Cultured_fibroblasts	0	0	9.37412e-10
rs56099285	5	139621862	STING1	ENSG00000184584	chr5:139476454:139478270:clu_39054:ENSG00000184584.12	Colon_Transverse	2.93524e-253	3.13121e-244	9.37412e-10
rs56099285	5	139621862	STING1	ENSG00000184584	chr5:139476454:139478270:clu_35360:ENSG00000184584.12	Esophagus_Gastroesophageal_Junction	2.43497e-256	2.59754e-247	9.37412e-10
rs56099285	5	139621862	STING1	ENSG00000184584	chr5:139476454:139478270:clu_37277:ENSG00000184584.12	Esophagus_Mucosa	0	0	9.37412e-10
rs56099285	5	139621862	STING1	ENSG00000184584	chr5:139476454:139478270:clu_37010:ENSG00000184584.12	Esophagus_Muscularis	0	0	9.37412e-10
rs56099285	5	139621862	STING1	ENSG00000184584	chr5:139476454:139478270:clu_35309:ENSG00000184584.12	Heart_Atrial_Appendage	0	0	9.37412e-10
rs56099285	5	139621862	STING1	ENSG00000184584	chr5:139476454:139478270:clu_42380:ENSG00000184584.12	Lung	0	0	9.37412e-10
rs56099285	5	139621862	STING1	ENSG00000184584	chr5:139476454:139478270:clu_41463:ENSG00000184584.12	Nerve_Tibial	0	0	9.37412e-10
rs56099285	5	139621862	STING1	ENSG00000184584	chr5:139476454:139478270:clu_38196:ENSG00000184584.12	Pituitary	2.88749e-128	3.08028e-119	9.37412e-10
rs56099285	5	139621862	STING1	ENSG00000184584	chr5:139476454:139478270:clu_40335:ENSG00000184584.12	Skin_Not_Sun_Exposed_Suprapubic	9.24866e-187	9.86616e-178	9.37412e-10
rs56099285	5	139621862	STING1	ENSG00000184584	chr5:139476454:139478270:clu_41295:ENSG00000184584.12	Skin_Sun_Exposed_Lower_leg	0	0	9.37412e-10
rs56099285	5	139621862	STING1	ENSG00000184584	chr5:139476454:139478270:clu_71083:ENSG00000184584.12	Testis	1.91329e-52	2.04103e-43	9.37412e-10
rs56099285	5	139621862	STING1	ENSG00000184584	chr5:139476454:139478270:clu_42892:ENSG00000184584.12	Thyroid	0	0	9.37412e-10
rs56099285	5	139621862	STING1	ENSG00000184584	chr5:139476454:139478270:clu_32160:ENSG00000184584.12	Whole_Blood	0	0	9.37412e-10
rs3131064	6	30796116	FLOT1	ENSG00000137312	chr6:30741333:30742147:clu_35803:ENSG00000137312.14	Adipose_Subcutaneous	1.19137e-15	8.59138e-08	1.38669e-08
rs3131064	6	30796116	FLOT1	ENSG00000137312	chr6:30741704:30741792:clu_34809:ENSG00000137312.14	Adipose_Visceral_Omentum	9.18352e-18	6.62257e-10	1.3867e-08
rs3131064	6	30796116	FLOT1	ENSG00000137312	chr6:30740798:30741614:clu_31681:ENSG00000137312.14	Artery_Aorta	1.55187e-143	1.11911e-135	1.3867e-08
rs3131064	6	30796116	FLOT1	ENSG00000137312	chr6:30730727:30730919:clu_29682:ENSG00000137312.14	Artery_Coronary	5.37862e-43	3.87871e-35	1.3867e-08
rs3131064	6	30796116	FLOT1	ENSG00000137312	chr6:30740798:30741614:clu_32877:ENSG00000137312.14	Artery_Tibial	1.66604e-169	1.20144e-161	1.3867e-08
rs3131064	6	30796116	FLOT1	ENSG00000137312	chr6:30740798:30741614:clu_22922:ENSG00000137312.14	Brain_Amygdala	5.6313e-116	4.06093e-108	1.3867e-08
rs3131064	6	30796116	FLOT1	ENSG00000137312	chr6:30740798:30741614:clu_24640:ENSG00000137312.14	Brain_Anterior_cingulate_cortex_BA24	1.50294e-92	1.08382e-84	1.3867e-08
rs3131064	6	30796116	FLOT1	ENSG00000137312	chr6:30740798:30741614:clu_27836:ENSG00000137312.14	Brain_Caudate_basal_ganglia	3.14453e-167	2.26764e-159	1.3867e-08
rs3131064	6	30796116	FLOT1	ENSG00000137312	chr6:30740798:30741614:clu_29401:ENSG00000137312.14	Brain_Cerebellar_Hemisphere	2.52447e-71	1.82049e-63	1.3867e-08
rs3131064	6	30796116	FLOT1	ENSG00000137312	chr6:30740798:30741614:clu_30776:ENSG00000137312.14	Brain_Cerebellum	1.23727e-81	8.92241e-74	1.3867e-08
rs3131064	6	30796116	FLOT1	ENSG00000137312	chr6:30740798:30741614:clu_28676:ENSG00000137312.14	Brain_Cortex	2.15658e-180	1.55519e-172	1.3867e-08
rs3131064	6	30796116	FLOT1	ENSG00000137312	chr6:30740798:30741614:clu_26639:ENSG00000137312.14	Brain_Frontal_Cortex_BA9	2.0864e-197	1.50458e-189	1.3867e-08
rs3131064	6	30796116	FLOT1	ENSG00000137312	chr6:30740798:30741614:clu_25379:ENSG00000137312.14	Brain_Hippocampus	2.37776e-75	1.71469e-67	1.3867e-08
rs3131064	6	30796116	FLOT1	ENSG00000137312	chr6:30740798:30741614:clu_27193:ENSG00000137312.14	Brain_Hypothalamus	9.00962e-103	6.49716e-95	1.3867e-08
rs3131064	6	30796116	FLOT1	ENSG00000137312	chr6:30740798:30741614:clu_28406:ENSG00000137312.14	Brain_Nucleus_accumbens_basal_ganglia	2.44147e-167	1.76063e-159	1.3867e-08
rs3131064	6	30796116	FLOT1	ENSG00000137312	chr6:30740798:30741614:clu_24981:ENSG00000137312.14	Brain_Putamen_basal_ganglia	9.19244e-86	6.629e-78	1.3867e-08
rs3131064	6	30796116	FLOT1	ENSG00000137312	chr6:30740798:30741614:clu_24340:ENSG00000137312.14	Brain_Spinal_cord_cervical_c-1	1.37085e-92	9.88569e-85	1.3867e-08
rs3131064	6	30796116	FLOT1	ENSG00000137312	chr6:30740798:30741614:clu_22044:ENSG00000137312.14	Brain_Substantia_nigra	2.52248e-42	1.81905e-34	1.3867e-08
rs3131064	6	30796116	FLOT1	ENSG00000137312	chr6:30741333:30741614:clu_36241:ENSG00000137312.14	Breast_Mammary_Tissue	4.42036e-15	3.18768e-07	1.3867e-08
rs3131064	6	30796116	FLOT1	ENSG00000137312	chr6:30740798:30741614:clu_28554:ENSG00000137312.14	Cells_Cultured_fibroblasts	0	0	1.3867e-08
rs3131064	6	30796116	FLOT1	ENSG00000137312	chr6:30740798:30741614:clu_25449:ENSG00000137312.14	Cells_EBV-transformed_lymphocytes	2.33571e-49	1.68436e-41	1.3867e-08
rs3131064	6	30796116	FLOT1	ENSG00000137312	chr6:30730818:30730919:clu_32351:ENSG00000137312.14	Colon_Sigmoid	8.07397e-79	5.82243e-71	1.3867e-08
rs3131064	6	30796116	FLOT1	ENSG00000137312	chr6:30730727:30730919:clu_33260:ENSG00000137312.14	Esophagus_Mucosa	3.46368e-69	2.49779e-61	1.3867e-08
rs3131064	6	30796116	FLOT1	ENSG00000137312	chr6:30730727:30730919:clu_32988:ENSG00000137312.14	Esophagus_Muscularis	6.69602e-83	4.82874e-75	1.3867e-08
rs3131064	6	30796116	FLOT1	ENSG00000137312	chr6:30740798:30741614:clu_31428:ENSG00000137312.14	Heart_Atrial_Appendage	8.50909e-104	6.13621e-96	1.3867e-08
rs3131064	6	30796116	FLOT1	ENSG00000137312	chr6:30730818:30730919:clu_24726:ENSG00000137312.14	Liver	1.24696e-19	8.99229e-12	1.38664e-08
rs3131064	6	30796116	FLOT1	ENSG00000137312	chr6:30730818:30730919:clu_37600:ENSG00000137312.14	Lung	2.84742e-131	2.05338e-123	1.3867e-08
rs3131064	6	30796116	FLOT1	ENSG00000137312	chr6:30730818:30730919:clu_28905:ENSG00000137312.14	Minor_Salivary_Gland	2.99175e-18	2.15746e-10	1.3867e-08
rs3131064	6	30796116	FLOT1	ENSG00000137312	chr6:30740798:30741614:clu_31658:ENSG00000137312.14	Muscle_Skeletal	8.61385e-145	6.21176e-137	1.3867e-08
rs3131064	6	30796116	FLOT1	ENSG00000137312	chr6:30740798:30741614:clu_36877:ENSG00000137312.14	Nerve_Tibial	2.26932e-154	1.63649e-146	1.3867e-08
rs3131064	6	30796116	FLOT1	ENSG00000137312	chr6:30730818:30730919:clu_28801:ENSG00000137312.14	Ovary	8.79617e-27	6.34324e-19	1.3867e-08
rs3131064	6	30796116	FLOT1	ENSG00000137312	chr6:30730727:30730919:clu_28874:ENSG00000137312.14	Pancreas	4.36832e-17	3.15015e-09	1.3867e-08
rs3131064	6	30796116	FLOT1	ENSG00000137312	chr6:30740798:30741614:clu_34219:ENSG00000137312.14	Pituitary	5.60886e-54	4.04475e-46	1.3867e-08
rs3131064	6	30796116	FLOT1	ENSG00000137312	chr6:30740798:30741036:clu_32984:ENSG00000137312.14	Prostate	5.29827e-51	3.82077e-43	1.3867e-08
rs3131064	6	30796116	FLOT1	ENSG00000137312	chr6:30730727:30730919:clu_36716:ENSG00000137312.14	Skin_Sun_Exposed_Lower_leg	4.79353e-57	3.45679e-49	1.3867e-08
rs3131064	6	30796116	FLOT1	ENSG00000137312	chr6:30730818:30730919:clu_32149:ENSG00000137312.14	Small_Intestine_Terminal_Ileum	4.5572e-31	3.28636e-23	1.3867e-08
rs3131064	6	30796116	FLOT1	ENSG00000137312	chr6:30730818:30730919:clu_31138:ENSG00000137312.14	Spleen	1.37006e-70	9.87996e-63	1.3867e-08
rs3131064	6	30796116	FLOT1	ENSG00000137312	chr6:30730727:30730919:clu_32117:ENSG00000137312.14	Stomach	8.5237e-35	6.14675e-27	1.3867e-08
rs3131064	6	30796116	FLOT1	ENSG00000137312	chr6:30730727:30730919:clu_38226:ENSG00000137312.14	Thyroid	7.54495e-139	5.44094e-131	1.3867e-08
rs3131064	6	30796116	FLOT1	ENSG00000137312	chr6:30730727:30730919:clu_27188:ENSG00000137312.14	Uterus	2.55439e-26	1.84206e-18	1.3867e-08
rs3131064	6	30796116	FLOT1	ENSG00000137312	chr6:30740798:30741036:clu_28653:ENSG00000137312.14	Vagina	3.28984e-33	2.37242e-25	1.3867e-08
rs3131064	6	30796116	FLOT1	ENSG00000137312	chr6:30741333:30741614:clu_28828:ENSG00000137312.14	Whole_Blood	1.65601e-19	1.19421e-11	1.3867e-08
rs3131064	6	30796116	BAG6	ENSG00000204463	chr6:31651776:31652235:clu_28909:ENSG00000204463.12	Whole_Blood	5.00212e-13	3.6072e-05	1.38342e-08
rs3131064	6	30796116	AIF1	ENSG00000204472	chr6:31615736:31616022:clu_28893:ENSG00000204472.12	Whole_Blood	4.7633e-19	3.43498e-11	1.38671e-08
rs3131064	6	30796116	HLA-C	ENSG00000204525	chr6:31270085:31270210:clu_28571:ENSG00000204525.16	Cells_Cultured_fibroblasts	0	0	1.3867e-08
rs3131064	6	30796116	HLA-C	ENSG00000204525	chr6:31270085:31270210:clu_31707:ENSG00000204525.16	Muscle_Skeletal	0	0	1.3867e-08
rs3131064	6	30796116	CCHCR1	ENSG00000204536	chr6:31151122:31156731:clu_35846:ENSG00000204536.13	Adipose_Subcutaneous	1.16893e-113	8.42958e-106	1.38571e-08
rs3131064	6	30796116	CCHCR1	ENSG00000204536	chr6:31151122:31156731:clu_34845:ENSG00000204536.13	Adipose_Visceral_Omentum	4.87284e-71	3.51398e-63	1.38534e-08
rs3131064	6	30796116	CCHCR1	ENSG00000204536	chr6:31151122:31156731:clu_31712:ENSG00000204536.13	Artery_Aorta	1.09987e-118	7.93155e-111	1.38112e-08
rs3131064	6	30796116	CCHCR1	ENSG00000204536	chr6:31151122:31156731:clu_32911:ENSG00000204536.13	Artery_Tibial	1.59896e-107	1.15307e-99	1.38571e-08
rs3131064	6	30796116	CCHCR1	ENSG00000204536	chr6:31151122:31156731:clu_26666:ENSG00000204536.13	Brain_Frontal_Cortex_BA9	1.77228e-23	1.27805e-15	1.38011e-08
rs3131064	6	30796116	CCHCR1	ENSG00000204536	chr6:31151122:31156731:clu_36278:ENSG00000204536.13	Breast_Mammary_Tissue	1.36064e-84	9.8121e-77	1.38571e-08
rs3131064	6	30796116	CCHCR1	ENSG00000204536	chr6:31151122:31156731:clu_28583:ENSG00000204536.13	Cells_Cultured_fibroblasts	1.03753e-143	7.48202e-136	1.38571e-08
rs3131064	6	30796116	CCHCR1	ENSG00000204536	chr6:31151122:31156731:clu_32387:ENSG00000204536.13	Colon_Sigmoid	1.88546e-99	1.35967e-91	1.38528e-08
rs3131064	6	30796116	CCHCR1	ENSG00000204536	chr6:31151122:31156731:clu_34949:ENSG00000204536.13	Colon_Transverse	9.30317e-136	6.70885e-128	1.38571e-08
rs3131064	6	30796116	CCHCR1	ENSG00000204536	chr6:31151122:31156731:clu_31603:ENSG00000204536.13	Esophagus_Gastroesophageal_Junction	7.32866e-115	5.28496e-107	1.38571e-08
rs3131064	6	30796116	CCHCR1	ENSG00000204536	chr6:31151122:31156731:clu_33315:ENSG00000204536.13	Esophagus_Mucosa	7.51494e-130	5.41929e-122	1.38559e-08
rs3131064	6	30796116	CCHCR1	ENSG00000204536	chr6:31151122:31156731:clu_33029:ENSG00000204536.13	Esophagus_Muscularis	6.77962e-116	4.88903e-108	1.38571e-08
rs3131064	6	30796116	CCHCR1	ENSG00000204536	chr6:31151122:31156731:clu_31465:ENSG00000204536.13	Heart_Atrial_Appendage	5.47093e-66	3.94529e-58	1.38076e-08
rs3131064	6	30796116	CCHCR1	ENSG00000204536	chr6:31151122:31156731:clu_28444:ENSG00000204536.13	Heart_Left_Ventricle	1.11021e-61	8.0061e-54	1.37187e-08
rs3131064	6	30796116	CCHCR1	ENSG00000204536	chr6:31151122:31156731:clu_37650:ENSG00000204536.13	Lung	1.95638e-114	1.41082e-106	1.3857e-08
rs3131064	6	30796116	CCHCR1	ENSG00000204536	chr6:31151122:31156731:clu_31696:ENSG00000204536.13	Muscle_Skeletal	5.92322e-114	4.27145e-106	1.38076e-08
rs3131064	6	30796116	CCHCR1	ENSG00000204536	chr6:31151122:31156731:clu_36911:ENSG00000204536.13	Nerve_Tibial	4.70632e-117	3.3939e-109	1.38571e-08
rs3131064	6	30796116	CCHCR1	ENSG00000204536	chr6:31151122:31156731:clu_33024:ENSG00000204536.13	Prostate	3.92889e-71	2.83326e-63	1.38074e-08
rs3131064	6	30796116	CCHCR1	ENSG00000204536	chr6:31151122:31156731:clu_35925:ENSG00000204536.13	Skin_Not_Sun_Exposed_Suprapubic	6.13155e-92	4.42168e-84	1.38074e-08
rs3131064	6	30796116	CCHCR1	ENSG00000204536	chr6:31151122:31156731:clu_32191:ENSG00000204536.13	Small_Intestine_Terminal_Ileum	3.11846e-60	2.24883e-52	1.38074e-08
rs3131064	6	30796116	CCHCR1	ENSG00000204536	chr6:31151122:31156731:clu_31194:ENSG00000204536.13	Spleen	2.9546e-57	2.13067e-49	1.38043e-08
rs3131064	6	30796116	CCHCR1	ENSG00000204536	chr6:31151122:31156731:clu_32168:ENSG00000204536.13	Stomach	3.96284e-69	2.85774e-61	1.3838e-08
rs3131064	6	30796116	CCHCR1	ENSG00000204536	chr6:31151122:31156731:clu_38261:ENSG00000204536.13	Thyroid	6.36961e-152	4.59335e-144	1.38571e-08
rs3131064	6	30796116	CDSN	ENSG00000204539	chr6:31117529:31119586:clu_35912:ENSG00000204539.3	Skin_Not_Sun_Exposed_Suprapubic	2.82226e-59	2.03523e-51	1.3867e-08
rs3131064	6	30796116	CDSN	ENSG00000204539	chr6:31117529:31119586:clu_36752:ENSG00000204539.3	Skin_Sun_Exposed_Lower_leg	4.38715e-121	3.16373e-113	1.3867e-08
rs3131064	6	30796116	C6orf15	ENSG00000204542	chr6:31117529:31119586:clu_35912:ENSG00000204542.2	Skin_Not_Sun_Exposed_Suprapubic	2.82226e-59	2.03523e-51	1.3867e-08
rs3131064	6	30796116	C6orf15	ENSG00000204542	chr6:31117529:31119586:clu_36752:ENSG00000204542.2	Skin_Sun_Exposed_Lower_leg	4.38715e-121	3.16373e-113	1.3867e-08
rs3131064	6	30796116	C6orf136	ENSG00000204564	chr6:30651100:30651266:clu_31633:ENSG00000204564.11	Muscle_Skeletal	6.06505e-12	0.000437373	1.3858e-08
rs3131064	6	30796116	C6orf136	ENSG00000204564	chr6:30651100:30651266:clu_35855:ENSG00000204564.11	Skin_Not_Sun_Exposed_Suprapubic	4.39972e-10	0.031728	1.32189e-08
rs3131064	6	30796116	C6orf136	ENSG00000204564	chr6:30651100:30651266:clu_36689:ENSG00000204564.11	Skin_Sun_Exposed_Lower_leg	3.02514e-13	2.18154e-05	1.38507e-08
rs3131064	6	30796116	HLA-E	ENSG00000204592	chr6:30007593:30491137:clu_28474:ENSG00000204592.8	Cells_Cultured_fibroblasts	2.23192e-90	1.60952e-82	1.3867e-08
rs3131064	6	30796116	HLA-E	ENSG00000204592	chr6:30007593:30491137:clu_31577:ENSG00000204592.8	Muscle_Skeletal	4.06172e-91	2.92905e-83	1.3867e-08
rs3131064	6	30796116	HLA-E	ENSG00000204592	chr6:30007593:30491137:clu_35780:ENSG00000204592.8	Skin_Not_Sun_Exposed_Suprapubic	8.23158e-95	5.93609e-87	1.3867e-08
rs3131064	6	30796116	HLA-H	ENSG00000206341	chr6:29725563:29890264:clu_37472:ENSG00000206341.7	Lung	9.07229e-18	5.30533e-12	1.71003e-06
rs3131064	6	30796116	HLA-H	ENSG00000206341	chr6:29725563:29726011:clu_28715:ENSG00000206341.7	Whole_Blood	1.1165e-23	6.5291e-18	1.71001e-06
rs3131064	6	30796116	HLA-A	ENSG00000206503	chr6:29944616:30009145:clu_35707:ENSG00000206503.12	Adipose_Subcutaneous	8.37758e-19	4.92742e-13	1.70019e-06
rs3131064	6	30796116	HLA-A	ENSG00000206503	chr6:29944616:30009145:clu_34705:ENSG00000206503.12	Adipose_Visceral_Omentum	6.11169e-18	3.59469e-12	1.70019e-06
rs3131064	6	30796116	HLA-A	ENSG00000206503	chr6:29944616:30009145:clu_34805:ENSG00000206503.12	Colon_Transverse	1.96345e-14	1.15484e-08	1.70019e-06
rs3131064	6	30796116	HLA-A	ENSG00000206503	chr6:29944616:30009145:clu_28724:ENSG00000206503.12	Whole_Blood	2.81279e-23	1.65439e-17	1.70019e-06
rs3131064	6	30796116	HLA-S	ENSG00000225851	chr6:31269173:31269338:clu_37603:ENSG00000225851.1	Lung	7.51631e-146	5.42026e-138	1.38671e-08
rs3131064	6	30796116	HLA-S	ENSG00000225851	chr6:31269173:31382241:clu_28830:ENSG00000225851.1	Whole_Blood	0	0	1.38671e-08
rs3131064	6	30796116	TRIM26	ENSG00000234127	chr6:30201138:30213305:clu_34855:ENSG00000234127.8	Colon_Transverse	2.52011e-11	0.00181717	1.38339e-08
rs3131064	6	30796116	TRIM26	ENSG00000234127	chr6:30201138:30213305:clu_33201:ENSG00000234127.8	Esophagus_Mucosa	3.63678e-12	0.000262236	1.38641e-08
rs3131064	6	30796116	TRIM26	ENSG00000234127	chr6:30201138:30213305:clu_31598:ENSG00000234127.8	Muscle_Skeletal	8.41715e-17	6.06933e-09	1.38683e-08
rs3131064	6	30796116	HLA-B	ENSG00000234745	chr6:31270085:31270210:clu_28571:ENSG00000234745.10	Cells_Cultured_fibroblasts	0	0	1.38671e-08
rs3131064	6	30796116	HLA-B	ENSG00000234745	chr6:31270085:31270210:clu_31707:ENSG00000234745.10	Muscle_Skeletal	0	0	1.38671e-08
rs3131064	6	30796116	HLA-W	ENSG00000235290	chr6:29888742:29889328:clu_28720:ENSG00000235290.1	Whole_Blood	7.23721e-10	0.000425697	1.68828e-06
rs1150748	6	31804139	VARS2	ENSG00000137411	chr6:30922554:30922706:clu_36900:ENSG00000137411.16	Nerve_Tibial	4.33715e-17	0.00105285	4.0073e-14
rs1150748	6	31804139	HLA-DQA1	ENSG00000196735	chr6:32637540:32641310:clu_35070:ENSG00000196735.11	Adipose_Visceral_Omentum	6.68036e-28	1.55683e-14	4.29099e-14
rs1150748	6	31804139	HLA-DQA1	ENSG00000196735	chr6:32637540:32641310:clu_29923:ENSG00000196735.11	Artery_Coronary	4.07364e-17	0.000949348	4.26602e-14
rs1150748	6	31804139	HLA-DQA1	ENSG00000196735	chr6:32637540:32641310:clu_36530:ENSG00000196735.11	Breast_Mammary_Tissue	1.06144e-23	2.47365e-10	4.29099e-14
rs1150748	6	31804139	HLA-DQA1	ENSG00000196735	chr6:32637540:32641310:clu_35194:ENSG00000196735.11	Colon_Transverse	5.45933e-17	0.00127228	3.71074e-14
rs1150748	6	31804139	HLA-DQA1	ENSG00000196735	chr6:32637540:32641310:clu_31826:ENSG00000196735.11	Esophagus_Gastroesophageal_Junction	1.82655e-17	0.00042567	4.22856e-14
rs1150748	6	31804139	HLA-DQA1	ENSG00000196735	chr6:32637540:32641310:clu_29101:ENSG00000196735.11	Pancreas	2.8272e-16	0.00658869	1.21315e-14
rs1150748	6	31804139	HLA-DQA1	ENSG00000196735	chr6:32637540:32745159:clu_31411:ENSG00000196735.11	Spleen	3.32722e-23	7.75396e-10	4.29094e-14
rs1150748	6	31804139	HLA-DQA1	ENSG00000196735	chr6:32637540:32641310:clu_29043:ENSG00000196735.11	Whole_Blood	3.13689e-51	7.31041e-38	4.29099e-14
rs1150748	6	31804139	HLA-DRA	ENSG00000204287	chr6:32442693:32443185:clu_33533:ENSG00000204287.13	Esophagus_Mucosa	2.67945e-25	6.50442e-12	4.11943e-14
rs1150748	6	31804139	HLA-DRA	ENSG00000204287	chr6:32442693:32443185:clu_31687:ENSG00000204287.13	Heart_Atrial_Appendage	4.42941e-26	1.07525e-12	4.11943e-14
rs1150748	6	31804139	CYP21A1P	ENSG00000204338	chr6:32006077:32006366:clu_28794:ENSG00000204338.8	Adrenal_Gland	1.59022e-294	3.86028e-281	4.11943e-14
rs1150748	6	31804139	CYP21A1P	ENSG00000204338	chr6:32040584:32040668:clu_32548:ENSG00000204338.8	Colon_Sigmoid	6.55935e-18	0.000159229	2.97136e-14
rs1150748	6	31804139	CYP21A1P	ENSG00000204338	chr6:32040584:32040668:clu_35111:ENSG00000204338.8	Colon_Transverse	5.64244e-16	0.0136971	3.36629e-14
rs1150748	6	31804139	CYP21A1P	ENSG00000204338	chr6:32040584:32040668:clu_33184:ENSG00000204338.8	Esophagus_Muscularis	2.1658e-21	5.25752e-08	4.11855e-14
rs1150748	6	31804139	CYP21A1P	ENSG00000204338	chr6:32006077:32006366:clu_24896:ENSG00000204338.8	Liver	2.41227e-49	5.85584e-36	4.11943e-14
rs1150748	6	31804139	EHMT2	ENSG00000204371	chr6:31892910:31896263:clu_37029:ENSG00000204371.11	Nerve_Tibial	7.87424e-19	1.91149e-05	3.37058e-14
rs1150748	6	31804139	EHMT2	ENSG00000204371	chr6:31892910:31893362:clu_62834:ENSG00000204371.11	Testis	1.36242e-21	3.3073e-08	3.59694e-14
rs1150748	6	31804139	LSM2	ENSG00000204392	chr6:31798507:31806755:clu_33407:ENSG00000204392.10	Esophagus_Mucosa	1.06535e-57	2.58614e-44	4.11943e-14
rs1150748	6	31804139	LY6G6C	ENSG00000204421	chr6:31719310:31720250:clu_35985:ENSG00000204421.2	Skin_Not_Sun_Exposed_Suprapubic	1.8318e-69	4.44672e-56	4.11943e-14
rs1150748	6	31804139	LY6G6C	ENSG00000204421	chr6:31719310:31720093:clu_36827:ENSG00000204421.2	Skin_Sun_Exposed_Lower_leg	2.11718e-47	5.13949e-34	4.11943e-14
rs1150748	6	31804139	BAG6	ENSG00000204463	chr6:31651776:31652235:clu_32961:ENSG00000204463.12	Artery_Tibial	3.27528e-64	7.9508e-51	3.89735e-14
rs1150748	6	31804139	BAG6	ENSG00000204463	chr6:31651776:31652235:clu_33076:ENSG00000204463.12	Esophagus_Muscularis	2.04219e-51	4.95745e-38	3.78358e-14
rs1150748	6	31804139	BAG6	ENSG00000204463	chr6:31651776:31652400:clu_31745:ENSG00000204463.12	Muscle_Skeletal	4.37181e-33	1.06127e-19	1.33245e-14
rs1150748	6	31804139	BAG6	ENSG00000204463	chr6:31651776:31652235:clu_36965:ENSG00000204463.12	Nerve_Tibial	9.3135e-60	2.26087e-46	3.98733e-14
rs1150748	6	31804139	BAG6	ENSG00000204463	chr6:31651776:31652235:clu_35946:ENSG00000204463.12	Skin_Not_Sun_Exposed_Suprapubic	3.96307e-82	9.62042e-69	3.98369e-14
rs1150748	6	31804139	BAG6	ENSG00000204463	chr6:31651776:31652235:clu_36814:ENSG00000204463.12	Skin_Sun_Exposed_Lower_leg	6.60732e-102	1.60394e-88	3.79093e-14
rs1150748	6	31804139	BAG6	ENSG00000204463	chr6:31651776:31652400:clu_38320:ENSG00000204463.12	Thyroid	6.68871e-17	0.0016237	1.03604e-14
rs1150748	6	31804139	BAG6	ENSG00000204463	chr6:31651776:31652235:clu_28909:ENSG00000204463.12	Whole_Blood	8.36216e-112	2.02993e-98	4.0304e-14
rs1150748	6	31804139	PRRC2A	ENSG00000204469	chr6:31632992:31633221:clu_62748:ENSG00000204469.12	Testis	2.09387e-303	5.08292e-290	4.11467e-14
rs1150748	6	31804139	AIF1	ENSG00000204472	chr6:31615736:31616104:clu_35883:ENSG00000204472.12	Adipose_Subcutaneous	7.74867e-20	1.881e-06	1.47232e-14
rs1150748	6	31804139	AIF1	ENSG00000204472	chr6:31615736:31616022:clu_21419:ENSG00000204472.12	Kidney_Cortex	1.54506e-17	0.000375066	1.53976e-14
rs1150748	6	31804139	AIF1	ENSG00000204472	chr6:31615736:31616019:clu_37689:ENSG00000204472.12	Lung	3.04769e-40	7.39832e-27	3.3175e-14
rs1150748	6	31804139	AIF1	ENSG00000204472	chr6:31615736:31616104:clu_31235:ENSG00000204472.12	Spleen	1.92712e-21	4.67813e-08	3.41115e-14
rs1150748	6	31804139	AIF1	ENSG00000204472	chr6:31615736:31616022:clu_28893:ENSG00000204472.12	Whole_Blood	1.02266e-167	2.48254e-154	3.52179e-14
rs1150748	6	31804139	NCR3	ENSG00000204475	chr6:31589388:31589526:clu_28881:ENSG00000204475.9	Whole_Blood	1.66207e-80	4.03471e-67	4.11943e-14
rs1150748	6	31804139	HLA-C	ENSG00000204525	chr6:31270085:31270210:clu_28571:ENSG00000204525.16	Cells_Cultured_fibroblasts	4.64395e-135	1.12733e-121	4.11943e-14
rs1150748	6	31804139	HLA-C	ENSG00000204525	chr6:31270085:31270210:clu_31707:ENSG00000204525.16	Muscle_Skeletal	2.56599e-224	6.22898e-211	4.11943e-14
rs1150748	6	31804139	CCHCR1	ENSG00000204536	chr6:31151122:31156731:clu_31712:ENSG00000204536.13	Artery_Aorta	8.86819e-33	2.15277e-19	4.11943e-14
rs1150748	6	31804139	CCHCR1	ENSG00000204536	chr6:31151122:31156731:clu_32911:ENSG00000204536.13	Artery_Tibial	5.03459e-35	1.22215e-21	4.11943e-14
rs1150748	6	31804139	CCHCR1	ENSG00000204536	chr6:31151122:31156731:clu_34949:ENSG00000204536.13	Colon_Transverse	1.85926e-34	4.5134e-21	4.11943e-14
rs1150748	6	31804139	CCHCR1	ENSG00000204536	chr6:31151122:31156731:clu_31603:ENSG00000204536.13	Esophagus_Gastroesophageal_Junction	4.19439e-33	1.0182e-19	4.11943e-14
rs1150748	6	31804139	CCHCR1	ENSG00000204536	chr6:31151122:31156731:clu_33315:ENSG00000204536.13	Esophagus_Mucosa	3.27255e-42	7.94418e-29	4.11943e-14
rs1150748	6	31804139	CCHCR1	ENSG00000204536	chr6:31151122:31156731:clu_33029:ENSG00000204536.13	Esophagus_Muscularis	1.49776e-34	3.63585e-21	4.11943e-14
rs1150748	6	31804139	CCHCR1	ENSG00000204536	chr6:31151122:31156731:clu_31696:ENSG00000204536.13	Muscle_Skeletal	1.13682e-35	2.75965e-22	4.11943e-14
rs1150748	6	31804139	CCHCR1	ENSG00000204536	chr6:31151122:31156731:clu_31194:ENSG00000204536.13	Spleen	2.31291e-24	5.61463e-11	4.11943e-14
rs1150748	6	31804139	CCHCR1	ENSG00000204536	chr6:31151122:31156731:clu_38261:ENSG00000204536.13	Thyroid	1.29166e-40	3.13553e-27	4.11943e-14
rs1150748	6	31804139	HLA-S	ENSG00000225851	chr6:31269173:31269338:clu_38244:ENSG00000225851.1	Thyroid	5.67782e-35	1.3783e-21	4.11943e-14
rs1150748	6	31804139	HLA-S	ENSG00000225851	chr6:31269173:31382241:clu_28830:ENSG00000225851.1	Whole_Blood	8.9189e-168	2.16508e-154	4.11943e-14
rs1150748	6	31804139	CYP21A2	ENSG00000231852	chr6:32006077:32006366:clu_28794:ENSG00000231852.6	Adrenal_Gland	1.59022e-294	3.86028e-281	4.11943e-14
rs1150748	6	31804139	CYP21A2	ENSG00000231852	chr6:32040584:32040668:clu_32548:ENSG00000231852.6	Colon_Sigmoid	6.55935e-18	0.000159229	2.97136e-14
rs1150748	6	31804139	CYP21A2	ENSG00000231852	chr6:32040584:32040668:clu_35111:ENSG00000231852.6	Colon_Transverse	5.64244e-16	0.0136971	3.36629e-14
rs1150748	6	31804139	CYP21A2	ENSG00000231852	chr6:32040584:32040668:clu_33184:ENSG00000231852.6	Esophagus_Muscularis	2.1658e-21	5.25752e-08	4.11855e-14
rs1150748	6	31804139	CYP21A2	ENSG00000231852	chr6:32006077:32006366:clu_24896:ENSG00000231852.6	Liver	2.41227e-49	5.85584e-36	4.11943e-14
rs1150748	6	31804139	HLA-B	ENSG00000234745	chr6:31270085:31270210:clu_28571:ENSG00000234745.10	Cells_Cultured_fibroblasts	4.64395e-135	1.12733e-121	4.11943e-14
rs1150748	6	31804139	HLA-B	ENSG00000234745	chr6:31270085:31270210:clu_31707:ENSG00000234745.10	Muscle_Skeletal	2.56599e-224	6.22898e-211	4.11943e-14
rs1150748	6	31804139	HLA-DQA2	ENSG00000237541	chr6:32637540:32641310:clu_35070:ENSG00000237541.3	Adipose_Visceral_Omentum	6.95989e-28	1.55683e-14	4.47054e-14
rs1150748	6	31804139	HLA-DQA2	ENSG00000237541	chr6:32637540:32641310:clu_28881:ENSG00000237541.3	Adrenal_Gland	4.87516e-18	0.000109051	4.46769e-14
rs1150748	6	31804139	HLA-DQA2	ENSG00000237541	chr6:32637540:32641310:clu_31917:ENSG00000237541.3	Artery_Aorta	4.77332e-19	1.06773e-05	4.44558e-14
rs1150748	6	31804139	HLA-DQA2	ENSG00000237541	chr6:32637540:32641310:clu_29923:ENSG00000237541.3	Artery_Coronary	4.2613e-17	0.000953196	4.44351e-14
rs1150748	6	31804139	HLA-DQA2	ENSG00000237541	chr6:32637540:32641310:clu_33138:ENSG00000237541.3	Artery_Tibial	4.2471e-25	9.5002e-12	4.47054e-14
rs1150748	6	31804139	HLA-DQA2	ENSG00000237541	chr6:32637540:32641310:clu_36530:ENSG00000237541.3	Breast_Mammary_Tissue	1.10586e-23	2.47365e-10	4.47054e-14
rs1150748	6	31804139	HLA-DQA2	ENSG00000237541	chr6:32637540:32641310:clu_35194:ENSG00000237541.3	Colon_Transverse	5.65797e-17	0.00126561	3.84428e-14
rs1150748	6	31804139	HLA-DQA2	ENSG00000237541	chr6:32637540:32641310:clu_31826:ENSG00000237541.3	Esophagus_Gastroesophageal_Junction	1.90246e-17	0.000425555	4.40288e-14
rs1150748	6	31804139	HLA-DQA2	ENSG00000237541	chr6:32637540:32641310:clu_33543:ENSG00000237541.3	Esophagus_Mucosa	1.10837e-19	2.47927e-06	4.46844e-14
rs1150748	6	31804139	HLA-DQA2	ENSG00000237541	chr6:32637540:32641310:clu_33263:ENSG00000237541.3	Esophagus_Muscularis	6.46114e-23	1.44527e-09	4.47054e-14
rs1150748	6	31804139	HLA-DQA2	ENSG00000237541	chr6:32637540:32641310:clu_31908:ENSG00000237541.3	Muscle_Skeletal	1.05093e-19	2.3508e-06	4.46982e-14
rs1150748	6	31804139	HLA-DQA2	ENSG00000237541	chr6:32637540:32641310:clu_37174:ENSG00000237541.3	Nerve_Tibial	3.62543e-20	8.1096e-07	4.45557e-14
rs1150748	6	31804139	HLA-DQA2	ENSG00000237541	chr6:32637540:32641310:clu_29101:ENSG00000237541.3	Pancreas	2.86299e-16	0.00640412	1.22469e-14
rs1150748	6	31804139	HLA-DQA2	ENSG00000237541	chr6:32746072:32746240:clu_36162:ENSG00000237541.3	Skin_Not_Sun_Exposed_Suprapubic	1.48865e-18	3.32992e-05	4.46799e-14
rs1150748	6	31804139	HLA-DQA2	ENSG00000237541	chr6:32637540:32641310:clu_37001:ENSG00000237541.3	Skin_Sun_Exposed_Lower_leg	5.17905e-27	1.15848e-13	4.47054e-14
rs1150748	6	31804139	HLA-DQA2	ENSG00000237541	chr6:32637540:32745159:clu_31411:ENSG00000237541.3	Spleen	3.46644e-23	7.75396e-10	4.47048e-14
rs1150748	6	31804139	HLA-DQA2	ENSG00000237541	chr6:32637540:32641310:clu_38515:ENSG00000237541.3	Thyroid	1.10328e-26	2.46789e-13	4.47054e-14
rs1150748	6	31804139	HLA-DQA2	ENSG00000237541	chr6:32637540:32641310:clu_29043:ENSG00000237541.3	Whole_Blood	3.26815e-51	7.31041e-38	4.47054e-14
rs6968500	7	124791668	POT1	ENSG00000128513	chr7:124827305:124835279:clu_35322:ENSG00000128513.14	Skin_Sun_Exposed_Lower_leg	1.51934e-35	0.00241657	5.81211e-33
rs6968500	7	124791668	POT1-AS1	ENSG00000224897	chr7:124993199:125020333:clu_27592:ENSG00000224897.6	Adrenal_Gland	1.32758e-39	2.11157e-07	6.28383e-33
rs6968500	7	124791668	POT1-AS1	ENSG00000224897	chr7:124993199:125020333:clu_30501:ENSG00000224897.6	Artery_Aorta	1.16538e-43	1.85357e-11	6.28512e-33
rs6968500	7	124791668	POT1-AS1	ENSG00000224897	chr7:125099513:125101960:clu_28600:ENSG00000224897.6	Artery_Coronary	7.52198e-37	0.00011964	4.35863e-33
rs6968500	7	124791668	POT1-AS1	ENSG00000224897	chr7:124940385:125020333:clu_59944:ENSG00000224897.6	Testis	1.62064e-43	2.57769e-11	6.28719e-33
rs10954213	7	128949373	IRF5	ENSG00000128604	chr7:128947056:128947230:clu_34527:ENSG00000128604.19	Adipose_Subcutaneous	2.65623e-12	0.00100391	2.56442e-09
rs10954213	7	128949373	IRF5	ENSG00000128604	chr7:128938245:128942071:clu_24527:ENSG00000128604.19	Cells_EBV-transformed_lymphocytes	4.67608e-47	1.76731e-38	2.64588e-09
rs10954213	7	128949373	IRF5	ENSG00000128604	chr7:128938245:128942071:clu_32063:ENSG00000128604.19	Esophagus_Mucosa	1.38219e-81	5.22394e-73	2.64588e-09
rs10954213	7	128949373	IRF5	ENSG00000128604	chr7:128947056:128947230:clu_36243:ENSG00000128604.19	Lung	1.1087e-18	4.19027e-10	2.50795e-09
rs10954213	7	128949373	IRF5	ENSG00000128604	chr7:128947056:128947230:clu_35590:ENSG00000128604.19	Nerve_Tibial	5.75718e-12	0.0021759	2.56883e-09
rs10954213	7	128949373	IRF5	ENSG00000128604	chr7:128938245:128942071:clu_34555:ENSG00000128604.19	Skin_Not_Sun_Exposed_Suprapubic	1.71205e-30	6.47062e-22	2.64588e-09
rs10954213	7	128949373	IRF5	ENSG00000128604	chr7:128947056:128947278:clu_35399:ENSG00000128604.19	Skin_Sun_Exposed_Lower_leg	1.02422e-15	3.871e-07	2.63931e-09
rs10954213	7	128949373	IRF5	ENSG00000128604	chr7:128947056:128947278:clu_27695:ENSG00000128604.19	Whole_Blood	1.29354e-29	4.88889e-21	2.64588e-09
rs3008267	8	257819	RPL23AP53	ENSG00000223508	chr8:213710:219290:clu_60943:ENSG00000223508.5	Adipose_Subcutaneous	3.69539e-06	0.00785683	9.65473e-05
rs3008267	8	257819	RPL23AP53	ENSG00000223508	chr8:213710:219290:clu_53775:ENSG00000223508.5	Artery_Aorta	3.06507e-07	0.000651669	5.20935e-05
rs3008267	8	257819	RPL23AP53	ENSG00000223508	chr8:213710:219290:clu_61715:ENSG00000223508.5	Breast_Mammary_Tissue	8.13835e-07	0.00173031	3.39043e-05
rs3008267	8	257819	RPL23AP53	ENSG00000223508	chr8:213710:219290:clu_48890:ENSG00000223508.5	Cells_Cultured_fibroblasts	6.40593e-09	1.36197e-05	0.000445249
rs3008267	8	257819	RPL23AP53	ENSG00000223508	chr8:213710:219290:clu_62877:ENSG00000223508.5	Nerve_Tibial	9.65762e-09	2.05332e-05	0.000391299
rs3008267	8	257819	RPL23AP53	ENSG00000223508	chr8:213710:219290:clu_62513:ENSG00000223508.5	Skin_Sun_Exposed_Lower_leg	4.51241e-09	9.59389e-06	0.000160983
rs3008267	8	257819	RPL23AP53	ENSG00000223508	chr8:213710:219290:clu_65103:ENSG00000223508.5	Thyroid	5.57754e-07	0.00118585	0.000320167
rs10958468	8	55749589	TMEM68	ENSG00000167904	chr8:55743620:55750964:clu_42995:ENSG00000167904.14	Cells_EBV-transformed_lymphocytes	8.61511e-17	3.46145e-13	0.000248826
rs10958468	8	55749589	TMEM68	ENSG00000167904	chr8:55743620:55750964:clu_57188:ENSG00000167904.14	Esophagus_Mucosa	7.2837e-11	2.9265e-07	0.000248818
rs10958468	8	55749589	TMEM68	ENSG00000167904	chr8:55756411:55762635:clu_65322:ENSG00000167904.14	Lung	1.50416e-05	0.0604354	0.000110787
rs10111287	8	94566198	VIRMA	ENSG00000164944	chr8:94527363:94529070:clu_62235:ENSG00000164944.11	Adipose_Subcutaneous	8.56201e-07	0.000982311	0.000659433
rs10111287	8	94566198	VIRMA	ENSG00000164944	chr8:94527363:94529070:clu_57401:ENSG00000164944.11	Artery_Tibial	5.93374e-07	0.000680772	0.000616402
rs10111287	8	94566198	VIRMA	ENSG00000164944	chr8:94527363:94529070:clu_62978:ENSG00000164944.11	Breast_Mammary_Tissue	9.43884e-07	0.00108291	0.000329518
rs10111287	8	94566198	VIRMA	ENSG00000164944	chr8:94527363:94529076:clu_49937:ENSG00000164944.11	Cells_Cultured_fibroblasts	9.68488e-18	1.11114e-14	0.000640231
rs10111287	8	94566198	VIRMA	ENSG00000164944	chr8:94527363:94529070:clu_65768:ENSG00000164944.11	Lung	1.11946e-06	0.00128434	0.00032331
rs10111287	8	94566198	VIRMA	ENSG00000164944	chr8:94527363:94529070:clu_62316:ENSG00000164944.11	Skin_Not_Sun_Exposed_Suprapubic	3.0826e-08	3.53663e-05	0.000460449
rs62560860	9	34077464	IL11RA	ENSG00000137070	chr9:34660600:34661482:clu_58611:ENSG00000137070.17	Adipose_Subcutaneous	2.79444e-11	0.000381498	6.85738e-09
rs62560860	9	34077464	IL11RA	ENSG00000137070	chr9:34660600:34661482:clu_51615:ENSG00000137070.17	Heart_Atrial_Appendage	9.90877e-12	0.000135275	7.22886e-08
rs62560860	9	34077464	UBAP2	ENSG00000137073	chr9:33971754:33973183:clu_56814:ENSG00000137073.21	Colon_Transverse	8.71456e-11	0.00118971	6.59976e-08
rs62560860	9	34077464	UBAP2	ENSG00000137073	chr9:33971754:33973183:clu_51265:ENSG00000137073.21	Esophagus_Gastroesophageal_Junction	5.19517e-10	0.00709245	3.70877e-08
rs62560860	9	34077464	UBAP2	ENSG00000137073	chr9:33971754:33973183:clu_53802:ENSG00000137073.21	Esophagus_Muscularis	3.45031e-14	4.71036e-07	7.21672e-08
rs62560860	9	34077464	UBAP2	ENSG00000137073	chr9:33971754:33973183:clu_62549:ENSG00000137073.21	Thyroid	2.56623e-20	3.50342e-13	7.25077e-08
rs62560860	9	34077464	UBAP1	ENSG00000165006	chr9:34179240:34216674:clu_53995:ENSG00000165006.13	Artery_Tibial	1.15296e-33	1.57403e-26	7.32493e-08
