# Supplementary material for: Validation of human telomere length multi-ancestry meta-analysis association signals identifies POP5 and KBTBD6 as human telomere length regulation genes
Source: Nat Commun. 2024 May 24;15:4417. doi: 10.1038/s41467-024-48394-y (PMC11126610; doi:10.1038/s41467-024-48394-y)
Supplement: Supplementary file 9 — Supplementary Data 6 [file 41467_2024_48394_MOESM9_ESM.xlsx]

## Sheet: Sheet1
Supplementary Table 6: All colocalization results with eQTLGen cis-eQTLs. Coloc was run using coloc_abf() with default priors except for p12 we set to 1e-6. In the text we considered PPH4 > 0.7 to be significant colocalization. The rsID references the lead SNP of the signal analyzed in each row. PPH0 is the posterior probability that there is no signal in either dataset. PPH1 is the posterior pro…
rsid	chr	pos	gene	PPH0	PPH1	PPH2	PPH3	PPH4
rs4902358	14	65075759	ENSG00000125952	2.65657161685203e-163	3.49265412243396e-161	0.00286053	0.369808	0.627332
rs113119217	15	50073451	ENSG00000104043	1.66880829691714e-308	3.21848414735843e-304	9.92320025510798e-11	0.267714	0.732286
rs12934863	16	68043168	ENSG00000167264	6.97247843737042e-306	2.42860026941125e-304	0.0129875	0.446969	0.540044
rs12934863	16	68043168	ENSG00000167261	3.1218169192431e-162	1.08731071906125e-160	0.00133069	0.0367279	0.961941
rs12934863	16	68043168	ENSG00000103067	6.02478637497669e-24	2.09588869572786e-22	0.00260857	0.0815883	0.915803
rs9939870	16	69362682	ENSG00000167264	3.49575473947602e-79	2.14014719660077e-80	0.94139	0.0576232	0.000987249
rs9939870	16	69362682	ENSG00000132604	4.03686067889256e-109	4.58560209291334e-94	2.41158677608068e-17	0.0175697	0.98243
rs9939870	16	69362682	ENSG00000167261	4.4975740132566e-13	2.62830251665526e-14	0.944368	0.0551827	0.000449713
rs12149396	16	70392835	ENSG00000132604	4.126649647014e-25	2.62776332204648e-17	1.57040382877258e-08	1	3.89169134556114e-11
rs59922886	17	8236454	ENSG00000269928	1.66726403417055e-303	9.83032641542334e-302	0.00317877	0.179247	0.817574
rs59922886	17	8236454	ENSG00000178999	1.31838571142875e-73	7.77357473350665e-72	0.00150655	0.0796417	0.918852
rs8105767	19	22032639	ENSG00000197134	1.45950523129979e-129	5.52656735087759e-103	2.65216659491507e-29	4.31341687903824e-05	0.999957
rs542948485	1	113917053	ENSG00000118655	4.140202723829e-239	4.7989530390023e-238	0.0188208	0.210447	0.770732
rs12044242	1	151398465	ENSG00000159377	3.3328116257278e-21	1.60998320778454e-18	0.00047328	0.220841	0.778686
rs131784	22	50543007	ENSG00000025708	4.93255704622171e-308	1.48138097365964e-303	1.34542079043074e-05	0.398047	0.60194
rs131784	22	50543007	ENSG00000130489	2.97151122166735e-308	8.92425609438616e-304	6.59788204518405e-06	0.190053	0.80994
rs3131064	6	30796116	ENSG00000204625	2.60713586621248e-110	1.49230484272162e-104	1.74705008997935e-06	0.999998	6.43958080747946e-10
rs3131064	6	30796116	ENSG00000234127	1.19457928460973e-85	8.32024331164793e-78	1.43574851303794e-08	0.999999	1.3285412744816e-06
rs3131064	6	30796116	ENSG00000225059	2.16175350990562e-66	1.21753538840431e-53	1.77551595665606e-13	1	4.95906147122646e-17
rs3131064	6	30796116	ENSG00000168477	1.52617466361048e-54	8.59570389826969e-42	2.67344353711359e-15	0.00510842	0.994892
rs3131064	6	30796116	ENSG00000204435	5.3537217264749e-53	3.01531747011953e-40	5.24048516632339e-14	0.288034	0.711966
rs3131064	6	30796116	ENSG00000204613	5.00105699448163e-50	7.53639062713361e-43	6.63587770847609e-08	1	1.23632939909451e-09
rs3131064	6	30796116	ENSG00000204444	3.24045624864064e-34	1.82508633001323e-21	1.77550845366318e-13	1	1.27917091483988e-08
rs3131064	6	30796116	ENSG00000221988	8.17808465997909e-32	4.60603982129753e-19	1.68125051824352e-13	0.946373	0.0536267
rs3131064	6	30796116	ENSG00000241404	4.12228988039506e-16	0.00232175	3.56511969570947e-14	0.192744	0.804934
rs1150748	6	31804139	ENSG00000168477	1.9324355710281e-131	4.33382295469589e-118	4.45896288618369e-14	1	2.54996262554433e-14
rs1150748	6	31804139	ENSG00000225059	5.42896811374504e-67	1.21753538840444e-53	4.45898178028267e-14	1	1.24540501394007e-17
rs1150748	6	31804139	ENSG00000204435	2.84754722789565e-53	6.38612004904262e-40	2.78731907470814e-14	0.621318	0.378682
rs1150748	6	31804139	ENSG00000221988	3.8237449625359e-43	8.57540773835528e-30	5.13731210533836e-15	0.106276	0.893724
rs1150748	6	31804139	ENSG00000204613	1.324601829032e-38	1.92097406532927e-31	6.89373997951501e-08	0.999747	0.0002533
rs1150748	6	31804139	ENSG00000234127	1.50582851716904e-26	1.04026651780458e-18	1.44754105757237e-08	1	2.11917435443812e-11
rs1150748	6	31804139	ENSG00000204444	8.13781906200069e-35	1.8250474990619e-21	4.45896287099529e-14	1	3.21240611064234e-09
rs1150748	6	31804139	ENSG00000241404	4.44030418711963e-29	9.9581481387175e-16	4.45896578880913e-14	1	1.72731044301047e-11
rs10958468	8	55749589	ENSG00000137574	1.86455787253829e-307	6.90014273341715e-304	0.000131241	0.480489	0.51938
rs10111287	8	94566198	ENSG00000164944	2.6043238280982e-36	1.05112352161908e-34	0.00197829	0.0705706	0.927451
rs10111287	8	94566198	ENSG00000253704	7.47033463038886e-30	3.01428957833403e-28	0.000888976	0.0261406	0.97297
rs112519582	10_101531642	10	101531642	ENSG00000148840	PPRC1	0.0122382	0.458593	0.0136982
rs112519582	10_101531642	10	101531642	ENSG00000148842	CNNM2	0.90649	0.0244426	0.0670362
rs112519582	10_101531642	10	101531642	ENSG00000148843	PDCD11	0.986754	0.00289964	0.0102982
rs112519582	10_101531642	10	101531642	ENSG00000155287	SLC25A28	0.988068	0.00268321	0.00921088
rs112519582	10_101531642	10	101531642	ENSG00000156374	PCGF6	0.788604	0.00376563	0.206532
rs112519582	10_101531642	10	101531642	ENSG00000156398	SFXN2	6.52839e-57	2.18019e-58	0.966999
rs112519582	10_101531642	10	101531642	ENSG00000166135	HIF1AN	2.28385e-271	8.71143e-270	0.0255463
rs112519582	10_101531642	10	101531642	ENSG00000166136	NDUFB8	4.61723e-13	7.51051e-12	0.0579116
rs112519582	10_101531642	10	101531642	ENSG00000166167	BTRC	3.82874e-48	1.46247e-46	0.025512
rs112519582	10_101531642	10	101531642	ENSG00000166169	POLL	6.24305e-29	2.38469e-27	0.0255111
rs112519582	10_101531642	10	101531642	ENSG00000166171	DPCD	6.53531e-25	2.49631e-23	0.0255116
rs112519582	10_101531642	10	101531642	ENSG00000166189	HPS6	1.02748e-91	3.84806e-90	0.0260064
rs112519582	10_101531642	10	101531642	ENSG00000166197	NOLC1	0.000330358	0.0123791	0.0256599
rs112519582	10_101531642	10	101531642	ENSG00000166272	WBP1L	0.00470861	0.000147909	0.964215
rs112519582	10_101531642	10	101531642	ENSG00000166275	BORCS7	1.44666e-213	4.36669e-215	0.970395
rs112519582	10_101531642	10	101531642	ENSG00000171206	TRIM8	1.82243e-164	9.48566e-166	0.95028
rs112519582	10_101531642	10	101531642	ENSG00000173915	ATP5MK	1.19521e-66	5.29422e-69	0.995323
rs112519582	10_101531642	10	101531642	ENSG00000185933	CALHM1	0.990931	0.00216402	0.00687558
rs112519582	10_101531642	10	101531642	ENSG00000186862	PDZD7	5.42961e-18	2.07264e-16	0.0255277
rs112519582	10_101531642	10	101531642	ENSG00000196072	BLOC1S2	0.485596	0.355166	0.0903391
rs112519582	10_101531642	10	101531642	ENSG00000198018	ENTPD7	0.98186	0.00527809	0.012772
rs112519582	10_101531642	10	101531642	ENSG00000198408	OGA	1.79006e-06	6.71229e-05	0.0259735
rs112519582	10_101531642	10	101531642	ENSG00000198728	LDB1	4.06612e-73	1.52371e-71	0.0259915
rs112519582	10_101531642	10	101531642	ENSG00000213277	MARCKSL1P1	0.000568484	5.37536e-06	0.989713
rs112519582	10_101531642	10	101531642	ENSG00000213341	CHUK	0.533233	0.388531	0.0445528
rs112519582	10_101531642	10	101531642	ENSG00000214435	AS3MT	6.08197e-105	1.78746e-106	0.97122
rs112519582	10_101531642	10	101531642	ENSG00000227492	CHUK-DT	0.909554	0.0221976	0.066507
rs112519582	10_101531642	10	101531642	ENSG00000230224	PHB1P9	0.889216	0.033888	0.0738395
rs112519582	10_101531642	10	101531642	ENSG00000234699		0.965038	0.00127051	0.0336225
rs112519582	10_101531642	10	101531642	ENSG00000235823	OLMALINC	0.527529	0.389741	0.0455301
rs112519582	10_101531642	10	101531642	ENSG00000236308		0.893499	0.0333161	0.0703483
rs112519582	10_101531642	10	101531642	ENSG00000243628		5.67429e-299	1.45446e-300	0.974772
rs112519582	10_101531642	10	101531642	ENSG00000269609	C10orf95-AS1	9.84037e-116	3.68276e-114	0.0260244
rs2475215	10_103900944	10	103900944	ENSG00000059915	PSD	0.900102	0.0364611	0.0606175
rs2475215	10_103900944	10	103900944	ENSG00000065613	SLK	2.06504e-188	3.19717e-126	6.45896e-63
rs2475215	10_103900944	10	103900944	ENSG00000065618	COL17A1	1.41952e-132	2.19776e-70	6.45896e-63
rs2475215	10_103900944	10	103900944	ENSG00000065621	GSTO2	1.12631e-194	1.74379e-132	6.45896e-63
rs2475215	10_103900944	10	103900944	ENSG00000076685	NT5C2	0	2.55639e-303	6.45896e-63
rs2475215	10_103900944	10	103900944	ENSG00000077150	NFKB2	0.908027	0.0323297	0.057388
rs2475215	10_103900944	10	103900944	ENSG00000107862	GBF1	0.808612	0.0256063	0.160148
rs2475215	10_103900944	10	103900944	ENSG00000107872	FBXL15	1.46542e-08	6.56142e-10	0.954881
rs2475215	10_103900944	10	103900944	ENSG00000107874	CUEDC2	0.734648	0.0331886	0.221811
rs2475215	10_103900944	10	103900944	ENSG00000107882	SUFU	0.744802	0.0514255	0.190149
rs2475215	10_103900944	10	103900944	ENSG00000107954	NEURL1	2.94946e-65	0.00456646	6.42944e-63
rs2475215	10_103900944	10	103900944	ENSG00000107957	SH3PXD2A	1.47987e-241	2.29119e-179	6.45896e-63
rs2475215	10_103900944	10	103900944	ENSG00000107960	STN1	1.20626e-125	1.86758e-63	6.45896e-63
rs2475215	10_103900944	10	103900944	ENSG00000119915	ELOVL3	0.932834	0.0257713	0.0400864
rs2475215	10_103900944	10	103900944	ENSG00000120029	ARMH3	0.993311	0.00115058	0.0055242
rs2475215	10_103900944	10	103900944	ENSG00000120051	CFAP58	1.381e-111	2.13811e-49	6.45896e-63
rs2475215	10_103900944	10	103900944	ENSG00000120055	C10orf95	0.886408	0.0422246	0.0676794
rs2475215	10_103900944	10	103900944	ENSG00000138107	ACTR1A	2.30564e-18	1.19882e-19	0.949506
rs2475215	10_103900944	10	103900944	ENSG00000138111	MFSD13A	1.96222e-66	9.8808e-68	0.951363
rs2475215	10_103900944	10	103900944	ENSG00000138172	CALHM2	0	1.55191e-297	6.45896e-63
rs2475215	10_103900944	10	103900944	ENSG00000138175	ARL3	9.26205e-29	6.67684e-29	0.580952
rs2475215	10_103900944	10	103900944	ENSG00000148795	CYP17A1	1.41689e-21	4.67035e-05	3.03366e-17
rs2475215	10_103900944	10	103900944	ENSG00000148834	GSTO1	3.35811e-176	5.19914e-114	6.45896e-63
rs2475215	10_103900944	10	103900944	ENSG00000148835	TAF5	5.17006e-63	0.800447	1.28447e-63
rs2475215	10_103900944	10	103900944	ENSG00000148840	PPRC1	0.94612	0.0184661	0.0346139
rs2475215	10_103900944	10	103900944	ENSG00000148841	ITPRIP	3.82906e-162	5.92829e-100	6.45896e-63
rs2475215	10_103900944	10	103900944	ENSG00000148842	CNNM2	2.88864e-67	4.47229e-05	6.45867e-63
rs2475215	10_103900944	10	103900944	ENSG00000148843	PDCD11	2.21226e-65	0.0034251	6.43682e-63
rs2475215	10_103900944	10	103900944	ENSG00000156374	PCGF6	7.135e-107	1.10467e-44	6.45896e-63
rs2475215	10_103900944	10	103900944	ENSG00000156384	SFR1	4.19409e-98	6.49344e-36	6.45896e-63
rs2475215	10_103900944	10	103900944	ENSG00000156395	SORCS3	1.0338e-45	8.66194e-35	1.19349e-11
rs2475215	10_103900944	10	103900944	ENSG00000156398	SFXN2	3.93235e-42	3.96779e-39	0.000990087
rs2475215	10_103900944	10	103900944	ENSG00000166189	HPS6	0.106447	0.000548667	0.887501
rs2475215	10_103900944	10	103900944	ENSG00000166197	NOLC1	0.923948	0.0183004	0.0564881
rs2475215	10_103900944	10	103900944	ENSG00000166272	WBP1L	2.58467e-34	2.91394e-22	8.87002e-13
rs2475215	10_103900944	10	103900944	ENSG00000166275	BORCS7	0	1.03733e-304	1.13012e-37
rs2475215	10_103900944	10	103900944	ENSG00000171206	TRIM8	9.99817e-32	7.50599e-32	0.570462
rs2475215	10_103900944	10	103900944	ENSG00000173915	ATP5MK	0	1.49605e-304	6.45896e-63
rs2475215	10_103900944	10	103900944	ENSG00000185933	CALHM1	4.39894e-72	6.81059e-10	6.45896e-63
rs2475215	10_103900944	10	103900944	ENSG00000198728	LDB1	0.791421	0.0145175	0.190251
rs2475215	10_103900944	10	103900944	ENSG00000213260	YWHAZP5	0.977686	0.00471995	0.0174878
rs2475215	10_103900944	10	103900944	ENSG00000213277	MARCKSL1P1	2.36698e-91	3.66464e-29	6.45896e-63
rs2475215	10_103900944	10	103900944	ENSG00000214435	AS3MT	0	1.25521e-304	4.57173e-49
rs2475215	10_103900944	10	103900944	ENSG00000228261	ITPRIP-AS1	5.02805e-63	0.778461	1.39807e-63
rs2475215	10_103900944	10	103900944	ENSG00000231233	CFAP58-DT	1.98924e-265	3.07982e-203	6.45896e-63
rs2475215	10_103900944	10	103900944	ENSG00000234699		7.36461e-69	1.14022e-06	6.45896e-63
rs2475215	10_103900944	10	103900944	ENSG00000243628		5.33677e-42	1.07355e-43	0.978833
rs2475215	10_103900944	10	103900944	ENSG00000260461		4.68541e-118	7.25411e-56	6.45896e-63
rs2475215	10_103900944	10	103900944	ENSG00000266852	MIR4482	4.44014e-106	6.87438e-44	6.45896e-63
rs2475215	10_103900944	10	103900944	ENSG00000269609	C10orf95-AS1	3.88178e-28	9.23182e-30	0.97568
rs12241155	10_106993939	10	106993939	ENSG00000213260	YWHAZP5	0.796503	0.0649768	0.12761
rs3736462	10_5762492	10	5762492	ENSG00000057608	GDI2	1.37513e-307	2.2572e-302	6.09218e-06
rs3736462	10_5762492	10	5762492	ENSG00000065675	PRKCQ	1.99528e-71	3.27512e-66	6.09219e-06
rs3736462	10_5762492	10	5762492	ENSG00000108021	TASOR2	3.6674e-19	6.0198e-14	6.09219e-06
rs3736462	10_5762492	10	5762492	ENSG00000134452	FBH1	0	1.95012e-303	6.09219e-06
rs3736462	10_5762492	10	5762492	ENSG00000134453	RBM17	2.74416e-74	4.50435e-69	6.09219e-06
rs3736462	10_5762492	10	5762492	ENSG00000134460	IL2RA	3.91421e-54	6.42492e-49	6.09219e-06
rs3736462	10_5762492	10	5762492	ENSG00000134461	ANKRD16	1.70485e-14	2.7984e-09	6.09219e-06
rs3736462	10_5762492	10	5762492	ENSG00000134470	IL15RA	4.44193e-308	7.29115e-303	6.09219e-06
rs3736462	10_5762492	10	5762492	ENSG00000151632	AKR1C2	0	8.65372e-304	6.09219e-06
rs3736462	10_5762492	10	5762492	ENSG00000151655	ITIH2	0.990253	0.00185902	0.00786654
rs3736462	10_5762492	10	5762492	ENSG00000165568	AKR1E2	3.46247e-112	5.68335e-107	6.09227e-06
rs3736462	10_5762492	10	5762492	ENSG00000170525	PFKFB3	3.57778e-44	5.87269e-39	6.09219e-06
rs3736462	10_5762492	10	5762492	ENSG00000173848	NET1	1.53553e-68	2.52048e-63	6.09219e-06
rs3736462	10_5762492	10	5762492	ENSG00000187134	AKR1C1	2.5437e-32	4.17531e-27	6.09219e-06
rs3736462	10_5762492	10	5762492	ENSG00000196139	AKR1C3	2.5845e-270	4.24229e-265	6.09219e-06
rs3736462	10_5762492	10	5762492	ENSG00000196326		3.93516e-36	6.45932e-31	6.09219e-06
rs3736462	10_5762492	10	5762492	ENSG00000196372	ASB13	1.42752e-148	2.34318e-143	6.09219e-06
rs3736462	10_5762492	10	5762492	ENSG00000198610	AKR1C4	2.6457e-14	4.34274e-09	6.09219e-06
rs3736462	10_5762492	10	5762492	ENSG00000198879	SFMBT2	0.91799	0.020202	0.0603751
rs3736462	10_5762492	10	5762492	ENSG00000212743	LINC02656	1.86364e-15	3.05904e-10	6.09219e-06
rs3736462	10_5762492	10	5762492	ENSG00000215244	LINC02649	3.39215e-81	5.56799e-76	6.09219e-06
rs3736462	10_5762492	10	5762492	ENSG00000215267	AKR1C7P	2.36431e-209	3.88087e-204	6.09219e-06
rs3736462	10_5762492	10	5762492	ENSG00000224034	LINC02561	1.81251e-304	2.97512e-299	6.09219e-06
rs3736462	10_5762492	10	5762492	ENSG00000225948	LINC02648	6.80376e-307	1.11679e-301	6.09219e-06
rs3736462	10_5762492	10	5762492	ENSG00000227821		0.249444	0.528198	0.0706005
rs3736462	10_5762492	10	5762492	ENSG00000232807		1.79733e-68	2.9502e-63	6.09219e-06
rs3736462	10_5762492	10	5762492	ENSG00000237943	PRKCQ-AS1	2.92428e-308	4.80002e-303	6.09219e-06
rs3736462	10_5762492	10	5762492	ENSG00000259812		7.61906e-307	1.25062e-301	6.09219e-06
rs3758526	10_94344908	10	94344908	ENSG00000119969	HELLS	1.44452e-56	1.25077e-58	0.99108
rs3758526	10_94344908	10	94344908	ENSG00000173145	NOC3L	5.07539e-88	4.22237e-90	0.991437
rs7923385	10_97357340	10	97357340	ENSG00000052749	RRP12	2.39589e-306	6.67909e-305	0.0249651
rs7923385	10_97357340	10	97357340	ENSG00000059573	ALDH18A1	0.639286	0.00682674	0.349038
rs7923385	10_97357340	10	97357340	ENSG00000077147	TM9SF3	7.62197e-07	2.1168e-05	0.0347537
rs7923385	10_97357340	10	97357340	ENSG00000095585	BLNK	0.883042	0.0199856	0.0946981
rs7923385	10_97357340	10	97357340	ENSG00000095637	SORBS1	0.987484	0.00308659	0.00938797
rs7923385	10_97357340	10	97357340	ENSG00000107443	CCNJ	0.904053	0.021375	0.072724
rs7923385	10_97357340	10	97357340	ENSG00000107447	DNTT	1.6322e-26	5.5535e-28	0.96621
rs7923385	10_97357340	10	97357340	ENSG00000107521	HPS1	2.60824e-108	3.01807e-109	0.895421
rs7923385	10_97357340	10	97357340	ENSG00000119943	PYROXD2	1.18449e-15	1.18964e-14	0.0905498
rs7923385	10_97357340	10	97357340	ENSG00000119977	TCTN3	0.000179835	2.35926e-06	0.982504
rs7923385	10_97357340	10	97357340	ENSG00000119986	AVPI1	2.34109e-76	6.52342e-75	0.0346432
rs7923385	10_97357340	10	97357340	ENSG00000120057	SFRP5	2.5267e-29	7.02515e-28	0.0347174
rs7923385	10_97357340	10	97357340	ENSG00000138131	LOXL4	2.47058e-08	6.87985e-07	0.0346651
rs7923385	10_97357340	10	97357340	ENSG00000138185	ENTPD1	3.27515e-07	6.10729e-09	0.980166
rs7923385	10_97357340	10	97357340	ENSG00000155229	MMS19	1.67794e-56	4.6751e-55	0.0346471
rs7923385	10_97357340	10	97357340	ENSG00000155252	PI4K2A	1.00014e-28	2.78715e-27	0.0346407
rs7923385	10_97357340	10	97357340	ENSG00000155254	MARVELD1	6.24274e-23	1.73632e-21	0.0347056
rs7923385	10_97357340	10	97357340	ENSG00000155256	ZFYVE27	8.09483e-54	2.25539e-52	0.034647
rs7923385	10_97357340	10	97357340	ENSG00000155265	GOLGA7B	5.81811e-80	1.62083e-78	0.0346515
rs7923385	10_97357340	10	97357340	ENSG00000155629	PIK3AP1	3.07184e-44	8.5508e-43	0.0346773
rs7923385	10_97357340	10	97357340	ENSG00000155640		0.000634879	0.0176923	0.0340056
rs7923385	10_97357340	10	97357340	ENSG00000165879	FRAT1	5.60475e-306	1.56238e-304	0.0201818
rs7923385	10_97357340	10	97357340	ENSG00000165886	UBTD1	2.45031e-13	6.82919e-12	0.0346358
rs7923385	10_97357340	10	97357340	ENSG00000165887	ANKRD2	0.0275274	0.767131	0.0070966
rs7923385	10_97357340	10	97357340	ENSG00000166024	R3HCC1L	1.01701e-304	2.83235e-303	0.0346619
rs7923385	10_97357340	10	97357340	ENSG00000171160	MORN4	2.48563e-167	6.92696e-166	0.0346399
rs7923385	10_97357340	10	97357340	ENSG00000171307	ZDHHC16	5.85075e-10	1.63079e-08	0.0346338
rs7923385	10_97357340	10	97357340	ENSG00000171311	EXOSC1	3.86608e-77	1.07766e-75	0.034317
rs7923385	10_97357340	10	97357340	ENSG00000171314	PGAM1	6.5444e-175	1.82014e-173	0.0347068
rs7923385	10_97357340	10	97357340	ENSG00000177853	ZNF518A	0.810565	0.0221175	0.162647
rs7923385	10_97357340	10	97357340	ENSG00000181274	FRAT2	2.55713e-306	7.12836e-305	0.0243155
rs7923385	10_97357340	10	97357340	ENSG00000188649	CC2D2B	0.898513	0.0195317	0.0800817
rs7923385	10_97357340	10	97357340	ENSG00000196233	LCOR	0.000380963	0.0106154	0.0342615
rs7923385	10_97357340	10	97357340	ENSG00000200737		0.0015177	0.0420559	0.0333064
rs7923385	10_97357340	10	97357340	ENSG00000213390	ARHGAP19	2.14996e-305	5.99255e-304	0.0346335
rs7923385	10_97357340	10	97357340	ENSG00000224474		3.09889e-07	8.5871e-06	0.0348291
rs7923385	10_97357340	10	97357340	ENSG00000225850		5.53824e-55	1.54029e-53	0.0347056
rs7923385	10_97357340	10	97357340	ENSG00000226688	ENTPD1-AS1	0.917263	0.0177951	0.0636006
rs7923385	10_97357340	10	97357340	ENSG00000229417	NPM1P25	0.872267	0.0224851	0.10246
rs7923385	10_97357340	10	97357340	ENSG00000231025		0.000132484	0.00368654	0.0345561
rs7923385	10_97357340	10	97357340	ENSG00000231970		7.46228e-07	2.07441e-05	0.0347208
rs7923385	10_97357340	10	97357340	ENSG00000236552	RPL13AP5	0.0289699	0.804982	0.00568898
rs7923385	10_97357340	10	97357340	ENSG00000237169	RPL12P27	1.00056e-21	2.78268e-20	0.0347079
rs7923385	10_97357340	10	97357340	ENSG00000269783		0.00577139	0.160491	0.0288957
rs11190126	10_99512032	10	99512032	ENSG00000014919	COX15	0.241613	0.00446603	0.739052
rs11190126	10_99512032	10	99512032	ENSG00000023839	ABCC2	0.0064587	0.000119384	0.785206
rs11190126	10_99512032	10	99512032	ENSG00000075826	SEC31B	3.02103e-304	5.58413e-306	0.981249
rs11190126	10_99512032	10	99512032	ENSG00000095485	CWF19L1	2.61236e-303	4.82873e-305	0.979761
rs11190126	10_99512032	10	99512032	ENSG00000099194	SCD	1.17659e-44	2.17484e-46	0.981426
rs11190126	10_99512032	10	99512032	ENSG00000107554	DNMBP	1.01488e-07	1.87593e-09	0.979827
rs11190126	10_99512032	10	99512032	ENSG00000107566	ERLIN1	4.33018e-52	8.00398e-54	0.981055
rs11190126	10_99512032	10	99512032	ENSG00000107593	PKD2L1	2.26246e-301	4.18197e-303	0.981451
rs11190126	10_99512032	10	99512032	ENSG00000120053	GOT1	0.973969	0.0117275	0.0140827
rs11190126	10_99512032	10	99512032	ENSG00000155287	SLC25A28	0.2061	0.00380959	0.774477
rs11190126	10_99512032	10	99512032	ENSG00000166135	HIF1AN	2.50207e-269	4.62487e-271	0.98127
rs11190126	10_99512032	10	99512032	ENSG00000196072	BLOC1S2	3.01335e-25	5.56993e-27	0.981611
rs11190126	10_99512032	10	99512032	ENSG00000213341	CHUK	8.18021e-27	1.51204e-28	0.979612
rs11190126	10_99512032	10	99512032	ENSG00000227492	CHUK-DT	4.22592e-13	4.18291e-15	0.989987
rs11190126	10_99512032	10	99512032	ENSG00000230224	PHB1P9	7.08627e-24	7.28868e-26	0.989577
rs582297	11_108294680	11	108294680	ENSG00000075239	ACAT1	7.38973e-242	8.77328e-221	8.423e-22
rs582297	11_108294680	11	108294680	ENSG00000110660	SLC35F2	1.5061e-165	1.78808e-144	8.423e-22
rs582297	11_108294680	11	108294680	ENSG00000110723	EXPH5	5.75741e-190	6.83534e-169	8.423e-22
rs582297	11_108294680	11	108294680	ENSG00000137760	ALKBH8	2.09812e-148	2.49094e-127	8.423e-22
rs582297	11_108294680	11	108294680	ENSG00000149289	ZC3H12C	0.995031	0.000620023	0.0043423
rs582297	11_108294680	11	108294680	ENSG00000149308	NPAT	3.82004e-86	4.53525e-65	8.42272e-22
rs582297	11_108294680	11	108294680	ENSG00000149311	ATM	1.38883e-33	1.64885e-12	8.423e-22
rs582297	11_108294680	11	108294680	ENSG00000152404	CWF19L2	0	7.60483e-304	8.423e-22
rs582297	11_108294680	11	108294680	ENSG00000166266	CUL5	0	1.43004e-297	8.423e-22
rs582297	11_108294680	11	108294680	ENSG00000166323	C11orf65	4.84656e-27	5.75396e-06	8.42295e-22
rs582297	11_108294680	11	108294680	ENSG00000178105	DDX10	8.32598e-106	9.88482e-85	8.423e-22
rs582297	11_108294680	11	108294680	ENSG00000178202	POGLUT3	0	6.11877e-304	8.423e-22
rs582297	11_108294680	11	108294680	ENSG00000179331	RAB39A	6.84623e-22	0.812802	1.57241e-22
rs582297	11_108294680	11	108294680	ENSG00000261098		3.3732e-123	4.00469e-102	8.42314e-22
rs74892322	12_120533371	12	120533371	ENSG00000022840	RNF10	7.56027e-266	1.3642e-263	0.00551134
rs74892322	12_120533371	12	120533371	ENSG00000088986	DYNLL1	1.15406e-09	2.08241e-07	0.00551138
rs74892322	12_120533371	12	120533371	ENSG00000089041	P2RX7	1.31507e-268	2.3729e-266	0.00551149
rs74892322	12_120533371	12	120533371	ENSG00000089053	ANAPC5	2.66659e-127	4.81115e-125	0.00551196
rs74892322	12_120533371	12	120533371	ENSG00000089094	KDM2B	0.00451353	0.64136	0.00246917
rs74892322	12_120533371	12	120533371	ENSG00000089154	GCN1	2.97849e-305	5.37396e-303	0.0055119
rs74892322	12_120533371	12	120533371	ENSG00000089157	RPLP0	2.92322e-13	5.27431e-11	0.00551179
rs74892322	12_120533371	12	120533371	ENSG00000089159	PXN	8.45861e-12	1.52606e-09	0.00551219
rs74892322	12_120533371	12	120533371	ENSG00000089163	SIRT4	1.36652e-177	2.46566e-175	0.00551118
rs74892322	12_120533371	12	120533371	ENSG00000110801	PSMD9	0.0485898	0.00235693	0.904872
rs74892322	12_120533371	12	120533371	ENSG00000110871	COQ5	1.14154e-306	2.05984e-304	0.00551136
rs74892322	12_120533371	12	120533371	ENSG00000110917	MLEC	2.30908e-133	4.16649e-131	0.00551147
rs74892322	12_120533371	12	120533371	ENSG00000110931	CAMKK2	9.94476e-306	1.79438e-303	0.00551159
rs74892322	12_120533371	12	120533371	ENSG00000110987	BCL7A	0.0495577	0.00121792	0.926215
rs74892322	12_120533371	12	120533371	ENSG00000111725	PRKAB1	4.56297e-104	8.23105e-102	0.00551303
rs74892322	12_120533371	12	120533371	ENSG00000111737	RAB35	4.67567e-06	0.000843598	0.00550728
rs74892322	12_120533371	12	120533371	ENSG00000111775	COX6A1	0.00276721	0.499261	0.00272059
rs74892322	12_120533371	12	120533371	ENSG00000111786	SRSF9	1.69587e-16	3.05972e-14	0.00551199
rs74892322	12_120533371	12	120533371	ENSG00000122966	CIT	0.00396731	0.715669	0.00154186
rs74892322	12_120533371	12	120533371	ENSG00000122971	ACADS	8.55416e-08	1.54355e-05	0.00551124
rs74892322	12_120533371	12	120533371	ENSG00000123009	NME2P1	0.00456864	0.824326	0.000936474
rs74892322	12_120533371	12	120533371	ENSG00000130779	CLIP1	0.983856	0.00528091	0.0107792
rs74892322	12_120533371	12	120533371	ENSG00000135100	HNF1A	3.71335e-27	6.70045e-25	0.00551101
rs74892322	12_120533371	12	120533371	ENSG00000135114	OASL	8.39058e-306	1.51402e-303	0.00551138
rs74892322	12_120533371	12	120533371	ENSG00000135124	P2RX4	6.80542e-306	1.22794e-303	0.00551156
rs74892322	12_120533371	12	120533371	ENSG00000135127	BICDL1	3.69295e-25	6.6628e-23	0.00551208
rs74892322	12_120533371	12	120533371	ENSG00000139714	MORN3	2.0868e-30	9.02712e-32	0.957658
rs74892322	12_120533371	12	120533371	ENSG00000139718	SETD1B	0.817002	0.041127	0.134829
rs74892322	12_120533371	12	120533371	ENSG00000139719	VPS33A	0.952365	0.0105021	0.0366209
rs74892322	12_120533371	12	120533371	ENSG00000139725	RHOF	0.732312	0.0375808	0.218646
rs74892322	12_120533371	12	120533371	ENSG00000157782	CABP1	1.03894e-81	1.8747e-79	0.00551134
rs74892322	12_120533371	12	120533371	ENSG00000157837	SPPL3	4.68394e-145	8.45189e-143	0.00551134
rs74892322	12_120533371	12	120533371	ENSG00000157895	C12orf43	8.38791e-305	1.51353e-302	0.00551138
rs74892322	12_120533371	12	120533371	ENSG00000158023	CFAP251	0.128706	0.0045248	0.831689
rs74892322	12_120533371	12	120533371	ENSG00000158104	HPD	4.05991e-14	1.54042e-15	0.962914
rs74892322	12_120533371	12	120533371	ENSG00000158113	LRRC43	0.959586	0.0136564	0.0263154
rs74892322	12_120533371	12	120533371	ENSG00000167272	POP5	6.79574e-234	1.22625e-231	0.00551133
rs74892322	12_120533371	12	120533371	ENSG00000170633	RNF34	4.01125e-291	7.23692e-289	0.0055122
rs74892322	12_120533371	12	120533371	ENSG00000170855	TRIAP1	9.0875e-09	1.63976e-06	0.00551142
rs74892322	12_120533371	12	120533371	ENSG00000175727	MLXIP	0.928886	0.0126605	0.0575942
rs74892322	12_120533371	12	120533371	ENSG00000175970	UNC119B	8.03032e-205	1.44899e-202	0.00551147
rs74892322	12_120533371	12	120533371	ENSG00000176383	B3GNT4	0.948857	0.0120932	0.0384589
rs74892322	12_120533371	12	120533371	ENSG00000182500		1.97285e-26	1.12485e-27	0.945204
rs74892322	12_120533371	12	120533371	ENSG00000184047	DIABLO	0.92013	0.0112909	0.0676502
rs74892322	12_120533371	12	120533371	ENSG00000188735	TMEM120B	0.862792	0.0343414	0.0987558
rs74892322	12_120533371	12	120533371	ENSG00000202538	RNU4-2	0.0044902	0.787407	0.00116305
rs74892322	12_120533371	12	120533371	ENSG00000212694	LINC01089	4.33592e-71	2.19217e-72	0.951357
rs74892322	12_120533371	12	120533371	ENSG00000213144		0.959036	0.00499155	0.0357376
rs74892322	12_120533371	12	120533371	ENSG00000219355	RPL31P52	0.000181239	0.0301847	0.00251981
rs74892322	12_120533371	12	120533371	ENSG00000240925	RPS20P31	0.00505084	0.841156	0.000892433
rs74892322	12_120533371	12	120533371	ENSG00000248008	NRAV	0.00118459	0.213749	0.00432548
rs74892322	12_120533371	12	120533371	ENSG00000255857	PXN-AS1	0.0033322	0.601212	0.00189301
rs74892322	12_120533371	12	120533371	ENSG00000256392		0.308527	0.0152062	0.644214
rs74892322	12_120533371	12	120533371	ENSG00000256742	KDM2B-DT	0.516815	0.348422	0.0796443
rs74892322	12_120533371	12	120533371	ENSG00000257020		0.891813	0.0298858	0.0755308
rs74892322	12_120533371	12	120533371	ENSG00000257218	GATC	1.71198e-304	3.08912e-302	0.00551142
rs74892322	12_120533371	12	120533371	ENSG00000261827		1.82789e-41	3.29782e-39	0.00551214
rs28755851	12_123001735	12	123001735	ENSG00000033030	ZCCHC8	1.76597e-17	2.61449e-15	0.00593933
rs28755851	12_123001735	12	123001735	ENSG00000051825	MPHOSPH9	5.44873e-69	8.0673e-67	0.0049356
rs28755851	12_123001735	12	123001735	ENSG00000086598	TMED2	6.86081e-73	1.01414e-70	0.00671965
rs28755851	12_123001735	12	123001735	ENSG00000111328	CDK2AP1	3.6268e-305	5.37003e-303	0.00670846
rs28755851	12_123001735	12	123001735	ENSG00000111358	GTF2H3	2.55914e-57	3.77159e-55	0.00673954
rs28755851	12_123001735	12	123001735	ENSG00000111361	EIF2B1	2.27366e-306	3.35213e-304	0.00673702
rs28755851	12_123001735	12	123001735	ENSG00000111364	DDX55	1.05835e-305	1.56042e-303	0.00673678
rs28755851	12_123001735	12	123001735	ENSG00000119242	CCDC92	1.63185e-101	2.40437e-99	0.00674124
rs28755851	12_123001735	12	123001735	ENSG00000130779	CLIP1	6.8396e-09	9.8986e-07	0.00686222
rs28755851	12_123001735	12	123001735	ENSG00000130783	CCDC62	1.48239e-24	2.19485e-22	0.00670861
rs28755851	12_123001735	12	123001735	ENSG00000130787	HIP1R	6.01895e-27	8.91184e-25	0.00670855
rs28755851	12_123001735	12	123001735	ENSG00000130921	MTRFR	8.64854e-21	1.28057e-18	0.00670833
rs28755851	12_123001735	12	123001735	ENSG00000139697	SBNO1	1.50827e-44	2.23327e-42	0.00669095
rs28755851	12_123001735	12	123001735	ENSG00000139719	VPS33A	2.0151e-10	2.48227e-08	0.00805247
rs28755851	12_123001735	12	123001735	ENSG00000139722	VPS37B	3.38209e-232	5.00768e-230	0.00670849
rs28755851	12_123001735	12	123001735	ENSG00000139726	DENR	1.96624e-77	2.91122e-75	0.0067086
rs28755851	12_123001735	12	123001735	ENSG00000150967	ABCB9	5.25562e-246	7.78182e-244	0.00581846
rs28755851	12_123001735	12	123001735	ENSG00000150977	RILPL2	1.93778e-244	2.86922e-242	0.00670837
rs28755851	12_123001735	12	123001735	ENSG00000158113	LRRC43	0.000506773	0.0475836	0.0100304
rs28755851	12_123001735	12	123001735	ENSG00000168778	TCTN2	1.77256e-97	2.61215e-95	0.00674008
rs28755851	12_123001735	12	123001735	ENSG00000175727	MLXIP	2.63435e-07	7.17058e-06	0.0354338
rs28755851	12_123001735	12	123001735	ENSG00000179195	ZNF664	1.71677e-92	2.28972e-90	0.00744194
rs28755851	12_123001735	12	123001735	ENSG00000182196	ARL6IP4	3.28956e-115	4.87077e-113	0.00641806
rs28755851	12_123001735	12	123001735	ENSG00000182782	HCAR2	2.53805e-28	3.75778e-26	0.00670878
rs28755851	12_123001735	12	123001735	ENSG00000183955	KMT5A	7.41143e-302	1.09732e-299	0.00670871
rs28755851	12_123001735	12	123001735	ENSG00000184047	DIABLO	4.16356e-10	4.35501e-08	0.00946941
rs28755851	12_123001735	12	123001735	ENSG00000184209	SNRNP35	1.95513e-16	2.89487e-14	0.00656337
rs28755851	12_123001735	12	123001735	ENSG00000184445	KNTC1	2.87855e-87	4.26178e-85	0.00670869
rs28755851	12_123001735	12	123001735	ENSG00000185344	ATP6V0A2	5.01828e-37	7.39516e-35	0.00674015
rs28755851	12_123001735	12	123001735	ENSG00000188026	RILPL1	1.01411e-123	1.50148e-121	0.00670862
rs28755851	12_123001735	12	123001735	ENSG00000196917	HCAR1	1.38038e-103	2.04376e-101	0.00670883
rs28755851	12_123001735	12	123001735	ENSG00000212694	LINC01089	1.34191e-18	9.44204e-19	0.586298
rs28755851	12_123001735	12	123001735	ENSG00000235423		4.63043e-47	6.85567e-45	0.00670883
rs28755851	12_123001735	12	123001735	ENSG00000247373	TMED2-DT	1.04847e-198	1.55026e-196	0.00671771
rs28755851	12_123001735	12	123001735	ENSG00000255398	HCAR3	1.22346e-305	1.81143e-303	0.00670875
rs28755851	12_123001735	12	123001735	ENSG00000256092	SBNO1-AS1	5.99001e-304	8.86922e-302	0.00670838
rs28755851	12_123001735	12	123001735	ENSG00000256249		4.83524e-301	7.15841e-299	0.0067093
rs28755851	12_123001735	12	123001735	ENSG00000270028		1.14314e-20	1.68424e-18	0.00674151
rs1411041	13_41150640	13	41150640	ENSG00000023516	AKAP11	2.00987e-07	7.86682e-09	0.961908
rs1411041	13_41150640	13	41150640	ENSG00000102738	MRPS31	1.96274e-52	1.53038e-43	1.28252e-09
rs1411041	13_41150640	13	41150640	ENSG00000102743	SLC25A15	2.96648e-18	2.313e-09	1.28252e-09
rs1411041	13_41150640	13	41150640	ENSG00000102760	RGCC	1.94715e-110	1.51821e-101	1.28252e-09
rs1411041	13_41150640	13	41150640	ENSG00000102763	VWA8	4.60637e-59	3.59165e-50	1.28252e-09
rs1411041	13_41150640	13	41150640	ENSG00000102780	DGKH	3.99687e-15	3.11179e-06	1.28442e-09
rs1411041	13_41150640	13	41150640	ENSG00000120662	MTRF1	6.04736e-123	4.7152e-114	1.28252e-09
rs1411041	13_41150640	13	41150640	ENSG00000120688	WBP4	5.95078e-68	4.63989e-59	1.28252e-09
rs1411041	13_41150640	13	41150640	ENSG00000120690	ELF1	4.21139e-35	3.28367e-26	1.28252e-09
rs1411041	13_41150640	13	41150640	ENSG00000120696	KBTBD7	2.90922e-123	2.26836e-114	1.00508e-09
rs1411041	13_41150640	13	41150640	ENSG00000150907	FOXO1	4.7436e-13	0.000369864	1.28205e-09
rs1411041	13_41150640	13	41150640	ENSG00000168852	TPTE2P5	5.31634e-52	4.14522e-43	1.28252e-09
rs1411041	13_41150640	13	41150640	ENSG00000172766	NAA16	6.45817e-107	5.03552e-98	1.28252e-09
rs1411041	13_41150640	13	41150640	ENSG00000176268	CYCSP34	8.94269e-164	6.97273e-155	1.28252e-09
rs1411041	13_41150640	13	41150640	ENSG00000229473	RGS17P1	6.7246e-14	5.24325e-05	1.28245e-09
rs1411041	13_41150640	13	41150640	ENSG00000238651		1.24845e-151	9.49768e-143	1.25379e-09
rs1411041	13_41150640	13	41150640	ENSG00000239827	SUGT1P3	2.55516e-16	1.99229e-07	1.28252e-09
rs1411041	13_41150640	13	41150640	ENSG00000269120		9.11568e-10	0.710761	3.67039e-10
rs532687339	14_24232393	14	24232393	ENSG00000092010	PSME1	9.3104e-54	2.9567e-50	0.000314792
rs532687339	14_24232393	14	24232393	ENSG00000092036	HAUS4	0.950474	0.00771274	0.0414308
rs532687339	14_24232393	14	24232393	ENSG00000092068	SLC7A8	0.871652	0.0131427	0.113393
rs532687339	14_24232393	14	24232393	ENSG00000092096	SLC22A17	0.000279339	0.887075	3.28937e-05
rs532687339	14_24232393	14	24232393	ENSG00000092098	RNF31	1.99653e-05	0.0634036	0.000294638
rs532687339	14_24232393	14	24232393	ENSG00000092295	TGM1	8.22665e-189	2.61254e-185	0.000314792
rs532687339	14_24232393	14	24232393	ENSG00000092330	TINF2	1.2848e-05	0.0408013	0.00030182
rs532687339	14_24232393	14	24232393	ENSG00000100441	KHNYN	1.03395e-306	3.28351e-303	0.000314792
rs532687339	14_24232393	14	24232393	ENSG00000100445	SDR39U1	8.98925e-154	2.40262e-150	0.000374004
rs532687339	14_24232393	14	24232393	ENSG00000100448	CTSG	8.57597e-307	2.72347e-303	0.000314792
rs532687339	14_24232393	14	24232393	ENSG00000100450	GZMH	1.11908e-55	3.55387e-52	0.000314792
rs532687339	14_24232393	14	24232393	ENSG00000100453	GZMB	1.89239e-306	6.00967e-303	0.000314792
rs532687339	14_24232393	14	24232393	ENSG00000100461	RBM23	0.966017	0.00640469	0.027365
rs532687339	14_24232393	14	24232393	ENSG00000100462	PRMT5	0.954959	0.00663048	0.0381047
rs532687339	14_24232393	14	24232393	ENSG00000100804	PSMB5	0.95123	0.0102646	0.0380494
rs532687339	14_24232393	14	24232393	ENSG00000100836	PABPN1	0.000292517	0.928914	1.95235e-05
rs532687339	14_24232393	14	24232393	ENSG00000100889	PCK2	8.02373e-307	2.54809e-303	0.000314792
rs532687339	14_24232393	14	24232393	ENSG00000100897	DCAF11	1.25635e-08	3.9898e-05	0.000314779
rs532687339	14_24232393	14	24232393	ENSG00000100908	EMC9	3.22243e-163	1.02335e-159	0.000314792
rs532687339	14_24232393	14	24232393	ENSG00000100911	PSME2	0.504227	0.257725	0.156238
rs532687339	14_24232393	14	24232393	ENSG00000100918	REC8	1.8759e-76	5.95729e-73	0.000314792
rs532687339	14_24232393	14	24232393	ENSG00000100926	TM9SF1	1.04611e-12	3.32213e-09	0.000314792
rs532687339	14_24232393	14	24232393	ENSG00000100938	GMPR2	2.29205e-28	7.27886e-25	0.000314792
rs532687339	14_24232393	14	24232393	ENSG00000100949	RABGGTA	2.88837e-38	9.1726e-35	0.000314792
rs532687339	14_24232393	14	24232393	ENSG00000100968	NFATC4	3.1971e-17	1.0153e-13	0.000314792
rs532687339	14_24232393	14	24232393	ENSG00000129460	NGDN	0.00028605	0.908401	2.54472e-05
rs532687339	14_24232393	14	24232393	ENSG00000129465	RIPK3	1.1283e-26	3.58314e-23	0.000314791
rs532687339	14_24232393	14	24232393	ENSG00000129467	ADCY4	2.01348e-12	6.39423e-09	0.000314792
rs532687339	14_24232393	14	24232393	ENSG00000129473	BCL2L2	0.000283845	0.901376	2.83406e-05
rs532687339	14_24232393	14	24232393	ENSG00000129535	NRL	0.000243662	0.773798	6.89055e-05
rs532687339	14_24232393	14	24232393	ENSG00000129559	NEDD8	2.3576e-09	7.48704e-06	0.000314789
rs532687339	14_24232393	14	24232393	ENSG00000136367	ZFHX2	0.000266498	0.846308	4.58151e-05
rs532687339	14_24232393	14	24232393	ENSG00000139890	REM2	0.975374	0.00590565	0.0185837
rs532687339	14_24232393	14	24232393	ENSG00000139899	CBLN3	5.38677e-307	1.71068e-303	0.000314792
rs532687339	14_24232393	14	24232393	ENSG00000139908	TSSK4	1.44765e-07	0.00045973	0.000314646
rs532687339	14_24232393	14	24232393	ENSG00000139914	FITM1	0.000244884	0.777676	6.69678e-05
rs532687339	14_24232393	14	24232393	ENSG00000157306	ZFHX2-AS1	0.549028	0.26551	0.124206
rs532687339	14_24232393	14	24232393	ENSG00000157326	DHRS4	1.59132e-23	8.05668e-24	0.663779
rs532687339	14_24232393	14	24232393	ENSG00000157379	DHRS1	2.91122e-306	9.24516e-303	0.000314791
rs532687339	14_24232393	14	24232393	ENSG00000166091	CMTM5	0.000284306	0.902859	2.78478e-05
rs532687339	14_24232393	14	24232393	ENSG00000168952	STXBP6	1.24678e-05	0.0395939	0.000302201
rs532687339	14_24232393	14	24232393	ENSG00000172590	MRPL52	0.981043	0.00480848	0.0140608
rs532687339	14_24232393	14	24232393	ENSG00000186648	CARMIL3	2.98665e-53	9.48468e-50	0.000314793
rs532687339	14_24232393	14	24232393	ENSG00000187630	DHRS4L2	1.10162e-110	5.58206e-111	0.663592
rs532687339	14_24232393	14	24232393	ENSG00000196497	IPO4	8.95855e-24	4.60931e-24	0.660131
rs532687339	14_24232393	14	24232393	ENSG00000196943	NOP9	0.00421347	0.00215331	0.657337
rs532687339	14_24232393	14	24232393	ENSG00000199804	RNA5SP383	0.00656276	0.00332969	0.65672
rs532687339	14_24232393	14	24232393	ENSG00000205978	NYNRIN	1.33645e-163	3.57201e-160	0.000374004
rs532687339	14_24232393	14	24232393	ENSG00000213903	LTB4R	2.0959e-66	6.65595e-63	0.000314792
rs532687339	14_24232393	14	24232393	ENSG00000213906	LTB4R2	3.65357e-07	0.00116027	0.000314422
rs532687339	14_24232393	14	24232393	ENSG00000213928	IRF9	0.00591122	0.00303784	0.653894
rs532687339	14_24232393	14	24232393	ENSG00000213983	AP1G2	0.00022572	0.716811	8.69534e-05
rs532687339	14_24232393	14	24232393	ENSG00000215256	DHRS4-AS1	1.50866e-305	4.03228e-302	0.000374006
rs532687339	14_24232393	14	24232393	ENSG00000215271		0.577189	0.23579	0.1321
rs532687339	14_24232393	14	24232393	ENSG00000215277	RNF212B	0.7492	0.1688	0.0653425
rs532687339	14_24232393	14	24232393	ENSG00000225766	DHRS4L1	3.38777e-16	1.07585e-12	0.000314793
rs532687339	14_24232393	14	24232393	ENSG00000235194	PPP1R3E	0.00183576	0.924208	0.000132979
rs532687339	14_24232393	14	24232393	ENSG00000254505	CHMP4A	4.48011e-72	1.42275e-68	0.000314792
rs532687339	14_24232393	14	24232393	ENSG00000257285	PRMT5-DT	0.965587	0.00612646	0.0280779
rs532687339	14_24232393	14	24232393	ENSG00000258727	AP1G2-AS1	0.56892	0.275831	0.103396
rs532687339	14_24232393	14	24232393	ENSG00000259321		9.39965e-111	4.75666e-111	0.663687
rs532687339	14_24232393	14	24232393	ENSG00000259431	THTPA	0.000269982	0.857373	4.16153e-05
rs532687339	14_24232393	14	24232393	ENSG00000259529		2.96936e-06	0.00942951	0.000311796
rs4902358	14_65075759	14	65075759	ENSG00000033170	FUT8	4.07744e-306	5.36047e-304	0.00754907
rs4902358	14_65075759	14	65075759	ENSG00000054654	SYNE2	1.50734e-05	1.00926e-06	0.93517
rs4902358	14_65075759	14	65075759	ENSG00000070182	SPTB	1.08723e-20	1.42928e-18	0.00754936
rs4902358	14_65075759	14	65075759	ENSG00000089775	ZBTB25	7.11283e-306	9.34877e-304	0.00755067
rs4902358	14_65075759	14	65075759	ENSG00000100714	MTHFD1	6.38842e-19	8.39589e-17	0.00755081
rs4902358	14_65075759	14	65075759	ENSG00000125952	MAX	2.65657e-163	3.49265e-161	0.00286053
rs4902358	14_65075759	14	65075759	ENSG00000126804	ZBTB1	6.44016e-05	0.00846476	0.00748587
rs4902358	14_65075759	14	65075759	ENSG00000126821	SGPP1	0.966863	0.0134576	0.0193611
rs4902358	14_65075759	14	65075759	ENSG00000126822	PLEKHG3	6.88469e-305	9.05035e-303	0.00754964
rs4902358	14_65075759	14	65075759	ENSG00000139998	RAB15	2.93563e-190	3.85939e-188	0.00754896
rs4902358	14_65075759	14	65075759	ENSG00000140009	ESR2	3.34976e-28	4.40235e-26	0.00755152
rs4902358	14_65075759	14	65075759	ENSG00000171723	GPHN	0.0204428	0.000185406	0.969789
rs4902358	14_65075759	14	65075759	ENSG00000176153	GPX2	1.66294e-34	2.1862e-32	0.00754908
rs4902358	14_65075759	14	65075759	ENSG00000214770		0.00646636	0.847779	0.00109153
rs4902358	14_65075759	14	65075759	ENSG00000257365	FNTB	1.53774e-304	2.02167e-302	0.00754886
rs4902358	14_65075759	14	65075759	ENSG00000258289	CHURC1	7.18331e-307	9.44363e-305	0.00683735
rs4902358	14_65075759	14	65075759	ENSG00000258760		3.79265e-06	0.000498479	0.00754719
rs4902358	14_65075759	14	65075759	ENSG00000258824		3.18569e-24	4.18644e-22	0.00755134
rs4902358	14_65075759	14	65075759	ENSG00000259078	PTBP1P	0.00221147	0.289983	0.00535324
rs4902358	14_65075759	14	65075759	ENSG00000259116	HSPA2-AS1	0.000785704	0.103254	0.00674648
rs4902358	14_65075759	14	65075759	ENSG00000259118		0.000289029	0.037988	0.00538928
rs2572	14_72959582	14	72959582	ENSG00000080815	PSEN1	1.84916e-268	4.51371e-252	4.09677e-17
rs2572	14_72959582	14	72959582	ENSG00000100767	PAPLN	1.34519e-68	3.28353e-52	4.09677e-17
rs2572	14_72959582	14	72959582	ENSG00000119599	DCAF4	0	2.45003e-304	4.09677e-17
rs2572	14_72959582	14	72959582	ENSG00000119636	BBOF1	3.9835e-34	5.97286e-27	6.66934e-08
rs2572	14_72959582	14	72959582	ENSG00000119673	ACOT2	7.81426e-136	1.90742e-119	4.09677e-17
rs2572	14_72959582	14	72959582	ENSG00000119707	RBM25	2.16333e-44	5.28058e-28	4.09677e-17
rs2572	14_72959582	14	72959582	ENSG00000119723	COQ6	3.6796e-298	7.78581e-282	4.72604e-17
rs2572	14_72959582	14	72959582	ENSG00000119725	ZNF410	3.53019e-48	8.61701e-32	4.09677e-17
rs2572	14_72959582	14	72959582	ENSG00000133961	NUMB	6.16315e-83	1.50439e-66	4.09677e-17
rs2572	14_72959582	14	72959582	ENSG00000140043	PTGR2	1.99945e-215	4.88055e-199	4.09677e-17
rs2572	14_72959582	14	72959582	ENSG00000156050	FAM161B	6.03142e-73	1.46991e-56	4.10326e-17
rs2572	14_72959582	14	72959582	ENSG00000165861	ZFYVE1	1.55184e-37	3.78795e-21	4.09677e-17
rs2572	14_72959582	14	72959582	ENSG00000176903	PNMA1	2.09939e-86	5.1245e-70	4.09677e-17
rs2572	14_72959582	14	72959582	ENSG00000177465	ACOT4	0	6.20299e-303	4.09677e-17
rs2572	14_72959582	14	72959582	ENSG00000182732	RGS6	1.61566e-18	0.0394374	3.93495e-17
rs2572	14_72959582	14	72959582	ENSG00000184227	ACOT1	1.1884e-166	2.90081e-150	4.09677e-17
rs2572	14_72959582	14	72959582	ENSG00000187097	ENTPD5	4.68595e-78	9.38163e-65	4.99481e-14
rs2572	14_72959582	14	72959582	ENSG00000187105	HEATR4	5.96135e-31	1.45513e-14	4.09677e-17
rs2572	14_72959582	14	72959582	ENSG00000205659	LIN52	9.65347e-103	4.80952e-97	2.00715e-06
rs2572	14_72959582	14	72959582	ENSG00000251393		1.20681e-28	2.94577e-12	4.09677e-17
rs2572	14_72959582	14	72959582	ENSG00000258376	PAPLN-AS1	2.19627e-172	5.36099e-156	4.09677e-17
rs2572	14_72959582	14	72959582	ENSG00000258695		4.40724e-165	1.07004e-148	4.11875e-17
rs2572	14_72959582	14	72959582	ENSG00000258944		7.95654e-49	1.94215e-32	4.09677e-17
rs2572	14_72959582	14	72959582	ENSG00000259015		5.91994e-97	1.44503e-80	4.09677e-17
rs2572	14_72959582	14	72959582	ENSG00000259065	MIDEAS-AS1	0	1.55448e-298	4.09677e-17
rs11623533	14_91446739	14	91446739	ENSG00000015133	CCDC88C	3.43888e-25	1.20379e-21	0.000285589
rs11623533	14_91446739	14	91446739	ENSG00000066427	ATXN3	4.37413e-130	1.53117e-126	0.000285591
rs11623533	14_91446739	14	91446739	ENSG00000100599	RIN3	0.0402506	0.0015545	0.921939
rs11623533	14_91446739	14	91446739	ENSG00000100784	RPS6KA5	5.95395e-194	2.08418e-190	0.000285591
rs11623533	14_91446739	14	91446739	ENSG00000100815	TRIP11	2.06433e-203	7.22621e-200	0.00028559
rs11623533	14_91446739	14	91446739	ENSG00000119714	GPR68	8.62825e-118	3.02033e-114	0.00028559
rs11623533	14_91446739	14	91446739	ENSG00000119720	NRDE2	0.925968	0.0190369	0.0536598
rs11623533	14_91446739	14	91446739	ENSG00000133943	DGLUCY	9.80328e-306	3.43165e-302	0.000285591
rs11623533	14_91446739	14	91446739	ENSG00000133962	CATSPERB	9.55064e-153	3.34322e-149	0.00028559
rs11623533	14_91446739	14	91446739	ENSG00000140090	SLC24A4	4.35954e-305	1.52592e-301	0.000285618
rs11623533	14_91446739	14	91446739	ENSG00000140092	FBLN5	9.30374e-308	3.25679e-304	0.00028559
rs11623533	14_91446739	14	91446739	ENSG00000165914	TTC7B	5.02919e-06	0.0176046	0.00028056
rs11623533	14_91446739	14	91446739	ENSG00000165929	TC2N	6.8693e-307	2.40462e-303	0.00028559
rs11623533	14_91446739	14	91446739	ENSG00000165934	CPSF2	1.57505e-306	5.51346e-303	0.000285592
rs11623533	14_91446739	14	91446739	ENSG00000183648	NDUFB1	4.54817e-94	1.59209e-90	0.000285591
rs11623533	14_91446739	14	91446739	ENSG00000198668	CALM1	0.874309	0.0325652	0.0896412
rs11623533	14_91446739	14	91446739	ENSG00000258875		2.34822e-20	8.21995e-17	0.000285591
rs11623533	14_91446739	14	91446739	ENSG00000260711		1.03355e-82	3.61795e-79	0.000285592
rs11623533	14_91446739	14	91446739	ENSG00000260810		5.47681e-13	1.91715e-09	0.000285592
rs11623533	14_91446739	14	91446739	ENSG00000261372		5.89233e-304	2.0626e-300	0.000285593
rs2887399	14_95714358	14	95714358	ENSG00000066739	ATG2B	5.16832e-42	9.84913e-35	5.24749e-08
rs2887399	14_95714358	14	95714358	ENSG00000090060	PAPOLA	1.76838e-67	3.36996e-60	5.24749e-08
rs2887399	14_95714358	14	95714358	ENSG00000100697	DICER1	8.32398e-151	1.58628e-143	5.24749e-08
rs2887399	14_95714358	14	95714358	ENSG00000100721	TCL1A	3.28116e-149	6.25282e-142	5.24749e-08
rs2887399	14_95714358	14	95714358	ENSG00000100744	GSKIP	0	8.90876e-304	5.24749e-08
rs2887399	14_95714358	14	95714358	ENSG00000100749	VRK1	0.777433	0.0514979	0.160219
rs2887399	14_95714358	14	95714358	ENSG00000133937	GSC	4.757e-08	0.906529	4.87013e-09
rs2887399	14_95714358	14	95714358	ENSG00000165959	CLMN	1.52209e-225	2.90061e-218	5.24749e-08
rs2887399	14_95714358	14	95714358	ENSG00000176438	SYNE3	6.49164e-41	1.23709e-33	5.24749e-08
rs2887399	14_95714358	14	95714358	ENSG00000182512	GLRX5	5.05603e-247	9.63514e-240	5.24749e-08
rs2887399	14_95714358	14	95714358	ENSG00000187621	TCL6	3.80272e-49	7.24674e-42	5.24749e-08
rs2887399	14_95714358	14	95714358	ENSG00000197249	SERPINA1	0.83352	0.00789778	0.156949
rs2887399	14_95714358	14	95714358	ENSG00000213231	TCL1B	1.59527e-225	3.04006e-218	5.24749e-08
rs2887399	14_95714358	14	95714358	ENSG00000225163		0.705525	0.0407556	0.239487
rs2887399	14_95714358	14	95714358	ENSG00000227051	C14orf132	0	6.45509e-304	5.24749e-08
rs2887399	14_95714358	14	95714358	ENSG00000229645		1.75015e-123	3.33521e-116	5.24749e-08
rs2887399	14_95714358	14	95714358	ENSG00000235706	DICER1-AS1	4.26033e-08	0.811879	9.83782e-09
rs2887399	14_95714358	14	95714358	ENSG00000250366	TUNAR	9.50027e-56	1.81044e-48	5.24749e-08
rs2887399	14_95714358	14	95714358	ENSG00000252481	SCARNA13	5.56279e-18	1.06009e-10	5.24749e-08
rs2887399	14_95714358	14	95714358	ENSG00000257275		9.01962e-35	1.71884e-27	5.24749e-08
rs2887399	14_95714358	14	95714358	ENSG00000258572		3.97461e-308	7.57431e-301	5.24749e-08
rs2887399	14_95714358	14	95714358	ENSG00000258702		1.30705e-43	2.49081e-36	5.24749e-08
rs2887399	14_95714358	14	95714358	ENSG00000259143		4.61381e-111	8.79242e-104	5.24749e-08
rs113119217	15_50073451	15	50073451	ENSG00000081014	AP4E1	0	2.8454e-303	3.60796e-10
rs113119217	15_50073451	15	50073451	ENSG00000092439	TRPM7	2.90615e-43	8.05483e-34	3.60796e-10
rs113119217	15_50073451	15	50073451	ENSG00000103995	CEP152	0.170625	0.00501494	0.799656
rs113119217	15_50073451	15	50073451	ENSG00000104043	ATP8B4	0	3.21848e-304	9.9232e-11
rs113119217	15_50073451	15	50073451	ENSG00000104047	DTWD1	2.48086e-25	6.87609e-16	3.60796e-10
rs113119217	15_50073451	15	50073451	ENSG00000104064	GABPB1	1.9616e-58	5.43688e-49	3.60796e-10
rs113119217	15_50073451	15	50073451	ENSG00000104093	DMXL2	0.0117449	0.000989545	0.910209
rs113119217	15_50073451	15	50073451	ENSG00000128872	TMOD2	2.9641e-16	2.88881e-18	0.987077
rs113119217	15_50073451	15	50073451	ENSG00000138592	USP8	5.70012e-169	1.57988e-159	3.60796e-10
rs113119217	15_50073451	15	50073451	ENSG00000138593	SECISBP2L	2.5924e-10	5.38686e-11	0.827763
rs113119217	15_50073451	15	50073451	ENSG00000138594	TMOD3	3.99892e-05	2.24179e-07	0.993529
rs113119217	15_50073451	15	50073451	ENSG00000138600	SPPL2A	1.48509e-193	4.11617e-184	3.60796e-10
rs113119217	15_50073451	15	50073451	ENSG00000140280	LYSMD2	0.316127	0.00416423	0.669832
rs113119217	15_50073451	15	50073451	ENSG00000140284	SLC27A2	7.67811e-52	2.12811e-42	3.60796e-10
rs113119217	15_50073451	15	50073451	ENSG00000140287	HDC	3.17329e-11	0.0879525	3.2903e-10
rs113119217	15_50073451	15	50073451	ENSG00000156958	GALK2	8.17502e-132	2.26583e-122	3.60796e-10
rs113119217	15_50073451	15	50073451	ENSG00000166200	COPS2	9.03469e-11	0.25041	2.70375e-10
rs113119217	15_50073451	15	50073451	ENSG00000166262	FAM227B	4.41088e-21	1.22254e-11	3.60796e-10
rs113119217	15_50073451	15	50073451	ENSG00000207498		3.49039e-12	0.00967414	3.57298e-10
rs113119217	15_50073451	15	50073451	ENSG00000244879	GABPB1-AS1	0	7.76805e-304	3.60796e-10
rs113119217	15_50073451	15	50073451	ENSG00000255302	EID1	0.10113	0.00341573	0.865555
rs113119217	15_50073451	15	50073451	ENSG00000259684		3.12476e-67	8.66074e-58	3.60796e-10
rs113119217	15_50073451	15	50073451	ENSG00000259715		0	4.13639e-300	3.60796e-10
rs113119217	15_50073451	15	50073451	ENSG00000261597		3.09479e-18	8.57767e-09	3.60796e-10
rs113119217	15_50073451	15	50073451	ENSG00000264109		0	1.22731e-299	3.60796e-10
rs12934863	16_68043168	16	68043168	ENSG00000038358	EDC4	2.71082e-21	9.43926e-20	0.0279163
rs12934863	16_68043168	16	68043168	ENSG00000039068	CDH1	1.00309e-177	3.42291e-176	0.0284701
rs12934863	16_68043168	16	68043168	ENSG00000039523	RIPOR1	8.61599e-123	2.99627e-121	0.0279071
rs12934863	16_68043168	16	68043168	ENSG00000072736	NFATC3	3.75711e-115	1.30842e-113	0.0275443
rs12934863	16_68043168	16	68043168	ENSG00000102871	TRADD	7.60683e-259	1.90631e-257	0.0383273
rs12934863	16_68043168	16	68043168	ENSG00000102890	ELMO3	3.67842e-75	1.07193e-73	0.0331764
rs12934863	16_68043168	16	68043168	ENSG00000102901	CENPT	7.40214e-18	2.57579e-16	0.0279341
rs12934863	16_68043168	16	68043168	ENSG00000102904	TSNAXIP1	1.18084e-14	4.11105e-13	0.0279135
rs12934863	16_68043168	16	68043168	ENSG00000102974	CTCF	7.02106e-13	2.44186e-11	0.0279483
rs12934863	16_68043168	16	68043168	ENSG00000102977	ACD	6.61146e-70	2.29964e-68	0.0264997
rs12934863	16_68043168	16	68043168	ENSG00000102981	PARD6A	3.22563e-23	1.12196e-21	0.027421
rs12934863	16_68043168	16	68043168	ENSG00000103018	CYB5B	9.9739e-30	6.18125e-31	0.939253
rs12934863	16_68043168	16	68043168	ENSG00000103047	TANGO6	4.50218e-39	1.47319e-37	0.0296543
rs12934863	16_68043168	16	68043168	ENSG00000103056	SMPD3	2.60473e-40	9.06482e-39	0.0279051
rs12934863	16_68043168	16	68043168	ENSG00000103061	SLC7A6OS	8.24226e-41	2.86693e-39	0.0272089
rs12934863	16_68043168	16	68043168	ENSG00000103064	SLC7A6	4.21382e-306	1.46718e-304	0.0151929
rs12934863	16_68043168	16	68043168	ENSG00000103066	PLA2G15	8.42927e-19	2.9351e-17	0.0279068
rs12934863	16_68043168	16	68043168	ENSG00000103067	ESRP2	6.02479e-24	2.09589e-22	0.00260857
rs12934863	16_68043168	16	68043168	ENSG00000124067	SLC12A4	3.35763e-39	1.16934e-37	0.0278999
rs12934863	16_68043168	16	68043168	ENSG00000125122	FBXL9P	9.7195e-15	2.83417e-13	0.0331556
rs12934863	16_68043168	16	68043168	ENSG00000125149	PHAF1	8.78642e-32	2.20063e-30	0.0383936
rs12934863	16_68043168	16	68043168	ENSG00000132600	PRMT7	2.25842e-219	7.86157e-218	0.0279241
rs12934863	16_68043168	16	68043168	ENSG00000132603	NIP7	2.54914e-64	1.46775e-64	0.634278
rs12934863	16_68043168	16	68043168	ENSG00000135720	DYNC1LI2	1.47836e-28	1.0451e-28	0.585725
rs12934863	16_68043168	16	68043168	ENSG00000135723	FHOD1	1.86334e-297	5.4386e-296	0.0330888
rs12934863	16_68043168	16	68043168	ENSG00000140931	CMTM3	9.0934e-14	4.38361e-14	0.674407
rs12934863	16_68043168	16	68043168	ENSG00000141076	UTP4	1.84523e-249	1.80393e-248	0.0927548
rs12934863	16_68043168	16	68043168	ENSG00000141096	DPEP3	4.39886e-305	1.53206e-303	0.0278426
rs12934863	16_68043168	16	68043168	ENSG00000141098	GFOD2	3.96313e-27	1.37875e-25	0.027938
rs12934863	16_68043168	16	68043168	ENSG00000157315	TMED6	2.65993e-73	6.08521e-74	0.813381
rs12934863	16_68043168	16	68043168	ENSG00000157322	CLEC18A	9.64499e-12	3.9984e-14	0.995166
rs12934863	16_68043168	16	68043168	ENSG00000159593	NAE1	1.87536e-09	3.60412e-09	0.342188
rs12934863	16_68043168	16	68043168	ENSG00000159713	TPPP3	7.55474e-52	2.62684e-50	0.0279554
rs12934863	16_68043168	16	68043168	ENSG00000159714	ZDHHC1	6.56472e-117	2.28263e-115	0.0279549
rs12934863	16_68043168	16	68043168	ENSG00000159720	ATP6V0D1	3.08037e-305	1.0711e-303	0.0279187
rs12934863	16_68043168	16	68043168	ENSG00000159723	AGRP	9.23794e-47	3.21062e-45	0.0279673
rs12934863	16_68043168	16	68043168	ENSG00000159761	C16orf86	2.83187e-139	9.84998e-138	0.027946
rs12934863	16_68043168	16	68043168	ENSG00000166548	TK2	1.38245e-50	9.21216e-52	0.937154
rs12934863	16_68043168	16	68043168	ENSG00000167261	DPEP2	3.12182e-162	1.08731e-160	0.00133069
rs12934863	16_68043168	16	68043168	ENSG00000167264	DUS2	6.97248e-306	2.4286e-304	0.0129875
rs12934863	16_68043168	16	68043168	ENSG00000168807	SNTB2	1.26106e-21	7.11621e-21	0.150524
rs12934863	16_68043168	16	68043168	ENSG00000172824	CES4A	1.9534e-17	9.28182e-17	0.17385
rs12934863	16_68043168	16	68043168	ENSG00000182810	DDX28	3.10518e-13	1.08159e-11	0.0275415
rs12934863	16_68043168	16	68043168	ENSG00000184939	ZFP90	1.59751e-306	5.52977e-305	0.0280777
rs12934863	16_68043168	16	68043168	ENSG00000196155	PLEKHG4	2.71837e-11	8.25193e-10	0.0318563
rs12934863	16_68043168	16	68043168	ENSG00000205220	PSMB10	6.38603e-30	2.22397e-28	0.0279126
rs12934863	16_68043168	16	68043168	ENSG00000205250	E2F4	2.14312e-27	6.25036e-26	0.0331505
rs12934863	16_68043168	16	68043168	ENSG00000213398	LCAT	3.21255e-160	1.1188e-158	0.0279043
rs12934863	16_68043168	16	68043168	ENSG00000217555	CKLF	2.79857e-09	5.71753e-10	0.829854
rs12934863	16_68043168	16	68043168	ENSG00000237172	B3GNT9	1.90522e-10	4.774e-09	0.0383762
rs12934863	16_68043168	16	68043168	ENSG00000246898	LINC00920	1.97011e-38	5.83908e-40	0.970729
rs12934863	16_68043168	16	68043168	ENSG00000258429	PDF	1.69447e-09	1.51879e-09	0.527228
rs12934863	16_68043168	16	68043168	ENSG00000260084		1.06522e-19	3.6647e-18	0.0282455
rs12934863	16_68043168	16	68043168	ENSG00000260891		7.60354e-21	2.64323e-19	0.0279613
rs12934863	16_68043168	16	68043168	ENSG00000261864		8.74151e-24	3.03901e-22	0.0278807
rs12934863	16_68043168	16	68043168	ENSG00000261884		1.04248e-11	3.62861e-10	0.027924
rs12934863	16_68043168	16	68043168	ENSG00000262691		1.2151e-19	3.54722e-18	0.0331198
rs12934863	16_68043168	16	68043168	ENSG00000262820		1.63775e-14	5.66144e-13	0.0281144
rs12934863	16_68043168	16	68043168	ENSG00000263276		3.92973e-39	1.36712e-37	0.0279402
rs9939870	16_69362682	16	69362682	ENSG00000039068	CDH1	3.10168e-191	3.52329e-176	8.80334e-16
rs9939870	16_69362682	16	69362682	ENSG00000039523	RIPOR1	1.60847e-14	7.33895e-17	0.994616
rs9939870	16_69362682	16	69362682	ENSG00000072736	NFATC3	2.50379e-17	2.74538e-17	0.476879
rs9939870	16_69362682	16	69362682	ENSG00000090857	PDPR	9.21472e-36	1.04673e-20	8.80334e-16
rs9939870	16_69362682	16	69362682	ENSG00000090861	AARS1	4.0109e-54	4.55611e-39	8.80334e-16
rs9939870	16_69362682	16	69362682	ENSG00000103018	CYB5B	1.03128e-75	1.17147e-60	8.80334e-16
rs9939870	16_69362682	16	69362682	ENSG00000103047	TANGO6	1.33655e-52	1.51823e-37	8.80334e-16
rs9939870	16_69362682	16	69362682	ENSG00000103051	COG4	7.73223e-122	4.76685e-114	1.62191e-08
rs9939870	16_69362682	16	69362682	ENSG00000103056	SMPD3	3.21465e-45	3.65163e-30	8.80334e-16
rs9939870	16_69362682	16	69362682	ENSG00000103061	SLC7A6OS	3.30643e-10	1.14063e-07	0.0028904
rs9939870	16_69362682	16	69362682	ENSG00000103064	SLC7A6	3.01584e-102	1.02713e-99	0.00292757
rs9939870	16_69362682	16	69362682	ENSG00000132600	PRMT7	1.88318e-33	5.33237e-30	0.000353035
rs9939870	16_69362682	16	69362682	ENSG00000132603	NIP7	0	5.11302e-294	8.80334e-16
rs9939870	16_69362682	16	69362682	ENSG00000132604	TERF2	4.03686e-109	4.5856e-94	2.41159e-17
rs9939870	16_69362682	16	69362682	ENSG00000132612	VPS4A	3.87643e-37	4.40337e-22	8.80334e-16
rs9939870	16_69362682	16	69362682	ENSG00000141076	UTP4	0	6.95138e-295	8.80334e-16
rs9939870	16_69362682	16	69362682	ENSG00000141096	DPEP3	1.55507e-27	8.92916e-29	0.945301
rs9939870	16_69362682	16	69362682	ENSG00000157315	TMED6	0	9.03346e-303	8.80334e-16
rs9939870	16_69362682	16	69362682	ENSG00000157322	CLEC18A	0	1.26339e-300	8.80334e-16
rs9939870	16_69362682	16	69362682	ENSG00000157335	CLEC18C	1.38605e-163	1.57446e-148	8.80334e-16
rs9939870	16_69362682	16	69362682	ENSG00000159714	ZDHHC1	0.999126	0.00019601	0.000677047
rs9939870	16_69362682	16	69362682	ENSG00000159720	ATP6V0D1	3.60972e-88	3.26586e-91	0.99864
rs9939870	16_69362682	16	69362682	ENSG00000159761	C16orf86	2.18226e-12	2.54352e-14	0.987406
rs9939870	16_69362682	16	69362682	ENSG00000167261	DPEP2	4.49757e-13	2.6283e-14	0.944368
rs9939870	16_69362682	16	69362682	ENSG00000167264	DUS2	3.49575e-79	2.14015e-80	0.94139
rs9939870	16_69362682	16	69362682	ENSG00000168807	SNTB2	6.43977e-116	7.31515e-101	8.80334e-16
rs9939870	16_69362682	16	69362682	ENSG00000180917	CMTR2	3.20584e-27	2.6923e-20	1.19075e-07
rs9939870	16_69362682	16	69362682	ENSG00000181019	NQO1	5.09739e-207	5.79029e-192	8.80334e-16
rs9939870	16_69362682	16	69362682	ENSG00000184939	ZFP90	0	5.68959e-305	8.80334e-16
rs9939870	16_69362682	16	69362682	ENSG00000189091	SF3B3	2.9828e-60	1.83887e-52	1.62208e-08
rs9939870	16_69362682	16	69362682	ENSG00000196696		5.17288e-167	5.87604e-152	8.80334e-16
rs9939870	16_69362682	16	69362682	ENSG00000198373	WWP2	7.14044e-60	8.11105e-45	8.80334e-16
rs9939870	16_69362682	16	69362682	ENSG00000213398	LCAT	2.50826e-31	1.36924e-32	0.947653
rs9939870	16_69362682	16	69362682	ENSG00000223496	EXOSC6	0	2.2567e-304	8.80334e-16
rs9939870	16_69362682	16	69362682	ENSG00000258429	PDF	9.14034e-89	1.03828e-73	8.80334e-16
rs9939870	16_69362682	16	69362682	ENSG00000261556	SMG1P7	5.53979e-249	6.29282e-234	8.80334e-16
rs12149396	16_70392835	16	70392835	ENSG00000039068	CDH1	3.66893e-08	3.28177e-07	0.100548
rs12149396	16_70392835	16	70392835	ENSG00000040199	PHLPP2	8.23176e-66	1.48348e-67	0.981781
rs12149396	16_70392835	16	70392835	ENSG00000090857	PDPR	1.50981e-28	1.04673e-20	1.4424e-08
rs12149396	16_70392835	16	70392835	ENSG00000090861	AARS1	6.53074e-47	4.52767e-39	1.4424e-08
rs12149396	16_70392835	16	70392835	ENSG00000102908	NFAT5	4.43159e-21	3.07236e-13	1.44241e-08
rs12149396	16_70392835	16	70392835	ENSG00000102967	DHODH	0.467823	0.00456882	0.522208
rs12149396	16_70392835	16	70392835	ENSG00000102984	ZNF821	0.95495	0.0103621	0.0342513
rs12149396	16_70392835	16	70392835	ENSG00000103018	CYB5B	1.68973e-68	1.17147e-60	1.44241e-08
rs12149396	16_70392835	16	70392835	ENSG00000103043	VAC14	9.28695e-17	6.43852e-09	1.44241e-08
rs12149396	16_70392835	16	70392835	ENSG00000103044	HAS3	4.39526e-07	0.944058	2.5729e-08
rs12149396	16_70392835	16	70392835	ENSG00000103047	TANGO6	2.10058e-06	0.114149	1.62922e-05
rs12149396	16_70392835	16	70392835	ENSG00000103051	COG4	3.63085e-162	2.51722e-154	1.4424e-08
rs12149396	16_70392835	16	70392835	ENSG00000118557	PMFBP1	0.943857	0.00776684	0.0479169
rs12149396	16_70392835	16	70392835	ENSG00000132603	NIP7	3.34273e-57	2.00187e-49	1.66981e-08
rs12149396	16_70392835	16	70392835	ENSG00000132604	TERF2	4.12665e-25	2.62776e-17	1.5704e-08
rs12149396	16_70392835	16	70392835	ENSG00000132612	VPS4A	3.5078e-11	0.00202122	1.73195e-08
rs12149396	16_70392835	16	70392835	ENSG00000132613	MTSS2	9.17147e-09	0.635846	5.24413e-09
rs12149396	16_70392835	16	70392835	ENSG00000140829	DHX38	0.000567195	4.8786e-06	0.990279
rs12149396	16_70392835	16	70392835	ENSG00000140830	TXNL4B	0.0485206	0.00043624	0.942055
rs12149396	16_70392835	16	70392835	ENSG00000141076	UTP4	2.19651e-189	4.72024e-183	4.65339e-07
rs12149396	16_70392835	16	70392835	ENSG00000141101	NOB1	7.69636e-19	5.33579e-11	1.4424e-08
rs12149396	16_70392835	16	70392835	ENSG00000157315	TMED6	2.34515e-143	1.40444e-135	1.66981e-08
rs12149396	16_70392835	16	70392835	ENSG00000157322	CLEC18A	0	4.72417e-301	1.07886e-08
rs12149396	16_70392835	16	70392835	ENSG00000157335	CLEC18C	3.41275e-156	1.57446e-148	2.16757e-08
rs12149396	16_70392835	16	70392835	ENSG00000157349	DDX19B	3.05172e-25	2.11572e-17	1.4424e-08
rs12149396	16_70392835	16	70392835	ENSG00000157350	ST3GAL2	2.99781e-21	2.07834e-13	1.4424e-08
rs12149396	16_70392835	16	70392835	ENSG00000157353	FCSK	1.16755e-08	0.809447	2.73844e-09
rs12149396	16_70392835	16	70392835	ENSG00000157368	IL34	1.32347e-21	9.17542e-14	1.4424e-08
rs12149396	16_70392835	16	70392835	ENSG00000157423	HYDIN	3.27221e-56	2.21096e-48	1.48e-08
rs12149396	16_70392835	16	70392835	ENSG00000157429	ZNF19	0.00039395	0.0101587	0.0369368
rs12149396	16_70392835	16	70392835	ENSG00000166747	AP1G1	0.0136141	0.00017862	0.972813
rs12149396	16_70392835	16	70392835	ENSG00000167377	ZNF23	1.1096e-91	5.06176e-90	0.021451
rs12149396	16_70392835	16	70392835	ENSG00000168802	CHTF8	4.28824e-07	0.921531	3.62271e-08
rs12149396	16_70392835	16	70392835	ENSG00000168807	SNTB2	1.68311e-40	6.33447e-33	2.65706e-08
rs12149396	16_70392835	16	70392835	ENSG00000168872	DDX19A	1.45084e-13	1.00585e-05	1.44238e-08
rs12149396	16_70392835	16	70392835	ENSG00000180917	CMTR2	0	2.14365e-303	6.21982e-08
rs12149396	16_70392835	16	70392835	ENSG00000181019	NQO1	8.35195e-200	5.79029e-192	1.4424e-08
rs12149396	16_70392835	16	70392835	ENSG00000182149	IST1	0.723919	0.00564497	0.268149
rs12149396	16_70392835	16	70392835	ENSG00000184939	ZFP90	7.02694e-32	6.17282e-33	0.911839
rs12149396	16_70392835	16	70392835	ENSG00000187008		0.970116	0.0098677	0.0197667
rs12149396	16_70392835	16	70392835	ENSG00000189091	SF3B3	1.75088e-118	1.21386e-110	1.4424e-08
rs12149396	16_70392835	16	70392835	ENSG00000196696		8.19047e-160	5.67835e-152	1.39388e-08
rs12149396	16_70392835	16	70392835	ENSG00000198373	WWP2	1.16994e-52	8.11105e-45	1.4424e-08
rs12149396	16_70392835	16	70392835	ENSG00000200164		5.79321e-07	0.920248	4.92206e-08
rs12149396	16_70392835	16	70392835	ENSG00000213380	COG8	1.46198e-08	0.87554	2.05029e-09
rs12149396	16_70392835	16	70392835	ENSG00000214353	VAC14-AS1	1.26917e-08	0.879898	1.71434e-09
rs12149396	16_70392835	16	70392835	ENSG00000223496	EXOSC6	0	1.2106e-304	1.00863e-08
rs12149396	16_70392835	16	70392835	ENSG00000224470	ATXN1L	0.94988	0.0103945	0.0392233
rs12149396	16_70392835	16	70392835	ENSG00000247228		4.00595e-10	0.0183532	1.59254e-08
rs12149396	16_70392835	16	70392835	ENSG00000257017	HP	1.34155e-90	1.24908e-92	0.990155
rs12149396	16_70392835	16	70392835	ENSG00000258429	PDF	2.529e-27	1.51455e-19	1.66981e-08
rs12149396	16_70392835	16	70392835	ENSG00000260023		8.89064e-12	0.000410253	2.16408e-08
rs12149396	16_70392835	16	70392835	ENSG00000260084		0.879	0.0982894	0.020121
rs12149396	16_70392835	16	70392835	ENSG00000260252		0.965377	0.00588914	0.0285179
rs12149396	16_70392835	16	70392835	ENSG00000260290		1.29645e-08	0.898815	1.44952e-09
rs12149396	16_70392835	16	70392835	ENSG00000260860		0.672803	0.303863	0.0156181
rs12149396	16_70392835	16	70392835	ENSG00000261337		0.922371	0.00672281	0.0703282
rs12149396	16_70392835	16	70392835	ENSG00000261556	SMG1P7	9.07679e-242	6.29282e-234	1.4424e-08
rs12149396	16_70392835	16	70392835	ENSG00000261777	DDX19A-DT	1.60686e-08	0.741318	5.5827e-09
rs12149396	16_70392835	16	70392835	ENSG00000262820		0.894303	0.0791518	0.0241491
rs12149396	16_70392835	16	70392835	ENSG00000263320		0.907796	0.00698767	0.0844725
rs7193541	16_74630845	16	74630845	ENSG00000034713	GABARAPL2	5.07963e-43	1.12365e-29	4.52065e-14
rs7193541	16_74630845	16	74630845	ENSG00000050820	BCAR1	2.96438e-104	6.55742e-91	4.52065e-14
rs7193541	16_74630845	16	74630845	ENSG00000065427	KARS1	1.29976e-24	2.71813e-13	4.7818e-12
rs7193541	16_74630845	16	74630845	ENSG00000065457	ADAT1	0	3.24558e-304	4.52066e-14
rs7193541	16_74630845	16	74630845	ENSG00000090863	GLG1	4.6057e-134	1.01881e-120	4.52065e-14
rs7193541	16_74630845	16	74630845	ENSG00000103035	PSMD7	5.3361e-17	0.00118038	4.51531e-14
rs7193541	16_74630845	16	74630845	ENSG00000103089	FA2H	2.24303e-14	0.496175	2.27634e-14
rs7193541	16_74630845	16	74630845	ENSG00000103091	WDR59	3.73335e-64	8.25844e-51	4.52065e-14
rs7193541	16_74630845	16	74630845	ENSG00000140836	ZFHX3	0.955675	0.0155493	0.0282464
rs7193541	16_74630845	16	74630845	ENSG00000140839	CLEC18B	2.467e-14	0.545719	2.04148e-14
rs7193541	16_74630845	16	74630845	ENSG00000153774	CFDP1	0	4.35751e-304	4.52065e-14
rs7193541	16_74630845	16	74630845	ENSG00000166816	LDHD	1.26108e-37	2.78959e-24	4.52065e-14
rs7193541	16_74630845	16	74630845	ENSG00000166822	TMEM170A	1.34906e-148	2.98422e-135	4.52065e-14
rs7193541	16_74630845	16	74630845	ENSG00000166848	TERF2IP	0.00820433	0.795124	0.00190944
rs7193541	16_74630845	16	74630845	ENSG00000168404	MLKL	9.33423e-282	2.0648e-268	4.52065e-14
rs7193541	16_74630845	16	74630845	ENSG00000168411	RFWD3	0	1.10278e-304	4.52065e-14
rs7193541	16_74630845	16	74630845	ENSG00000184517	ZFP1	0	4.79504e-304	4.52065e-14
rs7193541	16_74630845	16	74630845	ENSG00000186187	ZNRF1	3.4132e-100	7.55025e-87	4.52065e-14
rs7193541	16_74630845	16	74630845	ENSG00000196436	NPIPB15	2.33278e-14	0.516028	2.17642e-14
rs7193541	16_74630845	16	74630845	ENSG00000205084	TMEM231	1.77157e-22	3.91885e-09	4.52065e-14
rs7193541	16_74630845	16	74630845	ENSG00000214331	PDPR2P	1.12316e-35	2.4845e-22	4.52065e-14
rs7193541	16_74630845	16	74630845	ENSG00000239763		3.4799e-14	0.769778	1.03626e-14
rs7193541	16_74630845	16	74630845	ENSG00000259901		0.972253	0.00452259	0.0230886
rs7193541	16_74630845	16	74630845	ENSG00000259972		5.71689e-16	0.0126462	4.46332e-14
rs7193541	16_74630845	16	74630845	ENSG00000260539		1.48794e-68	3.29142e-55	4.52065e-14
rs7193541	16_74630845	16	74630845	ENSG00000260884		3.22255e-14	0.71285	1.29178e-14
rs7193541	16_74630845	16	74630845	ENSG00000261476		8.07097e-15	0.178536	3.71043e-14
rs7193541	16_74630845	16	74630845	ENSG00000261783		1.12267e-249	2.48342e-236	4.52065e-14
rs6564996	16_82173937	16	82173937	ENSG00000103121	CMC2	0.794945	0.0401679	0.156684
rs6564996	16_82173937	16	82173937	ENSG00000103150	MLYCD	0.800149	0.0109094	0.186289
rs6564996	16_82173937	16	82173937	ENSG00000103154	NECAB2	0.950752	0.00920705	0.0396117
rs6564996	16_82173937	16	82173937	ENSG00000103160	HSDL1	0.988191	0.00209329	0.00968076
rs6564996	16_82173937	16	82173937	ENSG00000127688		5.65414e-21	0.00238237	2.36766e-18
rs6564996	16_82173937	16	82173937	ENSG00000135698	MPHOSPH6	0	1.20374e-304	1.86335e-18
rs6564996	16_82173937	16	82173937	ENSG00000140943	MBTPS1	0.967663	0.00504165	0.0271289
rs6564996	16_82173937	16	82173937	ENSG00000140945	CDH13	0.34668	0.403972	0.114869
rs6564996	16_82173937	16	82173937	ENSG00000140961	OSGIN1	0.943083	0.0107376	0.0456025
rs6564996	16_82173937	16	82173937	ENSG00000153815	CMIP	2.57804e-74	1.08626e-56	2.37332e-18
rs6564996	16_82173937	16	82173937	ENSG00000154099	DNAAF1	0.994417	0.000752616	0.00482257
rs6564996	16_82173937	16	82173937	ENSG00000166446	CDYL2	0.866991	0.0223606	0.107727
rs6564996	16_82173937	16	82173937	ENSG00000166451	CENPN	0.79962	0.032583	0.161026
rs6564996	16_82173937	16	82173937	ENSG00000166454	ATMIN	0.741116	0.0381157	0.209692
rs6564996	16_82173937	16	82173937	ENSG00000166455	C16orf46	0.808866	0.0433431	0.140035
rs6564996	16_82173937	16	82173937	ENSG00000184860	SDR42E1	1.09911e-38	4.63108e-21	2.37332e-18
rs6564996	16_82173937	16	82173937	ENSG00000197943	PLCG2	1.0072e-145	4.24385e-128	2.37332e-18
rs6564996	16_82173937	16	82173937	ENSG00000230989	HSBP1	0.889421	0.0174212	0.0912364
rs6564996	16_82173937	16	82173937	ENSG00000260018	MBTPS1-DT	0.988246	0.00269725	0.00902282
rs6564996	16_82173937	16	82173937	ENSG00000260228	CDH13-AS2	0.848037	0.0122521	0.137625
rs6564996	16_82173937	16	82173937	ENSG00000260495		1.90711e-18	0.80356	4.6183e-19
rs6564996	16_82173937	16	82173937	ENSG00000260682	RN7SKP176	3.56766e-34	1.50323e-16	2.37332e-18
rs6564996	16_82173937	16	82173937	ENSG00000260896	ARLNC1	0.801208	0.0246756	0.168727
rs6564996	16_82173937	16	82173937	ENSG00000261061		0.766037	0.0311657	0.19465
rs6564996	16_82173937	16	82173937	ENSG00000261128		0.904929	0.0158195	0.0777184
rs6564996	16_82173937	16	82173937	ENSG00000261218		1.58908e-300	6.69561e-283	2.37332e-18
rs6564996	16_82173937	16	82173937	ENSG00000261235	HSD17B2-AS1	2.63486e-21	0.0011102	2.37068e-18
rs6564996	16_82173937	16	82173937	ENSG00000261609	GAN	1.45433e-50	6.12783e-33	2.37332e-18
rs11117354	16_88058486	16	88058486	ENSG00000003249	DBNDD1	0.997538	0.000522354	0.00193552
rs11117354	16_88058486	16	88058486	ENSG00000051523	CYBA	8.3779e-144	1.06089e-140	0.000789079
rs11117354	16_88058486	16	88058486	ENSG00000075399	VPS9D1	3.57471e-11	8.99761e-13	0.973069
rs11117354	16_88058486	16	88058486	ENSG00000103248	MTHFSD	0.724018	0.0217715	0.246515
rs11117354	16_88058486	16	88058486	ENSG00000103257	SLC7A5	3.686e-68	4.66842e-65	0.000788938
rs11117354	16_88058486	16	88058486	ENSG00000103264	FBXO31	9.88623e-183	1.25208e-179	0.000788959
rs11117354	16_88058486	16	88058486	ENSG00000103335	PIEZO1	6.12571e-140	7.75816e-137	0.00078896
rs11117354	16_88058486	16	88058486	ENSG00000104731	KLHDC4	7.37674e-307	9.34274e-304	0.000788946
rs11117354	16_88058486	16	88058486	ENSG00000124391	IL17C	0.000604705	0.765858	0.000183265
rs11117354	16_88058486	16	88058486	ENSG00000129993	CBFA2T3	1.00902e-52	1.2777e-49	0.000789095
rs11117354	16_88058486	16	88058486	ENSG00000131165	CHMP1A	0.0152207	0.000452985	0.955327
rs11117354	16_88058486	16	88058486	ENSG00000140941	MAP1LC3B	1.32361e-238	1.67607e-235	0.000789088
rs11117354	16_88058486	16	88058486	ENSG00000140948	ZCCHC14	1.46232e-103	1.85202e-100	0.000788958
rs11117354	16_88058486	16	88058486	ENSG00000140995	DEF8	1.0367e-07	2.60469e-10	0.994304
rs11117354	16_88058486	16	88058486	ENSG00000141002	TCF25	1.42839e-15	1.5468e-17	0.988735
rs11117354	16_88058486	16	88058486	ENSG00000141012	GALNS	1.73408e-305	2.19619e-302	0.000788964
rs11117354	16_88058486	16	88058486	ENSG00000154118	JPH3	3.20112e-05	0.0405424	0.00075691
rs11117354	16_88058486	16	88058486	ENSG00000158545	ZC3H18	2.22986e-20	2.82412e-17	0.000788943
rs11117354	16_88058486	16	88058486	ENSG00000158717	RNF166	1.09476e-305	1.38651e-302	0.000788957
rs11117354	16_88058486	16	88058486	ENSG00000158792	SPATA2L	1.12698e-13	3.13649e-15	0.972654
rs11117354	16_88058486	16	88058486	ENSG00000158805	ZNF276	4.74049e-06	1.12767e-07	0.975001
rs11117354	16_88058486	16	88058486	ENSG00000167508	MVD	7.87261e-74	9.97065e-71	0.000788955
rs11117354	16_88058486	16	88058486	ENSG00000167513	CDT1	1.03774e-06	0.00131428	0.000787923
rs11117354	16_88058486	16	88058486	ENSG00000167515	TRAPPC2L	5.19111e-176	6.57445e-173	0.000788965
rs11117354	16_88058486	16	88058486	ENSG00000167522	ANKRD11	0.645722	0.0314451	0.307381
rs11117354	16_88058486	16	88058486	ENSG00000167523	SPATA33	0.862881	0.0248578	0.108889
rs11117354	16_88058486	16	88058486	ENSG00000167526	RPL13	3.74631e-39	1.41944e-40	0.962335
rs11117354	16_88058486	16	88058486	ENSG00000170100	ZNF778	0.0646606	0.0042293	0.873021
rs11117354	16_88058486	16	88058486	ENSG00000172530	BANP	7.32814e-32	9.28138e-29	0.000737231
rs11117354	16_88058486	16	88058486	ENSG00000174177	CTU2	1.10634e-124	1.40117e-121	0.000788949
rs11117354	16_88058486	16	88058486	ENSG00000176715	ACSF3	2.03885e-12	1.79083e-13	0.918338
rs11117354	16_88058486	16	88058486	ENSG00000177946	CENPBD1P	8.30519e-08	1.4951e-10	0.995539
rs11117354	16_88058486	16	88058486	ENSG00000178773	CPNE7	0.0025047	8.92838e-05	0.962273
rs11117354	16_88058486	16	88058486	ENSG00000179588	ZFPM1	4.37434e-182	5.54015e-179	0.000788947
rs11117354	16_88058486	16	88058486	ENSG00000180422	LINC00304	3.94926e-17	2.63768e-18	0.935193
rs11117354	16_88058486	16	88058486	ENSG00000182376		0.000636236	0.805787	0.000151136
rs11117354	16_88058486	16	88058486	ENSG00000185324	CDK10	1.69486e-160	4.59778e-162	0.971219
rs11117354	16_88058486	16	88058486	ENSG00000185669	SNAI3	8.23176e-306	1.04255e-302	0.000788957
rs11117354	16_88058486	16	88058486	ENSG00000187741	FANCA	2.4191e-22	4.3901e-24	0.97968
rs11117354	16_88058486	16	88058486	ENSG00000197912	SPG7	1.75755e-06	7.11126e-08	0.958815
rs11117354	16_88058486	16	88058486	ENSG00000198931	APRT	4.44842e-69	5.63387e-66	0.000788962
rs11117354	16_88058486	16	88058486	ENSG00000204991	SPIRE2	2.29925e-17	2.97002e-19	0.986971
rs11117354	16_88058486	16	88058486	ENSG00000205018		3.9585e-31	3.05702e-28	0.00129321
rs11117354	16_88058486	16	88058486	ENSG00000205022	PABPN1L	4.74686e-09	6.0118e-06	0.000788962
rs11117354	16_88058486	16	88058486	ENSG00000205037		3.53221e-18	4.47361e-15	0.000788943
rs11117354	16_88058486	16	88058486	ENSG00000205047		1.87708e-306	2.37732e-303	0.000788953
rs11117354	16_88058486	16	88058486	ENSG00000223959	AFG3L1P	0.98512	0.00125226	0.0135952
rs11117354	16_88058486	16	88058486	ENSG00000224888		6.69822e-05	0.0848325	0.000721914
rs11117354	16_88058486	16	88058486	ENSG00000225614	ZNF469	8.10698e-11	1.02676e-07	0.000608485
rs11117354	16_88058486	16	88058486	ENSG00000226180		2.65302e-94	3.16116e-91	0.000838551
rs11117354	16_88058486	16	88058486	ENSG00000258839	MC1R	2.25861e-94	2.04431e-96	0.990476
rs11117354	16_88058486	16	88058486	ENSG00000259803	SLC22A31	2.84768e-39	1.63686e-40	0.945378
rs11117354	16_88058486	16	88058486	ENSG00000259877	ZNF778-DT	0.326899	0.0180788	0.620162
rs11117354	16_88058486	16	88058486	ENSG00000259881		7.7699e-18	9.03419e-15	0.000859316
rs11117354	16_88058486	16	88058486	ENSG00000260121		2.2689e-70	2.63811e-67	0.000859309
rs11117354	16_88058486	16	88058486	ENSG00000260259	LINC02166	6.16107e-06	1.34348e-07	0.975971
rs11117354	16_88058486	16	88058486	ENSG00000260279		1.85836e-26	9.54112e-28	0.94944
rs11117354	16_88058486	16	88058486	ENSG00000260456	C16orf95	3.37675e-43	4.02339e-40	0.000838576
rs11117354	16_88058486	16	88058486	ENSG00000260630	SNAI3-AS1	3.48592e-200	4.41488e-197	0.000788962
rs11117354	16_88058486	16	88058486	ENSG00000260671		1.56413e-275	1.52861e-272	0.00102219
rs11117354	16_88058486	16	88058486	ENSG00000261118		0.794729	0.0281474	0.17086
rs11117354	16_88058486	16	88058486	ENSG00000261226		2.09029e-54	2.29139e-51	0.000911406
rs11117354	16_88058486	16	88058486	ENSG00000261253		0.000627174	2.47267e-05	0.96118
rs11117354	16_88058486	16	88058486	ENSG00000261373	VPS9D1-AS1	5.5935e-05	1.32198e-06	0.974467
rs11117354	16_88058486	16	88058486	ENSG00000261546		0.00171304	0.000130707	0.927142
rs11117354	16_88058486	16	88058486	ENSG00000261574		0.85645	0.0301332	0.109406
rs11117354	16_88058486	16	88058486	ENSG00000261592		0.000568099	0.658423	0.000291467
rs11117354	16_88058486	16	88058486	ENSG00000261744	ZFPM1-AS1	6.67289e-44	7.73395e-41	0.000862061
rs11117354	16_88058486	16	88058486	ENSG00000268218		0.819079	0.0426025	0.131233
rs11117354	16_88058486	16	88058486	ENSG00000270006	C16orf95-DT	0.000401692	0.4494	0.000490122
rs11117354	16_88058486	16	88058486	ENSG00000270020		0.874279	0.0221685	0.100863
rs208011	17_48180983	17	48180983	ENSG00000002919	SNX11	2.40006e-307	1.7102e-304	0.00140139
rs208011	17_48180983	17	48180983	ENSG00000004897	CDC27	0.0280288	0.318001	0.052931
rs208011	17_48180983	17	48180983	ENSG00000005243	COPZ2	3.84984e-154	2.74325e-151	0.00140142
rs208011	17_48180983	17	48180983	ENSG00000005882	PDK2	0.977788	0.00204445	0.0201066
rs208011	17_48180983	17	48180983	ENSG00000005884	ITGA3	0.98275	0.00254569	0.0146491
rs208011	17_48180983	17	48180983	ENSG00000006025	OSBPL7	1.24999e-43	8.9068e-41	0.00140144
rs208011	17_48180983	17	48180983	ENSG00000064300	NGFR	0.906885	0.026311	0.0647839
rs208011	17_48180983	17	48180983	ENSG00000073861	TBX21	0.00121649	0.866807	0.000183932
rs208011	17_48180983	17	48180983	ENSG00000073969	NSF	8.66388e-06	1.26438e-07	0.985404
rs208011	17_48180983	17	48180983	ENSG00000082641	NFE2L1	3.91186e-51	2.7874e-48	0.00140144
rs208011	17_48180983	17	48180983	ENSG00000108379	WNT3	0.878338	0.0152861	0.104458
rs208011	17_48180983	17	48180983	ENSG00000108424	KPNB1	4.64407e-11	3.30908e-08	0.00140145
rs208011	17_48180983	17	48180983	ENSG00000108433	GOSR2	0.360711	0.0120902	0.605973
rs208011	17_48180983	17	48180983	ENSG00000108439	PNPO	5.60707e-202	3.99537e-199	0.00140142
rs208011	17_48180983	17	48180983	ENSG00000108465	CDK5RAP3	7.15663e-94	5.09949e-91	0.00140114
rs208011	17_48180983	17	48180983	ENSG00000108468	CBX1	9.74107e-58	6.94101e-55	0.00140144
rs208011	17_48180983	17	48180983	ENSG00000108798	ABI3	1.59649e-06	8.06792e-06	0.165179
rs208011	17_48180983	17	48180983	ENSG00000108813	DLX4	0.97544	0.00441688	0.0200255
rs208011	17_48180983	17	48180983	ENSG00000108819	PPP1R9B	0.994373	0.00107485	0.00453914
rs208011	17_48180983	17	48180983	ENSG00000108823	SGCA	0.998453	0.000199907	0.00134569
rs208011	17_48180983	17	48180983	ENSG00000120087		6.15451e-30	4.38541e-27	0.00140144
rs208011	17_48180983	17	48180983	ENSG00000120093	HOXB3	3.60754e-291	2.57057e-288	0.00140144
rs208011	17_48180983	17	48180983	ENSG00000121067	SPOP	0.934309	0.0207834	0.0438199
rs208011	17_48180983	17	48180983	ENSG00000121073	SLC35B1	0.942747	0.0184354	0.0379721
rs208011	17_48180983	17	48180983	ENSG00000121104	FAM117A	0.929478	0.0165172	0.0529543
rs208011	17_48180983	17	48180983	ENSG00000136436	CALCOCO2	4.77015e-128	3.39895e-125	0.00140144
rs208011	17_48180983	17	48180983	ENSG00000136504	KAT7	0.912533	0.00920707	0.0774188
rs208011	17_48180983	17	48180983	ENSG00000141279	NPEPPS	4.17765e-146	2.97675e-143	0.00140146
rs208011	17_48180983	17	48180983	ENSG00000141293	SKAP1	1.65767e-306	1.18119e-303	0.00140141
rs208011	17_48180983	17	48180983	ENSG00000141294	LRRC46	9.18955e-139	6.54802e-136	0.00140144
rs208011	17_48180983	17	48180983	ENSG00000141295	SCRN2	3.51047e-304	2.50136e-301	0.00140145
rs208011	17_48180983	17	48180983	ENSG00000159111	MRPL10	2.44211e-179	1.74012e-176	0.00140144
rs208011	17_48180983	17	48180983	ENSG00000159199	ATP5MC1	5.5711e-276	3.96966e-273	0.00140145
rs208011	17_48180983	17	48180983	ENSG00000159202	UBE2Z	4.17337e-307	2.97371e-304	0.00140145
rs208011	17_48180983	17	48180983	ENSG00000159210	SNF8	8.41335e-15	5.99487e-12	0.00140146
rs208011	17_48180983	17	48180983	ENSG00000167083	GNGT2	2.12372e-244	1.26282e-243	0.143957
rs208011	17_48180983	17	48180983	ENSG00000167085	PHB1	0.804674	0.0353901	0.152961
rs208011	17_48180983	17	48180983	ENSG00000167100	SAMD14	0.991304	0.00168273	0.00699171
rs208011	17_48180983	17	48180983	ENSG00000167182	SP2	1.54444e-13	1.10051e-10	0.00140143
rs208011	17_48180983	17	48180983	ENSG00000167183	PRR15L	1.66762e-06	0.00118828	0.00139975
rs208011	17_48180983	17	48180983	ENSG00000170689	HOXB9	3.60216e-05	0.0256673	0.00136538
rs208011	17_48180983	17	48180983	ENSG00000173868	PHOSPHO1	8.88285e-41	1.92557e-40	0.315645
rs208011	17_48180983	17	48180983	ENSG00000173917	HOXB2	8.67507e-308	6.18146e-305	0.00140143
rs208011	17_48180983	17	48180983	ENSG00000176358	TAC4	0.90231	0.0127934	0.0835867
rs208011	17_48180983	17	48180983	ENSG00000176681	LRRC37A	6.90399e-66	2.6321e-68	0.995606
rs208011	17_48180983	17	48180983	ENSG00000177369		0.854313	0.0555266	0.0844572
rs208011	17_48180983	17	48180983	ENSG00000178852	EFCAB13	6.98168e-72	4.97459e-69	0.0014015
rs208011	17_48180983	17	48180983	ENSG00000182742	HOXB4	9.8353e-307	7.00818e-304	0.00140144
rs208011	17_48180983	17	48180983	ENSG00000185829	ARL17A	0.000476707	4.85705e-06	0.989219
rs208011	17_48180983	17	48180983	ENSG00000198336	MYL4	4.7487e-06	0.00335552	0.00140843
rs208011	17_48180983	17	48180983	ENSG00000198740	ZNF652	1.43446e-06	9.18798e-08	0.937777
rs208011	17_48180983	17	48180983	ENSG00000198933	TBKBP1	1.12664e-307	8.02784e-305	0.00140145
rs208011	17_48180983	17	48180983	ENSG00000204584		3.56746e-67	3.5968e-69	0.989191
rs208011	17_48180983	17	48180983	ENSG00000213326	RPS7P11	0.917096	0.0118816	0.0700331
rs208011	17_48180983	17	48180983	ENSG00000214401	KANSL1-AS1	0.00870547	1.53205e-06	0.990178
rs208011	17_48180983	17	48180983	ENSG00000228696	ARL17B	6.55225e-38	2.61056e-40	0.995446
rs208011	17_48180983	17	48180983	ENSG00000228782		1.1284e-141	8.04009e-139	0.00140149
rs208011	17_48180983	17	48180983	ENSG00000230148	HOXB-AS1	2.61129e-270	1.86065e-267	0.00140146
rs208011	17_48180983	17	48180983	ENSG00000232300	FAM215B	3.36502e-13	3.1909e-15	0.990021
rs208011	17_48180983	17	48180983	ENSG00000234494	SP2-AS1	8.18222e-08	5.8302e-05	0.00140137
rs208011	17_48180983	17	48180983	ENSG00000238083	LRRC37A2	5.08712e-06	5.08558e-08	0.989682
rs208011	17_48180983	17	48180983	ENSG00000244649	LINC02086	1.12022e-08	7.98207e-06	0.00140145
rs208011	17_48180983	17	48180983	ENSG00000248278	SUMO2P17	4.26609e-11	3.03972e-08	0.00140148
rs208011	17_48180983	17	48180983	ENSG00000248714	ZNF652-AS1	0.0222453	0.000861686	0.940249
rs208011	17_48180983	17	48180983	ENSG00000250751		0.936534	0.0109151	0.0518847
rs208011	17_48180983	17	48180983	ENSG00000250948		0.757114	0.0271596	0.208064
rs208011	17_48180983	17	48180983	ENSG00000259207	ITGB3	9.31784e-31	6.63892e-28	0.00140155
rs208011	17_48180983	17	48180983	ENSG00000260027	HOXB7	1.93623e-26	1.37966e-23	0.00140145
rs208011	17_48180983	17	48180983	ENSG00000260075	NSFP1	1.47148e-69	1.01831e-71	0.992534
rs208011	17_48180983	17	48180983	ENSG00000261575		0.0277342	5.99517e-05	0.969827
rs208011	17_48180983	17	48180983	ENSG00000262039		0.00674248	0.000229133	0.960004
rs208011	17_48180983	17	48180983	ENSG00000262500	MAPK8IP1P1	0.989418	0.00160089	0.00895664
rs208011	17_48180983	17	48180983	ENSG00000262539		0.393035	0.000978931	0.604164
rs208011	17_48180983	17	48180983	ENSG00000262745		1.72111e-07	0.000122635	0.0014013
rs208011	17_48180983	17	48180983	ENSG00000262837		0.943094	0.00855992	0.0478657
rs208011	17_48180983	17	48180983	ENSG00000262879		8.79578e-221	1.99033e-220	0.306437
rs208011	17_48180983	17	48180983	ENSG00000263142	LRRC37A17P	3.67201e-36	2.32786e-37	0.939973
rs208011	17_48180983	17	48180983	ENSG00000263293	EFCAB13-DT	4.93984e-23	3.51956e-20	0.00140157
rs208011	17_48180983	17	48180983	ENSG00000263412	NFE2L1-DT	2.67337e-17	1.90492e-14	0.00140143
rs208011	17_48180983	17	48180983	ENSG00000263766	KPNB1-DT	2.76949e-07	0.000197336	0.00140119
rs208011	17_48180983	17	48180983	ENSG00000263787	SKAP1-AS1	4.54172e-05	0.0323538	0.00135624
rs208011	17_48180983	17	48180983	ENSG00000264920	SP2-DT	1.59017e-198	1.13307e-195	0.00140146
rs208011	17_48180983	17	48180983	ENSG00000266601		2.7429e-19	1.95444e-16	0.00140145
rs144204502	17_78187152	17	78187152	ENSG00000035862	TIMP2	1.04846e-305	1.15322e-302	0.000908332
rs144204502	17_78187152	17	78187152	ENSG00000055483	USP36	1.51717e-307	1.66877e-304	0.000908331
rs144204502	17_78187152	17	78187152	ENSG00000070495	JMJD6	0.89961	0.020562	0.0779469
rs144204502	17_78187152	17	78187152	ENSG00000070526	ST6GALNAC1	0.805882	0.0152521	0.175354
rs144204502	17_78187152	17	78187152	ENSG00000070731	ST6GALNAC2	0.859036	0.0137923	0.125067
rs144204502	17_78187152	17	78187152	ENSG00000078687	TNRC6C	1.49067e-17	1.63965e-14	0.00090831
rs144204502	17_78187152	17	78187152	ENSG00000087157	PGS1	1.81639e-41	1.99792e-38	0.000908312
rs144204502	17_78187152	17	78187152	ENSG00000089685	BIRC5	1.28118e-91	1.40923e-88	0.000908306
rs144204502	17_78187152	17	78187152	ENSG00000092931	MFSD11	0.874963	0.0176952	0.10511
rs144204502	17_78187152	17	78187152	ENSG00000108639	SYNGR2	3.71751e-33	4.08908e-30	0.000908304
rs144204502	17_78187152	17	78187152	ENSG00000108669	CYTH1	1.1489e-41	1.26371e-38	0.000908323
rs144204502	17_78187152	17	78187152	ENSG00000108679	LGALS3BP	1.164e-48	1.28029e-45	0.000908341
rs144204502	17_78187152	17	78187152	ENSG00000129646	QRICH2	0.980691	0.00514687	0.0140706
rs144204502	17_78187152	17	78187152	ENSG00000129657	SEC14L1	2.18364e-42	1.42423e-43	0.9384
rs144204502	17_78187152	17	78187152	ENSG00000129667	RHBDF2	0.949241	0.0113923	0.0388423
rs144204502	17_78187152	17	78187152	ENSG00000129673	AANAT	0.941206	0.0105126	0.0476774
rs144204502	17_78187152	17	78187152	ENSG00000141519	CCDC40	0.968371	0.0070629	0.0243507
rs144204502	17_78187152	17	78187152	ENSG00000141524	TMC6	1.46666e-172	1.61325e-169	0.000908308
rs144204502	17_78187152	17	78187152	ENSG00000141527	CARD14	0.997276	0.000619408	0.00210133
rs144204502	17_78187152	17	78187152	ENSG00000141543	EIF4A3	0.980739	0.00459954	0.0145619
rs144204502	17_78187152	17	78187152	ENSG00000141570	CBX8	0.931856	0.0141783	0.0530689
rs144204502	17_78187152	17	78187152	ENSG00000141576	RNF157	0.99911	0.000297413	0.000590963
rs144204502	17_78187152	17	78187152	ENSG00000141582	CBX4	0.815574	0.0654596	0.109449
rs144204502	17_78187152	17	78187152	ENSG00000161542	PRPSAP1	0.96465	0.00674553	0.0283645
rs144204502	17_78187152	17	78187152	ENSG00000161544	CYGB	0.918612	0.0127442	0.0676276
rs144204502	17_78187152	17	78187152	ENSG00000161547	SRSF2	0.893212	0.0209194	0.0838059
rs144204502	17_78187152	17	78187152	ENSG00000163597	SNHG16	0.921339	0.0131976	0.0644659
rs144204502	17_78187152	17	78187152	ENSG00000167280	ENGASE	1.58787e-304	1.74648e-301	0.000908355
rs144204502	17_78187152	17	78187152	ENSG00000167281	RBFOX3	0.48594	0.0480736	0.423487
rs144204502	17_78187152	17	78187152	ENSG00000167291	TBC1D16	0.956937	0.0107877	0.0318663
rs144204502	17_78187152	17	78187152	ENSG00000167889	MGAT5B	0.85814	0.0279697	0.110155
rs144204502	17_78187152	17	78187152	ENSG00000167895	TMC8	4.66097e-171	5.12644e-168	0.000908376
rs144204502	17_78187152	17	78187152	ENSG00000167900	TK1	3.83895e-07	0.000422266	0.000785398
rs144204502	17_78187152	17	78187152	ENSG00000171298	GAA	0.973098	0.00563484	0.0211159
rs144204502	17_78187152	17	78187152	ENSG00000171302	CANT1	4.47561e-145	4.92274e-142	0.000908342
rs144204502	17_78187152	17	78187152	ENSG00000173894	CBX2	0.847149	0.0131575	0.137378
rs144204502	17_78187152	17	78187152	ENSG00000175931	UBE2O	0.955788	0.00908747	0.034749
rs144204502	17_78187152	17	78187152	ENSG00000176170	SPHK1	0.958749	0.00831441	0.0326101
rs144204502	17_78187152	17	78187152	ENSG00000178404	CEP295NL	4.59892e-18	5.05843e-15	0.000908335
rs144204502	17_78187152	17	78187152	ENSG00000181038	METTL23	0.890753	0.0200417	0.0871319
rs144204502	17_78187152	17	78187152	ENSG00000182534	MXRA7	0.76771	0.0166517	0.210893
rs144204502	17_78187152	17	78187152	ENSG00000183077	AFMID	4.90937e-20	5.40007e-17	0.000777786
rs144204502	17_78187152	17	78187152	ENSG00000184557	SOCS3	0.000623	0.685263	0.000281915
rs144204502	17_78187152	17	78187152	ENSG00000184640	SEPTIN9	1.77644e-59	1.95382e-56	0.000908385
rs144204502	17_78187152	17	78187152	ENSG00000185262	UBALD2	0.985437	0.00496908	0.00953168
rs144204502	17_78187152	17	78187152	ENSG00000187775	DNAH17	5.60963e-11	6.17025e-08	0.000908315
rs144204502	17_78187152	17	78187152	ENSG00000187997	C17orf99	6.34748e-41	6.98189e-38	0.000908309
rs144204502	17_78187152	17	78187152	ENSG00000200651		0.00065852	0.723967	0.000245404
rs144204502	17_78187152	17	78187152	ENSG00000203315		0.796348	0.0408004	0.154626
rs144204502	17_78187152	17	78187152	ENSG00000204277	LINC01993	1.01508e-59	1.11645e-56	0.00090837
rs144204502	17_78187152	17	78187152	ENSG00000204282		6.94345e-121	7.63735e-118	0.000908318
rs144204502	17_78187152	17	78187152	ENSG00000213135		3.86623e-09	1.97653e-10	0.950655
rs144204502	17_78187152	17	78187152	ENSG00000214140	PRCD	0.901494	0.0123193	0.0849283
rs144204502	17_78187152	17	78187152	ENSG00000222808	RNU4-47P	1.50274e-34	8.00949e-36	0.948766
rs144204502	17_78187152	17	78187152	ENSG00000228218	ATF4P3	0.991708	0.00143509	0.00683905
rs144204502	17_78187152	17	78187152	ENSG00000234912	SNHG20	2.44214e-16	1.43507e-17	0.944198
rs144204502	17_78187152	17	78187152	ENSG00000252391	RNU6-638P	0.000161205	0.177228	0.000738848
rs144204502	17_78187152	17	78187152	ENSG00000262870	CYCSP40	6.73718e-05	0.0740415	0.000841196
rs144204502	17_78187152	17	78187152	ENSG00000266970	SOCS3-DT	3.85983e-17	4.24352e-14	0.000908755
rs144204502	17_78187152	17	78187152	ENSG00000266998		7.83209e-168	8.61089e-165	0.00090873
rs144204502	17_78187152	17	78187152	ENSG00000267016		0.000644949	0.709048	0.000258761
rs144204502	17_78187152	17	78187152	ENSG00000267065	LINC02080	0.856486	0.0192233	0.121454
rs144204502	17_78187152	17	78187152	ENSG00000267078		0.840762	0.0100424	0.14735
rs144204502	17_78187152	17	78187152	ENSG00000267123	SCAT1	5.32985e-176	5.8599e-173	0.000908719
rs144204502	17_78187152	17	78187152	ENSG00000267355	RPL9P29	0.000156166	0.171687	0.000750311
rs144204502	17_78187152	17	78187152	ENSG00000267491		5.29701e-07	0.000582344	0.00090824
rs144204502	17_78187152	17	78187152	ENSG00000267543		0.920718	0.00994099	0.0685303
rs144204502	17_78187152	17	78187152	ENSG00000267546		0.827991	0.00949186	0.160593
rs144204502	17_78187152	17	78187152	ENSG00000267568		0.814005	0.0274658	0.153166
rs144204502	17_78187152	17	78187152	ENSG00000267676	THA1P	5.30654e-43	5.83404e-40	0.000908755
rs144204502	17_78187152	17	78187152	ENSG00000267737		0.000558816	0.614366	0.000345617
rs144204502	17_78187152	17	78187152	ENSG00000268965		0.000556493	0.611839	0.000348799
rs59922886	17_8236454	17	8236454	ENSG00000004975	DVL2	3.81393e-40	1.1213e-39	0.253789
rs59922886	17_8236454	17	8236454	ENSG00000006047	YBX2	1.29682e-56	7.64189e-55	0.0166866
rs59922886	17_8236454	17	8236454	ENSG00000007237	GAS7	0.975966	0.00442868	0.0194986
rs59922886	17_8236454	17	8236454	ENSG00000040633	PHF23	9.67e-105	4.39827e-103	0.0215124
rs59922886	17_8236454	17	8236454	ENSG00000065320	NTN1	0.015134	0.890881	0.00153972
rs59922886	17_8236454	17	8236454	ENSG00000072778	ACADVL	3.00194e-303	7.66363e-303	0.281443
rs59922886	17_8236454	17	8236454	ENSG00000072818	ACAP1	6.18664e-303	3.6464e-301	0.0166833
rs59922886	17_8236454	17	8236454	ENSG00000091622	PITPNM3	0.967051	0.00932818	0.023356
rs59922886	17_8236454	17	8236454	ENSG00000108590	MED31	0.936653	0.0144844	0.0480301
rs59922886	17_8236454	17	8236454	ENSG00000108839	ALOX12	0.793025	0.0794732	0.115424
rs59922886	17_8236454	17	8236454	ENSG00000108961	RANGRF	7.44379e-10	4.39004e-08	0.0166554
rs59922886	17_8236454	17	8236454	ENSG00000109047	RCVRN	0.957463	0.0095599	0.0326023
rs59922886	17_8236454	17	8236454	ENSG00000125434	SLC25A35	4.29697e-27	2.53417e-25	0.0166731
rs59922886	17_8236454	17	8236454	ENSG00000129194	SOX15	1.86638e-09	1.10034e-07	0.0166789
rs59922886	17_8236454	17	8236454	ENSG00000129195	PIMREG	0.967725	0.00683571	0.0252217
rs59922886	17_8236454	17	8236454	ENSG00000129226	CD68	1.01333e-94	5.97412e-93	0.0166788
rs59922886	17_8236454	17	8236454	ENSG00000129235	TXNDC17	0.945806	0.0123665	0.0412253
rs59922886	17_8236454	17	8236454	ENSG00000129244	ATP1B2	3.20816e-144	1.89146e-142	0.0166783
rs59922886	17_8236454	17	8236454	ENSG00000129245	FXR2	1.88427e-05	0.00111088	0.01666
rs59922886	17_8236454	17	8236454	ENSG00000129255	MPDU1	1.76551e-52	1.04083e-50	0.0166794
rs59922886	17_8236454	17	8236454	ENSG00000132507	EIF5A	7.12922e-152	4.20165e-150	0.0166845
rs59922886	17_8236454	17	8236454	ENSG00000132510	KDM6B	6.27452e-45	3.69976e-43	0.0166763
rs59922886	17_8236454	17	8236454	ENSG00000132514	CLEC10A	2.68137e-14	2.75786e-15	0.906301
rs59922886	17_8236454	17	8236454	ENSG00000132518	GUCY2D	5.0608e-17	2.98441e-15	0.0166746
rs59922886	17_8236454	17	8236454	ENSG00000132522	GPS2	0.0133455	0.78654	0.00332154
rs59922886	17_8236454	17	8236454	ENSG00000132530	XAF1	0.869303	0.0787159	0.0474693
rs59922886	17_8236454	17	8236454	ENSG00000132535	DLG4	0.248545	0.573326	0.0535374
rs59922886	17_8236454	17	8236454	ENSG00000133026	MYH10	7.69915e-19	4.53973e-17	0.0166759
rs59922886	17_8236454	17	8236454	ENSG00000141485	SLC13A5	0.883552	0.0745184	0.0385148
rs59922886	17_8236454	17	8236454	ENSG00000141499	WRAP53	7.51397e-07	4.43015e-05	0.0166773
rs59922886	17_8236454	17	8236454	ENSG00000141504	SAT2	4.08976e-254	2.41117e-252	0.0166783
rs59922886	17_8236454	17	8236454	ENSG00000141505	ASGR1	1.74949e-05	5.29459e-06	0.767145
rs59922886	17_8236454	17	8236454	ENSG00000141506	PIK3R5	4.12575e-32	2.42927e-30	0.0166998
rs59922886	17_8236454	17	8236454	ENSG00000141510	TP53	2.52909e-16	1.4911e-14	0.0166781
rs59922886	17_8236454	17	8236454	ENSG00000154914	USP43	0.92848	0.0166031	0.0538727
rs59922886	17_8236454	17	8236454	ENSG00000161939	RNASEK-C17orf49	0.837356	0.0769149	0.0781506
rs59922886	17_8236454	17	8236454	ENSG00000161944	ASGR2	1.45881e-46	1.52164e-47	0.905176
rs59922886	17_8236454	17	8236454	ENSG00000161955	TNFSF13	2.42003e-279	1.42671e-277	0.0166793
rs59922886	17_8236454	17	8236454	ENSG00000161956	SENP3	6.20724e-21	3.65947e-19	0.0166791
rs59922886	17_8236454	17	8236454	ENSG00000161958	FGF11	2.18408e-14	1.28758e-12	0.0166796
rs59922886	17_8236454	17	8236454	ENSG00000161960	EIF4A1	0.00011224	0.00661667	0.0165676
rs59922886	17_8236454	17	8236454	ENSG00000161970	RPL26	0.0130029	0.76661	0.00365764
rs59922886	17_8236454	17	8236454	ENSG00000161973	CCDC42	5.319e-08	3.13232e-06	0.0166972
rs59922886	17_8236454	17	8236454	ENSG00000166579	NDEL1	5.57234e-59	3.28592e-57	0.0166754
rs59922886	17_8236454	17	8236454	ENSG00000167874	TMEM88	8.06921e-52	4.75807e-50	0.0166761
rs59922886	17_8236454	17	8236454	ENSG00000169992	NLGN2	1.22011e-15	7.19284e-14	0.0166799
rs59922886	17_8236454	17	8236454	ENSG00000170004	CHD3	1.20395e-23	7.09934e-22	0.0166757
rs59922886	17_8236454	17	8236454	ENSG00000170037	CNTROB	3.82844e-163	2.25706e-161	0.0166791
rs59922886	17_8236454	17	8236454	ENSG00000170043	TRAPPC1	2.19145e-21	1.29226e-19	0.0166753
rs59922886	17_8236454	17	8236454	ENSG00000170049	KCNAB3	8.59764e-96	5.06987e-94	0.0166754
rs59922886	17_8236454	17	8236454	ENSG00000170175	CHRNB1	1.51556e-285	8.93471e-284	0.0166796
rs59922886	17_8236454	17	8236454	ENSG00000170291	ELP5	2.03925e-184	1.1932e-182	0.0168033
rs59922886	17_8236454	17	8236454	ENSG00000170296	GABARAP	0.0156839	0.824956	0.00296345
rs59922886	17_8236454	17	8236454	ENSG00000170310	STX8	0.899812	0.0219293	0.0762778
rs59922886	17_8236454	17	8236454	ENSG00000174083		7.34974e-06	0.000432755	0.0166924
rs59922886	17_8236454	17	8236454	ENSG00000174282	ZBTB4	4.23489e-56	2.4966e-54	0.0166795
rs59922886	17_8236454	17	8236454	ENSG00000174292	TNK1	8.49288e-26	5.00657e-24	0.0166804
rs59922886	17_8236454	17	8236454	ENSG00000174326	SLC16A11	0.82431	0.0835371	0.0834475
rs59922886	17_8236454	17	8236454	ENSG00000174327	SLC16A13	0.431263	0.0437542	0.476384
rs59922886	17_8236454	17	8236454	ENSG00000175826	CTDNEP1	1.31797e-196	7.71065e-195	0.0168055
rs59922886	17_8236454	17	8236454	ENSG00000177294	FBXO39	0.843854	0.0776159	0.0717087
rs59922886	17_8236454	17	8236454	ENSG00000178921	PFAS	4.09335e-69	2.41411e-67	0.0166731
rs59922886	17_8236454	17	8236454	ENSG00000178971	CTC1	3.17363e-306	1.87161e-304	0.0101824
rs59922886	17_8236454	17	8236454	ENSG00000178977	LINC00324	4.32328e-306	2.54961e-304	0.0100077
rs59922886	17_8236454	17	8236454	ENSG00000178999	AURKB	1.31839e-73	7.77357e-72	0.00150655
rs59922886	17_8236454	17	8236454	ENSG00000179029	TMEM107	2.1653e-306	1.27699e-304	0.00959335
rs59922886	17_8236454	17	8236454	ENSG00000179094	PER1	0.012591	0.74258	0.0040429
rs59922886	17_8236454	17	8236454	ENSG00000179111	HES7	0.0118199	0.690118	0.00443191
rs59922886	17_8236454	17	8236454	ENSG00000179148	ALOXE3	0.0122296	0.721228	0.00443693
rs59922886	17_8236454	17	8236454	ENSG00000179477	ALOX12B	0.0130929	0.772118	0.0035704
rs59922886	17_8236454	17	8236454	ENSG00000179593	ALOX15B	4.46581e-52	2.63359e-50	0.0166739
rs59922886	17_8236454	17	8236454	ENSG00000179859	RNF227	4.58886e-37	2.7058e-35	0.0166764
rs59922886	17_8236454	17	8236454	ENSG00000181222	POLR2A	1.19903e-14	7.06875e-13	0.0166794
rs59922886	17_8236454	17	8236454	ENSG00000181284	TMEM102	0.0136557	0.805042	0.00301587
rs59922886	17_8236454	17	8236454	ENSG00000181856	SLC2A4	4.76518e-05	0.0028079	0.0166397
rs59922886	17_8236454	17	8236454	ENSG00000181885	CLDN7	6.66406e-43	3.92493e-41	0.0166952
rs59922886	17_8236454	17	8236454	ENSG00000182224	CYB5D1	2.62774e-305	1.54947e-303	0.016676
rs59922886	17_8236454	17	8236454	ENSG00000183011	NAA38	3.33209e-57	1.96477e-55	0.0166762
rs59922886	17_8236454	17	8236454	ENSG00000183318	SPDYE4	0.0146269	0.861254	0.00206277
rs59922886	17_8236454	17	8236454	ENSG00000183914	DNAH2	5.92413e-27	3.49306e-25	0.0166767
rs59922886	17_8236454	17	8236454	ENSG00000184619	KRBA2	6.07518e-49	3.58264e-47	0.0166744
rs59922886	17_8236454	17	8236454	ENSG00000185156	MFSD6L	3.8537e-48	2.26915e-46	0.0166994
rs59922886	17_8236454	17	8236454	ENSG00000187838	PLSCR3	1.23392e-303	7.27403e-302	0.0166803
rs59922886	17_8236454	17	8236454	ENSG00000189051	RNF222	0.00016066	0.00947197	0.0165176
rs59922886	17_8236454	17	8236454	ENSG00000196544	BORCS6	4.58907e-21	2.7065e-19	0.016673
rs59922886	17_8236454	17	8236454	ENSG00000198150		9.62754e-32	5.67722e-30	0.0166753
rs59922886	17_8236454	17	8236454	ENSG00000198920	KIAA0753	0.94955	0.0139686	0.0358592
rs59922886	17_8236454	17	8236454	ENSG00000205544	TMEM256	3.62636e-29	2.13779e-27	0.0166801
rs59922886	17_8236454	17	8236454	ENSG00000213859	KCTD11	1.07845e-134	6.35741e-133	0.0166805
rs59922886	17_8236454	17	8236454	ENSG00000213876	RPL7AP64	1.97512e-11	2.06456e-12	0.904753
rs59922886	17_8236454	17	8236454	ENSG00000214999		4.08855e-06	0.000240833	0.016689
rs59922886	17_8236454	17	8236454	ENSG00000215041	NEURL4	1.4333e-36	8.44909e-35	0.0166809
rs59922886	17_8236454	17	8236454	ENSG00000215067	ALOX12-AS1	0.832994	0.0742526	0.084912
rs59922886	17_8236454	17	8236454	ENSG00000219200	RNASEK	0.205844	0.0207095	0.701551
rs59922886	17_8236454	17	8236454	ENSG00000220205	VAMP2	1.35325e-54	7.98111e-53	0.0166716
rs59922886	17_8236454	17	8236454	ENSG00000233223		3.49416e-245	2.05768e-243	0.0166974
rs59922886	17_8236454	17	8236454	ENSG00000239697	TNFSF12	1.07755e-305	6.35266e-304	0.0166792
rs59922886	17_8236454	17	8236454	ENSG00000252835	SCARNA21	0.0112861	0.665392	0.0053806
rs59922886	17_8236454	17	8236454	ENSG00000258315	C17orf49	0.807464	0.0813193	0.100812
rs59922886	17_8236454	17	8236454	ENSG00000261996		0.84912	0.0114986	0.13733
rs59922886	17_8236454	17	8236454	ENSG00000262089		0.814318	0.0745294	0.1016
rs59922886	17_8236454	17	8236454	ENSG00000262251		0.00211368	0.124592	0.0145653
rs59922886	17_8236454	17	8236454	ENSG00000262943	ALOX12P2	0.828432	0.0778257	0.0853568
rs59922886	17_8236454	17	8236454	ENSG00000264772		0.000105281	0.00620624	0.0165753
rs59922886	17_8236454	17	8236454	ENSG00000265749		3.79972e-11	2.23807e-09	0.0166942
rs59922886	17_8236454	17	8236454	ENSG00000265975		8.13607e-301	4.78539e-299	0.0167176
rs59922886	17_8236454	17	8236454	ENSG00000266389	PIK3R5-DT	1.99235e-278	1.17185e-276	0.0167175
rs59922886	17_8236454	17	8236454	ENSG00000266638		1.19807e-12	6.9325e-11	0.0155604
rs59922886	17_8236454	17	8236454	ENSG00000266824		0.00654823	0.386136	0.0101198
rs59922886	17_8236454	17	8236454	ENSG00000269928		1.66726e-303	9.83033e-302	0.00317877
rs59922886	17_8236454	17	8236454	ENSG00000269947		8.86389e-14	5.13768e-12	0.0154741
rs28782011	18_44417582	18	44417582	ENSG00000132874	SLC14A2	0.000788289	0.846972	0.000138453
rs28782011	18_44417582	18	44417582	ENSG00000141469	SLC14A1	0.287969	0.00857379	0.682365
rs28782011	18_44417582	18	44417582	ENSG00000141622	RNF165	0.996862	0.00063674	0.00249529
rs28782011	18_44417582	18	44417582	ENSG00000152217	SETBP1	3.84015e-15	1.46709e-11	0.000261685
rs28782011	18_44417582	18	44417582	ENSG00000152223	EPG5	0.896707	0.0191601	0.0821653
rs28782011	18_44417582	18	44417582	ENSG00000152229	PSTPIP2	0.0839665	0.00132889	0.899343
rs28782011	18_44417582	18	44417582	ENSG00000152234	ATP5F1A	0.803146	0.0115369	0.18251
rs28782011	18_44417582	18	44417582	ENSG00000152240	HAUS1	0.935184	0.0123264	0.0517042
rs28782011	18_44417582	18	44417582	ENSG00000152242	C18orf25	0.926079	0.00686007	0.0664951
rs28782011	18_44417582	18	44417582	ENSG00000197046	SIGLEC15	0.903382	0.024456	0.0700951
rs28782011	18_44417582	18	44417582	ENSG00000222179	RN7SKP26	0.877275	0.00785047	0.113756
rs28782011	18_44417582	18	44417582	ENSG00000267293		0.947238	0.00755093	0.0448076
rs28782011	18_44417582	18	44417582	ENSG00000267414	SETBP1-DT	5.02093e-07	0.00191818	0.000261146
rs28782011	18_44417582	18	44417582	ENSG00000267586	LINC00907	0.998782	0.000122842	0.00109437
rs139955496	18_54306914	18	54306914	ENSG00000041353	RAB27B	1.68166e-51	7.98497e-49	0.0021016
rs139955496	18_54306914	18	54306914	ENSG00000101751	POLI	2.29271e-307	1.08881e-304	0.00210109
rs139955496	18_54306914	18	54306914	ENSG00000134046	MBD2	6.08715e-78	2.89069e-75	0.00210133
rs139955496	18_54306914	18	54306914	ENSG00000166845	C18orf54	8.06141e-104	3.82827e-101	0.00210133
rs139955496	18_54306914	18	54306914	ENSG00000196628	TCF4	2.5082e-11	2.33739e-12	0.914535
rs139955496	18_54306914	18	54306914	ENSG00000264350	SNRPGP2	0.0016373	0.777401	0.000460184
rs2124616	18_661917	18	661917	ENSG00000079134	THOC1	6.3089e-25	6.50168e-10	9.70349e-16
rs2124616	18_661917	18	661917	ENSG00000080986	NDC80	0.941714	0.00172016	0.0564397
rs2124616	18_661917	18	661917	ENSG00000101557	USP14	1.74333e-131	1.7966e-116	9.70349e-16
rs2124616	18_661917	18	661917	ENSG00000101574	METTL4	0.987737	0.00336812	0.0088526
rs2124616	18_661917	18	661917	ENSG00000132199	ENOSF1	0	3.3596e-304	9.70349e-16
rs2124616	18_661917	18	661917	ENSG00000132204	LINC00470	1.39412e-19	0.000143672	9.70209e-16
rs2124616	18_661917	18	661917	ENSG00000158270	COLEC12	2.38827e-128	2.46125e-113	9.70349e-16
rs2124616	18_661917	18	661917	ENSG00000173213	TUBB8B	5.42975e-16	0.559567	4.20248e-16
rs2124616	18_661917	18	661917	ENSG00000176105	YES1	8.75728e-42	9.02488e-27	9.70349e-16
rs2124616	18_661917	18	661917	ENSG00000176890	TYMS	3.93318e-70	4.05337e-55	9.70349e-16
rs2124616	18_661917	18	661917	ENSG00000263884	THOC1-DT	7.49981e-16	0.772898	2.17432e-16
rs2124616	18_661917	18	661917	ENSG00000266405	CBX3P2	0.998642	0.000217954	0.00113813
rs2124616	18_661917	18	661917	ENSG00000266783		0.971823	0.00263363	0.0254576
rs8105767	19_22032639	19	22032639	ENSG00000105750	ZNF85	2.91835e-52	4.39331e-36	6.64272e-17
rs8105767	19_22032639	19	22032639	ENSG00000118620	ZNF430	1.49925e-135	5.67706e-109	2.64089e-27
rs8105767	19_22032639	19	22032639	ENSG00000160229	ZNF66	2.2404e-22	1.07094e-23	0.953417
rs8105767	19_22032639	19	22032639	ENSG00000160321	ZNF208	1.34806e-119	5.10455e-93	2.64089e-27
rs8105767	19_22032639	19	22032639	ENSG00000160352	ZNF714	1.01573e-36	3.84616e-10	2.64089e-27
rs8105767	19_22032639	19	22032639	ENSG00000167232	ZNF91	1.15668e-27	7.17822e-23	1.61135e-05
rs8105767	19_22032639	19	22032639	ENSG00000172687	ZNF738	4.07976e-144	1.54485e-117	2.64089e-27
rs8105767	19_22032639	19	22032639	ENSG00000182141	ZNF708	7.15062e-197	2.70766e-170	2.64089e-27
rs8105767	19_22032639	19	22032639	ENSG00000188171	ZNF626	1.82125e-234	5.74235e-236	0.966989
rs8105767	19_22032639	19	22032639	ENSG00000196268	ZNF493	0	7.63442e-305	2.64089e-27
rs8105767	19_22032639	19	22032639	ENSG00000196705	ZNF431	1.57703e-103	5.97157e-77	2.64089e-27
rs8105767	19_22032639	19	22032639	ENSG00000197013	ZNF429	0	1.77438e-302	2.64089e-27
rs8105767	19_22032639	19	22032639	ENSG00000197020	ZNF100	0	4.3959e-303	2.64089e-27
rs8105767	19_22032639	19	22032639	ENSG00000197134	ZNF257	1.45951e-129	5.52657e-103	2.65217e-29
rs8105767	19_22032639	19	22032639	ENSG00000198521	ZNF43	1.11641e-84	4.22741e-58	2.64089e-27
rs8105767	19_22032639	19	22032639	ENSG00000213976		1.00032e-51	3.78782e-25	2.64089e-27
rs8105767	19_22032639	19	22032639	ENSG00000237440	ZNF737	3.4565e-31	7.93027e-33	0.97723
rs8105767	19_22032639	19	22032639	ENSG00000240522	RPL7AP10	3.54788e-32	1.34344e-05	2.64085e-27
rs8105767	19_22032639	19	22032639	ENSG00000268081		4.30797e-234	1.63126e-207	2.64089e-27
rs8105767	19_22032639	19	22032639	ENSG00000268119		0	9.12263e-300	2.64089e-27
rs8105767	19_22032639	19	22032639	ENSG00000268240		0	8.20652e-300	2.64089e-27
rs8105767	19_22032639	19	22032639	ENSG00000268433	MTDHP3	0	1.98458e-300	2.64089e-27
rs8105767	19_22032639	19	22032639	ENSG00000268521	VN1R83P	4.66269e-64	1.76557e-37	2.64089e-27
rs8105767	19_22032639	19	22032639	ENSG00000268535	MTDHP4	0	1.51917e-298	2.64089e-27
rs8105767	19_22032639	19	22032639	ENSG00000268555		0	1.67031e-300	2.64089e-27
rs8105767	19_22032639	19	22032639	ENSG00000268658	LINC00664	5.76156e-255	2.18167e-228	2.64089e-27
rs8105767	19_22032639	19	22032639	ENSG00000269837	IPO5P1	8.26681e-38	3.56639e-31	2.31797e-07
rs542948485	1_113917053	1	113917053	ENSG00000007341	ST7L	3.62542e-11	1.51323e-10	0.19321
rs542948485	1_113917053	1	113917053	ENSG00000009307	CSDE1	0.1093	0.454789	0.0843392
rs542948485	1_113917053	1	113917053	ENSG00000052723	SIKE1	1.34603e-07	2.83799e-07	0.321682
rs542948485	1_113917053	1	113917053	ENSG00000081019	RSBN1	1.02663e-32	1.17791e-31	0.0801129
rs542948485	1_113917053	1	113917053	ENSG00000081026	MAGI3	1.61723e-05	0.000182786	0.0812655
rs542948485	1_113917053	1	113917053	ENSG00000116489	CAPZA1	0.117906	0.783689	0.0127147
rs542948485	1_113917053	1	113917053	ENSG00000116752	BCAS2	0.000905735	0.00561994	0.137881
rs542948485	1_113917053	1	113917053	ENSG00000116774	OLFML3	0.0662844	0.768183	0.013045
rs542948485	1_113917053	1	113917053	ENSG00000116793	PHTF1	4.01069e-103	4.53985e-102	0.0811677
rs542948485	1_113917053	1	113917053	ENSG00000118655	DCLRE1B	4.1402e-239	4.79895e-238	0.0188208
rs542948485	1_113917053	1	113917053	ENSG00000134198	TSPAN2	4.61866e-53	1.51279e-53	0.752965
rs542948485	1_113917053	1	113917053	ENSG00000134242	PTPN22	2.76748e-124	3.17618e-123	0.0801435
rs542948485	1_113917053	1	113917053	ENSG00000134245	WNT2B	0.92654	0.0270215	0.0450241
rs542948485	1_113917053	1	113917053	ENSG00000134262	AP4B1	1.12546e-135	1.30391e-134	0.0794065
rs542948485	1_113917053	1	113917053	ENSG00000143079	CTTNBP2NL	0.873896	0.0238447	0.0994161
rs542948485	1_113917053	1	113917053	ENSG00000155363	MOV10	0.000636105	0.00446234	0.124098
rs542948485	1_113917053	1	113917053	ENSG00000155366	RHOC	3.64609e-32	2.591e-31	0.123347
rs542948485	1_113917053	1	113917053	ENSG00000155367	PPM1J	0.114649	0.814735	0.00861531
rs542948485	1_113917053	1	113917053	ENSG00000155380	SLC16A1	1.20574e-47	1.357e-46	0.0815999
rs542948485	1_113917053	1	113917053	ENSG00000163349	HIPK1	1.2282e-15	1.42353e-14	0.0794191
rs542948485	1_113917053	1	113917053	ENSG00000173218	VANGL1	0.735668	0.201136	0.0492352
rs542948485	1_113917053	1	113917053	ENSG00000175984	DENND2C	4.77524e-78	2.65229e-77	0.152548
rs542948485	1_113917053	1	113917053	ENSG00000188761	BCL2L15	3.25666e-26	3.77258e-25	0.0794551
rs542948485	1_113917053	1	113917053	ENSG00000197323	TRIM33	5.92445e-35	6.85056e-34	0.0795952
rs542948485	1_113917053	1	113917053	ENSG00000198799	LRIG2	1.98327e-40	2.23408e-39	0.0815325
rs542948485	1_113917053	1	113917053	ENSG00000213281	NRAS	0.000165617	0.00074278	0.182111
rs542948485	1_113917053	1	113917053	ENSG00000225075		0.158119	0.770116	0.0119238
rs542948485	1_113917053	1	113917053	ENSG00000226167	AP4B1-AS1	8.77799e-27	1.01468e-25	0.0473123
rs542948485	1_113917053	1	113917053	ENSG00000226419	SLC16A1-AS1	0.000956456	0.0107618	0.0806552
rs542948485	1_113917053	1	113917053	ENSG00000231128		0.0611627	0.652815	0.0242311
rs542948485	1_113917053	1	113917053	ENSG00000231437	LINC01750	0.988689	0.0017698	0.00950205
rs542948485	1_113917053	1	113917053	ENSG00000232450		1.78475e-39	2.01737e-38	0.0812763
rs542948485	1_113917053	1	113917053	ENSG00000233730	LINC01765	0.462516	0.148057	0.292658
rs542948485	1_113917053	1	113917053	ENSG00000235527	HIPK1-AS1	0.0695077	0.749858	0.015121
rs542948485	1_113917053	1	113917053	ENSG00000236066		0.000159828	0.00167342	0.0870185
rs542948485	1_113917053	1	113917053	ENSG00000238198	LRIG2-DT	1.02191e-07	1.14983e-06	0.0816192
rs542948485	1_113917053	1	113917053	ENSG00000238975		0.120349	0.803017	0.00962347
rs12044242	1_151398465	1	151398465	ENSG00000014914	MTMR11	0.00172301	5.47607e-05	0.966716
rs12044242	1_151398465	1	151398465	ENSG00000023902	PLEKHO1	5.95909e-10	2.30866e-11	0.960867
rs12044242	1_151398465	1	151398465	ENSG00000117360	PRPF3	0.341108	0.00927485	0.629937
rs12044242	1_151398465	1	151398465	ENSG00000117362	APH1A	0.00306205	7.94879e-05	0.969618
rs12044242	1_151398465	1	151398465	ENSG00000118292	C1orf54	5.64141e-16	1.47408e-17	0.974284
rs12044242	1_151398465	1	151398465	ENSG00000118298	CA14	1.37726e-05	3.39142e-07	0.973583
rs12044242	1_151398465	1	151398465	ENSG00000143363	PRUNE1	6.13592e-109	2.96404e-106	0.00206584
rs12044242	1_151398465	1	151398465	ENSG00000143365	RORC	5.69807e-23	2.75241e-20	0.00206593
rs12044242	1_151398465	1	151398465	ENSG00000143367	TUFT1	8.83164e-24	4.26617e-21	0.00206588
rs12044242	1_151398465	1	151398465	ENSG00000143369	ECM1	2.43677e-103	1.17709e-100	0.00206557
rs12044242	1_151398465	1	151398465	ENSG00000143374	TARS2	1.53004e-17	7.39089e-15	0.00206589
rs12044242	1_151398465	1	151398465	ENSG00000143375	CGN	3.23159e-06	0.00156104	0.00205778
rs12044242	1_151398465	1	151398465	ENSG00000143376	SNX27	6.35393e-128	3.06926e-125	0.0020659
rs12044242	1_151398465	1	151398465	ENSG00000143379	SETDB1	2.59787e-47	1.25493e-44	0.00206585
rs12044242	1_151398465	1	151398465	ENSG00000143382	ADAMTSL4	2.02207e-242	9.76768e-240	0.00206588
rs12044242	1_151398465	1	151398465	ENSG00000143384	MCL1	1.15024e-109	5.55628e-107	0.00206588
rs12044242	1_151398465	1	151398465	ENSG00000143387	CTSK	1.32419e-307	6.39661e-305	0.00206587
rs12044242	1_151398465	1	151398465	ENSG00000143390	RFX5	1.35458e-39	6.54358e-37	0.00206582
rs12044242	1_151398465	1	151398465	ENSG00000143393	PI4KB	4.67444e-05	0.0225808	0.00201892
rs12044242	1_151398465	1	151398465	ENSG00000143398	PIP5K1A	1.17679e-23	5.6843e-21	0.00206597
rs12044242	1_151398465	1	151398465	ENSG00000143401	ANP32E	5.04254e-44	2.59258e-45	0.948822
rs12044242	1_151398465	1	151398465	ENSG00000143409	MINDY1	1.25225e-49	6.04918e-47	0.00206584
rs12044242	1_151398465	1	151398465	ENSG00000143412	ANXA9	1.05869e-23	5.11413e-21	0.00206583
rs12044242	1_151398465	1	151398465	ENSG00000143416	SELENBP1	4.66806e-25	2.255e-22	0.00206569
rs12044242	1_151398465	1	151398465	ENSG00000143418	CERS2	7.41918e-110	3.58393e-107	0.00206585
rs12044242	1_151398465	1	151398465	ENSG00000143420	ENSA	2.72005e-19	1.31393e-16	0.00206588
rs12044242	1_151398465	1	151398465	ENSG00000143434	SEMA6C	8.93624e-37	4.31679e-34	0.00206584
rs12044242	1_151398465	1	151398465	ENSG00000143436	MRPL9	1.473e-16	7.11527e-14	0.00206592
rs12044242	1_151398465	1	151398465	ENSG00000143437	ARNT	2.21313e-126	1.06907e-123	0.00206586
rs12044242	1_151398465	1	151398465	ENSG00000143442	POGZ	3.00062e-167	1.44951e-164	0.00206495
rs12044242	1_151398465	1	151398465	ENSG00000143443	C1orf56	1.85065e-19	8.93982e-17	0.00206584
rs12044242	1_151398465	1	151398465	ENSG00000143450	OAZ3	9.06437e-15	4.37831e-12	0.00206601
rs12044242	1_151398465	1	151398465	ENSG00000143452	HORMAD1	1.71223e-211	8.27101e-209	0.00206588
rs12044242	1_151398465	1	151398465	ENSG00000143457	GOLPH3L	7.39561e-28	3.57249e-25	0.00206588
rs12044242	1_151398465	1	151398465	ENSG00000143458	GABPB2	2.38057e-117	1.14996e-114	0.00206585
rs12044242	1_151398465	1	151398465	ENSG00000150337	FCGR1A	2.17528e-11	2.96933e-13	0.98461
rs12044242	1_151398465	1	151398465	ENSG00000159164	SV2A	0.87703	0.0144796	0.106604
rs12044242	1_151398465	1	151398465	ENSG00000159208	CIART	0.618604	0.0157508	0.356248
rs12044242	1_151398465	1	151398465	ENSG00000159352	PSMD4	3.64123e-80	1.75894e-77	0.00206584
rs12044242	1_151398465	1	151398465	ENSG00000159377	PSMB4	3.33281e-21	1.60998e-18	0.00047328
rs12044242	1_151398465	1	151398465	ENSG00000159409	CELF3	0.00114154	0.55142	0.000922456
rs12044242	1_151398465	1	151398465	ENSG00000159445	THEM4	2.66251e-307	1.2861e-304	0.00206594
rs12044242	1_151398465	1	151398465	ENSG00000163113		0.00105524	1.85083e-05	0.974523
rs12044242	1_151398465	1	151398465	ENSG00000163125	RPRD2	7.57653e-31	1.64069e-28	0.00459666
rs12044242	1_151398465	1	151398465	ENSG00000163131	CTSS	3.35247e-305	1.61943e-302	0.00206587
rs12044242	1_151398465	1	151398465	ENSG00000163141	BNIPL	2.05904e-305	9.9465e-303	0.00206584
rs12044242	1_151398465	1	151398465	ENSG00000163154	TNFAIP8L2	3.58916e-53	1.7338e-50	0.00206583
rs12044242	1_151398465	1	151398465	ENSG00000163155	LYSMD1	8.4535e-48	4.08359e-45	0.00206584
rs12044242	1_151398465	1	151398465	ENSG00000163156	SCNM1	1.76222e-79	8.51208e-77	0.00206598
rs12044242	1_151398465	1	151398465	ENSG00000163191	S100A11	3.32212e-79	1.6047e-76	0.00206596
rs12044242	1_151398465	1	151398465	ENSG00000182134	TDRKH	5.25206e-307	2.53697e-304	0.00206593
rs12044242	1_151398465	1	151398465	ENSG00000187145		5.35419e-276	1.42863e-277	0.973435
rs12044242	1_151398465	1	151398465	ENSG00000196407	THEM5	7.17158e-21	3.46414e-18	0.00206595
rs12044242	1_151398465	1	151398465	ENSG00000197622	CDC42SE1	2.06322e-306	9.96668e-304	0.00206584
rs12044242	1_151398465	1	151398465	ENSG00000197747	S100A10	1.35932e-117	6.56601e-115	0.00206595
rs12044242	1_151398465	1	151398465	ENSG00000203288	TDRKH-AS1	4.60693e-31	2.22524e-28	0.00206603
rs12044242	1_151398465	1	151398465	ENSG00000203804	ADAMTSL4-AS1	4.68264e-14	2.26196e-11	0.00206589
rs12044242	1_151398465	1	151398465	ENSG00000203814	H2BC18	0.949137	0.0133355	0.0369424
rs12044242	1_151398465	1	151398465	ENSG00000213171	LINGO4	3.81718e-163	1.84386e-160	0.00206593
rs12044242	1_151398465	1	151398465	ENSG00000213190	MLLT11	1.53305e-160	7.4056e-158	0.00206584
rs12044242	1_151398465	1	151398465	ENSG00000225556	C2CD4D	2.78661e-29	1.34604e-26	0.00206595
rs12044242	1_151398465	1	151398465	ENSG00000232151		0.854162	0.0076848	0.136565
rs12044242	1_151398465	1	151398465	ENSG00000232671	ZNF687-AS1	0.000451356	0.218034	0.00161377
rs12044242	1_151398465	1	151398465	ENSG00000233030		0.000232887	3.20414e-06	0.984628
rs12044242	1_151398465	1	151398465	ENSG00000234614	C2CD4D-AS1	8.46304e-26	4.08796e-23	0.00206596
rs12044242	1_151398465	1	151398465	ENSG00000237781	ADAMTSL4-AS2	2.37754e-37	1.14841e-34	0.00206601
rs12044242	1_151398465	1	151398465	ENSG00000249602		0.00122419	0.591308	0.000838173
rs12044242	1_151398465	1	151398465	ENSG00000250661		3.07949e-18	6.23004e-20	0.977602
rs12044242	1_151398465	1	151398465	ENSG00000253047		0.000196976	0.0951434	0.0018687
rs12044242	1_151398465	1	151398465	ENSG00000261716	H2BC20P	2.09415e-06	3.08903e-08	0.982995
rs12044242	1_151398465	1	151398465	ENSG00000264508		1.42386e-12	6.87757e-10	0.00206601
rs12044242	1_151398465	1	151398465	ENSG00000264553	MIR4257	9.13839e-10	4.41404e-07	0.00206602
rs12044242	1_151398465	1	151398465	ENSG00000264584		6.29593e-07	0.000304108	0.00206538
rs146042055	1_226365785	1	226365785	ENSG00000081692	JMJD4	5.27135e-23	1.67263e-24	0.968838
rs146042055	1_226365785	1	226365785	ENSG00000143740	SNAP47	2.52613e-21	7.73235e-23	0.969931
rs146042055	1_226365785	1	226365785	ENSG00000143742	SRP9	8.26564e-27	8.07555e-18	1.02354e-09
rs146042055	1_226365785	1	226365785	ENSG00000143751	SDE2	5.40646e-33	5.28212e-24	1.02354e-09
rs146042055	1_226365785	1	226365785	ENSG00000143772	ITPKB	7.20062e-52	7.03502e-43	1.02354e-09
rs146042055	1_226365785	1	226365785	ENSG00000143776	CDC42BPA	2.20487e-43	2.15416e-34	1.02354e-09
rs146042055	1_226365785	1	226365785	ENSG00000143799	PARP1	0	6.99556e-304	1.02354e-09
rs146042055	1_226365785	1	226365785	ENSG00000143801	PSEN2	5.26538e-74	5.14428e-65	1.02354e-09
rs146042055	1_226365785	1	226365785	ENSG00000143811	PYCR2	1.96981e-248	1.92451e-239	1.02354e-09
rs146042055	1_226365785	1	226365785	ENSG00000143815	LBR	2.16121e-11	0.0211117	1.00193e-09
rs146042055	1_226365785	1	226365785	ENSG00000143819	EPHX1	4.78897e-38	4.67884e-29	1.02354e-09
rs146042055	1_226365785	1	226365785	ENSG00000163041	H3-3A	0	1.03222e-300	1.02355e-09
rs146042055	1_226365785	1	226365785	ENSG00000163050	COQ8A	0	1.72251e-304	1.02354e-09
rs146042055	1_226365785	1	226365785	ENSG00000182827	ACBD3	1.46963e-149	1.43583e-140	1.02354e-09
rs146042055	1_226365785	1	226365785	ENSG00000183814	LIN9	6.8178e-37	6.661e-28	1.02354e-09
rs146042055	1_226365785	1	226365785	ENSG00000196187	TMEM63A	0	1.21555e-302	1.02354e-09
rs146042055	1_226365785	1	226365785	ENSG00000203691		2.65617e-10	0.259467	7.57615e-10
rs146042055	1_226365785	1	226365785	ENSG00000228382	ITPKB-IT1	1.07096e-69	1.04631e-60	1.02355e-09
rs146042055	1_226365785	1	226365785	ENSG00000234476	LINC02765	5.82872e-18	5.69457e-09	1.02356e-09
rs146042055	1_226365785	1	226365785	ENSG00000242861		1.36376e-32	1.33238e-23	1.02355e-09
rs146042055	1_226365785	1	226365785	ENSG00000243709	LEFTY1	1.71228e-18	1.6729e-09	1.02354e-09
rs79476302	20_36967509	20	36967509	ENSG00000080839	RBL1	0.0165005	0.000607212	0.946894
rs79476302	20_36967509	20	36967509	ENSG00000101019	UQCC1	1.83588e-90	1.5907e-92	0.991156
rs79476302	20_36967509	20	36967509	ENSG00000101079	NDRG3	8.42051e-119	3.33671e-120	0.960468
rs79476302	20_36967509	20	36967509	ENSG00000101084	RAB5IF	6.2894e-41	2.48772e-42	0.96106
rs79476302	20_36967509	20	36967509	ENSG00000101347	SAMHD1	0.0679228	0.00269151	0.893043
rs79476302	20_36967509	20	36967509	ENSG00000101363	MANBAL	0.000230038	7.11802e-06	0.968704
rs79476302	20_36967509	20	36967509	ENSG00000131043	AAR2	5.90668e-299	2.32453e-300	0.960836
rs79476302	20_36967509	20	36967509	ENSG00000149636	DSN1	6.11665e-38	2.42379e-39	0.94727
rs79476302	20_36967509	20	36967509	ENSG00000171222	SCAND1	3.76563e-151	1.49217e-152	0.960981
rs79476302	20_36967509	20	36967509	ENSG00000214078	CPNE1	5.00551e-304	1.96814e-305	0.961299
rs79476302	20_36967509	20	36967509	ENSG00000242372	EIF6	6.67851e-183	4.99088e-185	0.992141
rs114703330	20_63678039	20	63678039	ENSG00000026036	RTEL1-TNFRSF6B	0.867297	0.0531561	0.0747892
rs114703330	20_63678039	20	63678039	ENSG00000060491	OGFR	1.13629e-53	7.03348e-55	0.941467
rs114703330	20_63678039	20	63678039	ENSG00000092758	COL9A3	1.76624e-301	9.95082e-303	0.946423
rs114703330	20_63678039	20	63678039	ENSG00000101150	TPD52L2	0.8805	0.0444289	0.0711335
rs114703330	20_63678039	20	63678039	ENSG00000101152	DNAJC5	0.880934	0.0418838	0.0735099
rs114703330	20_63678039	20	63678039	ENSG00000101161	PRPF6	0.89547	0.0227015	0.0796748
rs114703330	20_63678039	20	63678039	ENSG00000101181	MTG2	0.816471	0.0400394	0.136621
rs114703330	20_63678039	20	63678039	ENSG00000101182	PSMA7	0.880462	0.0370465	0.0790131
rs114703330	20_63678039	20	63678039	ENSG00000101187	SLCO4A1	0.805021	0.0498299	0.136243
rs114703330	20_63678039	20	63678039	ENSG00000101188	NTSR1	3.82403e-303	2.36703e-304	0.940565
rs114703330	20_63678039	20	63678039	ENSG00000101189	MRGBP	1.42758e-74	8.75031e-76	0.94189
rs114703330	20_63678039	20	63678039	ENSG00000101190	TCFL5	2.09446e-248	1.29645e-249	0.94149
rs114703330	20_63678039	20	63678039	ENSG00000101191	DIDO1	4.45994e-146	2.7337e-147	0.940968
rs114703330	20_63678039	20	63678039	ENSG00000101193	GID8	3.99495e-09	2.17802e-10	0.947993
rs114703330	20_63678039	20	63678039	ENSG00000101194	SLC17A9	6.44859e-117	3.9916e-118	0.941394
rs114703330	20_63678039	20	63678039	ENSG00000101197	BIRC7	9.13237e-301	5.65283e-302	0.941522
rs114703330	20_63678039	20	63678039	ENSG00000101199	ARFGAP1	1.24475e-25	7.70484e-27	0.941472
rs114703330	20_63678039	20	63678039	ENSG00000101210	EEF1A2	0.0314701	0.00194796	0.909629
rs114703330	20_63678039	20	63678039	ENSG00000101213	PTK6	0.831681	0.0514801	0.109456
rs114703330	20_63678039	20	63678039	ENSG00000101216	GMEB2	0.820562	0.0507919	0.120895
rs114703330	20_63678039	20	63678039	ENSG00000101216	GMEB2	2.37765e-66	1.63308e-66	0.526491
rs114703330	20_63678039	20	63678039	ENSG00000101246	ARFRP1	0.861474	0.0515787	0.0818793
rs114703330	20_63678039	20	63678039	ENSG00000125508	SRMS	0.841895	0.0516806	0.100078
rs114703330	20_63678039	20	63678039	ENSG00000125510	OPRL1	0.792827	0.0148625	0.187683
rs114703330	20_63678039	20	63678039	ENSG00000125520	SLC2A4RG	0.831793	0.0437788	0.117975
rs114703330	20_63678039	20	63678039	ENSG00000125531	FNDC11	0.774511	0.0479413	0.16696
rs114703330	20_63678039	20	63678039	ENSG00000125534	PPDPF	9.84305e-07	6.09274e-08	0.940986
rs114703330	20_63678039	20	63678039	ENSG00000130584	ZBTB46	0.783317	0.0431075	0.164295
rs114703330	20_63678039	20	63678039	ENSG00000130589	HELZ2	0.840212	0.0515004	0.10182
rs114703330	20_63678039	20	63678039	ENSG00000130590	SAMD10	0.90924	0.0249284	0.0639696
rs114703330	20_63678039	20	63678039	ENSG00000130699	TAF4	0.925138	0.0269947	0.0463907
rs114703330	20_63678039	20	63678039	ENSG00000130702	LAMA5	0.819286	0.0490718	0.123983
rs114703330	20_63678039	20	63678039	ENSG00000130703	OSBPL2	0.852468	0.0463495	0.0957655
rs114703330	20_63678039	20	63678039	ENSG00000130706	ADRM1	0.691642	0.0389794	0.2547
rs114703330	20_63678039	20	63678039	ENSG00000149657	LSM14B	0.881292	0.0334842	0.081957
rs114703330	20_63678039	20	63678039	ENSG00000149658	YTHDF1	0.79285	0.0490765	0.148574
rs114703330	20_63678039	20	63678039	ENSG00000149679	CABLES2	0.801613	0.0491345	0.140329
rs114703330	20_63678039	20	63678039	ENSG00000167046		0.849883	0.0516488	0.0926398
rs114703330	20_63678039	20	63678039	ENSG00000171700	RGS19	0.943666	0.0189436	0.0365711
rs114703330	20_63678039	20	63678039	ENSG00000171703	TCEA2	0.938441	0.019778	0.0408334
rs114703330	20_63678039	20	63678039	ENSG00000171858	RPS21	0.849678	0.0478489	0.0968305
rs114703330	20_63678039	20	63678039	ENSG00000183260	ABHD16B	0.890626	0.0445705	0.0615838
rs114703330	20_63678039	20	63678039	ENSG00000184402	SS18L1	0.897673	0.0402855	0.0592199
rs114703330	20_63678039	20	63678039	ENSG00000196421	C20orf204	0.904822	0.0198015	0.0736527
rs114703330	20_63678039	20	63678039	ENSG00000196700	ZNF512B	0.917285	0.0234351	0.0576913
rs114703330	20_63678039	20	63678039	ENSG00000197114	ZGPAT	0.587458	0.0345818	0.356664
rs114703330	20_63678039	20	63678039	ENSG00000197457	STMN3	0.16923	0.0101922	0.772953
rs114703330	20_63678039	20	63678039	ENSG00000198276	UCKL1	0.5307	0.0174321	0.437058
rs114703330	20_63678039	20	63678039	ENSG00000203880	PCMTD2	0.985451	0.00183587	0.012679
rs114703330	20_63678039	20	63678039	ENSG00000207554	MIR647	0.903751	0.0278851	0.0661841
rs114703330	20_63678039	20	63678039	ENSG00000225978	HAR1A	2.74535e-302	1.67441e-303	0.942183
rs114703330	20_63678039	20	63678039	ENSG00000226332		0.846482	0.0417167	0.106264
rs114703330	20_63678039	20	63678039	ENSG00000228705	LINC00659	1.2364e-14	6.67558e-16	0.948499
rs114703330	20_63678039	20	63678039	ENSG00000229873	OGFR-AS1	1.3479e-33	7.27644e-35	0.948584
rs114703330	20_63678039	20	63678039	ENSG00000231133	HAR1B	2.46904e-100	1.46695e-101	0.943681
rs114703330	20_63678039	20	63678039	ENSG00000232442	MHENCR	0.7431	0.0404848	0.203002
rs114703330	20_63678039	20	63678039	ENSG00000258366	RTEL1	0.849615	0.0519024	0.092621
rs114703330	20_63678039	20	63678039	ENSG00000266104	MIR4326	0.551908	0.0292192	0.397185
rs114703330	20_63678039	20	63678039	ENSG00000267848		0.786607	0.0238748	0.183663
rs28663120	22_16973188	22	16973188	ENSG00000015475	BID	2.86265e-43	1.25486e-41	0.0223037
rs28663120	22_16973188	22	16973188	ENSG00000069998	HDHD5	1.45404e-123	6.37519e-122	0.022299
rs28663120	22_16973188	22	16973188	ENSG00000070371	CLTCL1	0.948886	0.0144238	0.0360445
rs28663120	22_16973188	22	16973188	ENSG00000070413	DGCR2	0.935522	0.0189185	0.0445423
rs28663120	22_16973188	22	16973188	ENSG00000093072	ADA2	3.76765e-305	1.65191e-303	0.0222992
rs28663120	22_16973188	22	16973188	ENSG00000099954	CECR2	0.00822652	0.360666	0.0140679
rs28663120	22_16973188	22	16973188	ENSG00000099968	BCL2L13	9.16463e-306	4.01749e-304	0.0223029
rs28663120	22_16973188	22	16973188	ENSG00000100056	ESS2	0.900182	0.0156762	0.0825668
rs28663120	22_16973188	22	16973188	ENSG00000100075	SLC25A1	0.865029	0.0143428	0.118483
rs28663120	22_16973188	22	16973188	ENSG00000100084	HIRA	0.976749	0.0079235	0.0151531
rs28663120	22_16973188	22	16973188	ENSG00000100181	TPTEP1	2.43454e-84	1.06694e-82	0.0223088
rs28663120	22_16973188	22	16973188	ENSG00000131100	ATP6V1E1	1.20028e-304	5.26215e-303	0.0223009
rs28663120	22_16973188	22	16973188	ENSG00000172967	XKR3	7.61725e-303	3.33805e-301	0.0223098
rs28663120	22_16973188	22	16973188	ENSG00000177663	IL17RA	5.74753e-143	2.51999e-141	0.022299
rs28663120	22_16973188	22	16973188	ENSG00000182902	SLC25A18	0.0171507	0.751921	0.00513802
rs28663120	22_16973188	22	16973188	ENSG00000183307	TMEM121B	2.57091e-305	1.12721e-303	0.022299
rs28663120	22_16973188	22	16973188	ENSG00000183628	DGCR6	0.891269	0.0240106	0.0823407
rs28663120	22_16973188	22	16973188	ENSG00000183785	TUBA8	0.842708	0.0336643	0.118705
rs28663120	22_16973188	22	16973188	ENSG00000184979	USP18	0.825164	0.0286532	0.14105
rs28663120	22_16973188	22	16973188	ENSG00000185065	UFD1-AS1	0.98648	0.00526372	0.00817199
rs28663120	22_16973188	22	16973188	ENSG00000185608	MRPL40	0.986331	0.00600322	0.0075856
rs28663120	22_16973188	22	16973188	ENSG00000197421	GGT3P	0.87289	0.0201416	0.104418
rs28663120	22_16973188	22	16973188	ENSG00000203416	FAM32BP	0.0134395	0.588937	0.00883852
rs28663120	22_16973188	22	16973188	ENSG00000215193	PEX26	0.865082	0.0336623	0.0972875
rs28663120	22_16973188	22	16973188	ENSG00000215270	TOMM40P2	0.981479	0.00303282	0.0154235
rs28663120	22_16973188	22	16973188	ENSG00000215568	GAB4	3.20453e-43	1.40435e-41	0.0223093
rs28663120	22_16973188	22	16973188	ENSG00000223461		0.936999	0.0131784	0.049048
rs28663120	22_16973188	22	16973188	ENSG00000225225	ARL2BPP10	0.808954	0.0224745	0.163832
rs28663120	22_16973188	22	16973188	ENSG00000225335		0.822075	0.0260208	0.147056
rs28663120	22_16973188	22	16973188	ENSG00000231086	TSSK1A	0.897093	0.0127816	0.0887367
rs28663120	22_16973188	22	16973188	ENSG00000235328		0.000112105	0.0049129	0.022197
rs28663120	22_16973188	22	16973188	ENSG00000235478	LINC01664	5.99979e-128	2.63e-126	0.0223039
rs28663120	22_16973188	22	16973188	ENSG00000235617		0.818204	0.0246384	0.152402
rs28663120	22_16973188	22	16973188	ENSG00000237438	CECR7	5.32729e-301	2.33485e-299	0.0223074
rs28663120	22_16973188	22	16973188	ENSG00000237517	CELSR1P1	0.871042	0.0193979	0.107038
rs28663120	22_16973188	22	16973188	ENSG00000241527	CA15P1	0.905389	0.0152681	0.0779297
rs28663120	22_16973188	22	16973188	ENSG00000242259	C22orf39	0.982955	0.00714042	0.00979748
rs28663120	22_16973188	22	16973188	ENSG00000243156	MICAL3	4.8526e-12	2.1268e-10	0.0223067
rs28663120	22_16973188	22	16973188	ENSG00000260924	LINC01311	0.941227	0.0143802	0.0436481
rs28663120	22_16973188	22	16973188	ENSG00000269220	LINC00528	9.11328e-49	3.99436e-47	0.0223062
rs28663120	22_16973188	22	16973188	ENSG00000269774		0.00370673	0.162434	0.0185928
rs131784	22_50543007	22	50543007	ENSG00000008735	MAPK8IP2	5.33512e-12	1.60228e-07	3.32635e-05
rs131784	22_50543007	22	50543007	ENSG00000025708	TYMP	4.93256e-308	1.48138e-303	1.34542e-05
rs131784	22_50543007	22	50543007	ENSG00000025770	NCAPH2	6.80784e-12	2.04458e-07	3.32954e-05
rs131784	22_50543007	22	50543007	ENSG00000073146	MOV10L1	2.4988e-19	7.50457e-15	3.32959e-05
rs131784	22_50543007	22	50543007	ENSG00000073150	PANX2	1.37844e-196	4.13982e-192	3.32959e-05
rs131784	22_50543007	22	50543007	ENSG00000073169	SELENOO	3.23424e-90	9.7133e-86	3.32959e-05
rs131784	22_50543007	22	50543007	ENSG00000079974	RABL2B	5.43805e-100	1.63319e-95	3.32959e-05
rs131784	22_50543007	22	50543007	ENSG00000100239	PPP6R2	1.17399e-25	3.52582e-21	3.32959e-05
rs131784	22_50543007	22	50543007	ENSG00000100241	SBF1	1.02491e-37	3.07807e-33	3.32959e-05
rs131784	22_50543007	22	50543007	ENSG00000100253	MIOX	2.06591e-06	0.0620448	3.12281e-05
rs131784	22_50543007	22	50543007	ENSG00000100258	LMF2	2.71783e-49	8.16238e-45	3.32959e-05
rs131784	22_50543007	22	50543007	ENSG00000100288	CHKB	3.87299e-78	1.16316e-73	3.31551e-05
rs131784	22_50543007	22	50543007	ENSG00000100299	ARSA	6.06646e-307	1.82192e-302	3.32959e-05
rs131784	22_50543007	22	50543007	ENSG00000100425	BRD1	2.28483e-05	0.686197	1.04037e-05
rs131784	22_50543007	22	50543007	ENSG00000100426	ZBED4	3.60475e-07	0.010826	3.29291e-05
rs131784	22_50543007	22	50543007	ENSG00000100427	MLC1	1.41007e-84	4.23481e-80	3.32959e-05
rs131784	22_50543007	22	50543007	ENSG00000100429	HDAC10	1.66599e-20	5.00343e-16	3.32959e-05
rs131784	22_50543007	22	50543007	ENSG00000128159	TUBGCP6	1.41521e-27	4.25026e-23	3.32959e-05
rs131784	22_50543007	22	50543007	ENSG00000128165	ADM2	3.83746e-23	1.15249e-18	3.32959e-05
rs131784	22_50543007	22	50543007	ENSG00000130487	KLHDC7B	1.83159e-42	5.50077e-38	3.32863e-05
rs131784	22_50543007	22	50543007	ENSG00000130489		2.97151e-308	8.92426e-304	6.59788e-06
rs131784	22_50543007	22	50543007	ENSG00000170638	TRABD	9.36419e-301	2.81232e-296	3.32959e-05
rs131784	22_50543007	22	50543007	ENSG00000177989	ODF3B	1.40171e-240	4.20972e-236	3.32959e-05
rs131784	22_50543007	22	50543007	ENSG00000182858	ALG12	2.91331e-05	0.874947	4.1367e-06
rs131784	22_50543007	22	50543007	ENSG00000184164	CRELD2	1.92349e-16	5.77675e-12	3.32959e-05
rs131784	22_50543007	22	50543007	ENSG00000184319	RPL23AP82	6.38621e-31	1.91795e-26	3.32959e-05
rs131784	22_50543007	22	50543007	ENSG00000185386	MAPK11	1.29081e-10	3.87665e-06	3.32958e-05
rs131784	22_50543007	22	50543007	ENSG00000188130	MAPK12	8.36127e-06	0.251112	2.49283e-05
rs131784	22_50543007	22	50543007	ENSG00000188511	MIR3667HG	4.99393e-05	2.77708e-06	0.945452
rs131784	22_50543007	22	50543007	ENSG00000196576	PLXNB2	1.53502e-163	4.61007e-159	3.32959e-05
rs131784	22_50543007	22	50543007	ENSG00000198355	PIM3	2.21086e-290	6.63981e-286	3.32959e-05
rs131784	22_50543007	22	50543007	ENSG00000205559	CHKB-DT	6.50253e-103	1.95289e-98	3.32959e-05
rs131784	22_50543007	22	50543007	ENSG00000205560	CPT1B	5.00383e-214	1.50278e-209	3.32959e-05
rs131784	22_50543007	22	50543007	ENSG00000205593	DENND6B	2.08047e-195	6.24821e-191	3.32959e-05
rs131784	22_50543007	22	50543007	ENSG00000212939		0.771263	0.146895	0.0684247
rs131784	22_50543007	22	50543007	ENSG00000213279		0.000200015	0.911667	1.8501e-05
rs131784	22_50543007	22	50543007	ENSG00000226738		5.85211e-10	1.75754e-05	3.32061e-05
rs131784	22_50543007	22	50543007	ENSG00000229409		2.73817e-05	0.822326	5.74004e-06
rs131784	22_50543007	22	50543007	ENSG00000235111		2.91899e-05	0.827885	6.02935e-06
rs131784	22_50543007	22	50543007	ENSG00000251322	SHANK3	2.91669e-05	0.875961	4.09632e-06
rs11894326	2_209808365	2	209808365	ENSG00000078018	MAP2	1.31325e-07	0.0198036	6.49988e-06
rs11894326	2_209808365	2	209808365	ENSG00000115365	LANCL1	2.63319e-118	3.97081e-113	6.63131e-06
rs11894326	2_209808365	2	209808365	ENSG00000144445	KANSL1L	3.84435e-09	0.000579724	6.62746e-06
rs11894326	2_209808365	2	209808365	ENSG00000197713	RPE	5.85634e-12	8.83129e-07	6.6313e-06
rs11894326	2_209808365	2	209808365	ENSG00000229127	KANSL1L-AS1	2.26714e-26	3.41882e-21	6.63131e-06
rs11894326	2_209808365	2	209808365	ENSG00000234281	LANCL1-AS1	6.40213e-12	9.54292e-07	6.70872e-06
rs62139251	2_54251468	2	54251468	ENSG00000068878	PSME4	8.37221e-167	2.40596e-150	3.47978e-17
rs62139251	2_54251468	2	54251468	ENSG00000068912	ERLEC1	1.76425e-29	5.07002e-13	3.47978e-17
rs62139251	2_54251468	2	54251468	ENSG00000085760	MTIF2	8.81243e-22	9.73581e-10	9.05157e-13
rs62139251	2_54251468	2	54251468	ENSG00000115239	ASB3	7.13856e-71	2.05144e-54	3.47978e-17
rs62139251	2_54251468	2	54251468	ENSG00000115306	SPTBN1	0	9.45428e-304	3.47978e-17
rs62139251	2_54251468	2	54251468	ENSG00000115310	RTN4	1.95423e-306	5.61595e-290	3.47978e-17
rs62139251	2_54251468	2	54251468	ENSG00000115355	CCDC88A	5.26221e-18	3.20881e-16	0.0161345
rs62139251	2_54251468	2	54251468	ENSG00000119737	GPR75	3.15823e-25	9.07596e-09	3.47978e-17
rs62139251	2_54251468	2	54251468	ENSG00000138035	PNPT1	0.000547227	1.5969e-05	0.970867
rs62139251	2_54251468	2	54251468	ENSG00000138041		5.62415e-07	1.55733e-08	0.970449
rs62139251	2_54251468	2	54251468	ENSG00000143942	CHAC2	5.15902e-36	1.48257e-19	3.47978e-17
rs62139251	2_54251468	2	54251468	ENSG00000143947	RPS27A	8.56318e-18	0.246084	2.622e-17
rs62139251	2_54251468	2	54251468	ENSG00000162994	CLHC1	0	8.94447e-304	3.47978e-17
rs62139251	2_54251468	2	54251468	ENSG00000162997	PRORSD1P	8.81523e-68	2.8205e-65	0.00311567
rs62139251	2_54251468	2	54251468	ENSG00000163001	CFAP36	3.80437e-05	1.39785e-06	0.963915
rs62139251	2_54251468	2	54251468	ENSG00000170634	ACYP2	0	9.7902e-305	3.47978e-17
rs62139251	2_54251468	2	54251468	ENSG00000214595	EML6	1.40444e-208	4.03601e-192	3.47978e-17
rs62139251	2_54251468	2	54251468	ENSG00000227799	CDPF1P1	9.00348e-23	2.58737e-06	3.47977e-17
rs62139251	2_54251468	2	54251468	ENSG00000233266	HMGB1P31	2.23935e-116	6.43533e-100	3.47978e-17
rs62139251	2_54251468	2	54251468	ENSG00000238018	SPTBN1-AS2	5.21568e-23	1.49885e-06	3.47977e-17
rs62139251	2_54251468	2	54251468	ENSG00000239235		4.65877e-31	1.33881e-14	3.47978e-17
rs62139251	2_54251468	2	54251468	ENSG00000240401		0.00593758	0.760081	0.00180366
rs62139251	2_54251468	2	54251468	ENSG00000265452	MIR3682	1.07874e-20	0.000310002	3.47869e-17
rs35510081	3_169831986	3	169831986	ENSG00000008952	SEC62	1.1785e-123	1.41437e-32	8.33236e-92
rs35510081	3_169831986	3	169831986	ENSG00000085274	MYNN	6.93962e-92	0.832852	1.38551e-92
rs35510081	3_169831986	3	169831986	ENSG00000085276	MECOM	8.98224e-108	1.07799e-16	8.33236e-92
rs35510081	3_169831986	3	169831986	ENSG00000136603	SKIL	1.20558e-102	1.44687e-11	8.33236e-92
rs35510081	3_169831986	3	169831986	ENSG00000154310	TNIK	0.814604	0.0645717	0.111443
rs35510081	3_169831986	3	169831986	ENSG00000163558	PRKCI	3.92603e-101	4.71179e-10	8.33236e-92
rs35510081	3_169831986	3	169831986	ENSG00000163577	EIF5A2	1.71682e-06	0.927726	1.32565e-07
rs35510081	3_169831986	3	169831986	ENSG00000163584	RPL22L1	2.95326e-105	2.43521e-80	1.21273e-25
rs35510081	3_169831986	3	169831986	ENSG00000171757	LRRC34	2.07202e-97	2.48671e-06	8.33234e-92
rs35510081	3_169831986	3	169831986	ENSG00000173889	PHC3	1.67933e-105	2.01543e-14	8.33236e-92
rs35510081	3_169831986	3	169831986	ENSG00000173890	GPR160	0	2.08187e-303	8.33236e-92
rs35510081	3_169831986	3	169831986	ENSG00000173905	GOLIM4	0.525523	0.00543335	0.463594
rs35510081	3_169831986	3	169831986	ENSG00000239219		3.17712e-125	3.813e-34	8.33236e-92
rs35510081	3_169831986	3	169831986	ENSG00000244381	SDHDP3	3.50003e-89	0.762236	1.08237e-89
rs35510081	3_169831986	3	169831986	ENSG00000268220		3.00214e-92	0.000653805	4.58879e-89
rs35510081	3_169831986	3	169831986	ENSG00000269984		5.92383e-92	0.710943	2.37708e-92
rs4691895	4_163127047	4	163127047	ENSG00000121089	NACA3P	0.93314	0.0151494	0.0506904
rs4691895	4_163127047	4	163127047	ENSG00000145414	NAF1	5.56049e-64	1.16572e-18	4.76957e-46
rs4691895	4_163127047	4	163127047	ENSG00000145416	MARCHF1	0	4.22454e-304	4.76998e-46
rs4691895	4_163127047	4	163127047	ENSG00000183439	TRIM61	0.961526	0.0151804	0.0228718
rs4691895	4_163127047	4	163127047	ENSG00000198498	TMA16	1.36719e-46	0.286623	3.40152e-46
rs4691895	4_163127047	4	163127047	ENSG00000248632		0.957151	0.0149892	0.0273583
rs4691895	4_163127047	4	163127047	ENSG00000250486	FAM218A	0.960608	0.0168785	0.022066
rs3775946	4_9993632	4	9993632	ENSG00000002587	HS3ST1	0.266601	0.0103113	0.695854
rs3775946	4_9993632	4	9993632	ENSG00000071127	WDR1	2.41282e-107	4.79031e-105	0.0050116
rs3775946	4_9993632	4	9993632	ENSG00000087008	ACOX3	0.912904	0.049444	0.0355879
rs3775946	4_9993632	4	9993632	ENSG00000109667	SLC2A9	6.72408e-183	1.33512e-180	0.00495525
rs3775946	4_9993632	4	9993632	ENSG00000109684	CLNK	6.18974e-10	1.22844e-07	0.00501344
rs3775946	4_9993632	4	9993632	ENSG00000125089	SH3TC1	0.863567	0.0664775	0.0647141
rs3775946	4_9993632	4	9993632	ENSG00000155275	TRMT44	0.863747	0.0767871	0.0543412
rs3775946	4_9993632	4	9993632	ENSG00000163995	ABLIM2	0.9677	0.0145185	0.0174592
rs3775946	4_9993632	4	9993632	ENSG00000170801	HTRA3	0.869925	0.0669832	0.0565588
rs3775946	4_9993632	4	9993632	ENSG00000178163	ZNF518B	9.97617e-146	1.98e-143	0.00501317
rs3775946	4_9993632	4	9993632	ENSG00000205959		0.861344	0.0784908	0.0548506
rs3775946	4_9993632	4	9993632	ENSG00000249762		0.916879	0.0378882	0.0432277
rs3775946	4_9993632	4	9993632	ENSG00000250896	RNPS1P1	0.389296	0.496987	0.0483254
rs3775946	4_9993632	4	9993632	ENSG00000250942	ENPP7P11	4.39722e-34	8.72521e-32	0.0050144
rs3775946	4_9993632	4	9993632	ENSG00000251615		0.88026	0.067488	0.0482035
rs3775946	4_9993632	4	9993632	ENSG00000261490		1.37681e-139	2.7327e-137	0.005013
rs33961405	5_1277462	5	1277462	ENSG00000028310	BRD9	7.60005e-112	2.29346e-77	3.31379e-35
rs33961405	5_1277462	5	1277462	ENSG00000049656	CLPTM1L	2.46792e-43	7.44743e-09	3.31379e-35
rs33961405	5_1277462	5	1277462	ENSG00000063438	AHRR	8.97631e-91	2.70878e-56	3.31379e-35
rs33961405	5_1277462	5	1277462	ENSG00000066230	SLC9A3	0	1.07774e-300	3.31379e-35
rs33961405	5_1277462	5	1277462	ENSG00000071539	TRIP13	2.31066e-35	0.697287	1.00159e-35
rs33961405	5_1277462	5	1277462	ENSG00000073578	SDHA	2.74777e-34	1.57734e-33	0.148348
rs33961405	5_1277462	5	1277462	ENSG00000112877	CEP72	3.92951e-67	1.1858e-32	3.31379e-35
rs33961405	5_1277462	5	1277462	ENSG00000113504	SLC12A7	0	2.06943e-303	3.31379e-35
rs33961405	5_1277462	5	1277462	ENSG00000145494	NDUFS6	1.93005e-38	0.00058243	3.31186e-35
rs33961405	5_1277462	5	1277462	ENSG00000153395	LPCAT1	1.42364e-86	4.29611e-52	3.31379e-35
rs33961405	5_1277462	5	1277462	ENSG00000153404	PLEKHG4B	0.669568	0.0777508	0.226075
rs33961405	5_1277462	5	1277462	ENSG00000164362	TERT	8.97211e-36	0.270751	2.41593e-35
rs33961405	5_1277462	5	1277462	ENSG00000164366	CCDC127	6.54027e-304	7.82716e-305	0.892924
rs33961405	5_1277462	5	1277462	ENSG00000171368	TPPP	1.1907e-85	3.59317e-51	3.31379e-35
rs33961405	5_1277462	5	1277462	ENSG00000171421	MRPL36	1.61245e-291	4.86589e-257	3.31379e-35
rs33961405	5_1277462	5	1277462	ENSG00000174358	SLC6A19	1.8547e-45	5.59693e-11	3.31379e-35
rs33961405	5_1277462	5	1277462	ENSG00000180104	EXOC3	0	2.89497e-304	3.31379e-35
rs33961405	5_1277462	5	1277462	ENSG00000185986	SDHAP3	4.92089e-60	1.48497e-25	3.31379e-35
rs33961405	5_1277462	5	1277462	ENSG00000188002	PDCD6P1	0	6.90901e-300	3.31379e-35
rs33961405	5_1277462	5	1277462	ENSG00000188242		1.95216e-42	5.89101e-08	3.31379e-35
rs33961405	5_1277462	5	1277462	ENSG00000188818	ZDHHC11	3.14698e-38	0.000949662	3.31064e-35
rs33961405	5_1277462	5	1277462	ENSG00000206077	ZDHHC11B	1.35033e-63	4.07488e-29	3.31379e-35
rs33961405	5_1277462	5	1277462	ENSG00000221990	EXOC3-AS1	7.65976e-97	2.31148e-62	3.31379e-35
rs33961405	5_1277462	5	1277462	ENSG00000225138	SLC9A3-AS1	0	2.9061e-301	3.31379e-35
rs33961405	5_1277462	5	1277462	ENSG00000232615		2.20667e-121	6.65906e-87	3.31379e-35
rs33961405	5_1277462	5	1277462	ENSG00000248925	PDCD6-DT	2.75115e-54	6.67758e-52	0.00410307
rs33961405	5_1277462	5	1277462	ENSG00000249915	PDCD6	3.6052e-196	1.08794e-161	3.31379e-35
rs33961405	5_1277462	5	1277462	ENSG00000250848		2.71644e-48	8.1974e-14	3.31379e-35
rs33961405	5_1277462	5	1277462	ENSG00000251532		1.94519e-117	5.87e-83	3.31379e-35
rs33961405	5_1277462	5	1277462	ENSG00000260774		1.19176e-05	1.29205e-06	0.901527
rs33961405	5_1277462	5	1277462	ENSG00000263834	MIR4635	4.63666e-136	1.3992e-101	3.31379e-35
rs33961405	5_1277462	5	1277462	ENSG00000268885		1.24969e-95	3.77119e-61	3.31379e-35
rs56099285	5_139621862	5	139621862	ENSG00000044115	CTNNA1	0	5.60432e-305	9.07177e-10
rs56099285	5_139621862	5	139621862	ENSG00000112855	HARS2	0.878057	0.00649881	0.114427
rs56099285	5_139621862	5	139621862	ENSG00000113068	PFDN1	2.29509e-13	0.000252993	9.06947e-10
rs56099285	5_139621862	5	139621862	ENSG00000113070	HBEGF	8.10038e-10	0.892922	9.61668e-11
rs56099285	5_139621862	5	139621862	ENSG00000113108	APBB3	1.48898e-42	1.0855e-33	1.3717e-09
rs56099285	5_139621862	5	139621862	ENSG00000113119	TMCO6	2.24192e-05	0.94601	1.11968e-06
rs56099285	5_139621862	5	139621862	ENSG00000113141	IK	1.19042e-20	1.53532e-17	0.000774755
rs56099285	5_139621862	5	139621862	ENSG00000120306	CYSTM1	1.2488e-10	0.137658	7.82082e-10
rs56099285	5_139621862	5	139621862	ENSG00000120314	WDR55	5.35706e-07	6.88913e-06	0.0721472
rs56099285	5_139621862	5	139621862	ENSG00000120725	SIL1	9.39202e-77	1.0353e-67	9.07177e-10
rs56099285	5_139621862	5	139621862	ENSG00000120733	KDM3B	1.77413e-23	5.20758e-25	0.971
rs56099285	5_139621862	5	139621862	ENSG00000131495	NDUFA2	5.66271e-08	0.00238946	2.36414e-05
rs56099285	5_139621862	5	139621862	ENSG00000146007	ZMAT2	0.0130916	9.46841e-05	0.979221
rs56099285	5_139621862	5	139621862	ENSG00000170458	CD14	1.59525e-13	3.90487e-06	4.08526e-08
rs56099285	5_139621862	5	139621862	ENSG00000170464	DNAJC18	1.15608e-242	1.27438e-233	9.07177e-10
rs56099285	5_139621862	5	139621862	ENSG00000170469	SPATA24	7.84513e-102	8.64785e-93	9.07177e-10
rs56099285	5_139621862	5	139621862	ENSG00000171604	CXXC5	1.84651e-40	2.03544e-31	9.07177e-10
rs56099285	5_139621862	5	139621862	ENSG00000176087	SLC35A4	6.64802e-10	0.484675	7.0573e-10
rs56099285	5_139621862	5	139621862	ENSG00000184584	STING1	1.87096e-171	2.06239e-162	9.07177e-10
rs56099285	5_139621862	5	139621862	ENSG00000200235		1.29311e-09	0.914246	1.17267e-10
rs56099285	5_139621862	5	139621862	ENSG00000213523	SRA1	1.77216e-13	0.00019213	9.22195e-10
rs56099285	5_139621862	5	139621862	ENSG00000228672	PROB1	7.97542e-30	8.79147e-21	9.07177e-10
rs56099285	5_139621862	5	139621862	ENSG00000251453	HAUS1P1	1.33859e-09	0.946395	7.21783e-11
rs3131064	6_30796116	6	30796116	ENSG00000066379	POLR1H	5.43248e-189	3.10952e-183	1.74705e-06
rs3131064	6_30796116	6	30796116	ENSG00000137310	TCF19	0	2.80028e-300	1.77551e-13
rs3131064	6_30796116	6	30796116	ENSG00000137312	FLOT1	7.87001e-187	1.37856e-174	5.70888e-13
rs3131064	6_30796116	6	30796116	ENSG00000137331	IER3	5.71133e-232	1.09132e-219	5.2334e-13
rs3131064	6_30796116	6	30796116	ENSG00000137337	MDC1	5.92317e-44	7.02833e-32	8.42756e-13
rs3131064	6_30796116	6	30796116	ENSG00000137343	ATAT1	3.41504e-13	0.305899	7.73765e-13
rs3131064	6_30796116	6	30796116	ENSG00000137404	NRM	1.22261e-116	1.45073e-104	8.42756e-13
rs3131064	6_30796116	6	30796116	ENSG00000137411	VARS2	0	1.75086e-301	1.77551e-13
rs3131064	6_30796116	6	30796116	ENSG00000146112	PPP1R18	1.52063e-24	1.80435e-12	8.42756e-13
rs3131064	6_30796116	6	30796116	ENSG00000166278	C2	1.69622e-24	9.55343e-12	1.77551e-13
rs3131064	6_30796116	6	30796116	ENSG00000168477	TNXB	1.52617e-54	8.5957e-42	2.67344e-15
rs3131064	6_30796116	6	30796116	ENSG00000176998	HCG4	1.76704e-165	2.92055e-161	6.04999e-05
rs3131064	6_30796116	6	30796116	ENSG00000179344	HLA-DQB1	5.07025e-125	2.30843e-112	2.19641e-13
rs3131064	6_30796116	6	30796116	ENSG00000181126	HLA-V	8.90255e-274	1.47141e-269	6.04998e-05
rs3131064	6_30796116	6	30796116	ENSG00000196126	HLA-DRB1	5.10465e-103	2.875e-90	1.77553e-13
rs3131064	6_30796116	6	30796116	ENSG00000196230	TUBB	3.31166e-56	3.96681e-44	8.34843e-13
rs3131064	6_30796116	6	30796116	ENSG00000196735	HLA-DQA1	2.81159e-133	1.33167e-120	2.11133e-13
rs3131064	6_30796116	6	30796116	ENSG00000197935	ZNF311	0.000824463	0.865967	0.000124881
rs3131064	6_30796116	6	30796116	ENSG00000198502	HLA-DRB5	0	1.18898e-303	1.77553e-13
rs3131064	6_30796116	6	30796116	ENSG00000198563	DDX39B	7.44863e-94	4.19521e-81	1.77551e-13
rs3131064	6_30796116	6	30796116	ENSG00000199332		1.04509e-36	5.88616e-24	1.77551e-13
rs3131064	6_30796116	6	30796116	ENSG00000201207		2.69104e-14	0.151564	1.50441e-13
rs3131064	6_30796116	6	30796116	ENSG00000201988		3.36334e-14	0.0589134	5.37033e-13
rs3131064	6_30796116	6	30796116	ENSG00000204287	HLA-DRA	6.66126e-19	3.7517e-06	1.77552e-13
rs3131064	6_30796116	6	30796116	ENSG00000204301	NOTCH4	1.58144e-39	8.90685e-27	1.77553e-13
rs3131064	6_30796116	6	30796116	ENSG00000204304	PBX2	1.60815e-35	9.05731e-23	1.77553e-13
rs3131064	6_30796116	6	30796116	ENSG00000204305	AGER	8.08291e-38	4.55239e-25	1.77553e-13
rs3131064	6_30796116	6	30796116	ENSG00000204308	RNF5	1.42137e-33	8.00534e-21	1.77553e-13
rs3131064	6_30796116	6	30796116	ENSG00000204310	AGPAT1	7.11977e-26	4.00998e-13	1.77551e-13
rs3131064	6_30796116	6	30796116	ENSG00000204314	PRRT1	1.11903e-19	6.3026e-07	1.77551e-13
rs3131064	6_30796116	6	30796116	ENSG00000204315	FKBPL	1.95015e-29	1.09836e-16	1.77551e-13
rs3131064	6_30796116	6	30796116	ENSG00000204338	CYP21A1P	4.78292e-124	2.69383e-111	1.77551e-13
rs3131064	6_30796116	6	30796116	ENSG00000204344	STK19	7.72729e-16	0.00435216	1.76777e-13
rs3131064	6_30796116	6	30796116	ENSG00000204348	DXO	1.63066e-21	9.18418e-09	1.77549e-13
rs3131064	6_30796116	6	30796116	ENSG00000204351	SKIC2	1.2152e-144	6.84425e-132	1.77551e-13
rs3131064	6_30796116	6	30796116	ENSG00000204356	NELFE	2.70477e-22	1.52338e-09	1.77526e-13
rs3131064	6_30796116	6	30796116	ENSG00000204366	ZBTB12	1.26093e-13	0.710177	5.13324e-14
rs3131064	6_30796116	6	30796116	ENSG00000204371	EHMT2	1.62466e-20	9.15042e-08	1.33364e-13
rs3131064	6_30796116	6	30796116	ENSG00000204386	NEU1	4.29416e-25	2.41855e-12	1.77551e-13
rs3131064	6_30796116	6	30796116	ENSG00000204387	SNHG32	1.27197e-149	7.16399e-137	1.77551e-13
rs3131064	6_30796116	6	30796116	ENSG00000204388	HSPA1B	2.0849e-105	1.17425e-92	1.77551e-13
rs3131064	6_30796116	6	30796116	ENSG00000204389	HSPA1A	3.21917e-15	0.018131	1.73834e-13
rs3131064	6_30796116	6	30796116	ENSG00000204390	HSPA1L	5.19445e-48	2.92561e-35	1.77551e-13
rs3131064	6_30796116	6	30796116	ENSG00000204392	LSM2	3.61411e-61	2.03553e-48	1.77551e-13
rs3131064	6_30796116	6	30796116	ENSG00000204394	VARS1	1.2172e-13	0.685549	5.57471e-14
rs3131064	6_30796116	6	30796116	ENSG00000204396	VWA7	1.28001e-40	7.20924e-28	1.77551e-13
rs3131064	6_30796116	6	30796116	ENSG00000204410	MSH5	1.85552e-26	1.04507e-13	1.77551e-13
rs3131064	6_30796116	6	30796116	ENSG00000204420	MPIG6B	9.18054e-14	0.517066	8.56272e-14
rs3131064	6_30796116	6	30796116	ENSG00000204421	LY6G6C	6.60147e-17	0.000371807	1.77484e-13
rs3131064	6_30796116	6	30796116	ENSG00000204424	LY6G6F	1.17443e-13	0.661463	5.81748e-14
rs3131064	6_30796116	6	30796116	ENSG00000204427	ABHD16A	1.05536e-15	0.00594397	1.76491e-13
rs3131064	6_30796116	6	30796116	ENSG00000204428	LY6G5C	0	1.54958e-301	1.7738e-13
rs3131064	6_30796116	6	30796116	ENSG00000204435	CSNK2B	5.35372e-53	3.01532e-40	5.24049e-14
rs3131064	6_30796116	6	30796116	ENSG00000204438	GPANK1	3.05125e-54	1.71852e-41	1.77551e-13
rs3131064	6_30796116	6	30796116	ENSG00000204439	C6orf47	1.20148e-15	0.00676699	1.76342e-13
rs3131064	6_30796116	6	30796116	ENSG00000204444	APOM	3.24046e-34	1.82509e-21	1.77551e-13
rs3131064	6_30796116	6	30796116	ENSG00000204463	BAG6	9.78175e-28	5.50927e-15	1.04268e-13
rs3131064	6_30796116	6	30796116	ENSG00000204469	PRRC2A	1.82566e-39	1.02825e-26	1.13992e-13
rs3131064	6_30796116	6	30796116	ENSG00000204472	AIF1	2.07682e-88	1.1697e-75	1.76691e-13
rs3131064	6_30796116	6	30796116	ENSG00000204475	NCR3	6.12146e-204	3.44772e-191	1.77551e-13
rs3131064	6_30796116	6	30796116	ENSG00000204482	LST1	2.58374e-107	1.45521e-94	1.77551e-13
rs3131064	6_30796116	6	30796116	ENSG00000204498	NFKBIL1	2.27069e-32	1.27889e-19	1.77551e-13
rs3131064	6_30796116	6	30796116	ENSG00000204516	MICB	4.062e-302	2.2878e-289	1.77551e-13
rs3131064	6_30796116	6	30796116	ENSG00000204520	MICA	0	3.2901e-302	1.77551e-13
rs3131064	6_30796116	6	30796116	ENSG00000204525	HLA-C	0	5.64533e-305	1.77551e-13
rs3131064	6_30796116	6	30796116	ENSG00000204528	PSORS1C3	0	9.87938e-302	1.77551e-13
rs3131064	6_30796116	6	30796116	ENSG00000204531	POU5F1	1.88705e-304	1.06282e-291	1.77551e-13
rs3131064	6_30796116	6	30796116	ENSG00000204536	CCHCR1	1.02572e-189	5.77704e-177	1.77551e-13
rs3131064	6_30796116	6	30796116	ENSG00000204560	DHX16	2.67217e-30	2.8841e-18	9.26519e-13
rs3131064	6_30796116	6	30796116	ENSG00000204564	C6orf136	3.42409e-36	3.32344e-24	1.03029e-12
rs3131064	6_30796116	6	30796116	ENSG00000204568	MRPS18B	1.32197e-18	8.92318e-07	1.48149e-12
rs3131064	6_30796116	6	30796116	ENSG00000204569	PPP1R10	4.97387e-09	0.346475	9.36995e-09
rs3131064	6_30796116	6	30796116	ENSG00000204574	ABCF1	7.23469e-53	5.03961e-45	1.43557e-08
rs3131064	6_30796116	6	30796116	ENSG00000204576	PRR3	6.12506e-11	0.00426665	1.42941e-08
rs3131064	6_30796116	6	30796116	ENSG00000204580	DDR1	6.22e-247	3.50322e-234	1.77551e-13
rs3131064	6_30796116	6	30796116	ENSG00000204590	GNL1	4.76084e-16	3.31635e-08	1.43557e-08
rs3131064	6_30796116	6	30796116	ENSG00000204592	HLA-E	5.67254e-146	3.95143e-138	1.43557e-08
rs3131064	6_30796116	6	30796116	ENSG00000204599	TRIM39	1.87056e-23	1.30301e-15	1.43557e-08
rs3131064	6_30796116	6	30796116	ENSG00000204613	TRIM10	5.00106e-50	7.53639e-43	6.63588e-08
rs3131064	6_30796116	6	30796116	ENSG00000204614	TRIM40	2.04272e-31	1.1711e-25	1.74427e-06
rs3131064	6_30796116	6	30796116	ENSG00000204616	TRIM31	2.64375e-44	1.51327e-38	1.74705e-06
rs3131064	6_30796116	6	30796116	ENSG00000204618	RNF39	3.16706e-77	1.81281e-71	1.74705e-06
rs3131064	6_30796116	6	30796116	ENSG00000204619	PPP1R11	2.24289e-54	1.28382e-48	1.74705e-06
rs3131064	6_30796116	6	30796116	ENSG00000204622	HLA-J	2.05914e-148	1.17864e-142	1.74705e-06
rs3131064	6_30796116	6	30796116	ENSG00000204623	POLR1HASP	2.85794e-94	1.63587e-88	1.74705e-06
rs3131064	6_30796116	6	30796116	ENSG00000204625	HCG9	2.60714e-110	1.4923e-104	1.74705e-06
rs3131064	6_30796116	6	30796116	ENSG00000204632	HLA-G	0	9.46425e-305	1.75762e-06
rs3131064	6_30796116	6	30796116	ENSG00000204642	HLA-F	0	1.27964e-304	6.02877e-05
rs3131064	6_30796116	6	30796116	ENSG00000204644	ZFP57	3.5771e-304	5.91003e-300	6.04305e-05
rs3131064	6_30796116	6	30796116	ENSG00000204681	GABBR1	1.15407e-64	1.91414e-60	6.02883e-05
rs3131064	6_30796116	6	30796116	ENSG00000204713	TRIM27	9.00709e-32	4.81839e-29	0.00186583
rs3131064	6_30796116	6	30796116	ENSG00000206337	HCP5	3.88789e-35	2.18973e-22	1.77551e-13
rs3131064	6_30796116	6	30796116	ENSG00000206341	HLA-H	6.87796e-105	3.91268e-99	1.67243e-06
rs3131064	6_30796116	6	30796116	ENSG00000206344	HCG27	0	2.41784e-300	1.77551e-13
rs3131064	6_30796116	6	30796116	ENSG00000206503	HLA-A	0	2.28438e-304	1.74797e-06
rs3131064	6_30796116	6	30796116	ENSG00000213654	GPSM3	7.92206e-14	0.44618	9.82267e-14
rs3131064	6_30796116	6	30796116	ENSG00000213676	ATF6B	1.57587e-54	8.87561e-42	1.77551e-13
rs3131064	6_30796116	6	30796116	ENSG00000213719	CLIC1	6.07183e-15	0.0341977	1.1306e-13
rs3131064	6_30796116	6	30796116	ENSG00000213722	DDAH2	4.58275e-160	2.58109e-147	1.77551e-13
rs3131064	6_30796116	6	30796116	ENSG00000213760	ATP6V1G2	7.85574e-177	4.4245e-164	1.77551e-13
rs3131064	6_30796116	6	30796116	ENSG00000213780	GTF2H4	2.15032e-23	1.2111e-10	1.77551e-13
rs3131064	6_30796116	6	30796116	ENSG00000214894	LINC00243	4.78239e-188	2.69353e-175	1.77551e-13
rs3131064	6_30796116	6	30796116	ENSG00000214922	HLA-F-AS1	1.88993e-69	3.13465e-65	6.0288e-05
rs3131064	6_30796116	6	30796116	ENSG00000221988	PPT2	8.17808e-32	4.60604e-19	1.68125e-13
rs3131064	6_30796116	6	30796116	ENSG00000222894		1.17121e-12	0.355556	2.11947e-12
rs3131064	6_30796116	6	30796116	ENSG00000223534	HLA-DQB1-AS1	1.94293e-147	8.84593e-135	2.19641e-13
rs3131064	6_30796116	6	30796116	ENSG00000224389	C4B	3.00712e-301	1.69367e-288	1.77551e-13
rs3131064	6_30796116	6	30796116	ENSG00000225059		2.16175e-66	1.21754e-53	1.77552e-13
rs3131064	6_30796116	6	30796116	ENSG00000225851	HLA-S	4.47414e-177	2.51992e-164	1.77551e-13
rs3131064	6_30796116	6	30796116	ENSG00000226979	LTA	2.7859e-70	1.56907e-57	1.77551e-13
rs3131064	6_30796116	6	30796116	ENSG00000227262	HCG4B	3.51455e-99	1.99933e-93	1.75786e-06
rs3131064	6_30796116	6	30796116	ENSG00000227507	LTB	1.88922e-23	1.06404e-10	1.77551e-13
rs3131064	6_30796116	6	30796116	ENSG00000227939	RPL3P2	1.00758e-13	0.567486	7.65924e-14
rs3131064	6_30796116	6	30796116	ENSG00000228078	HLA-U	9.62206e-303	5.50409e-297	1.74816e-06
rs3131064	6_30796116	6	30796116	ENSG00000228727	SAPCD1	1.66967e-16	0.000940392	1.73649e-13
rs3131064	6_30796116	6	30796116	ENSG00000228789	HCG22	1.82237e-190	1.02639e-177	1.77551e-13
rs3131064	6_30796116	6	30796116	ENSG00000229390	MICD	1.17439e-288	6.72215e-283	1.74705e-06
rs3131064	6_30796116	6	30796116	ENSG00000229391	HLA-DRB6	2.49525e-143	1.40536e-130	1.77553e-13
rs3131064	6_30796116	6	30796116	ENSG00000230521		4.191e-99	2.38415e-93	1.75786e-06
rs3131064	6_30796116	6	30796116	ENSG00000230795	HLA-K	6.686e-305	3.80348e-299	1.75786e-06
rs3131064	6_30796116	6	30796116	ENSG00000231074	HCG18	6.01176e-101	4.18773e-93	1.43557e-08
rs3131064	6_30796116	6	30796116	ENSG00000231852	CYP21A2	1.63294e-189	9.19702e-177	1.77551e-13
rs3131064	6_30796116	6	30796116	ENSG00000232629	HLA-DQB2	5.39972e-06	0.0546555	9.33667e-05
rs3131064	6_30796116	6	30796116	ENSG00000232810	TNF	6.33736e-138	3.56932e-125	1.77551e-13
rs3131064	6_30796116	6	30796116	ENSG00000233892	PAIP1P1	7.94949e-09	0.553478	6.39624e-09
rs3131064	6_30796116	6	30796116	ENSG00000233916	ZDHHC20P1	3.87738e-14	6.40614e-10	6.05224e-05
rs3131064	6_30796116	6	30796116	ENSG00000234127	TRIM26	1.19458e-85	8.32024e-78	1.43575e-08
rs3131064	6_30796116	6	30796116	ENSG00000234745	HLA-B	0	1.57772e-299	1.77551e-13
rs3131064	6_30796116	6	30796116	ENSG00000235238	SUMO2P1	4.37019e-05	0.722015	1.65771e-05
rs3131064	6_30796116	6	30796116	ENSG00000235290	HLA-W	2.85786e-109	1.63487e-103	1.74806e-06
rs3131064	6_30796116	6	30796116	ENSG00000235781	LINC02569	6.04966e-13	4.21412e-05	1.43551e-08
rs3131064	6_30796116	6	30796116	ENSG00000235821	IFITM4P	3.27084e-303	5.40408e-299	6.05217e-05
rs3131064	6_30796116	6	30796116	ENSG00000236603	RANP1	7.3915e-09	0.514883	6.94977e-09
rs3131064	6_30796116	6	30796116	ENSG00000237541	HLA-DQA2	8.59785e-80	3.19959e-67	2.68717e-13
rs3131064	6_30796116	6	30796116	ENSG00000237669		5.41466e-254	3.09931e-248	1.74705e-06
rs3131064	6_30796116	6	30796116	ENSG00000238024	DDX39BP2	4.57908e-112	2.62103e-106	1.74705e-06
rs3131064	6_30796116	6	30796116	ENSG00000240053	LY6G5B	9.52619e-180	5.36533e-167	1.77551e-13
rs3131064	6_30796116	6	30796116	ENSG00000241370	RPP21	5.66233e-41	3.94432e-33	1.43557e-08
rs3131064	6_30796116	6	30796116	ENSG00000241404	EGFL8	4.12229e-16	0.00232175	3.56512e-14
rs3131064	6_30796116	6	30796116	ENSG00000243753	HLA-L	1.84123e-305	1.28258e-297	1.43557e-08
rs3131064	6_30796116	6	30796116	ENSG00000244731	C4A	1.6635e-209	9.36917e-197	1.77551e-13
rs3131064	6_30796116	6	30796116	ENSG00000248290	TNXA	3.46548e-59	1.95182e-46	1.77552e-13
rs3131064	6_30796116	6	30796116	ENSG00000250535	STK19B	1.04785e-77	5.90168e-65	1.77551e-13
rs3131064	6_30796116	6	30796116	ENSG00000250991		8.74551e-63	1.44486e-58	6.05249e-05
rs3131064	6_30796116	6	30796116	ENSG00000255552	LY6G6E	8.97836e-14	0.505678	8.26594e-14
rs3131064	6_30796116	6	30796116	ENSG00000255899		0	7.44037e-300	1.77552e-13
rs3131064	6_30796116	6	30796116	ENSG00000258388	PPT2-EGFL8	2.254e-14	0.126949	1.19652e-13
rs1150748	6_31804139	6	31804139	ENSG00000030110	BAK1	0.000412035	0.00237952	0.146247
rs1150748	6_31804139	6	31804139	ENSG00000066379	POLR1H	1.38653e-17	7.03529e-14	0.000197044
rs1150748	6_31804139	6	31804139	ENSG00000096433	ITPR3	0.00096222	0.00493832	0.161562
rs1150748	6_31804139	6	31804139	ENSG00000112473	SLC39A7	0.00472458	0.707156	0.0019046
rs1150748	6_31804139	6	31804139	ENSG00000112511	PHF1	0.118246	0.687815	0.0282005
rs1150748	6_31804139	6	31804139	ENSG00000112514	CUTA	0.0616766	0.358712	0.0847014
rs1150748	6_31804139	6	31804139	ENSG00000137288	UQCC2	0.848901	0.0685794	0.0761411
rs1150748	6_31804139	6	31804139	ENSG00000137310	TCF19	0	2.80028e-300	4.45896e-14
rs1150748	6_31804139	6	31804139	ENSG00000137312	FLOT1	4.92408e-143	8.6253e-131	5.70888e-13
rs1150748	6_31804139	6	31804139	ENSG00000137331	IER3	4.18666e-208	7.99989e-196	5.2334e-13
rs1150748	6_31804139	6	31804139	ENSG00000137337	MDC1	2.35198e-40	2.79082e-28	8.42756e-13
rs1150748	6_31804139	6	31804139	ENSG00000137343	ATAT1	6.08655e-13	0.545197	5.05733e-13
rs1150748	6_31804139	6	31804139	ENSG00000137404	NRM	2.57921e-21	3.06045e-09	8.42756e-13
rs1150748	6_31804139	6	31804139	ENSG00000137411	VARS2	0	1.75086e-301	4.45897e-14
rs1150748	6_31804139	6	31804139	ENSG00000146112	PPP1R18	6.9843e-15	0.00828745	8.35762e-13
rs1150748	6_31804139	6	31804139	ENSG00000166278	C2	1.86678e-28	4.18657e-15	4.45896e-14
rs1150748	6_31804139	6	31804139	ENSG00000168394	TAP1	1.30786e-11	0.111731	1.03958e-10
rs1150748	6_31804139	6	31804139	ENSG00000168477	TNXB	1.93244e-131	4.33382e-118	4.45896e-14
rs1150748	6_31804139	6	31804139	ENSG00000179344	HLA-DQB1	0	1.00503e-304	4.6844e-14
rs1150748	6_31804139	6	31804139	ENSG00000196126	HLA-DRB1	0	1.10312e-300	4.45898e-14
rs1150748	6_31804139	6	31804139	ENSG00000196230	TUBB	4.20431e-44	5.03604e-32	8.34843e-13
rs1150748	6_31804139	6	31804139	ENSG00000196735	HLA-DQA1	0	2.78274e-302	4.64449e-14
rs1150748	6_31804139	6	31804139	ENSG00000197283	SYNGAP1	0.0864781	0.50235	0.0600644
rs1150748	6_31804139	6	31804139	ENSG00000198502	HLA-DRB5	0	3.78416e-305	4.45898e-14
rs1150748	6_31804139	6	31804139	ENSG00000198563	DDX39B	1.87063e-94	4.19521e-81	4.45896e-14
rs1150748	6_31804139	6	31804139	ENSG00000199332		2.62462e-37	5.88616e-24	4.45896e-14
rs1150748	6_31804139	6	31804139	ENSG00000201207		3.35839e-15	0.0753174	4.12177e-14
rs1150748	6_31804139	6	31804139	ENSG00000201988		5.73748e-14	0.1005	5.13129e-13
rs1150748	6_31804139	6	31804139	ENSG00000202441	RNY4P10	0.00400177	0.598569	0.00262019
rs1150748	6_31804139	6	31804139	ENSG00000204188	GGNBP1	0.126053	0.72904	0.0210451
rs1150748	6_31804139	6	31804139	ENSG00000204209	DAXX	0.0906629	0.529886	0.0552416
rs1150748	6_31804139	6	31804139	ENSG00000204220	PFDN6	0.0870837	0.509288	0.058739
rs1150748	6_31804139	6	31804139	ENSG00000204227	RING1	0.00293578	0.439311	0.00350314
rs1150748	6_31804139	6	31804139	ENSG00000204228	HSD17B8	6.65589e-05	0.00996	0.00657127
rs1150748	6_31804139	6	31804139	ENSG00000204231	RXRB	0.0047215	0.706814	0.00179538
rs1150748	6_31804139	6	31804139	ENSG00000204248	COL11A2	4.57918e-12	6.85707e-10	0.00663372
rs1150748	6_31804139	6	31804139	ENSG00000204252	HLA-DOA	4.66579e-10	7.43246e-08	0.00623827
rs1150748	6_31804139	6	31804139	ENSG00000204256	BRD2	2.9674e-09	8.56508e-05	3.46412e-05
rs1150748	6_31804139	6	31804139	ENSG00000204257	HLA-DMA	2.513e-09	0.0309486	7.86805e-08
rs1150748	6_31804139	6	31804139	ENSG00000204261	PSMB8-AS1	3.60015e-20	3.07562e-10	1.17054e-10
rs1150748	6_31804139	6	31804139	ENSG00000204264	PSMB8	1.4544e-23	1.2425e-13	1.17054e-10
rs1150748	6_31804139	6	31804139	ENSG00000204267	TAP2	9.11699e-208	8.83854e-198	1.0315e-10
rs1150748	6_31804139	6	31804139	ENSG00000204287	HLA-DRA	3.75698e-36	8.42565e-23	4.45898e-14
rs1150748	6_31804139	6	31804139	ENSG00000204301	NOTCH4	6.14555e-106	1.37824e-92	4.45898e-14
rs1150748	6_31804139	6	31804139	ENSG00000204304	PBX2	4.21646e-58	9.45611e-45	4.45898e-14
rs1150748	6_31804139	6	31804139	ENSG00000204305	AGER	4.8804e-88	1.09451e-74	4.45898e-14
rs1150748	6_31804139	6	31804139	ENSG00000204308	RNF5	3.85697e-41	8.64991e-28	4.45898e-14
rs1150748	6_31804139	6	31804139	ENSG00000204310	AGPAT1	2.01863e-29	4.52712e-16	4.45897e-14
rs1150748	6_31804139	6	31804139	ENSG00000204314	PRRT1	3.33543e-30	7.48028e-17	4.45896e-14
rs1150748	6_31804139	6	31804139	ENSG00000204315	FKBPL	5.01496e-38	1.12469e-24	4.45896e-14
rs1150748	6_31804139	6	31804139	ENSG00000204338	CYP21A1P	7.54812e-129	1.6928e-115	4.45896e-14
rs1150748	6_31804139	6	31804139	ENSG00000204344	STK19	2.83609e-18	6.36044e-05	4.45868e-14
rs1150748	6_31804139	6	31804139	ENSG00000204348	DXO	3.21196e-33	7.20338e-20	4.45896e-14
rs1150748	6_31804139	6	31804139	ENSG00000204351	SKIC2	0	2.40651e-300	4.45896e-14
rs1150748	6_31804139	6	31804139	ENSG00000204356	NELFE	7.99865e-61	1.79384e-47	4.45896e-14
rs1150748	6_31804139	6	31804139	ENSG00000204366	ZBTB12	6.4981e-15	0.145731	3.80834e-14
rs1150748	6_31804139	6	31804139	ENSG00000204371	EHMT2	2.29771e-22	5.15302e-09	3.77912e-14
rs1150748	6_31804139	6	31804139	ENSG00000204386	NEU1	3.59989e-26	8.07337e-13	4.45896e-14
rs1150748	6_31804139	6	31804139	ENSG00000204387	SNHG32	3.64669e-158	8.17833e-145	4.45896e-14
rs1150748	6_31804139	6	31804139	ENSG00000204388	HSPA1B	4.21041e-106	9.44257e-93	4.45896e-14
rs1150748	6_31804139	6	31804139	ENSG00000204389	HSPA1A	7.156e-16	0.0160486	4.38456e-14
rs1150748	6_31804139	6	31804139	ENSG00000204390	HSPA1L	2.76328e-78	6.19713e-65	4.45896e-14
rs1150748	6_31804139	6	31804139	ENSG00000204392	LSM2	7.7941e-80	1.74796e-66	4.45896e-14
rs1150748	6_31804139	6	31804139	ENSG00000204394	VARS1	1.65252e-14	0.370606	2.80525e-14
rs1150748	6_31804139	6	31804139	ENSG00000204396	VWA7	2.92681e-41	6.56387e-28	4.45896e-14
rs1150748	6_31804139	6	31804139	ENSG00000204410	MSH5	2.72914e-27	6.12057e-14	4.45896e-14
rs1150748	6_31804139	6	31804139	ENSG00000204420	MPIG6B	1.55744e-14	0.349282	2.89967e-14
rs1150748	6_31804139	6	31804139	ENSG00000204421	LY6G6C	1.53566e-17	0.0003444	4.4574e-14
rs1150748	6_31804139	6	31804139	ENSG00000204424	LY6G6F	2.25704e-14	0.50618	2.18882e-14
rs1150748	6_31804139	6	31804139	ENSG00000204427	ABHD16A	1.77187e-16	0.00397374	4.44115e-14
rs1150748	6_31804139	6	31804139	ENSG00000204428	LY6G5C	0	1.5507e-301	4.45788e-14
rs1150748	6_31804139	6	31804139	ENSG00000204435	CSNK2B	2.84755e-53	6.38612e-40	2.78732e-14
rs1150748	6_31804139	6	31804139	ENSG00000204438	GPANK1	7.66282e-55	1.71852e-41	4.45896e-14
rs1150748	6_31804139	6	31804139	ENSG00000204439	C6orf47	2.1111e-16	0.0047345	4.43774e-14
rs1150748	6_31804139	6	31804139	ENSG00000204444	APOM	8.13782e-35	1.82505e-21	4.45896e-14
rs1150748	6_31804139	6	31804139	ENSG00000204463	BAG6	3.55553e-28	7.9739e-15	3.78999e-14
rs1150748	6_31804139	6	31804139	ENSG00000204469	PRRC2A	6.26418e-40	1.40485e-26	3.91128e-14
rs1150748	6_31804139	6	31804139	ENSG00000204472	AIF1	5.23464e-89	1.17396e-75	4.45352e-14
rs1150748	6_31804139	6	31804139	ENSG00000204475	NCR3	1.53733e-204	3.44772e-191	4.45896e-14
rs1150748	6_31804139	6	31804139	ENSG00000204482	LST1	6.48873e-108	1.45521e-94	4.45896e-14
rs1150748	6_31804139	6	31804139	ENSG00000204498	NFKBIL1	5.70254e-33	1.27889e-19	4.45896e-14
rs1150748	6_31804139	6	31804139	ENSG00000204516	MICB	1.02012e-302	2.2878e-289	4.45896e-14
rs1150748	6_31804139	6	31804139	ENSG00000204520	MICA	0	3.2901e-302	4.45896e-14
rs1150748	6_31804139	6	31804139	ENSG00000204525	HLA-C	0	5.38634e-305	4.45896e-14
rs1150748	6_31804139	6	31804139	ENSG00000204528	PSORS1C3	0	9.87938e-302	4.45896e-14
rs1150748	6_31804139	6	31804139	ENSG00000204531	POU5F1	4.73909e-305	1.06282e-291	4.45896e-14
rs1150748	6_31804139	6	31804139	ENSG00000204536	CCHCR1	2.57596e-190	5.77704e-177	4.45896e-14
rs1150748	6_31804139	6	31804139	ENSG00000204560	DHX16	5.07616e-18	5.47874e-06	9.26515e-13
rs1150748	6_31804139	6	31804139	ENSG00000204564	C6orf136	2.57349e-31	2.49784e-19	1.03029e-12
rs1150748	6_31804139	6	31804139	ENSG00000204568	MRPS18B	1.35026e-14	0.00911418	1.46797e-12
rs1150748	6_31804139	6	31804139	ENSG00000204569	PPP1R10	9.01018e-09	0.622527	5.44186e-09
rs1150748	6_31804139	6	31804139	ENSG00000204574	ABCF1	1.83323e-29	1.26661e-21	1.44735e-08
rs1150748	6_31804139	6	31804139	ENSG00000204576	PRR3	9.11744e-09	0.629938	5.31441e-09
rs1150748	6_31804139	6	31804139	ENSG00000204580	DDR1	1.56207e-247	3.50322e-234	4.45897e-14
rs1150748	6_31804139	6	31804139	ENSG00000204590	GNL1	4.34589e-09	0.300265	1.01078e-08
rs1150748	6_31804139	6	31804139	ENSG00000204592	HLA-E	5.43012e-42	3.75176e-34	1.44735e-08
rs1150748	6_31804139	6	31804139	ENSG00000204599	TRIM39	2.34975e-10	0.0162348	1.42294e-08
rs1150748	6_31804139	6	31804139	ENSG00000204613	TRIM10	1.3246e-38	1.92097e-31	6.89374e-08
rs1150748	6_31804139	6	31804139	ENSG00000204614	TRIM40	0.00013951	0.835021	2.7047e-05
rs1150748	6_31804139	6	31804139	ENSG00000204616	TRIM31	6.3587e-16	3.22635e-12	0.000175959
rs1150748	6_31804139	6	31804139	ENSG00000204618	RNF39	5.7296e-11	2.90722e-07	0.000197043
rs1150748	6_31804139	6	31804139	ENSG00000204619	PPP1R11	4.57691e-05	0.232233	0.000149497
rs1150748	6_31804139	6	31804139	ENSG00000204622	HLA-J	4.74479e-25	2.40679e-21	0.000197103
rs1150748	6_31804139	6	31804139	ENSG00000204623	POLR1HASP	1.36824e-11	6.94205e-08	0.000197055
rs1150748	6_31804139	6	31804139	ENSG00000204625	HCG9	1.07044e-10	5.42972e-07	7.28939e-05
rs1150748	6_31804139	6	31804139	ENSG00000204632	HLA-G	1.24026e-237	1.87515e-234	0.000624282
rs1150748	6_31804139	6	31804139	ENSG00000206337	HCP5	9.76394e-36	2.18973e-22	4.45896e-14
rs1150748	6_31804139	6	31804139	ENSG00000206341	HLA-H	4.25637e-73	6.60829e-70	0.000608826
rs1150748	6_31804139	6	31804139	ENSG00000206344	HCG27	0	2.41784e-300	4.45896e-14
rs1150748	6_31804139	6	31804139	ENSG00000206503	HLA-A	3.28755e-26	1.54776e-22	0.000212361
rs1150748	6_31804139	6	31804139	ENSG00000213588	ZBTB9	0.0762334	0.441236	0.0604147
rs1150748	6_31804139	6	31804139	ENSG00000213654	GPSM3	5.56873e-15	0.124888	3.90027e-14
rs1150748	6_31804139	6	31804139	ENSG00000213676	ATF6B	2.16803e-56	4.86218e-43	4.45896e-14
rs1150748	6_31804139	6	31804139	ENSG00000213719	CLIC1	1.12276e-15	0.0251799	2.52566e-14
rs1150748	6_31804139	6	31804139	ENSG00000213722	DDAH2	1.1509e-160	2.58109e-147	4.45896e-14
rs1150748	6_31804139	6	31804139	ENSG00000213760	ATP6V1G2	1.97287e-177	4.4245e-164	4.45896e-14
rs1150748	6_31804139	6	31804139	ENSG00000213780	GTF2H4	5.40025e-24	1.2111e-10	4.45897e-14
rs1150748	6_31804139	6	31804139	ENSG00000214894	LINC00243	1.27166e-188	2.69353e-175	4.72114e-14
rs1150748	6_31804139	6	31804139	ENSG00000221988	PPT2	3.82374e-43	8.57541e-30	5.13731e-15
rs1150748	6_31804139	6	31804139	ENSG00000222894		1.94792e-12	0.591351	1.34054e-12
rs1150748	6_31804139	6	31804139	ENSG00000223501	VPS52	0.0540884	0.316506	0.0917122
rs1150748	6_31804139	6	31804139	ENSG00000223534	HLA-DQB1-AS1	0	1.43314e-298	4.68441e-14
rs1150748	6_31804139	6	31804139	ENSG00000223865	HLA-DPB1	8.67041e-09	1.30025e-06	0.00662401
rs1150748	6_31804139	6	31804139	ENSG00000224389	C4B	4.22296e-302	9.47072e-289	4.45896e-14
rs1150748	6_31804139	6	31804139	ENSG00000224557	HLA-DPB2	4.59907e-24	6.89015e-22	0.00663043
rs1150748	6_31804139	6	31804139	ENSG00000224796	RPL32P1	0.000474617	0.0709273	0.0044475
rs1150748	6_31804139	6	31804139	ENSG00000225059		5.42897e-67	1.21754e-53	4.45898e-14
rs1150748	6_31804139	6	31804139	ENSG00000225851	HLA-S	1.12362e-177	2.51992e-164	4.45896e-14
rs1150748	6_31804139	6	31804139	ENSG00000226979	LTA	6.99642e-71	1.56907e-57	4.45896e-14
rs1150748	6_31804139	6	31804139	ENSG00000227057	WDR46	0.0774112	0.452806	0.0684053
rs1150748	6_31804139	6	31804139	ENSG00000227262	HCG4B	2.69685e-08	4.18733e-05	0.00064357
rs1150748	6_31804139	6	31804139	ENSG00000227507	LTB	4.74452e-24	1.06404e-10	4.45896e-14
rs1150748	6_31804139	6	31804139	ENSG00000227939	RPL3P2	2.64319e-14	0.592782	1.81145e-14
rs1150748	6_31804139	6	31804139	ENSG00000228078	HLA-U	4.13444e-24	1.94647e-20	0.000212362
rs1150748	6_31804139	6	31804139	ENSG00000228727	SAPCD1	4.22016e-17	0.000946444	4.42333e-14
rs1150748	6_31804139	6	31804139	ENSG00000228789	HCG22	4.57664e-191	1.02639e-177	4.45896e-14
rs1150748	6_31804139	6	31804139	ENSG00000229390	MICD	4.63142e-30	2.34924e-26	0.000197107
rs1150748	6_31804139	6	31804139	ENSG00000229391	HLA-DRB6	0	6.25895e-305	4.45898e-14
rs1150748	6_31804139	6	31804139	ENSG00000230521		4.55251e-34	7.06807e-31	0.000643679
rs1150748	6_31804139	6	31804139	ENSG00000230795	HLA-K	1.64466e-79	2.55364e-76	0.000631507
rs1150748	6_31804139	6	31804139	ENSG00000231074	HCG18	5.66625e-30	3.9149e-22	1.44735e-08
rs1150748	6_31804139	6	31804139	ENSG00000231389	HLA-DPA1	9.66924e-09	1.45004e-06	0.00662374
rs1150748	6_31804139	6	31804139	ENSG00000231500	RPS18	0.0402541	0.235278	0.105727
rs1150748	6_31804139	6	31804139	ENSG00000231852	CYP21A2	2.22067e-210	4.98024e-197	4.45896e-14
rs1150748	6_31804139	6	31804139	ENSG00000231925	TAPBP	0.00921793	0.0538919	0.13614
rs1150748	6_31804139	6	31804139	ENSG00000232629	HLA-DQB2	0	1.66928e-301	5.95431e-14
rs1150748	6_31804139	6	31804139	ENSG00000232810	TNF	1.59155e-138	3.56932e-125	4.45896e-14
rs1150748	6_31804139	6	31804139	ENSG00000232940	HCG25	0.0670131	0.384109	0.0812618
rs1150748	6_31804139	6	31804139	ENSG00000233892	PAIP1P1	1.23621e-08	0.853691	2.09214e-09
rs1150748	6_31804139	6	31804139	ENSG00000234127	TRIM26	1.50583e-26	1.04027e-18	1.44754e-08
rs1150748	6_31804139	6	31804139	ENSG00000234515	PPP1R2P1	1.0448e-16	1.692e-09	6.17494e-08
rs1150748	6_31804139	6	31804139	ENSG00000234745	HLA-B	0	1.57772e-299	4.45896e-14
rs1150748	6_31804139	6	31804139	ENSG00000235290	HLA-W	1.58033e-61	7.49312e-58	0.000210859
rs1150748	6_31804139	6	31804139	ENSG00000235781	LINC02569	8.92536e-09	0.616666	5.5328e-09
rs1150748	6_31804139	6	31804139	ENSG00000235863	B3GALT4	0.0297243	0.173882	0.116182
rs1150748	6_31804139	6	31804139	ENSG00000236104	ZBTB22	8.05049e-05	0.000470592	0.145819
rs1150748	6_31804139	6	31804139	ENSG00000236603	RANP1	9.26023e-09	0.639803	5.19558e-09
rs1150748	6_31804139	6	31804139	ENSG00000237441	RGL2	0.101841	0.595571	0.0439073
rs1150748	6_31804139	6	31804139	ENSG00000237541	HLA-DQA2	0	1.85368e-301	4.87426e-14
rs1150748	6_31804139	6	31804139	ENSG00000237649	KIFC1	0.109297	0.635965	0.0369642
rs1150748	6_31804139	6	31804139	ENSG00000237669		3.12573e-29	1.58552e-25	0.000197081
rs1150748	6_31804139	6	31804139	ENSG00000238024	DDX39BP2	4.32651e-17	2.1944e-13	0.000195413
rs1150748	6_31804139	6	31804139	ENSG00000240053	LY6G5B	2.39238e-180	5.36533e-167	4.45896e-14
rs1150748	6_31804139	6	31804139	ENSG00000240065	PSMB9	2.41984e-56	2.06728e-46	1.17054e-10
rs1150748	6_31804139	6	31804139	ENSG00000241106	HLA-DOB	6.60407e-238	8.22487e-226	8.02938e-13
rs1150748	6_31804139	6	31804139	ENSG00000241370	RPP21	3.22027e-09	0.222494	1.12465e-08
rs1150748	6_31804139	6	31804139	ENSG00000241404	EGFL8	4.4403e-29	9.95815e-16	4.45897e-14
rs1150748	6_31804139	6	31804139	ENSG00000242574	HLA-DMB	2.4024e-11	0.000388177	6.18649e-08
rs1150748	6_31804139	6	31804139	ENSG00000243753	HLA-L	1.85635e-305	1.28258e-297	1.44735e-08
rs1150748	6_31804139	6	31804139	ENSG00000244731	C4A	2.08478e-226	4.67549e-213	4.45896e-14
rs1150748	6_31804139	6	31804139	ENSG00000248290	TNXA	4.32247e-61	9.69385e-48	4.45898e-14
rs1150748	6_31804139	6	31804139	ENSG00000250535	STK19B	1.97812e-99	4.43627e-86	4.45896e-14
rs1150748	6_31804139	6	31804139	ENSG00000255552	LY6G6E	1.90207e-14	0.426572	2.52279e-14
rs1150748	6_31804139	6	31804139	ENSG00000255899		0	7.44037e-300	4.45898e-14
rs1150748	6_31804139	6	31804139	ENSG00000258388	PPT2-EGFL8	4.79048e-15	0.107435	3.31408e-14
rs1150748	6_31804139	6	31804139	ENSG00000266509	MIR3934	0.886483	0.0603206	0.0495279
rs1150748	6_31804139	6	31804139	ENSG00000269490		0.509685	0.413835	0.0414976
rs6968500	7_124791668	7	124791668	ENSG00000106299	WASL	1.19682e-63	8.25854e-61	0.00144709
rs6968500	7_124791668	7	124791668	ENSG00000128513	POT1	5.2448e-34	0.0755858	6.41388e-33
rs6968500	7_124791668	7	124791668	ENSG00000128609	NDUFA5	0.688915	0.232796	0.0570732
rs6968500	7_124791668	7	124791668	ENSG00000186676	EEF1GP1	5.93682e-33	0.855529	9.92663e-34
rs6968500	7_124791668	7	124791668	ENSG00000224897	POT1-AS1	5.98523e-33	0.862566	9.43481e-34
rs10954213	7_128949373	7	128949373	ENSG00000004059	ARF5	0.0014831	3.29843e-05	0.97638
rs10954213	7_128949373	7	128949373	ENSG00000048405	ZNF800	6.25676e-07	8.76057e-09	0.985692
rs10954213	7_128949373	7	128949373	ENSG00000064419	TNPO3	0	1.05699e-304	1.46583e-09
rs10954213	7_128949373	7	128949373	ENSG00000106344	RBM28	1.6117e-119	5.83649e-111	2.76143e-09
rs10954213	7_128949373	7	128949373	ENSG00000106348	IMPDH1	1.99166e-55	7.21243e-47	2.76143e-09
rs10954213	7_128949373	7	128949373	ENSG00000106459	NRF1	5.25757e-18	1.90393e-09	2.76143e-09
rs10954213	7_128949373	7	128949373	ENSG00000106477	CEP41	0.943208	0.0122052	0.0436761
rs10954213	7_128949373	7	128949373	ENSG00000128524	ATP6V1F	2.23657e-10	0.0809931	2.53756e-09
rs10954213	7_128949373	7	128949373	ENSG00000128594	LRRC4	8.2477e-67	2.81722e-58	2.9276e-09
rs10954213	7_128949373	7	128949373	ENSG00000128595	CALU	8.75283e-131	3.16968e-122	2.76143e-09
rs10954213	7_128949373	7	128949373	ENSG00000128596	CCDC136	4.22658e-131	1.53058e-122	2.76143e-09
rs10954213	7_128949373	7	128949373	ENSG00000128602	SMO	6.32048e-23	2.28884e-14	2.76143e-09
rs10954213	7_128949373	7	128949373	ENSG00000128604	IRF5	0	1.05672e-304	1.50306e-09
rs10954213	7_128949373	7	128949373	ENSG00000128607	KLHDC10	0.00667594	0.000161514	0.969398
rs10954213	7_128949373	7	128949373	ENSG00000128617	OPN1SW	1.29664e-63	4.69554e-55	2.76143e-09
rs10954213	7_128949373	7	128949373	ENSG00000135245	HILPDA	1.6652e-21	6.03022e-13	2.76143e-09
rs10954213	7_128949373	7	128949373	ENSG00000158457	TSPAN33	0	2.59307e-302	2.76143e-09
rs10954213	7_128949373	7	128949373	ENSG00000158467	AHCYL2	2.97218e-42	1.07632e-33	2.76143e-09
rs10954213	7_128949373	7	128949373	ENSG00000158525	CPA5	0.00654405	5.99837e-05	0.983104
rs10954213	7_128949373	7	128949373	ENSG00000165055	METTL2B	4.92338e-256	1.78291e-247	2.76143e-09
rs10954213	7_128949373	7	128949373	ENSG00000174697	LEP	5.16159e-23	1.86918e-14	2.76143e-09
rs10954213	7_128949373	7	128949373	ENSG00000179562	GCC1	7.45608e-58	1.64794e-59	0.978075
rs10954213	7_128949373	7	128949373	ENSG00000186591	UBE2H	7.92273e-10	0.286907	1.9687e-09
rs10954213	7_128949373	7	128949373	ENSG00000197157	SND1	9.26967e-94	2.98588e-95	0.968514
rs10954213	7_128949373	7	128949373	ENSG00000205085	GARIN1A	5.26498e-78	1.90661e-69	2.76143e-09
rs10954213	7_128949373	7	128949373	ENSG00000229413		5.8545e-89	2.1201e-80	2.76143e-09
rs10954213	7_128949373	7	128949373	ENSG00000230715		0	1.75501e-300	2.76143e-09
rs10954213	7_128949373	7	128949373	ENSG00000240204	SMKR1	4.40897e-19	1.59663e-10	2.76143e-09
rs10954213	7_128949373	7	128949373	ENSG00000240758	HILPDA-AS1	1.36451e-16	4.94131e-08	2.76143e-09
rs10954213	7_128949373	7	128949373	ENSG00000241493		7.54671e-26	2.7329e-17	2.76143e-09
rs10954213	7_128949373	7	128949373	ENSG00000242261		8.60613e-25	3.11655e-16	2.76143e-09
rs10954213	7_128949373	7	128949373	ENSG00000242588		1.31714e-120	4.76977e-112	2.76143e-09
rs10954213	7_128949373	7	128949373	ENSG00000243302		7.61905e-308	2.7591e-299	2.76143e-09
rs10954213	7_128949373	7	128949373	ENSG00000243679		0	1.841e-300	2.76143e-09
rs10954213	7_128949373	7	128949373	ENSG00000244556	ODCP	8.46642e-20	3.06596e-11	2.44218e-09
rs3008267	8_257819	8	257819	ENSG00000036448	MYOM2	0.961007	0.00859584	0.030083
rs3008267	8_257819	8	257819	ENSG00000104714	ERICH1	4.899e-307	9.75585e-304	0.000501908
rs3008267	8_257819	8	257819	ENSG00000104728	ARHGEF10	0.0245594	0.000461012	0.956598
rs3008267	8_257819	8	257819	ENSG00000147364	FBXO25	2.89659e-39	5.76825e-36	0.000501908
rs3008267	8_257819	8	257819	ENSG00000172748	ZNF596	2.32378e-28	4.62758e-25	0.000501784
rs3008267	8_257819	8	257819	ENSG00000176595	KBTBD11	0.950668	0.013656	0.0351154
rs3008267	8_257819	8	257819	ENSG00000180190	TDRP	1.05868e-12	2.10826e-09	0.000501908
rs3008267	8_257819	8	257819	ENSG00000182372	CLN8	0.839804	0.0298085	0.125623
rs3008267	8_257819	8	257819	ENSG00000198010	DLGAP2	0.842889	0.0358686	0.116058
rs3008267	8_257819	8	257819	ENSG00000223508	RPL23AP53	4.26785e-68	8.49888e-65	0.000501388
rs3008267	8_257819	8	257819	ENSG00000237647		4.01267e-06	0.00799028	0.000497912
rs3008267	8_257819	8	257819	ENSG00000253764	KBTBD11-AS1	0.918412	0.0100326	0.0707116
rs3008267	8_257819	8	257819	ENSG00000253982	CLN8-AS1	0.864417	0.015238	0.118154
rs10958468	8_55749589	8	55749589	ENSG00000008988	RPS20	2.25066e-11	8.32897e-08	0.000270147
rs10958468	8_55749589	8	55749589	ENSG00000104331	BPNT2	0.729666	0.0231237	0.239382
rs10958468	8_55749589	8	55749589	ENSG00000137574	TGS1	1.86456e-307	6.90014e-304	0.000131241
rs10958468	8_55749589	8	55749589	ENSG00000167904	TMEM68	5.01781e-43	1.85693e-39	0.000253589
rs10958468	8_55749589	8	55749589	ENSG00000170786	SDR16C5	0.000221432	0.819451	4.84841e-05
rs10958468	8_55749589	8	55749589	ENSG00000170791	CHCHD7	9.73811e-73	3.60377e-69	0.000270147
rs10958468	8_55749589	8	55749589	ENSG00000181690	PLAG1	3.35684e-05	0.124226	0.000236517
rs10958468	8_55749589	8	55749589	ENSG00000236814		0.0002144	0.793422	5.5323e-05
rs10958468	8_55749589	8	55749589	ENSG00000246430	LINC00968	2.32427e-06	0.0086014	0.000267821
rs10958468	8_55749589	8	55749589	ENSG00000254087	LYN	1.27377e-84	4.71383e-81	0.000270147
rs10958468	8_55749589	8	55749589	ENSG00000254325		0.000222013	0.821592	4.73937e-05
rs73687065	8_73033303	8	73033303	ENSG00000121039	RDH10	2.27052e-30	5.76551e-26	3.93794e-05
rs73687065	8_73033303	8	73033303	ENSG00000154589	LY96	6.25507e-306	1.18899e-303	0.0052333
rs73687065	8_73033303	8	73033303	ENSG00000175606	TMEM70	1.52875e-78	3.88195e-74	3.93795e-05
rs10111287	8_94566198	8	94566198	ENSG00000156162	DPY19L4	1.09691e-51	4.42736e-50	0.0241759
rs10111287	8_94566198	8	94566198	ENSG00000156170	NDUFAF6	3.94108e-80	1.5907e-78	0.0241765
rs10111287	8_94566198	8	94566198	ENSG00000156172	CFAP418	1.04701e-29	4.22587e-28	0.0241767
rs10111287	8_94566198	8	94566198	ENSG00000156467	UQCRB	0.922715	0.0155673	0.0606069
rs10111287	8_94566198	8	94566198	ENSG00000156469	MTERF3	0.949787	0.0149315	0.0346666
rs10111287	8_94566198	8	94566198	ENSG00000156471	PTDSS1	0.931326	0.0130252	0.0547794
rs10111287	8_94566198	8	94566198	ENSG00000164938	TP53INP1	2.92768e-223	1.18166e-221	0.0241769
rs10111287	8_94566198	8	94566198	ENSG00000164941	INTS8	1.66075e-136	6.70316e-135	0.0241766
rs10111287	8_94566198	8	94566198	ENSG00000164944	VIRMA	2.60432e-36	1.05112e-34	0.00197829
rs10111287	8_94566198	8	94566198	ENSG00000164949	GEM	0.0223563	0.901988	0.00181463
rs10111287	8_94566198	8	94566198	ENSG00000164951	PDP1	0.0228658	0.92216	0.0012954
rs10111287	8_94566198	8	94566198	ENSG00000164953	TMEM67	0.0228339	0.920612	0.00134365
rs10111287	8_94566198	8	94566198	ENSG00000175305	CCNE2	4.49822e-17	1.81558e-15	0.0241764
rs10111287	8_94566198	8	94566198	ENSG00000175895	PLEKHF2	5.07324e-170	2.04764e-168	0.0241768
rs10111287	8_94566198	8	94566198	ENSG00000183808	RBM12B	0.023659	0.953571	0.000516669
rs10111287	8_94566198	8	94566198	ENSG00000188343	CIBAR1	0.0237938	0.955433	0.000479567
rs10111287	8_94566198	8	94566198	ENSG00000197275	RAD54B	4.16373e-138	1.68016e-136	0.0241822
rs10111287	8_94566198	8	94566198	ENSG00000245080	MIR3150BHG	7.27392e-97	2.93572e-95	0.0241779
rs10111287	8_94566198	8	94566198	ENSG00000253704	VIRMA-DT	7.47033e-30	3.01429e-28	0.000888976
rs10111287	8_94566198	8	94566198	ENSG00000253854		0.0235988	0.947629	0.000657995
rs10111287	8_94566198	8	94566198	ENSG00000253878		0.00101694	0.0410329	0.0231653
rs62560860	9_34077464	9	34077464	ENSG00000005238	ATOSB	4.75106e-19	2.70603e-12	1.75573e-07
rs62560860	9_34077464	9	34077464	ENSG00000010438	PRSS3	3.29975e-12	5.91591e-05	5.57742e-08
rs62560860	9_34077464	9	34077464	ENSG00000070610	GBA2	1.0326e-08	1.25664e-10	0.987748
rs62560860	9_34077464	9	34077464	ENSG00000086061	DNAJA1	1.20855e-05	0.446001	1.49993e-05
rs62560860	9_34077464	9	34077464	ENSG00000086062	B4GALT1	3.06663e-253	5.49798e-246	5.57775e-08
rs62560860	9_34077464	9	34077464	ENSG00000086065	CHMP5	2.58776e-08	0.463943	2.98756e-08
rs62560860	9_34077464	9	34077464	ENSG00000086102	NFX1	6.25953e-18	1.12223e-10	5.57775e-08
rs62560860	9_34077464	9	34077464	ENSG00000107140	TESK1	0.751338	0.0152923	0.228338
rs62560860	9_34077464	9	34077464	ENSG00000107175	CREB3	0.937177	0.0117055	0.0504086
rs62560860	9_34077464	9	34077464	ENSG00000107185	RGP1	0.131177	0.0013189	0.857855
rs62560860	9_34077464	9	34077464	ENSG00000107201	RIGI	0.841453	0.0130922	0.143004
rs62560860	9_34077464	9	34077464	ENSG00000107262	BAG1	5.7543e-134	1.03165e-126	5.57775e-08
rs62560860	9_34077464	9	34077464	ENSG00000107341	UBE2R2	8.77578e-19	1.57335e-11	5.57332e-08
rs62560860	9_34077464	9	34077464	ENSG00000122692	SMU1	6.91713e-147	3.05343e-142	2.26532e-05
rs62560860	9_34077464	9	34077464	ENSG00000122729	ACO1	0.50392	0.00652936	0.482979
rs62560860	9_34077464	9	34077464	ENSG00000122733	PHF24	1.02576e-19	1.83678e-12	5.58455e-08
rs62560860	9_34077464	9	34077464	ENSG00000137070	IL11RA	0	1.9771e-302	5.57775e-08
rs62560860	9_34077464	9	34077464	ENSG00000137073	UBAP2	2.26586e-12	4.06232e-05	5.57752e-08
rs62560860	9_34077464	9	34077464	ENSG00000137074	APTX	3.11112e-128	1.00715e-123	3.08894e-05
rs62560860	9_34077464	9	34077464	ENSG00000137076	TLN1	0.948055	0.0125064	0.0388527
rs62560860	9_34077464	9	34077464	ENSG00000137078	SIT1	0.916247	0.0174224	0.0649831
rs62560860	9_34077464	9	34077464	ENSG00000137094	DNAJB5	1.00989e-214	1.8073e-207	5.58784e-08
rs62560860	9_34077464	9	34077464	ENSG00000137098	SPAG8	0.791225	0.00627024	0.200489
rs62560860	9_34077464	9	34077464	ENSG00000137100	DCTN3	4.77183e-72	8.55511e-65	5.57775e-08
rs62560860	9_34077464	9	34077464	ENSG00000137101	CD72	0.905247	0.0128011	0.0807001
rs62560860	9_34077464	9	34077464	ENSG00000137103	TMEM8B	0.389257	0.00296877	0.602856
rs62560860	9_34077464	9	34077464	ENSG00000137133	HINT2	0.928695	0.00787539	0.0628344
rs62560860	9_34077464	9	34077464	ENSG00000137135	ARHGEF39	0.312914	0.00583246	0.665475
rs62560860	9_34077464	9	34077464	ENSG00000147955	SIGMAR1	1.16745e-305	2.09304e-298	5.57775e-08
rs62560860	9_34077464	9	34077464	ENSG00000159884	CCDC107	0.918233	0.0123395	0.068155
rs62560860	9_34077464	9	34077464	ENSG00000159899	NPR2	0.960468	0.00796523	0.0312486
rs62560860	9_34077464	9	34077464	ENSG00000164967	RPP25L	1.16712e-219	2.09246e-212	5.57775e-08
rs62560860	9_34077464	9	34077464	ENSG00000164970	FAM219A	2.78077e-09	0.0498547	5.29925e-08
rs62560860	9_34077464	9	34077464	ENSG00000164972	C9orf24	4.72551e-08	0.847207	8.42627e-09
rs62560860	9_34077464	9	34077464	ENSG00000164976	MYORG	3.96857e-08	0.711501	1.60361e-08
rs62560860	9_34077464	9	34077464	ENSG00000164978	NUDT2	0	1.47745e-304	5.57775e-08
rs62560860	9_34077464	9	34077464	ENSG00000165006	UBAP1	6.20474e-69	1.11241e-61	5.57775e-08
rs62560860	9_34077464	9	34077464	ENSG00000165264	NDUFB6	0.867644	0.0175289	0.112347
rs62560860	9_34077464	9	34077464	ENSG00000165269	AQP7	4.83067e-08	0.86606	7.42064e-09
rs62560860	9_34077464	9	34077464	ENSG00000165271	NOL6	1.41897e-258	2.54399e-251	5.57775e-08
rs62560860	9_34077464	9	34077464	ENSG00000165272	AQP3	2.34434e-99	4.20302e-92	5.57775e-08
rs62560860	9_34077464	9	34077464	ENSG00000165280	VCP	1.43723e-306	2.57038e-299	5.59152e-08
rs62560860	9_34077464	9	34077464	ENSG00000165282	PIGO	4.52805e-130	2.5792e-123	1.7556e-07
rs62560860	9_34077464	9	34077464	ENSG00000165283	STOML2	8.71712e-16	4.96533e-09	1.7556e-07
rs62560860	9_34077464	9	34077464	ENSG00000168913	ENHO	1.45542e-09	0.0260933	5.43208e-08
rs62560860	9_34077464	9	34077464	ENSG00000174038	C9orf131	1.35947e-13	2.43224e-06	5.58936e-08
rs62560860	9_34077464	9	34077464	ENSG00000186638	KIF24	5.96487e-55	1.0694e-47	5.57775e-08
rs62560860	9_34077464	9	34077464	ENSG00000197579	TOPORS	0.899031	0.0172326	0.0820321
rs62560860	9_34077464	9	34077464	ENSG00000198467	TPM2	1.67649e-65	3.06706e-67	0.981479
rs62560860	9_34077464	9	34077464	ENSG00000198722	UNC13B	0.0200614	0.000759722	0.943061
rs62560860	9_34077464	9	34077464	ENSG00000198853	RUSC2	8.29206e-22	1.95184e-23	0.976627
rs62560860	9_34077464	9	34077464	ENSG00000198876	DCAF12	2.37576e-68	4.25935e-61	5.57775e-08
rs62560860	9_34077464	9	34077464	ENSG00000204930	FAM221B	0.950778	0.00776784	0.0410444
rs62560860	9_34077464	9	34077464	ENSG00000213866	YBX1P10	0.98749	0.0020938	0.0103783
rs62560860	9_34077464	9	34077464	ENSG00000213930	GALT	2.47573e-308	4.43859e-301	5.57775e-08
rs62560860	9_34077464	9	34077464	ENSG00000214006		0.936258	0.0130076	0.0499738
rs62560860	9_34077464	9	34077464	ENSG00000215187	FAM166B	0.912902	0.0190978	0.0664921
rs62560860	9_34077464	9	34077464	ENSG00000215199	YWHAZP6	2.29736e-05	0.870814	3.368e-06
rs62560860	9_34077464	9	34077464	ENSG00000221829	FANCG	2.47961e-99	4.43459e-92	5.59152e-08
[truncated: 65 more rows]
