# Supplementary material for: Validation of human telomere length multi-ancestry meta-analysis association signals identifies POP5 and KBTBD6 as human telomere length regulation genes
Source: Nat Commun. 2024 May 24;15:4417. doi: 10.1038/s41467-024-48394-y (PMC11126610; doi:10.1038/s41467-024-48394-y)
Supplement: Supplementary file 10 — Supplementary Data 7 [file 41467_2024_48394_MOESM10_ESM.xlsx]

## Sheet: Sheet1
Supplementary Table 7: All colocalization results with DICE cis-eQTLs. Coloc was run using coloc_abf() with default priors except for p12 we set to 1e-6. In the text we considered PPH4 > 0.5 to be significant colocalization. The rsID references the lead SNP of the signal analyzed in each row. PPH0 is the posterior probability that there is no signal in either dataset. PPH1 is the posterior probab…
rsid	chr	pos	gene	celltype	PPH0	PPH1	PPH2	PPH3	PPH4
rs112519582	10	101531642	ENSG00000107819.9	B_CELL_NAIVE	0.69264	0.00476089	0.30035	0.00206261	0.00018615
rs112519582	10	101531642	ENSG00000120029.8	B_CELL_NAIVE	0.834512	0.00556476	0.158781	0.00105795	8.49864113169305e-05
rs112519582	10	101531642	ENSG00000119906.7	CD4_NAIVE	0.885304	0.00591399	0.107994	0.000720742	6.75930890558907e-05
rs112519582	10	101531642	ENSG00000107819.9	CD4_NAIVE	0.0447819	0.000314704	0.947296	0.00664752	0.000959879
rs112519582	10	101531642	ENSG00000107816.13	CD4_NAIVE	0.902336	0.00617148	0.0908113	0.000620495	6.03901468939434e-05
rs112519582	10	101531642	ENSG00000166171.8	CD4_NAIVE	0.906926	0.00626054	0.0861628	0.00059422	5.64053161076767e-05
rs112519582	10	101531642	ENSG00000055950.12	CD4_NAIVE	0.900647	0.00599011	0.0926865	0.00061584	6.0966840124549e-05
rs112519582	10	101531642	ENSG00000095539.11	CD4_NAIVE	0.897702	0.0060924	0.0954972	0.000647499	6.07872339077015e-05
rs112519582	10	101531642	ENSG00000166189.6	CD4_NAIVE	0.856472	0.0057758	0.136729	0.000921032	0.000102637
rs112519582	10	101531642	ENSG00000107833.6	CD4_NAIVE	0.887878	0.00620128	0.105122	0.000733554	6.54329409484506e-05
rs112519582	10	101531642	ENSG00000186862.13	CD4_NAIVE	0.887929	0.00618822	0.105084	0.000731696	6.65786606792126e-05
rs112519582	10	101531642	ENSG00000236662.1	CD4_STIM	0.897973	0.0060035	0.0953245	0.000636685	6.17742308301658e-05
rs112519582	10	101531642	ENSG00000166169.12	CD4_STIM	0.862901	0.00601673	0.130082	0.000906083	9.38743255882971e-05
rs112519582	10	101531642	ENSG00000119906.7	CD4_STIM	0.891708	0.0057915	0.101769	0.000660261	7.13789920012438e-05
rs112519582	10	101531642	ENSG00000120049.14	CD4_STIM	0.882481	0.00603774	0.110649	0.000756279	7.56381040271195e-05
rs112519582	10	101531642	ENSG00000107831.8	CD4_STIM	0.882247	0.00612637	0.110788	0.000768608	7.0656602336422e-05
rs112519582	10	101531642	ENSG00000107833.6	CD4_STIM	0.828534	0.00571945	0.164507	0.00113455	0.000105314
rs112519582	10	101531642	ENSG00000224817.1	CD4_STIM	0.901533	0.00616715	0.0916152	0.00062613	5.85550313361794e-05
rs112519582	10	101531642	ENSG00000107819.9	CD8_NAIVE	0.0312096	0.000218438	0.960694	0.00671229	0.00116607
rs112519582	10	101531642	ENSG00000119906.7	CD8_NAIVE	0.817159	0.00544527	0.17609	0.00117207	0.000133373
rs112519582	10	101531642	ENSG00000107816.13	MONOCYTES	0.833686	0.00560793	0.159544	0.00107231	8.94710916067021e-05
rs112519582	10	101531642	ENSG00000120029.8	MONOCYTES	0.753096	0.00501435	0.240164	0.0015978	0.000128378
rs112519582	10	101531642	ENSG00000263436.1	NK	0.770885	0.00531149	0.22213	0.00152905	0.000145122
rs112519582	10	101531642	ENSG00000236662.1	NK	0.756702	0.00508882	0.236465	0.00158867	0.000155726
rs112519582	10	101531642	ENSG00000269259.1	NK	0.826966	0.00569979	0.166076	0.00114352	0.000114876
rs112519582	10	101531642	ENSG00000120029.8	NK	0.906593	0.00599142	0.0867874	0.000572997	5.56475124821406e-05
rs112519582	10	101531642	ENSG00000107819.9	NK	0.831935	0.00567452	0.161202	0.00109865	8.89091030457041e-05
rs112519582	10	101531642	ENSG00000166171.8	NK	0.881488	0.00606888	0.1116	0.000767589	7.57638136870083e-05
rs112519582	10	101531642	ENSG00000198408.9	NK	0.904458	0.00621135	0.0886648	0.000608328	5.7620394070648e-05
rs112519582	10	101531642	ENSG00000166189.6	NK	0.910026	0.00605747	0.0833082	0.000553988	5.42883770755794e-05
rs112519582	10	101531642	ENSG00000207551.1	NK	0.898371	0.0059417	0.094997	0.000627674	6.22770076956544e-05
rs112519582	10	101531642	ENSG00000107819.9	TFH	0.0362971	0.000251005	0.955859	0.00660012	0.000992858
rs112519582	10	101531642	ENSG00000222051.1	TFH	0.810738	0.00571417	0.182185	0.00128327	7.9622443395164e-05
rs112519582	10	101531642	ENSG00000095539.11	TFH	0.857298	0.00577458	0.135937	0.000914893	7.51029710059483e-05
rs112519582	10	101531642	ENSG00000107829.9	TFH	0.899934	0.00621494	0.0931483	0.000642678	6.03519554241774e-05
rs112519582	10	101531642	ENSG00000107819.9	TH17	0.234721	0.00164401	0.75762	0.00529929	0.00071622
rs112519582	10	101531642	ENSG00000120029.8	TH17	0.82347	0.00557066	0.169713	0.00114709	9.89598421057589e-05
rs112519582	10	101531642	ENSG00000095539.11	TH17	0.910705	0.00611732	0.0825693	0.000554085	5.44160513855182e-05
rs112519582	10	101531642	ENSG00000107819.9	TH1	0.828609	0.00562312	0.164541	0.0011155	0.000111025
rs112519582	10	101531642	ENSG00000107819.9	THSTAR	0.00234704	1.62365138343926e-05	0.989741	0.00683631	0.00105975
rs112519582	10	101531642	ENSG00000166171.8	THSTAR	0.868637	0.00603813	0.124382	0.000863826	7.86321465309879e-05
rs112519582	10	101531642	ENSG00000055950.12	THSTAR	0.88515	0.00601492	0.108035	0.000733462	6.72938459506401e-05
rs112519582	10	101531642	ENSG00000107819.9	TREG_MEM	0.296203	0.00208542	0.696184	0.00489517	0.00063237
rs112519582	10	101531642	ENSG00000107819.9	TREG_NAIVE	0.0305625	0.0002126	0.961382	0.00667591	0.00116723
rs2475215	10	103900944	ENSG00000148834.8	B_CELL_NAIVE	3.3487963230271e-63	0.569818	2.48846165337026e-63	0.423359	0.00682343
rs2475215	10	103900944	ENSG00000107957.12	B_CELL_NAIVE	4.93149250845121e-63	0.839123	8.91921607626082e-64	0.151674	0.00920284
rs2475215	10	103900944	ENSG00000065613.9	B_CELL_NAIVE	4.888703187448e-63	0.831842	9.39871958537753e-64	0.159842	0.00831579
rs2475215	10	103900944	ENSG00000234699.1	B_CELL_NAIVE	5.10596399473262e-63	0.868811	7.23939699875837e-64	0.123102	0.00808745
rs2475215	10	103900944	ENSG00000138172.6	B_CELL_NAIVE	5.77573660049121e-47	0.842833	1.02404982468337e-47	0.149358	0.00780929
rs2475215	10	103900944	ENSG00000120051.10	B_CELL_NAIVE	5.14588049178771e-63	0.875603	6.81334563304468e-64	0.115848	0.00854956
rs2475215	10	103900944	ENSG00000235376.5	B_CELL_NAIVE	5.15795866875874e-63	0.877658	6.5824091864675e-64	0.111899	0.0104428
rs2475215	10	103900944	ENSG00000228261.1	B_CELL_NAIVE	5.03741513198522e-63	0.857147	7.95863133368837e-64	0.135346	0.00750744
rs2475215	10	103900944	ENSG00000260461.1	B_CELL_NAIVE	5.07871145045569e-63	0.864174	6.84731734445047e-64	0.116316	0.0195103
rs2475215	10	103900944	ENSG00000148841.11	B_CELL_NAIVE	5.0017691951523e-63	0.851081	8.29256908159938e-64	0.141024	0.00789453
rs2475215	10	103900944	ENSG00000076685.14	B_CELL_NAIVE	5.21948054769321e-63	0.888126	6.10366726935927e-64	0.103777	0.00809714
rs2475215	10	103900944	ENSG00000185933.6	B_CELL_NAIVE	5.06554378472279e-63	0.861933	7.66658538336629e-64	0.130375	0.00769237
rs2475215	10	103900944	ENSG00000065621.10	B_CELL_NAIVE	5.16485613379279e-63	0.878832	6.66622381828114e-64	0.113352	0.00781677
rs2475215	10	103900944	ENSG00000266852.1	B_CELL_NAIVE	5.08569410034655e-63	0.865362	7.25003786728789e-64	0.12325	0.0113884
rs2475215	10	103900944	ENSG00000273108.1	B_CELL_NAIVE	5.06207108582948e-63	0.861342	7.37428902633455e-64	0.125345	0.0133131
rs2475215	10	103900944	ENSG00000107960.6	B_CELL_NAIVE	5.13185763573174e-63	0.873217	6.99931624693164e-64	0.11902	0.00776336
rs2475215	10	103900944	ENSG00000065618.12	B_CELL_NAIVE	5.12637293765376e-63	0.872283	7.01913972509569e-64	0.119351	0.00836533
rs2475215	10	103900944	ENSG00000107954.6	B_CELL_NAIVE	5.08408455731551e-63	0.865088	7.40338561833574e-64	0.125883	0.00902942
rs2475215	10	103900944	ENSG00000183128.7	B_CELL_NAIVE	5.08683092285854e-63	0.865555	7.42784443509722e-64	0.126308	0.008137
rs2475215	10	103900944	ENSG00000148835.9	B_CELL_NAIVE	5.14387093612251e-63	0.875261	6.87181481844954e-64	0.116849	0.00789001
rs2475215	10	103900944	ENSG00000273485.1	B_CELL_NAIVE	5.08659809005045e-63	0.865515	7.43439175986985e-64	0.12642	0.00806449
rs2475215	10	103900944	ENSG00000156384.10	B_CELL_NAIVE	5.05680196140405e-63	0.860445	7.51944857094441e-64	0.127831	0.0117238
rs2475215	10	103900944	ENSG00000221767.1	B_CELL_NAIVE	5.09944059221894e-63	0.867701	7.3049901918617e-64	0.124218	0.00808127
rs2475215	10	103900944	ENSG00000156374.10	B_CELL_NAIVE	5.12435565430381e-63	0.87194	6.95591086654599e-64	0.118261	0.0097988
rs2475215	10	103900944	ENSG00000173915.8	B_CELL_NAIVE	5.1467848828062e-63	0.875757	6.8314178309758e-64	0.11616	0.0080835
rs2475215	10	103900944	ENSG00000231233.1	B_CELL_NAIVE	5.0840050191824e-63	0.865074	7.45606868830295e-64	0.126788	0.0081376
rs2475215	10	103900944	ENSG00000148798.5	B_CELL_NAIVE	5.17704653029003e-63	0.880906	6.48895071258775e-64	0.110326	0.00876843
rs2475215	10	103900944	ENSG00000148843.9	B_CELL_NAIVE	5.11935970721517e-63	0.87109	7.03243993510333e-64	0.119568	0.00934213
rs2475215	10	103900944	ENSG00000197748.8	B_CELL_NAIVE	5.09371024354066e-63	0.866726	7.30961287406536e-64	0.124288	0.00898672
rs2475215	10	103900944	ENSG00000107960.6	CD4_NAIVE	4.70102007510193e-63	0.799907	1.09709543246079e-63	0.186542	0.013551
rs2475215	10	103900944	ENSG00000156395.8	CD4_NAIVE	5.27004059875802e-63	0.896729	5.57615215452982e-64	0.0947969	0.0084738
rs2475215	10	103900944	ENSG00000065618.12	CD4_NAIVE	5.07234883987191e-63	0.863091	7.57797139725755e-64	0.128863	0.0080458
rs2475215	10	103900944	ENSG00000148841.11	CD4_NAIVE	5.0916971788478e-63	0.866383	7.40605856604537e-64	0.125942	0.00767506
rs2475215	10	103900944	ENSG00000107957.12	CD4_NAIVE	4.66759466950387e-63	0.79422	1.16717221243318e-63	0.198529	0.00725159
rs2475215	10	103900944	ENSG00000065621.10	CD4_NAIVE	5.08299092491846e-63	0.864902	7.46878110717601e-64	0.127005	0.0080934
rs2475215	10	103900944	ENSG00000148834.8	CD4_NAIVE	4.85872123842077e-63	0.826741	9.56703986719691e-64	0.162683	0.0105759
rs2475215	10	103900944	ENSG00000076685.14	CD4_NAIVE	5.23850157587034e-63	0.891363	5.92094505768272e-64	0.100669	0.00796844
rs2475215	10	103900944	ENSG00000260461.1	CD4_NAIVE	4.83846341597552e-63	0.823294	9.84418106554147e-64	0.167412	0.00929438
rs2475215	10	103900944	ENSG00000273108.1	CD4_NAIVE	4.92420009011931e-63	0.837882	9.01450341686346e-64	0.153299	0.00881847
rs2475215	10	103900944	ENSG00000235376.5	CD4_NAIVE	5.06345067125124e-63	0.861577	7.67772134178591e-64	0.130562	0.00786072
rs2475215	10	103900944	ENSG00000234699.1	CD4_NAIVE	5.07032777369206e-63	0.862747	7.51891854016354e-64	0.127845	0.00940814
rs2475215	10	103900944	ENSG00000228261.1	CD4_NAIVE	5.10388221820428e-63	0.868456	7.11664646305679e-64	0.120989	0.010555
rs2475215	10	103900944	ENSG00000222503.1	CD4_NAIVE	5.10882835528458e-63	0.869298	7.13169037953665e-64	0.121256	0.00944634
rs2475215	10	103900944	ENSG00000148798.5	CD4_NAIVE	5.10413491171219e-63	0.868499	7.24049797050866e-64	0.123118	0.0083829
rs2475215	10	103900944	ENSG00000065613.9	CD4_NAIVE	5.16184049460685e-63	0.878318	6.66307213650214e-64	0.113292	0.00838926
rs2475215	10	103900944	ENSG00000120051.10	CD4_NAIVE	5.09292186151269e-63	0.866592	7.38550021238805e-64	0.125591	0.00781791
rs2475215	10	103900944	ENSG00000183128.7	CD4_NAIVE	5.05731831680937e-63	0.860533	7.71847986680478e-64	0.131252	0.00821418
rs2475215	10	103900944	ENSG00000231233.1	CD4_NAIVE	5.14644933010188e-63	0.8757	6.82391318864878e-64	0.11603	0.00827016
rs2475215	10	103900944	ENSG00000138172.6	CD4_NAIVE	5.0825170124397e-63	0.864821	7.47133849012076e-64	0.127048	0.0081309
rs2475215	10	103900944	ENSG00000273485.1	CD4_NAIVE	5.1265981967561e-63	0.872322	6.96733116681077e-64	0.118461	0.00921707
rs2475215	10	103900944	ENSG00000156384.10	CD4_NAIVE	5.11626519327718e-63	0.870564	7.13876614321795e-64	0.12139	0.00804652
rs2475215	10	103900944	ENSG00000221767.1	CD4_NAIVE	5.02727368556775e-63	0.855421	8.01952848754459e-64	0.136375	0.00820383
rs2475215	10	103900944	ENSG00000148843.9	CD4_NAIVE	5.05715018339761e-63	0.860505	7.63289770497445e-64	0.129781	0.00971402
rs2475215	10	103900944	ENSG00000216083.1	CD4_NAIVE	4.99648423803276e-63	0.850182	8.31527068980316e-64	0.141405	0.0084127
rs2475215	10	103900944	ENSG00000212413.1	CD4_NAIVE	5.12461109786015e-63	0.871984	7.10443144833144e-64	0.120814	0.0072022
rs2475215	10	103900944	ENSG00000185933.6	CD4_NAIVE	5.12345560255633e-63	0.871787	6.92373361559379e-64	0.117706	0.0105065
rs2475215	10	103900944	ENSG00000266852.1	CD4_NAIVE	5.14426466781125e-63	0.875328	6.84781394812849e-64	0.116437	0.00823485
rs2475215	10	103900944	ENSG00000197748.8	CD4_NAIVE	5.10609866714837e-63	0.868834	7.22371414624394e-64	0.122833	0.00833385
rs2475215	10	103900944	ENSG00000156374.10	CD4_NAIVE	5.09831825673164e-63	0.86751	7.33366693591396e-64	0.124709	0.00778129
rs2475215	10	103900944	ENSG00000107954.6	CD4_NAIVE	5.86895790990214e-47	0.856436	9.30712118768095e-48	0.135737	0.00782645
rs2475215	10	103900944	ENSG00000148835.9	CD4_NAIVE	5.14239096202805e-63	0.875009	6.8389813924877e-64	0.116282	0.0087087
rs2475215	10	103900944	ENSG00000173915.8	CD4_NAIVE	5.09111725695975e-63	0.866284	7.39096561834069e-64	0.125681	0.00803414
rs2475215	10	103900944	ENSG00000076685.14	CD4_STIM	5.1624969543481e-63	0.87843	6.66078891074207e-64	0.113254	0.00831567
rs2475215	10	103900944	ENSG00000107960.6	CD4_STIM	3.85140240392378e-63	0.655339	1.93517477611508e-63	0.329126	0.0155342
rs2475215	10	103900944	ENSG00000260461.1	CD4_STIM	4.60531361933887e-63	0.783622	1.2207443459158e-63	0.20763	0.00874843
rs2475215	10	103900944	ENSG00000148841.11	CD4_STIM	4.92640061280956e-63	0.838257	8.94499741813387e-64	0.152108	0.00963489
rs2475215	10	103900944	ENSG00000235376.5	CD4_STIM	5.12869659889527e-63	0.872679	6.97078094417437e-64	0.118524	0.00879712
rs2475215	10	103900944	ENSG00000065618.12	CD4_STIM	5.05165846047162e-63	0.85957	7.7394871546028e-64	0.131604	0.00882591
rs2475215	10	103900944	ENSG00000222503.1	CD4_STIM	5.07495855125077e-63	0.863535	7.57385220384606e-64	0.128797	0.00766806
rs2475215	10	103900944	ENSG00000185933.6	CD4_STIM	4.76010907076339e-63	0.809961	1.07164680082969e-63	0.18227	0.0077691
rs2475215	10	103900944	ENSG00000173915.8	CD4_STIM	5.1163694443028e-63	0.870581	7.15763138076826e-64	0.121714	0.00770436
rs2475215	10	103900944	ENSG00000107954.6	CD4_STIM	5.02487484423161e-63	0.855013	8.09720315684607e-64	0.137706	0.0072811
rs2475215	10	103900944	ENSG00000148835.9	CD4_STIM	5.12643815384354e-63	0.872295	7.04579218203073e-64	0.119809	0.00789603
rs2475215	10	103900944	ENSG00000148834.8	CD4_STIM	5.0657220338738e-63	0.861963	7.6457028175301e-64	0.130016	0.00802065
rs2475215	10	103900944	ENSG00000266852.1	CD4_STIM	5.08115777209691e-63	0.86459	7.49164175143915e-64	0.127395	0.00801556
rs2475215	10	103900944	ENSG00000183128.7	CD4_STIM	5.03051595372218e-63	0.855973	7.95705512730788e-64	0.135307	0.00872033
rs2475215	10	103900944	ENSG00000228261.1	CD4_STIM	5.0509979878844e-63	0.859458	7.80802244998e-64	0.132781	0.00776148
rs2475215	10	103900944	ENSG00000065621.10	CD4_STIM	4.99172959576379e-63	0.849373	8.35477160404788e-64	0.142076	0.00855098
rs2475215	10	103900944	ENSG00000065613.9	CD4_STIM	4.87784668682159e-63	0.829995	9.55590581420806e-64	0.162525	0.00748011
rs2475215	10	103900944	ENSG00000156384.10	CD4_STIM	5.13581942063222e-63	0.873891	6.95426481028146e-64	0.118252	0.00785675
rs2475215	10	103900944	ENSG00000138172.6	CD4_STIM	5.00439991216255e-63	0.851529	8.24624136641531e-64	0.140232	0.00823863
rs2475215	10	103900944	ENSG00000216083.1	CD4_STIM	5.08495629618478e-63	0.865236	7.46234002517886e-64	0.126898	0.00786631
rs2475215	10	103900944	ENSG00000273108.1	CD4_STIM	5.08003112807835e-63	0.864398	7.52356549863359e-64	0.127941	0.00766051
rs2475215	10	103900944	ENSG00000231233.1	CD4_STIM	5.0921650307566e-63	0.866463	7.38715584008748e-64	0.125618	0.00791954
rs2475215	10	103900944	ENSG00000234699.1	CD4_STIM	5.09532242668003e-63	0.867	7.35857505333991e-64	0.125132	0.00786809
rs2475215	10	103900944	ENSG00000107957.12	CD4_STIM	5.02580170914127e-63	0.855171	8.03612864861337e-64	0.136658	0.00817151
rs2475215	10	103900944	ENSG00000212413.1	CD4_STIM	5.15333435635456e-63	0.876871	6.7517210079162e-64	0.114801	0.0083276
rs2475215	10	103900944	ENSG00000226431.1	CD4_STIM	5.10988649435055e-63	0.869478	7.25152825659483e-64	0.123317	0.00720476
rs2475215	10	103900944	ENSG00000221767.1	CD4_STIM	5.08632031639551e-63	0.865468	7.44418723708187e-64	0.126588	0.00794387
rs2475215	10	103900944	ENSG00000148843.9	CD4_STIM	5.12519000320812e-63	0.872082	7.05392956341997e-64	0.119947	0.0079707
rs2475215	10	103900944	ENSG00000120051.10	CD4_STIM	5.14084743851097e-63	0.874746	6.85101395502883e-64	0.116486	0.00876719
rs2475215	10	103900944	ENSG00000156374.10	CD4_STIM	5.1349992382331e-63	0.873751	6.94874942028457e-64	0.118156	0.00809252
rs2475215	10	103900944	ENSG00000273485.1	CD4_STIM	5.14612204232156e-63	0.875644	6.85105505845208e-64	0.116496	0.00785991
rs2475215	10	103900944	ENSG00000156395.8	CD4_STIM	5.29545823545344e-63	0.901054	5.33850486203401e-64	0.090756	0.00818971
rs2475215	10	103900944	ENSG00000197748.8	CD4_STIM	5.1001981622765e-63	0.86783	7.29308184914041e-64	0.124015	0.00815574
rs2475215	10	103900944	ENSG00000148798.5	CD4_STIM	5.20041323426436e-63	0.884882	6.27899039569736e-64	0.106757	0.00836097
rs2475215	10	103900944	ENSG00000212413.1	CD8_NAIVE	4.58635732847914e-63	0.780396	1.24565713133361e-63	0.211879	0.00772466
rs2475215	10	103900944	ENSG00000076685.14	CD8_NAIVE	5.2487904135863e-63	0.893113	5.81282259942583e-64	0.0988281	0.0080584
rs2475215	10	103900944	ENSG00000148834.8	CD8_NAIVE	4.73549084705158e-63	0.805772	1.07614047435964e-63	0.183	0.011228
rs2475215	10	103900944	ENSG00000107957.12	CD8_NAIVE	4.61429885886826e-63	0.785151	1.22153407036022e-63	0.207781	0.00706836
rs2475215	10	103900944	ENSG00000235470.1	CD8_NAIVE	4.97389885759599e-63	0.846339	8.53665321926424e-64	0.145171	0.00848955
rs2475215	10	103900944	ENSG00000216083.1	CD8_NAIVE	4.9028460521039e-63	0.834249	9.14784743232718e-64	0.155554	0.0101968
rs2475215	10	103900944	ENSG00000173915.8	CD8_NAIVE	5.03521949964086e-63	0.856773	7.96594637463204e-64	0.135468	0.00775909
rs2475215	10	103900944	ENSG00000107960.6	CD8_NAIVE	4.95199403600471e-63	0.842612	8.2060667392133e-64	0.139452	0.0179364
rs2475215	10	103900944	ENSG00000148843.9	CD8_NAIVE	5.0355997267422e-63	0.856838	7.94708832409712e-64	0.135144	0.00801786
rs2475215	10	103900944	ENSG00000138172.6	CD8_NAIVE	4.92102922525822e-63	0.837343	9.12424666542942e-64	0.15518	0.00747726
rs2475215	10	103900944	ENSG00000107954.6	CD8_NAIVE	5.00792262793908e-63	0.852128	8.21957740794881e-64	0.13978	0.00809145
rs2475215	10	103900944	ENSG00000197748.8	CD8_NAIVE	5.04173713532311e-63	0.857882	7.83168020801909e-64	0.133171	0.00894657
rs2475215	10	103900944	ENSG00000183128.7	CD8_NAIVE	5.09861301158991e-63	0.86756	7.35548701238401e-64	0.125085	0.0073556
rs2475215	10	103900944	ENSG00000148841.11	CD8_NAIVE	5.06336570904381e-63	0.861562	7.66408972242326e-64	0.130328	0.00810962
rs2475215	10	103900944	ENSG00000222503.1	CD8_NAIVE	5.09033553119087e-63	0.866151	7.40733997467227e-64	0.125962	0.00788707
rs2475215	10	103900944	ENSG00000120051.10	CD8_NAIVE	5.08599249672199e-63	0.865412	7.45729172463863e-64	0.126813	0.00777498
rs2475215	10	103900944	ENSG00000065618.12	CD8_NAIVE	5.05203450145693e-63	0.859634	7.68024045435601e-64	0.130586	0.00977958
rs2475215	10	103900944	ENSG00000273108.1	CD8_NAIVE	5.03236236736865e-63	0.856287	7.99270282509033e-64	0.135923	0.00779028
rs2475215	10	103900944	ENSG00000234699.1	CD8_NAIVE	5.08032988697546e-63	0.864449	7.5011487360151e-64	0.127557	0.00799445
rs2475215	10	103900944	ENSG00000148835.9	CD8_NAIVE	5.09616422409159e-63	0.867143	7.34623852624874e-64	0.124921	0.00793544
rs2475215	10	103900944	ENSG00000221767.1	CD8_NAIVE	5.02843876238961e-63	0.855619	8.00776710112223e-64	0.136175	0.00820573
rs2475215	10	103900944	ENSG00000065621.10	CD8_NAIVE	5.02974248038355e-63	0.855841	7.91811639992179e-64	0.134636	0.00952253
rs2475215	10	103900944	ENSG00000273485.1	CD8_NAIVE	5.06692074477536e-63	0.862167	7.63367465923799e-64	0.129811	0.00802136
rs2475215	10	103900944	ENSG00000148798.5	CD8_NAIVE	5.15110710192293e-63	0.876492	6.7305872598754e-64	0.114434	0.00907364
rs2475215	10	103900944	ENSG00000260461.1	CD8_NAIVE	5.08282807583903e-63	0.864874	7.3606135281299e-64	0.125145	0.00998052
rs2475215	10	103900944	ENSG00000156395.8	CD8_NAIVE	5.28453226663199e-63	0.899195	5.42209596056954e-64	0.0921739	0.00863088
rs2475215	10	103900944	ENSG00000228261.1	CD8_NAIVE	5.0838216672718e-63	0.865043	7.4143245050373e-64	0.12607	0.00888659
rs2475215	10	103900944	ENSG00000185933.6	CD8_NAIVE	5.09720016106032e-63	0.867319	6.90428923076671e-64	0.117327	0.0153534
rs2475215	10	103900944	ENSG00000231233.1	CD8_NAIVE	5.1112973657733e-63	0.869718	7.19720918867469e-64	0.122386	0.00789588
rs2475215	10	103900944	ENSG00000266852.1	CD8_NAIVE	5.08486979807929e-63	0.865221	7.44732820224893e-64	0.126639	0.00813919
rs2475215	10	103900944	ENSG00000235376.5	CD8_NAIVE	5.17334661829967e-63	0.880276	6.5259230714864e-64	0.110955	0.00876889
rs2475215	10	103900944	ENSG00000156384.10	CD8_NAIVE	5.13943364716159e-63	0.874506	6.90929351929758e-64	0.117486	0.0080085
rs2475215	10	103900944	ENSG00000273108.1	M2	3.4501009200473e-63	0.587056	2.39611238997912e-63	0.40766	0.00528423
rs2475215	10	103900944	ENSG00000173915.8	M2	4.91553651145293e-63	0.836408	9.16703999448657e-64	0.155906	0.00768581
rs2475215	10	103900944	ENSG00000107957.12	M2	4.81587801961061e-63	0.819451	1.01836098324032e-63	0.173207	0.00734232
rs2475215	10	103900944	ENSG00000148843.9	M2	5.07635294008591e-63	0.863772	7.49964935713334e-64	0.127524	0.00870376
rs2475215	10	103900944	ENSG00000266852.1	M2	5.0548369976272e-63	0.860111	7.75265131548547e-64	0.131836	0.00805334
rs2475215	10	103900944	ENSG00000222503.1	M2	5.03586428819936e-63	0.856883	7.96015015297924e-64	0.135369	0.00774789
rs2475215	10	103900944	ENSG00000148834.8	M2	5.06977304318255e-63	0.862653	7.61604935281943e-64	0.129513	0.00783405
rs2475215	10	103900944	ENSG00000138172.6	M2	5.05461482305905e-63	0.860073	7.66515453524796e-64	0.130331	0.00959538
rs2475215	10	103900944	ENSG00000234699.1	M2	5.05189139793116e-63	0.85961	7.79777989412576e-64	0.132606	0.00778397
rs2475215	10	103900944	ENSG00000065621.10	M2	5.0269845063135e-63	0.855372	7.97169782978369e-64	0.135553	0.00907562
rs2475215	10	103900944	ENSG00000231233.1	M2	5.06670334250023e-63	0.86213	7.65236098962525e-64	0.130132	0.00773755
rs2475215	10	103900944	ENSG00000065618.12	M2	5.14265399163396e-63	0.875054	6.7423003298255e-64	0.114621	0.0103252
rs2475215	10	103900944	ENSG00000197748.8	M2	5.06104333628463e-63	0.861167	7.6275319741074e-64	0.129696	0.00913711
rs2475215	10	103900944	ENSG00000235470.1	M2	5.01274990761541e-63	0.85295	8.16359869578607e-64	0.138826	0.0082239
rs2475215	10	103900944	ENSG00000107960.6	M2	4.9686141840097e-63	0.84544	8.58916236348023e-64	0.146065	0.00849535
rs2475215	10	103900944	ENSG00000228261.1	M2	5.091756091574e-63	0.866393	7.18735610257595e-64	0.122183	0.0114239
rs2475215	10	103900944	ENSG00000107954.6	M2	5.07242141770643e-63	0.863103	7.5053650676548e-64	0.127616	0.00928125
rs2475215	10	103900944	ENSG00000120051.10	M2	5.05770517703127e-63	0.860599	7.69097577874846e-64	0.13078	0.00862042
rs2475215	10	103900944	ENSG00000156384.10	M2	5.02091383232884e-63	0.854339	8.11228793642536e-64	0.137958	0.00770263
rs2475215	10	103900944	ENSG00000065613.9	M2	5.04659082838539e-63	0.858708	7.85440341363486e-64	0.13357	0.00772179
rs2475215	10	103900944	ENSG00000156395.8	M2	5.26072791729832e-63	0.895145	5.63492497435895e-64	0.095791	0.00906426
rs2475215	10	103900944	ENSG00000148835.9	M2	5.11826039566507e-63	0.870903	7.12878781166688e-64	0.121222	0.0078751
rs2475215	10	103900944	ENSG00000156374.10	M2	5.09434857310821e-63	0.866834	7.34463550506753e-64	0.124891	0.00827506
rs2475215	10	103900944	ENSG00000148798.5	M2	5.11712489168888e-63	0.87071	7.07207683012813e-64	0.120245	0.00904498
rs2475215	10	103900944	ENSG00000273485.1	M2	5.04850586866155e-63	0.859034	7.82545620445022e-64	0.133076	0.00789017
rs2475215	10	103900944	ENSG00000183128.7	M2	5.10506501437804e-63	0.868658	7.21464573056307e-64	0.122675	0.00866737
rs2475215	10	103900944	ENSG00000148841.11	M2	5.11348646977907e-63	0.870091	6.91405413331266e-64	0.117523	0.0123863
rs2475215	10	103900944	ENSG00000221767.1	M2	5.08473443768299e-63	0.865198	7.42166176826349e-64	0.126198	0.0086036
rs2475215	10	103900944	ENSG00000212413.1	M2	5.15119410007639e-63	0.876507	6.57853082114882e-64	0.111821	0.0116722
rs2475215	10	103900944	ENSG00000185933.6	M2	5.11442932249538e-63	0.870251	7.12326926467559e-64	0.12112	0.00862841
rs2475215	10	103900944	ENSG00000076685.14	M2	5.18690232208953e-63	0.882583	6.41033884622418e-64	0.108992	0.00842561
rs2475215	10	103900944	ENSG00000260461.1	M2	5.10735809774462e-63	0.869048	7.22296578422825e-64	0.122822	0.00813025
rs2475215	10	103900944	ENSG00000156395.8	MONOCYTES	4.19914671999556e-63	0.71451	1.62867143834909e-63	0.277044	0.0084459
rs2475215	10	103900944	ENSG00000235470.1	MONOCYTES	4.64906209138474e-63	0.791066	1.17593859960594e-63	0.200004	0.00893015
rs2475215	10	103900944	ENSG00000185933.6	MONOCYTES	5.0433115796649e-63	0.85815	7.86458353306072e-64	0.13374	0.00811044
rs2475215	10	103900944	ENSG00000156384.10	MONOCYTES	4.86271715719234e-63	0.827421	9.74500507172416e-64	0.165749	0.00683036
rs2475215	10	103900944	ENSG00000228261.1	MONOCYTES	5.11947640629066e-63	0.87111	7.07504258225721e-64	0.1203	0.00858984
rs2475215	10	103900944	ENSG00000076685.14	MONOCYTES	5.10343526537724e-63	0.86838	7.27904955849452e-64	0.123779	0.00784054
rs2475215	10	103900944	ENSG00000266754.1	MONOCYTES	4.88861291463791e-63	0.831827	9.40773135532985e-64	0.159996	0.00817642
rs2475215	10	103900944	ENSG00000235376.5	MONOCYTES	4.8655202569489e-63	0.827898	9.6650463746039e-64	0.164379	0.00772286
rs2475215	10	103900944	ENSG00000183128.7	MONOCYTES	4.9458605253133e-63	0.841568	8.84352816444047e-64	0.150398	0.00803423
rs2475215	10	103900944	ENSG00000173915.8	MONOCYTES	5.0852144994558e-63	0.86528	7.46438686807734e-64	0.126933	0.00778675
rs2475215	10	103900944	ENSG00000226431.1	MONOCYTES	4.99106624295285e-63	0.84926	8.39419901746283e-64	0.142753	0.00798734
rs2475215	10	103900944	ENSG00000212413.1	MONOCYTES	5.16412560540684e-63	0.878707	6.67068211256815e-64	0.113427	0.00786571
rs2475215	10	103900944	ENSG00000273108.1	MONOCYTES	5.10724828223368e-63	0.869029	7.23262523766281e-64	0.122988	0.0079831
rs2475215	10	103900944	ENSG00000138172.6	MONOCYTES	5.05685801411308e-63	0.860455	7.69825081475505e-64	0.130904	0.00864099
rs2475215	10	103900944	ENSG00000065618.12	MONOCYTES	5.03745984690206e-63	0.857154	7.43645822531486e-64	0.126371	0.0164746
rs2475215	10	103900944	ENSG00000197748.8	MONOCYTES	4.99325160526087e-63	0.849632	8.31555456215596e-64	0.141405	0.00896343
rs2475215	10	103900944	ENSG00000065613.9	MONOCYTES	5.01002172308293e-63	0.852486	8.03704175150244e-64	0.136646	0.010868
rs2475215	10	103900944	ENSG00000148841.11	MONOCYTES	5.13905147112339e-63	0.874441	6.9228697289985e-64	0.117718	0.00784085
rs2475215	10	103900944	ENSG00000065621.10	MONOCYTES	5.08383813246258e-63	0.865046	7.42882390282649e-64	0.12632	0.00863455
rs2475215	10	103900944	ENSG00000107954.6	MONOCYTES	5.14834107453194e-63	0.876021	6.82487723922723e-64	0.11605	0.00792844
rs2475215	10	103900944	ENSG00000107957.12	MONOCYTES	4.96343035522868e-63	0.844558	8.67896641994707e-64	0.147599	0.00784282
rs2475215	10	103900944	ENSG00000148834.8	MONOCYTES	5.120234799327e-63	0.871239	7.07000934349047e-64	0.120215	0.008546
rs2475215	10	103900944	ENSG00000231233.1	MONOCYTES	5.11076822633316e-63	0.869628	7.1676338833334e-64	0.121877	0.00849515
rs2475215	10	103900944	ENSG00000273485.1	MONOCYTES	5.02580387529122e-63	0.855171	7.72748837569192e-64	0.131353	0.0134759
rs2475215	10	103900944	ENSG00000107960.6	MONOCYTES	5.07299774992873e-63	0.863201	7.54803739549379e-64	0.12835	0.00844876
rs2475215	10	103900944	ENSG00000148798.5	MONOCYTES	5.14834061683737e-63	0.876021	6.8200206102972e-64	0.115967	0.008012
rs2475215	10	103900944	ENSG00000148835.9	MONOCYTES	5.12977445709538e-63	0.872862	7.00196995488409e-64	0.119062	0.0080758
rs2475215	10	103900944	ENSG00000148843.9	MONOCYTES	5.11735287585757e-63	0.870749	7.1418738842635e-64	0.121445	0.00780616
rs2475215	10	103900944	ENSG00000120051.10	MONOCYTES	5.10941977259529e-63	0.869399	7.1729726510294e-64	0.121966	0.00863515
rs2475215	10	103900944	ENSG00000222503.1	MONOCYTES	5.06984917727062e-63	0.862666	7.62489871258537e-64	0.129666	0.00766887
rs2475215	10	103900944	ENSG00000234699.1	MONOCYTES	5.13343001669997e-63	0.873484	6.99306579718551e-64	0.118915	0.00760054
rs2475215	10	103900944	ENSG00000266852.1	MONOCYTES	5.09706645283235e-63	0.867297	7.08546235691127e-64	0.120441	0.0122625
rs2475215	10	103900944	ENSG00000156374.10	MONOCYTES	5.12689377379626e-63	0.872372	7.00123109818008e-64	0.119044	0.00858362
rs2475215	10	103900944	ENSG00000173915.8	NK	5.05026094521074e-63	0.859332	7.77029522583053e-64	0.132131	0.00853659
rs2475215	10	103900944	ENSG00000107957.12	NK	4.540600594787e-63	0.772611	1.29599822109056e-63	0.220453	0.00693672
rs2475215	10	103900944	ENSG00000273108.1	NK	5.08183213511431e-63	0.864705	7.46299801049395e-64	0.126904	0.00839197
rs2475215	10	103900944	ENSG00000065621.10	NK	5.07531129500525e-63	0.863595	7.43976078941912e-64	0.126493	0.00991212
rs2475215	10	103900944	ENSG00000156384.10	NK	5.04055665805908e-63	0.857681	7.88764619305462e-64	0.134131	0.00818755
rs2475215	10	103900944	ENSG00000138172.6	NK	5.06709634185276e-63	0.862197	7.63143698116637e-64	0.129773	0.00802964
rs2475215	10	103900944	ENSG00000148835.9	NK	5.03376867602895e-63	0.856526	7.96556845839367e-64	0.135459	0.00801494
rs2475215	10	103900944	ENSG00000107960.6	NK	5.04082786608442e-63	0.857727	7.8434689617462e-64	0.133372	0.00890023
rs2475215	10	103900944	ENSG00000197748.8	NK	5.1051290687978e-63	0.868669	7.25819954053819e-64	0.123424	0.00790778
rs2475215	10	103900944	ENSG00000216083.1	NK	4.97290855310394e-63	0.846171	8.58892866581526e-64	0.146068	0.00776127
rs2475215	10	103900944	ENSG00000221767.1	NK	4.99510845682431e-63	0.849948	8.37046708824983e-64	0.142352	0.00770047
rs2475215	10	103900944	ENSG00000266852.1	NK	5.03998887443253e-63	0.857585	7.91416920206539e-64	0.134586	0.00782927
rs2475215	10	103900944	ENSG00000273485.1	NK	5.00280705787298e-63	0.851258	8.28386384776433e-64	0.140876	0.00786577
rs2475215	10	103900944	ENSG00000148834.8	NK	5.05768088858027e-63	0.860595	7.58864312274443e-64	0.129022	0.0103834
rs2475215	10	103900944	ENSG00000234699.1	NK	5.08198626870855e-63	0.864731	7.48335545799992e-64	0.127254	0.00801558
rs2475215	10	103900944	ENSG00000156374.10	NK	5.12609780088655e-63	0.872237	7.0447143600353e-64	0.11979	0.00797306
rs2475215	10	103900944	ENSG00000183128.7	NK	5.05616669802892e-63	0.860337	7.75060528658453e-64	0.131803	0.00785996
rs2475215	10	103900944	ENSG00000148843.9	NK	5.07414773776336e-63	0.863397	7.55113414648452e-64	0.128405	0.00819788
rs2475215	10	103900944	ENSG00000222503.1	NK	5.15851374831346e-63	0.877752	6.72639096042481e-64	0.114375	0.00787275
rs2475215	10	103900944	ENSG00000231233.1	NK	5.07653408438314e-63	0.863803	7.49993675953322e-64	0.127529	0.00866768
rs2475215	10	103900944	ENSG00000120051.10	NK	5.03136390631888e-63	0.856117	7.99616633462317e-64	0.135981	0.00790236
rs2475215	10	103900944	ENSG00000185933.6	NK	5.10076819709416e-63	0.867927	7.29470999925237e-64	0.124044	0.00802978
rs2475215	10	103900944	ENSG00000148798.5	NK	5.06896550237468e-63	0.862515	7.62534542243164e-64	0.129672	0.00781307
rs2475215	10	103900944	ENSG00000076685.14	NK	5.21131896649012e-63	0.886737	6.13302488781041e-64	0.104267	0.00899533
rs2475215	10	103900944	ENSG00000156395.8	NK	5.22871451463896e-63	0.889697	6.02197667816733e-64	0.102388	0.00791411
rs2475215	10	103900944	ENSG00000065618.12	NK	5.10157423119806e-63	0.868064	7.2878516622005e-64	0.123927	0.00800912
rs2475215	10	103900944	ENSG00000260461.1	NK	5.05403177492235e-63	0.859974	7.7682956777598e-64	0.132103	0.00792285
rs2475215	10	103900944	ENSG00000235376.5	NK	5.19038441142929e-63	0.883175	6.39850015804699e-64	0.108794	0.0080306
rs2475215	10	103900944	ENSG00000148841.11	NK	5.10668671149329e-63	0.868934	7.24143038187135e-64	0.123138	0.00792828
rs2475215	10	103900944	ENSG00000065613.9	NK	5.07831857501356e-63	0.864107	7.52158758270166e-64	0.127904	0.00798885
rs2475215	10	103900944	ENSG00000107954.6	NK	5.11596932413717e-63	0.870513	7.10032340932164e-64	0.120729	0.00875811
rs2475215	10	103900944	ENSG00000235470.1	NK	5.05737319171738e-63	0.860543	7.73865160969012e-64	0.131599	0.00785805
rs2475215	10	103900944	ENSG00000228261.1	NK	5.10817339354836e-63	0.869187	7.23846004575989e-64	0.12309	0.00772381
rs2475215	10	103900944	ENSG00000148834.8	TFH	4.46089005673286e-63	0.759047	1.34168963310951e-63	0.228169	0.0127838
rs2475215	10	103900944	ENSG00000107960.6	TFH	5.02152214376942e-63	0.854442	8.08462951522056e-64	0.137484	0.00807346
rs2475215	10	103900944	ENSG00000273108.1	TFH	4.89494534340373e-63	0.832905	9.33069921954928e-64	0.158683	0.00841202
rs2475215	10	103900944	ENSG00000076685.14	TFH	5.17929957543393e-63	0.881289	6.4472174966526e-64	0.109612	0.00909848
rs2475215	10	103900944	ENSG00000120051.10	TFH	5.07998919006297e-63	0.864391	7.5118540850136e-64	0.12774	0.00786901
rs2475215	10	103900944	ENSG00000197748.8	TFH	5.08457734172818e-63	0.865172	7.45929413019276e-64	0.126845	0.00798379
rs2475215	10	103900944	ENSG00000065613.9	TFH	5.07212384221864e-63	0.863053	7.58924393164039e-64	0.129057	0.00789073
rs2475215	10	103900944	ENSG00000156384.10	TFH	5.1009656065036e-63	0.86796	7.22781697981815e-64	0.122894	0.00914557
rs2475215	10	103900944	ENSG00000185933.6	TFH	5.04491760377192e-63	0.858423	7.83842830819194e-64	0.133293	0.00828394
rs2475215	10	103900944	ENSG00000156374.10	TFH	5.04988097761773e-63	0.859268	7.82124547642421e-64	0.133006	0.00772619
rs2475215	10	103900944	ENSG00000148841.11	TFH	5.07445079672404e-63	0.863449	7.56265103839092e-64	0.128604	0.00794785
rs2475215	10	103900944	ENSG00000234699.1	TFH	4.94832818018982e-63	0.841988	8.40561084710122e-64	0.142875	0.0151368
rs2475215	10	103900944	ENSG00000156395.8	TFH	5.26373298534989e-63	0.895656	5.60337837237764e-64	0.095254	0.00908997
rs2475215	10	103900944	ENSG00000107954.6	TFH	4.93390716387018e-63	0.839534	8.99948120985997e-64	0.153058	0.00740827
rs2475215	10	103900944	ENSG00000148843.9	TFH	5.03257277629915e-63	0.856323	7.96559408678903e-64	0.135457	0.00822005
rs2475215	10	103900944	ENSG00000107957.12	TFH	4.91625740493256e-63	0.836531	9.16971525092043e-64	0.155953	0.00751592
rs2475215	10	103900944	ENSG00000065618.12	TFH	5.11194492495871e-63	0.869828	7.1801692190381e-64	0.122094	0.00807745
rs2475215	10	103900944	ENSG00000235376.5	TFH	5.15827769307612e-63	0.877712	6.71612374774708e-64	0.114198	0.00808979
rs2475215	10	103900944	ENSG00000260461.1	TFH	5.10482019061285e-63	0.868616	7.26597260394653e-64	0.123557	0.00782727
rs2475215	10	103900944	ENSG00000148798.5	TFH	5.20266631894702e-63	0.885265	6.25857997902693e-64	0.10641	0.00832453
rs2475215	10	103900944	ENSG00000138172.6	TFH	5.09976231802628e-63	0.867755	7.32247153716699e-64	0.124519	0.00772552
rs2475215	10	103900944	ENSG00000183128.7	TFH	5.09177701793393e-63	0.866397	7.37317656041574e-64	0.125377	0.0082265
rs2475215	10	103900944	ENSG00000173915.8	TFH	5.10881407650898e-63	0.869296	7.22413529913878e-64	0.122844	0.0078599
rs2475215	10	103900944	ENSG00000228261.1	TFH	5.07289732794987e-63	0.863184	7.51546310380277e-64	0.12779	0.00902589
rs2475215	10	103900944	ENSG00000222503.1	TFH	5.08933456965443e-63	0.865981	7.41891393157301e-64	0.126159	0.00786018
rs2475215	10	103900944	ENSG00000065621.10	TFH	5.08853287705679e-63	0.865845	7.43856460359119e-64	0.126495	0.00766023
rs2475215	10	103900944	ENSG00000216083.1	TFH	5.11793398269372e-63	0.870847	7.05620024187538e-64	0.119974	0.0091788
rs2475215	10	103900944	ENSG00000266852.1	TFH	5.01429218700554e-63	0.853212	8.14235942478139e-64	0.138464	0.00832387
rs2475215	10	103900944	ENSG00000231233.1	TFH	5.11537228856034e-63	0.870412	7.09411894663784e-64	0.120621	0.00896736
rs2475215	10	103900944	ENSG00000221767.1	TFH	5.07000147648942e-63	0.862691	7.45695491279664e-64	0.126779	0.0105292
rs2475215	10	103900944	ENSG00000273485.1	TFH	5.12396636290634e-63	0.871874	7.03741742786256e-64	0.119661	0.00846481
rs2475215	10	103900944	ENSG00000148835.9	TFH	5.11419981879461e-63	0.870212	6.93923661452945e-64	0.117957	0.0118309
rs2475215	10	103900944	ENSG00000148834.8	TH17	4.83668648182105e-63	0.822992	9.94279701988289e-64	0.169104	0.00790483
rs2475215	10	103900944	ENSG00000231233.1	TH17	4.98392532196995e-63	0.848045	8.47066527486668e-64	0.144054	0.00790042
rs2475215	10	103900944	ENSG00000107954.6	TH17	4.92860788219378e-63	0.838632	9.02020265939169e-64	0.153405	0.00796293
rs2475215	10	103900944	ENSG00000065621.10	TH17	5.1062972947213e-63	0.868867	7.19821790014502e-64	0.122395	0.00873792
rs2475215	10	103900944	ENSG00000228261.1	TH17	5.10500627836489e-63	0.868648	7.26745151706728e-64	0.123582	0.00776987
rs2475215	10	103900944	ENSG00000183128.7	TH17	5.0635086421462e-63	0.861587	7.67353176634149e-64	0.130491	0.00792277
rs2475215	10	103900944	ENSG00000212413.1	TH17	5.15795270060314e-63	0.877657	6.71876230684211e-64	0.114243	0.0081003
rs2475215	10	103900944	ENSG00000148841.11	TH17	5.07794085737351e-63	0.864042	7.54311529525837e-64	0.128274	0.00768376
rs2475215	10	103900944	ENSG00000173915.8	TH17	5.12974904570055e-63	0.872858	7.03393156366714e-64	0.119611	0.00753083
rs2475215	10	103900944	ENSG00000266852.1	TH17	4.99082047031352e-63	0.849218	8.36909680571502e-64	0.142321	0.00846102
rs2475215	10	103900944	ENSG00000138172.6	TH17	5.12398630671193e-63	0.871877	7.05698657224513e-64	0.119998	0.00812504
rs2475215	10	103900944	ENSG00000273485.1	TH17	5.06810575627655e-63	0.862369	7.63569772583254e-64	0.129848	0.00778291
rs2475215	10	103900944	ENSG00000076685.14	TH17	5.19267592936798e-63	0.883565	6.35144130573354e-64	0.107989	0.00844557
rs2475215	10	103900944	ENSG00000273108.1	TH17	5.02833321333615e-63	0.855601	8.04250593394724e-64	0.136772	0.0076268
rs2475215	10	103900944	ENSG00000234699.1	TH17	5.114190325231e-63	0.87021	7.14191764986629e-64	0.121441	0.00834897
rs2475215	10	103900944	ENSG00000148843.9	TH17	5.07645448598875e-63	0.863789	7.46734634939542e-64	0.126969	0.00924151
rs2475215	10	103900944	ENSG00000156384.10	TH17	5.12122008922862e-63	0.871407	7.06028572678918e-64	0.12005	0.00854378
rs2475215	10	103900944	ENSG00000156395.8	TH17	5.21468982798174e-63	0.887311	5.9632392346231e-64	0.101355	0.0113342
rs2475215	10	103900944	ENSG00000065618.12	TH17	5.11469917528908e-63	0.870297	7.11318394316051e-64	0.120948	0.00875537
rs2475215	10	103900944	ENSG00000107960.6	TH17	5.07780749363468e-63	0.86402	7.53677406374232e-64	0.128165	0.00781568
rs2475215	10	103900944	ENSG00000065613.9	TH17	5.12424279213486e-63	0.871921	7.06510766966573e-64	0.120138	0.00794138
rs2475215	10	103900944	ENSG00000222503.1	TH17	5.11595318245467e-63	0.87051	7.15161904582662e-64	0.12161	0.00787924
rs2475215	10	103900944	ENSG00000238620.1	TH17	5.10854162505199e-63	0.869249	7.22399419610362e-64	0.122842	0.00790915
rs2475215	10	103900944	ENSG00000260461.1	TH17	5.10308540558532e-63	0.868321	7.26756052445317e-64	0.123581	0.00809814
rs2475215	10	103900944	ENSG00000197748.8	TH17	5.04871075698377e-63	0.859069	7.82359657933435e-64	0.133044	0.00788692
rs2475215	10	103900944	ENSG00000235376.5	TH17	5.20469755325464e-63	0.885611	6.23983662606469e-64	0.106092	0.00829756
rs2475215	10	103900944	ENSG00000221767.1	TH17	5.11933964547773e-63	0.871087	7.10716324876369e-64	0.120852	0.00806127
rs2475215	10	103900944	ENSG00000120051.10	TH17	5.11958765295826e-63	0.871129	7.12769983503376e-64	0.121205	0.00766567
rs2475215	10	103900944	ENSG00000216083.1	TH17	5.12193117524754e-63	0.871528	7.07575864918556e-64	0.120317	0.00815562
rs2475215	10	103900944	ENSG00000107957.12	TH17	5.05924346050202e-63	0.860861	7.74340087808202e-64	0.131684	0.00745497
rs2475215	10	103900944	ENSG00000156374.10	TH17	5.12147396772838e-63	0.87145	7.03854256046787e-64	0.119676	0.00887385
rs2475215	10	103900944	ENSG00000148798.5	TH17	5.18758380742693e-63	0.882699	6.42456465693108e-64	0.109237	0.00806397
rs2475215	10	103900944	ENSG00000148834.8	TH1	4.53718684747789e-63	0.77203	1.27044399926747e-63	0.216055	0.0119156
rs2475215	10	103900944	ENSG00000148843.9	TH1	5.05574613013668e-63	0.860266	7.7450120991815e-64	0.131706	0.00802838
rs2475215	10	103900944	ENSG00000156384.10	TH1	5.13052545285273e-63	0.87299	6.99958533962534e-64	0.119022	0.00798771
rs2475215	10	103900944	ENSG00000231233.1	TH1	5.07842218398805e-63	0.864124	7.5099465004164e-64	0.127705	0.00817112
rs2475215	10	103900944	ENSG00000266754.1	TH1	5.12857419912674e-63	0.872658	7.04105351416447e-64	0.119732	0.00761035
rs2475215	10	103900944	ENSG00000273485.1	TH1	5.10042713670327e-63	0.867869	7.30075554335987e-64	0.124147	0.00798449
rs2475215	10	103900944	ENSG00000065621.10	TH1	5.13823902150335e-63	0.874302	6.91912727107048e-64	0.117653	0.00804481
rs2475215	10	103900944	ENSG00000273108.1	TH1	4.9770812415373e-63	0.846881	8.49143841878112e-64	0.1444	0.00871971
rs2475215	10	103900944	ENSG00000148835.9	TH1	5.12873385919242e-63	0.872685	7.01878663275869e-64	0.119349	0.00796562
rs2475215	10	103900944	ENSG00000107954.6	TH1	5.00900247567573e-63	0.852312	8.22707753467017e-64	0.139911	0.00777695
rs2475215	10	103900944	ENSG00000216083.1	TH1	5.10037419548549e-63	0.86786	7.30100151069537e-64	0.124151	0.00798937
rs2475215	10	103900944	ENSG00000148798.5	TH1	5.18112250930691e-63	0.881599	6.51127940183615e-64	0.110717	0.0076841
rs2475215	10	103900944	ENSG00000266852.1	TH1	5.14776214091301e-63	0.875923	6.73121249052602e-64	0.114439	0.00963781
rs2475215	10	103900944	ENSG00000107957.12	TH1	4.96176646483739e-63	0.844275	8.70623005823942e-64	0.148065	0.0076602
rs2475215	10	103900944	ENSG00000235376.5	TH1	5.07534288166823e-63	0.8636	7.55845705282908e-64	0.128533	0.00786661
rs2475215	10	103900944	ENSG00000156395.8	TH1	5.24422750366037e-63	0.892337	5.76155200506088e-64	0.0979391	0.00972386
rs2475215	10	103900944	ENSG00000197748.8	TH1	5.12359283459317e-63	0.87181	7.04775681244669e-64	0.119838	0.0083513
rs2475215	10	103900944	ENSG00000183128.7	TH1	5.149160605716e-63	0.876161	6.81618603258098e-64	0.115902	0.00793697
rs2475215	10	103900944	ENSG00000221767.1	TH1	5.96098901391771e-47	0.869866	8.36621350638678e-48	0.122004	0.00813004
rs2475215	10	103900944	ENSG00000148841.11	TH1	5.95850039814592e-47	0.869503	8.39266240529479e-48	0.12239	0.00810701
rs2475215	10	103900944	ENSG00000065613.9	TH1	5.11398574820826e-63	0.870176	7.1634422026778e-64	0.12181	0.00801418
rs2475215	10	103900944	ENSG00000076685.14	TH1	5.25986159040561e-63	0.894997	5.69242881605404e-64	0.0967779	0.00822481
rs2475215	10	103900944	ENSG00000065618.12	TH1	5.1171598086822e-63	0.870716	7.09101385429149e-64	0.120571	0.0087135
rs2475215	10	103900944	ENSG00000138172.6	TH1	5.07981771158401e-63	0.864362	7.48494211948552e-64	0.127277	0.00836103
rs2475215	10	103900944	ENSG00000228261.1	TH1	5.17736923727674e-63	0.880961	6.53232832655851e-64	0.111072	0.00796741
rs2475215	10	103900944	ENSG00000173915.8	TH1	5.1418365201276e-63	0.874915	6.86067021009315e-64	0.116654	0.00843122
rs2475215	10	103900944	ENSG00000234699.1	TH1	5.12322911915779e-63	0.871748	7.07407382350503e-64	0.12029	0.00796149
rs2475215	10	103900944	ENSG00000120051.10	TH1	5.17272178734568e-63	0.88017	6.57973306052666e-64	0.111879	0.00795142
rs2475215	10	103900944	ENSG00000107960.6	TH1	5.14828635744951e-63	0.876012	6.81915226542706e-64	0.115952	0.00803625
rs2475215	10	103900944	ENSG00000260461.1	TH1	5.17972179120072e-63	0.881361	6.48750353631419e-64	0.110305	0.00833349
rs2475215	10	103900944	ENSG00000222503.1	TH1	5.12044109289548e-63	0.871274	7.10822388860422e-64	0.120872	0.00785373
rs2475215	10	103900944	ENSG00000156374.10	TH1	5.13951123996445e-63	0.874519	6.90476518956763e-64	0.117408	0.008073
rs2475215	10	103900944	ENSG00000212413.1	TH1	5.20336539507702e-63	0.885384	6.26774819430363e-64	0.106569	0.00804679
rs2475215	10	103900944	ENSG00000197748.8	TH2	6.44099141318228e-64	0.109597	5.22694989551782e-63	0.889387	0.0010156
rs2475215	10	103900944	ENSG00000138172.6	TH2	5.12070454029554e-63	0.871319	7.0641503232277e-64	0.120115	0.00856597
rs2475215	10	103900944	ENSG00000148834.8	TH2	4.75788334600277e-63	0.809583	1.05088711975315e-63	0.178698	0.0117197
rs2475215	10	103900944	ENSG00000173915.8	TH2	5.06671150245064e-63	0.862132	7.64623983514328e-64	0.130027	0.00784136
rs2475215	10	103900944	ENSG00000156395.8	TH2	5.19048677401059e-63	0.883193	6.19506879337162e-64	0.105298	0.0115095
rs2475215	10	103900944	ENSG00000148843.9	TH2	5.07756343272131e-63	0.863978	7.47089220479058e-64	0.127032	0.00898997
rs2475215	10	103900944	ENSG00000107954.6	TH2	5.0543740902855e-63	0.860032	7.753040172611e-64	0.131841	0.00812622
rs2475215	10	103900944	ENSG00000228261.1	TH2	5.0969530105265e-63	0.867277	7.33713842373131e-64	0.124766	0.00795628
rs2475215	10	103900944	ENSG00000212413.1	TH2	4.99074929382123e-63	0.849206	8.39731737746014e-64	0.142806	0.00798822
rs2475215	10	103900944	ENSG00000273108.1	TH2	5.02787635112936e-63	0.855524	7.95702760456579e-64	0.135302	0.00917448
rs2475215	10	103900944	ENSG00000273485.1	TH2	5.03925724366015e-63	0.85746	7.84254830136794e-64	0.133354	0.009186
rs2475215	10	103900944	ENSG00000148841.11	TH2	5.09382268059511e-63	0.866745	7.36684978096872e-64	0.125272	0.00798364
rs2475215	10	103900944	ENSG00000065621.10	TH2	5.10120428439035e-63	0.868001	7.30326181472947e-64	0.124191	0.00780784
rs2475215	10	103900944	ENSG00000231233.1	TH2	5.02158352159456e-63	0.854453	8.02377461379216e-64	0.136438	0.00910885
rs2475215	10	103900944	ENSG00000226431.1	TH2	5.01384987078599e-63	0.853137	8.1867288343293e-64	0.139226	0.0076373
rs2475215	10	103900944	ENSG00000148798.5	TH2	5.10455373269426e-63	0.868571	7.25602147449427e-64	0.123385	0.0080441
rs2475215	10	103900944	ENSG00000260461.1	TH2	5.16060471002145e-63	0.878108	6.7124738492173e-64	0.114139	0.00775256
rs2475215	10	103900944	ENSG00000120051.10	TH2	5.0550770724389e-63	0.860152	7.77731931673853e-64	0.13226	0.0075881
rs2475215	10	103900944	ENSG00000185933.6	TH2	5.0535016199401e-63	0.859884	7.78684232494202e-64	0.132421	0.0076952
rs2475215	10	103900944	ENSG00000107957.12	TH2	5.86907024838158e-47	0.856453	9.29607830431639e-48	0.135575	0.00797266
rs2475215	10	103900944	ENSG00000076685.14	TH2	5.19140930948998e-63	0.88335	6.33139971092929e-64	0.107643	0.00900773
rs2475215	10	103900944	ENSG00000107960.6	TH2	5.13573416603822e-63	0.873876	6.83439408503513e-64	0.116192	0.00993168
rs2475215	10	103900944	ENSG00000156384.10	TH2	5.05742783557612e-63	0.860552	7.65220212478518e-64	0.130114	0.00933451
rs2475215	10	103900944	ENSG00000183128.7	TH2	5.0037485876138e-63	0.851418	8.24933700800829e-64	0.140284	0.00829737
rs2475215	10	103900944	ENSG00000234699.1	TH2	5.16038632343653e-63	0.878071	6.6976998086632e-64	0.113885	0.00804403
rs2475215	10	103900944	ENSG00000065613.9	TH2	5.11922603055475e-63	0.871067	7.11939942803955e-64	0.121062	0.00787049
rs2475215	10	103900944	ENSG00000222503.1	TH2	5.11915650061951e-63	0.871055	7.09400212943457e-64	0.120626	0.00831896
rs2475215	10	103900944	ENSG00000148835.9	TH2	5.01376361365971e-63	0.853122	7.92084645128689e-64	0.134656	0.012222
rs2475215	10	103900944	ENSG00000065618.12	TH2	5.11848822783786e-63	0.870942	7.09895030385544e-64	0.120709	0.00834877
rs2475215	10	103900944	ENSG00000266852.1	TH2	5.11993077067204e-63	0.871187	7.00731102419009e-64	0.119137	0.00967588
rs2475215	10	103900944	ENSG00000156374.10	TH2	5.11697561377828e-63	0.870684	7.11616178970051e-64	0.121003	0.00831293
rs2475215	10	103900944	ENSG00000107954.6	THSTAR	4.17142519102934e-63	0.709793	1.66804054559782e-63	0.283763	0.00644397
rs2475215	10	103900944	ENSG00000231233.1	THSTAR	4.99567134143344e-63	0.850044	8.18450441580571e-64	0.139156	0.0108
rs2475215	10	103900944	ENSG00000148834.8	THSTAR	4.77089773348443e-63	0.811797	1.05540374909565e-63	0.179496	0.00870658
rs2475215	10	103900944	ENSG00000216083.1	THSTAR	5.10324538682321e-63	0.868348	7.25290363377376e-64	0.123329	0.00832256
rs2475215	10	103900944	ENSG00000156384.10	THSTAR	5.1459448838947e-63	0.875614	6.84230586757727e-64	0.116346	0.00804073
rs2475215	10	103900944	ENSG00000273108.1	THSTAR	4.9846970200577e-63	0.848176	8.46502858606558e-64	0.143959	0.00786466
rs2475215	10	103900944	ENSG00000107957.12	THSTAR	4.99118530899774e-63	0.84928	8.41365203563193e-64	0.143087	0.00763252
rs2475215	10	103900944	ENSG00000173915.8	THSTAR	5.13757000019139e-63	0.874189	6.93963668404543e-64	0.118004	0.00780729
rs2475215	10	103900944	ENSG00000065618.12	THSTAR	5.03856823716331e-63	0.857343	7.7789796109292e-64	0.13226	0.010397
rs2475215	10	103900944	ENSG00000235470.1	THSTAR	5.11875237561476e-63	0.870987	7.11719314464545e-64	0.121023	0.00798982
rs2475215	10	103900944	ENSG00000235376.5	THSTAR	5.10632497549537e-63	0.868872	7.23874969199749e-64	0.123091	0.00803653
rs2475215	10	103900944	ENSG00000221767.1	THSTAR	5.97257853614117e-47	0.871557	8.25672005064333e-48	0.120407	0.00803568
rs2475215	10	103900944	ENSG00000266852.1	THSTAR	5.07134699538079e-63	0.86292	7.57707170963808e-64	0.128846	0.00823346
rs2475215	10	103900944	ENSG00000183128.7	THSTAR	5.06291732463133e-63	0.861486	7.67230659420029e-64	0.130468	0.00804546
rs2475215	10	103900944	ENSG00000273485.1	THSTAR	4.95443782311212e-63	0.843028	8.77329687929618e-64	0.149205	0.0077671
rs2475215	10	103900944	ENSG00000156395.8	THSTAR	5.20859705370003e-63	0.886274	6.21387146659557e-64	0.105652	0.00807361
rs2475215	10	103900944	ENSG00000138172.6	THSTAR	5.07573059705053e-63	0.863666	7.40081076993336e-64	0.125824	0.0105095
rs2475215	10	103900944	ENSG00000065621.10	THSTAR	5.08502211255844e-63	0.865247	7.44137229628614e-64	0.126537	0.00821538
rs2475215	10	103900944	ENSG00000228261.1	THSTAR	5.14679012949683e-63	0.875758	6.84137947741052e-64	0.116331	0.00791138
rs2475215	10	103900944	ENSG00000234699.1	THSTAR	5.10311832013112e-63	0.868326	7.27646753404304e-64	0.123734	0.0079394
rs2475215	10	103900944	ENSG00000260461.1	THSTAR	5.11080198001377e-63	0.869634	7.16364556018471e-64	0.121808	0.00855789
rs2475215	10	103900944	ENSG00000076685.14	THSTAR	5.17752825790987e-63	0.880988	6.51139681053114e-64	0.110712	0.00829984
rs2475215	10	103900944	ENSG00000148841.11	THSTAR	5.12285776024311e-63	0.871685	7.08075645921747e-64	0.120404	0.00791046
rs2475215	10	103900944	ENSG00000148798.5	THSTAR	5.13266077746171e-63	0.873353	6.97935360565947e-64	0.118678	0.00796843
rs2475215	10	103900944	ENSG00000222503.1	THSTAR	5.10323826431927e-63	0.868347	7.28254346042217e-64	0.123839	0.00781435
rs2475215	10	103900944	ENSG00000156374.10	THSTAR	5.14710844979635e-63	0.875812	6.80834712832789e-64	0.115764	0.00842441
rs2475215	10	103900944	ENSG00000120051.10	THSTAR	5.11878639506493e-63	0.870993	6.97162353086866e-64	0.118522	0.0104859
rs2475215	10	103900944	ENSG00000197748.8	THSTAR	5.08554652100939e-63	0.865337	7.46234179893037e-64	0.126899	0.00776484
rs2475215	10	103900944	ENSG00000065613.9	THSTAR	5.10228848601981e-63	0.868185	7.28247929238854e-64	0.123836	0.0079787
rs2475215	10	103900944	ENSG00000148843.9	THSTAR	5.09969328250041e-63	0.867744	7.09928973639505e-64	0.120683	0.0115733
rs2475215	10	103900944	ENSG00000185933.6	THSTAR	6.01460718161381e-47	0.87769	7.82699712409755e-48	0.114135	0.00817478
rs2475215	10	103900944	ENSG00000148835.9	THSTAR	5.18609383032926e-63	0.882445	6.35151841582923e-64	0.107979	0.00957554
rs2475215	10	103900944	ENSG00000107960.6	THSTAR	5.10880247680251e-63	0.869294	7.18162275004721e-64	0.122114	0.00859258
rs2475215	10	103900944	ENSG00000107960.6	TREG_MEM	1.11418356516352e-63	0.189585	4.7425935178522e-63	0.806946	0.00346859
rs2475215	10	103900944	ENSG00000065618.12	TREG_MEM	4.54180286229764e-63	0.772815	1.28735867226309e-63	0.21897	0.008215
rs2475215	10	103900944	ENSG00000065621.10	TREG_MEM	5.16283283807562e-63	0.878487	6.67589771362997e-64	0.113514	0.00799826
rs2475215	10	103900944	ENSG00000173915.8	TREG_MEM	5.04848155502285e-63	0.85903	7.83047292257028e-64	0.133162	0.00780812
rs2475215	10	103900944	ENSG00000156374.10	TREG_MEM	4.99205366484992e-63	0.849428	8.40486382127398e-64	0.142938	0.00763432
rs2475215	10	103900944	ENSG00000156395.8	TREG_MEM	5.20560340882591e-63	0.885765	6.05143547265753e-64	0.102855	0.01138
rs2475215	10	103900944	ENSG00000228261.1	TREG_MEM	4.95900776113135e-63	0.843805	8.68439908634401e-64	0.147685	0.00850957
rs2475215	10	103900944	ENSG00000148834.8	TREG_MEM	4.88850102577925e-63	0.831808	9.38223035613594e-64	0.159558	0.00863394
rs2475215	10	103900944	ENSG00000273108.1	TREG_MEM	5.05819394175133e-63	0.860682	7.71197014992317e-64	0.131142	0.00817557
rs2475215	10	103900944	ENSG00000148841.11	TREG_MEM	5.03588275003414e-63	0.856886	7.93741259679076e-64	0.134979	0.00813552
rs2475215	10	103900944	ENSG00000231233.1	TREG_MEM	5.0918174166921e-63	0.866404	7.37030000393482e-64	0.125327	0.00826899
rs2475215	10	103900944	ENSG00000148798.5	TREG_MEM	5.02953692399341e-63	0.855806	7.98210568023721e-64	0.135736	0.00845804
rs2475215	10	103900944	ENSG00000148843.9	TREG_MEM	5.09031500638267e-63	0.866148	7.37211276320777e-64	0.125356	0.00849606
rs2475215	10	103900944	ENSG00000156384.10	TREG_MEM	5.08827040406138e-63	0.8658	7.41951516306483e-64	0.126167	0.00803275
rs2475215	10	103900944	ENSG00000222503.1	TREG_MEM	5.0061632705899e-63	0.851829	8.1415011284882e-64	0.138435	0.00973578
rs2475215	10	103900944	ENSG00000234699.1	TREG_MEM	5.06257845844246e-63	0.861428	7.6218500931834e-64	0.129601	0.00897092
rs2475215	10	103900944	ENSG00000107957.12	TREG_MEM	5.07418545600909e-63	0.863403	7.58193862124755e-64	0.128935	0.00766195
rs2475215	10	103900944	ENSG00000148835.9	TREG_MEM	5.08210654140098e-63	0.864751	7.43490937848177e-64	0.126421	0.00882758
rs2475215	10	103900944	ENSG00000065613.9	TREG_MEM	5.10605864484277e-63	0.868827	7.24370120629519e-64	0.123176	0.0079972
rs2475215	10	103900944	ENSG00000235470.1	TREG_MEM	5.06709716619231e-63	0.862197	7.59925048856023e-64	0.12922	0.0085827
rs2475215	10	103900944	ENSG00000266852.1	TREG_MEM	5.15268280255775e-63	0.87676	6.77062797063237e-64	0.115125	0.00811462
rs2475215	10	103900944	ENSG00000076685.14	TREG_MEM	5.23942552322296e-63	0.89152	5.91322470549643e-64	0.100538	0.00794233
rs2475215	10	103900944	ENSG00000197748.8	TREG_MEM	5.09832256929099e-63	0.86751	7.3284344535982e-64	0.124619	0.00787048
rs2475215	10	103900944	ENSG00000138172.6	TREG_MEM	5.09967750569487e-63	0.867741	7.32209630368033e-64	0.124512	0.00774654
rs2475215	10	103900944	ENSG00000260461.1	TREG_MEM	5.12275694920445e-63	0.871668	7.07142436238993e-64	0.120244	0.00808819
rs2475215	10	103900944	ENSG00000120051.10	TREG_MEM	5.12559000993042e-63	0.87215	6.92439020018407e-64	0.117721	0.0101284
rs2475215	10	103900944	ENSG00000212413.1	TREG_MEM	5.09083251574258e-63	0.866236	7.18927179263222e-64	0.122214	0.0115497
rs2475215	10	103900944	ENSG00000183128.7	TREG_MEM	5.092921714796e-63	0.866591	7.34030972927734e-64	0.124814	0.00859465
rs2475215	10	103900944	ENSG00000185933.6	TREG_MEM	5.12681779459254e-63	0.872359	6.99892294665624e-64	0.119005	0.00863635
rs2475215	10	103900944	ENSG00000273485.1	TREG_MEM	5.09841419710335e-63	0.867526	7.32987917224401e-64	0.124644	0.00782991
rs2475215	10	103900944	ENSG00000235376.5	TREG_MEM	5.16890966618266e-63	0.879521	6.44283931297892e-64	0.109519	0.0109595
rs2475215	10	103900944	ENSG00000148834.8	TREG_NAIVE	4.33092558338003e-63	0.736933	1.478676499945e-63	0.25149	0.0115768
rs2475215	10	103900944	ENSG00000260461.1	TREG_NAIVE	3.3460219169139e-63	0.569346	2.47373022702395e-63	0.420822	0.00983224
rs2475215	10	103900944	ENSG00000107960.6	TREG_NAIVE	3.8318206325177e-63	0.652007	1.91209455734087e-63	0.325126	0.0228667
rs2475215	10	103900944	ENSG00000156384.10	TREG_NAIVE	5.00102676828048e-63	0.850955	7.75896034543023e-64	0.131851	0.0171935
rs2475215	10	103900944	ENSG00000183128.7	TREG_NAIVE	5.14834651093015e-63	0.876022	6.82031389139821e-64	0.115972	0.00800594
rs2475215	10	103900944	ENSG00000156374.10	TREG_NAIVE	4.9093059053067e-63	0.835348	9.23554400976977e-64	0.157073	0.00757928
rs2475215	10	103900944	ENSG00000234699.1	TREG_NAIVE	5.11497941510736e-63	0.870345	7.1724527680739e-64	0.121967	0.00768852
rs2475215	10	103900944	ENSG00000065613.9	TREG_NAIVE	4.96188896729857e-63	0.844295	8.7198317951621e-64	0.148299	0.00740537
rs2475215	10	103900944	ENSG00000076685.14	TREG_NAIVE	5.05846123346623e-63	0.860728	7.73607578957838e-64	0.131557	0.00771532
rs2475215	10	103900944	ENSG00000197748.8	TREG_NAIVE	5.08333031578304e-63	0.864959	7.34803909265502e-64	0.12493	0.0101103
rs2475215	10	103900944	ENSG00000156395.8	TREG_NAIVE	5.21032762509552e-63	0.886569	6.12228965953372e-64	0.104081	0.00935023
rs2475215	10	103900944	ENSG00000107957.12	TREG_NAIVE	5.74921681578732e-47	0.838963	1.05016468080476e-47	0.153168	0.00786898
rs2475215	10	103900944	ENSG00000173915.8	TREG_NAIVE	5.13074063080915e-63	0.873027	6.98948245346548e-64	0.118849	0.00812437
rs2475215	10	103900944	ENSG00000148835.9	TREG_NAIVE	5.12793825317451e-63	0.87255	6.9475925450706e-64	0.118124	0.00932601
rs2475215	10	103900944	ENSG00000266852.1	TREG_NAIVE	5.08842892251931e-63	0.865827	7.43599480832135e-64	0.126451	0.00772226
rs2475215	10	103900944	ENSG00000107954.6	TREG_NAIVE	5.00043006585798e-63	0.850853	8.22823816151773e-64	0.139916	0.00923038
rs2475215	10	103900944	ENSG00000231233.1	TREG_NAIVE	5.10844597479218e-63	0.869233	7.19925037639212e-64	0.122416	0.00835088
rs2475215	10	103900944	ENSG00000221767.1	TREG_NAIVE	5.04722320654005e-63	0.858816	7.83936162642441e-64	0.133313	0.00787163
rs2475215	10	103900944	ENSG00000228261.1	TREG_NAIVE	5.06008036197093e-63	0.861003	7.61868817068691e-64	0.129542	0.00945463
rs2475215	10	103900944	ENSG00000222503.1	TREG_NAIVE	5.04682460084454e-63	0.858748	7.76614632963389e-64	0.132054	0.00919852
rs2475215	10	103900944	ENSG00000148841.11	TREG_NAIVE	5.11589866092101e-63	0.870501	7.12965877312296e-64	0.121233	0.00826605
rs2475215	10	103900944	ENSG00000212413.1	TREG_NAIVE	5.06315002234904e-63	0.861526	7.66875049183387e-64	0.130408	0.00806658
rs2475215	10	103900944	ENSG00000148843.9	TREG_NAIVE	5.12394302306696e-63	0.87187	7.02272573739356e-64	0.119409	0.00872134
rs2475215	10	103900944	ENSG00000138172.6	TREG_NAIVE	5.12734111451804e-63	0.872448	7.05165903764941e-64	0.119912	0.00764
rs2475215	10	103900944	ENSG00000065621.10	TREG_NAIVE	5.12747335216387e-63	0.872471	7.03777915235869e-64	0.119674	0.00785583
rs2475215	10	103900944	ENSG00000120051.10	TREG_NAIVE	5.07997746475409e-63	0.864389	7.43586330871836e-64	0.126434	0.00917711
rs2475215	10	103900944	ENSG00000273485.1	TREG_NAIVE	5.15578845417167e-63	0.877289	6.75805163930012e-64	0.114914	0.00779699
rs2475215	10	103900944	ENSG00000235376.5	TREG_NAIVE	5.20291293446765e-63	0.885307	6.23883820227966e-64	0.106071	0.00862145
rs2475215	10	103900944	ENSG00000235470.1	TREG_NAIVE	5.0960898973675e-63	0.867131	7.3483721688488e-64	0.124958	0.00791155
rs2475215	10	103900944	ENSG00000065618.12	TREG_NAIVE	5.10691033991227e-63	0.868972	7.24501679365025e-64	0.1232	0.0078282
rs2475215	10	103900944	ENSG00000148798.5	TREG_NAIVE	5.15146119288036e-63	0.876552	6.79469514641964e-64	0.115537	0.00791093
rs12241155	10	106993939	ENSG00000229775.2	B_CELL_NAIVE	9.41181197368875e-05	0.893376	1.00738565209635e-05	0.0955117	0.0110084
rs12241155	10	106993939	ENSG00000108018.11	CD4_NAIVE	8.97206858867245e-05	0.851672	1.47500555385206e-05	0.139932	0.00829134
rs12241155	10	106993939	ENSG00000108018.11	CD4_STIM	8.88495092114046e-05	0.843403	1.54972446774091e-05	0.147013	0.00948016
rs12241155	10	106993939	ENSG00000229775.2	CD8_NAIVE	9.49748259895108e-05	0.901546	9.46933468576708e-06	0.0898019	0.00854771
rs12241155	10	106993939	ENSG00000108018.11	M2	8.95922697906302e-05	0.850417	1.47008843392968e-05	0.139442	0.0100366
rs12241155	10	106993939	ENSG00000108018.11	MONOCYTES	8.96699851481611e-05	0.851155	1.48216106689272e-05	0.140607	0.00813434
rs12241155	10	106993939	ENSG00000108018.11	NK	8.96534906062003e-05	0.850999	1.48318242160233e-05	0.140703	0.008194
rs12241155	10	106993939	ENSG00000229775.2	TFH	9.50726021444182e-05	0.902467	9.34573533925574e-06	0.0886254	0.00880286
rs12241155	10	106993939	ENSG00000229775.2	TH17	9.47978180337338e-05	0.899866	9.6391796054202e-06	0.0914135	0.00861635
rs12241155	10	106993939	ENSG00000229775.2	TH1	9.41514460088173e-05	0.893692	1.03046669264243e-05	0.0977279	0.00847522
rs12241155	10	106993939	ENSG00000108018.11	TH2	8.74836902875576e-05	0.830438	1.7024975300405e-05	0.16153	0.00792753
rs12241155	10	106993939	ENSG00000229775.2	TH2	9.17510927885992e-05	0.870945	1.27202700046089e-05	0.120664	0.00828681
rs12241155	10	106993939	ENSG00000108018.11	TREG_MEM	8.62141520325791e-05	0.818387	1.81472456547379e-05	0.172169	0.00933971
rs12241155	10	106993939	ENSG00000229775.2	TREG_MEM	9.51929039571478e-05	0.903616	9.07164886608484e-06	0.0860097	0.01027
rs3736462	10	5762492	ENSG00000134460.11	B_CELL_NAIVE	4.53408046708942e-06	0.74779	1.47666205447016e-06	0.243453	0.00875069
rs3736462	10	5762492	ENSG00000237943.2	B_CELL_NAIVE	5.29468920083354e-06	0.872982	7.33400982437512e-07	0.120861	0.00615069
rs3736462	10	5762492	ENSG00000151632.12	B_CELL_NAIVE	5.00068526534992e-06	0.824746	1.02475612479563e-06	0.168946	0.00630197
rs3736462	10	5762492	ENSG00000134452.15	B_CELL_NAIVE	4.7914696708272e-06	0.790239	1.23724874027189e-06	0.203997	0.0057576
rs3736462	10	5762492	ENSG00000151631.7	B_CELL_NAIVE	4.98538097889502e-06	0.822221	1.0423444841818e-06	0.171851	0.00592169
rs3736462	10	5762492	ENSG00000057608.12	B_CELL_NAIVE	4.63807562206511e-06	0.764942	1.36956645646539e-06	0.225785	0.0092672
rs3736462	10	5762492	ENSG00000226647.2	B_CELL_NAIVE	1.01928297963528e-05	0.805806	2.38052074695383e-06	0.188134	0.00604734
rs3736462	10	5762492	ENSG00000173848.14	B_CELL_NAIVE	4.26507090920568e-06	0.703423	1.75065690477087e-06	0.288651	0.00792017
rs3736462	10	5762492	ENSG00000108021.15	B_CELL_NAIVE	4.87939988724468e-06	0.803173	1.16191404815386e-06	0.1912	0.00562085
rs3736462	10	5762492	ENSG00000229664.1	B_CELL_NAIVE	4.85838967867481e-06	0.801277	1.1605586796713e-06	0.191333	0.00738365
rs3736462	10	5762492	ENSG00000251922.1	B_CELL_NAIVE	4.78576201289485e-06	0.789299	1.21983676104376e-06	0.201087	0.0096076
rs3736462	10	5762492	ENSG00000213994.3	B_CELL_NAIVE	5.18260394848554e-06	0.807737	1.19514468950322e-06	0.186209	0.00604742
rs3736462	10	5762492	ENSG00000238840.1	B_CELL_NAIVE	4.47414766961632e-06	0.737906	1.54793524536718e-06	0.255227	0.00686147
rs3736462	10	5762492	ENSG00000232807.2	B_CELL_NAIVE	4.86651115438145e-06	0.802393	1.13904267222494e-06	0.187707	0.00989335
rs3736462	10	5762492	ENSG00000263628.1	B_CELL_NAIVE	9.42412701170384e-06	0.742213	3.19963991880949e-06	0.251934	0.00584034
rs3736462	10	5762492	ENSG00000238366.1	B_CELL_NAIVE	4.75927661861762e-06	0.784926	1.2708057578258e-06	0.209533	0.00553486
rs3736462	10	5762492	ENSG00000170525.14	B_CELL_NAIVE	4.92439196944152e-06	0.812162	1.098706130904e-06	0.181139	0.00669298
rs3736462	10	5762492	ENSG00000134470.15	B_CELL_NAIVE	4.86645106141082e-06	0.802607	1.14809767054682e-06	0.189271	0.0081166
rs3736462	10	5762492	ENSG00000196372.8	B_CELL_NAIVE	4.88575606503124e-06	0.805791	1.13191312943174e-06	0.186607	0.00759675
rs3736462	10	5762492	ENSG00000224034.1	B_CELL_NAIVE	4.56021335482116e-06	0.7521	1.4699539876478e-06	0.242379	0.00551498
rs3736462	10	5762492	ENSG00000272764.1	B_CELL_NAIVE	4.85070649715083e-06	0.80001	1.14143703770206e-06	0.188135	0.0118492
rs3736462	10	5762492	ENSG00000134461.11	B_CELL_NAIVE	4.89299957086065e-06	0.806983	1.13473675259415e-06	0.187088	0.00592246
rs3736462	10	5762492	ENSG00000225948.2	B_CELL_NAIVE	5.31644583762602e-06	0.876823	7.01738533150756e-07	0.11566	0.00751128
rs3736462	10	5762492	ENSG00000212743.1	B_CELL_NAIVE	5.0317536380844e-06	0.82987	9.94286938352475e-07	0.163922	0.00620215
rs3736462	10	5762492	ENSG00000134453.11	B_CELL_NAIVE	4.90479706030578e-06	0.808931	1.11808162068363e-06	0.184334	0.00672889
rs3736462	10	5762492	ENSG00000187134.8	B_CELL_NAIVE	5.12924515201377e-06	0.845948	8.81494468474062e-07	0.145294	0.0087512
rs3736462	10	5762492	ENSG00000224251.2	B_CELL_NAIVE	4.86042398851092e-06	0.801613	1.16723288251412e-06	0.192448	0.00593289
rs3736462	10	5762492	ENSG00000201581.1	B_CELL_NAIVE	1.03711788143225e-05	0.816795	2.25293878983512e-06	0.177375	0.00581763
rs3736462	10	5762492	ENSG00000215244.2	B_CELL_NAIVE	4.91607110819511e-06	0.81079	1.11121852842434e-06	0.183209	0.00599405
rs3736462	10	5762492	ENSG00000065675.10	B_CELL_NAIVE	5.16019710740937e-06	0.851053	8.31835869985787e-07	0.137073	0.0118676
rs3736462	10	5762492	ENSG00000196139.7	B_CELL_NAIVE	5.25569510297665e-06	0.819129	1.12222152762305e-06	0.174844	0.00602099
rs3736462	10	5762492	ENSG00000165568.13	B_CELL_NAIVE	5.30686066425307e-06	0.875233	7.17040076740632e-07	0.118192	0.0065685
rs3736462	10	5762492	ENSG00000151632.12	CD4_NAIVE	5.15429258180644e-06	0.850079	8.64534268088246e-07	0.142511	0.00740392
rs3736462	10	5762492	ENSG00000215267.4	CD4_NAIVE	3.67592874317401e-07	0.0606258	5.6904201499309e-06	0.938492	0.000875767
rs3736462	10	5762492	ENSG00000196139.7	CD4_NAIVE	5.60712403950372e-07	0.0924506	5.49723423548084e-06	0.906376	0.0011675
rs3736462	10	5762492	ENSG00000205488.4	CD4_NAIVE	3.2935042465016e-06	0.543186	2.74454176598588e-06	0.452606	0.00420232
rs3736462	10	5762492	ENSG00000224034.1	CD4_NAIVE	2.6657830390485e-06	0.439658	3.37741212353161e-06	0.556991	0.00334429
rs3736462	10	5762492	ENSG00000165568.13	CD4_NAIVE	5.17392910861672e-06	0.853314	8.51827007601487e-07	0.140426	0.00625395
rs3736462	10	5762492	ENSG00000134460.11	CD4_NAIVE	4.38440504219925e-06	0.723105	1.63200383468234e-06	0.269083	0.00780671
rs3736462	10	5762492	ENSG00000108021.15	CD4_NAIVE	3.97200598302563e-06	0.655089	2.06150944043791e-06	0.339948	0.00495687
rs3736462	10	5762492	ENSG00000231039.2	CD4_NAIVE	4.86315059150861e-06	0.802062	1.16125112880628e-06	0.191456	0.00647516
rs3736462	10	5762492	ENSG00000238840.1	CD4_NAIVE	5.14701156759962e-06	0.848868	8.77539773484988e-07	0.144663	0.00646268
rs3736462	10	5762492	ENSG00000134470.15	CD4_NAIVE	4.7228237093055e-06	0.778918	1.30549206751286e-06	0.215252	0.00582375
rs3736462	10	5762492	ENSG00000238366.1	CD4_NAIVE	4.9353903154571e-06	0.813976	1.07661957975028e-06	0.177478	0.00853996
rs3736462	10	5762492	ENSG00000187134.8	CD4_NAIVE	1.01811408328173e-05	0.804892	2.39637618643056e-06	0.189394	0.00570201
rs3736462	10	5762492	ENSG00000196326.6	CD4_NAIVE	4.68143238923969e-06	0.771878	1.34407042737805e-06	0.221545	0.00657092
rs3736462	10	5762492	ENSG00000263628.1	CD4_NAIVE	4.90612532869795e-06	0.80915	1.11463093627929e-06	0.183761	0.00708246
rs3736462	10	5762492	ENSG00000173848.14	CD4_NAIVE	4.76270530890724e-06	0.785447	1.26437909447098e-06	0.208456	0.0060916
rs3736462	10	5762492	ENSG00000237943.2	CD4_NAIVE	5.14917971472057e-06	0.849235	8.59904795974725e-07	0.141731	0.00902805
rs3736462	10	5762492	ENSG00000151631.7	CD4_NAIVE	5.09970711064076e-06	0.841077	9.24156623252718e-07	0.152352	0.00656481
rs3736462	10	5762492	ENSG00000134453.11	CD4_NAIVE	4.79919866106887e-06	0.791515	1.17935402404507e-06	0.194366	0.0141133
rs3736462	10	5762492	ENSG00000224251.2	CD4_NAIVE	4.72474639451345e-06	0.779236	1.28109111229393e-06	0.21119	0.00956785
rs3736462	10	5762492	ENSG00000251922.1	CD4_NAIVE	4.68392316052478e-06	0.772503	1.34438440748536e-06	0.221666	0.00582447
rs3736462	10	5762492	ENSG00000178462.7	CD4_NAIVE	4.86115888805258e-06	0.801734	1.16579961741424e-06	0.192211	0.00604921
rs3736462	10	5762492	ENSG00000201581.1	CD4_NAIVE	4.92177020544007e-06	0.81173	1.10409552695979e-06	0.182032	0.00623126
rs3736462	10	5762492	ENSG00000065675.10	CD4_NAIVE	5.11800232531291e-06	0.844094	8.93700155011595e-07	0.147309	0.00859079
rs3736462	10	5762492	ENSG00000240577.2	CD4_NAIVE	4.90225925489407e-06	0.808512	1.12678955669921e-06	0.18578	0.0057011
rs3736462	10	5762492	ENSG00000134452.15	CD4_NAIVE	4.73969800958214e-06	0.781702	1.28548951690477e-06	0.211948	0.00634425
rs3736462	10	5762492	ENSG00000226647.2	CD4_NAIVE	4.78418534066004e-06	0.789039	1.23888647603901e-06	0.204258	0.0066967
rs3736462	10	5762492	ENSG00000215244.2	CD4_NAIVE	4.90915924139502e-06	0.809651	1.09841775809822e-06	0.181065	0.00927804
rs3736462	10	5762492	ENSG00000170525.14	CD4_NAIVE	4.87409098298614e-06	0.803867	1.14569263072105e-06	0.188883	0.0072445
rs3736462	10	5762492	ENSG00000057608.12	CD4_NAIVE	4.54577990730734e-06	0.74972	1.26495225129259e-06	0.208203	0.0420711
rs3736462	10	5762492	ENSG00000198610.6	CD4_NAIVE	4.80277566874748e-06	0.79056	1.23665836638281e-06	0.203501	0.00593341
rs3736462	10	5762492	ENSG00000272764.1	CD4_NAIVE	4.8650525922032e-06	0.802376	1.12554132850933e-06	0.185511	0.0121073
rs3736462	10	5762492	ENSG00000225948.2	CD4_NAIVE	5.25723372095741e-06	0.867057	7.03085272836725e-07	0.115786	0.0171509
rs3736462	10	5762492	ENSG00000196372.8	CD4_NAIVE	4.84450408478677e-06	0.798987	1.1660484251684e-06	0.192224	0.00878234
rs3736462	10	5762492	ENSG00000239142.1	CD4_NAIVE	5.04208896150107e-06	0.831542	9.84309319998679e-07	0.162271	0.00618168
rs3736462	10	5762492	ENSG00000178363.3	CD4_NAIVE	4.94980157779713e-06	0.816354	1.07483463118492e-06	0.177204	0.0064361
rs3736462	10	5762492	ENSG00000232807.2	CD4_NAIVE	4.84333115253467e-06	0.798794	1.1845507192648e-06	0.195305	0.00589538
rs3736462	10	5762492	ENSG00000238266.1	CD4_NAIVE	0.330869	0.577453	0.0311488	0.0543005	0.00622937
rs3736462	10	5762492	ENSG00000212743.1	CD4_NAIVE	4.93757097354464e-06	0.814336	1.07183206729333e-06	0.176684	0.00897384
rs3736462	10	5762492	ENSG00000251740.1	CD4_NAIVE	5.10120798613742e-06	0.841324	9.24383768570017e-07	0.152393	0.00627703
rs3736462	10	5762492	ENSG00000134461.11	CD4_NAIVE	4.85693558206721e-06	0.801037	1.16309508574043e-06	0.191753	0.00720335
rs3736462	10	5762492	ENSG00000223784.1	CD4_NAIVE	8.96165061467426e-06	0.904056	8.82262695010273e-07	0.0889332	0.0070005
rs3736462	10	5762492	ENSG00000251909.1	CD4_NAIVE	4.93840215744943e-06	0.814473	1.08781781621721e-06	0.179348	0.00617225
rs3736462	10	5762492	ENSG00000229664.1	CD4_NAIVE	4.7726815927973e-06	0.787142	1.2230364208557e-06	0.201599	0.0112537
rs3736462	10	5762492	ENSG00000213994.3	CD4_NAIVE	4.95947126748863e-06	0.817948	1.06531834708609e-06	0.175635	0.00641053
rs3736462	10	5762492	ENSG00000151632.12	CD4_STIM	5.09936389879815e-06	0.84102	9.0418475143511e-07	0.149024	0.00994996
rs3736462	10	5762492	ENSG00000215267.4	CD4_STIM	4.41973373936205e-06	0.349362	8.19921593926645e-06	0.648089	0.00253658
rs3736462	10	5762492	ENSG00000224034.1	CD4_STIM	1.26322126529842e-06	0.208339	4.78952715269556e-06	0.789902	0.00175278
rs3736462	10	5762492	ENSG00000173848.14	CD4_STIM	3.06763585251441e-06	0.505934	2.96896807988853e-06	0.489617	0.00444265
rs3736462	10	5762492	ENSG00000134460.11	CD4_STIM	4.67078397741319e-06	0.770336	1.35791329641454e-06	0.223898	0.00575954
rs3736462	10	5762492	ENSG00000165568.13	CD4_STIM	8.55788533680927e-06	0.867538	1.2464576687798e-06	0.126295	0.00615677
rs3736462	10	5762492	ENSG00000187134.8	CD4_STIM	5.10199127335463e-06	0.841454	9.22401030169581e-07	0.152064	0.00647679
rs3736462	10	5762492	ENSG00000196139.7	CD4_STIM	4.78870754553725e-06	0.789785	1.2376691321306e-06	0.204063	0.00614615
rs3736462	10	5762492	ENSG00000134453.11	CD4_STIM	8.5038130431609e-06	0.807939	1.95890064613991e-06	0.186053	0.00599754
rs3736462	10	5762492	ENSG00000251922.1	CD4_STIM	4.84917028571868e-06	0.799757	1.17838996344825e-06	0.194288	0.00594896
rs3736462	10	5762492	ENSG00000225948.2	CD4_STIM	1.09980663401829e-05	0.869476	1.56882386686453e-06	0.123961	0.00655018
rs3736462	10	5762492	ENSG00000224251.2	CD4_STIM	4.81293732125363e-06	0.793781	1.16368285415518e-06	0.191778	0.0144353
rs3736462	10	5762492	ENSG00000065675.10	CD4_STIM	5.17959912823847e-06	0.852587	8.59431675619914e-07	0.141407	0.00600048
rs3736462	10	5762492	ENSG00000196372.8	CD4_STIM	4.7465231664878e-06	0.782828	1.26935956829217e-06	0.209272	0.00789435
rs3736462	10	5762492	ENSG00000231039.2	CD4_STIM	4.74193735944489e-06	0.782071	1.24467897682164e-06	0.205153	0.0127702
rs3736462	10	5762492	ENSG00000212743.1	CD4_STIM	4.97997372085203e-06	0.821329	1.03822769781133e-06	0.171156	0.00750944
rs3736462	10	5762492	ENSG00000108021.15	CD4_STIM	4.92877279245666e-06	0.812885	1.09555002186743e-06	0.18062	0.00648829
rs3736462	10	5762492	ENSG00000215244.2	CD4_STIM	4.91945794791836e-06	0.811348	1.10462302912653e-06	0.182116	0.00652931
rs3736462	10	5762492	ENSG00000223784.1	CD4_STIM	8.8567720046997e-06	0.893476	9.70825857373593e-07	0.0978508	0.00866305
rs3736462	10	5762492	ENSG00000237943.2	CD4_STIM	5.09226335470928e-06	0.839828	9.31710566448264e-07	0.153594	0.00657224
rs3736462	10	5762492	ENSG00000134452.15	CD4_STIM	4.76643730622603e-06	0.786112	1.26251818622968e-06	0.208166	0.00571652
rs3736462	10	5762492	ENSG00000134461.11	CD4_STIM	4.93363179792773e-06	0.769577	1.4411880943107e-06	0.224748	0.00566842
rs3736462	10	5762492	ENSG00000229664.1	CD4_STIM	4.72542219707818e-06	0.779347	1.30260668425542e-06	0.214776	0.00587101
rs3736462	10	5762492	ENSG00000213994.3	CD4_STIM	4.80858014058593e-06	0.793062	1.20976384457733e-06	0.199447	0.00748456
rs3736462	10	5762492	ENSG00000170525.14	CD4_STIM	4.91495198064775e-06	0.810596	1.11084531456244e-06	0.183143	0.00625478
rs3736462	10	5762492	ENSG00000134470.15	CD4_STIM	4.65065566835823e-06	0.767016	1.37800895829435e-06	0.227213	0.00576501
rs3736462	10	5762492	ENSG00000057608.12	CD4_STIM	4.7480984991664e-06	0.783087	1.27485875702817e-06	0.210191	0.00671578
rs3736462	10	5762492	ENSG00000226647.2	CD4_STIM	4.84765343518265e-06	0.799506	1.163087836155e-06	0.191736	0.00875108
rs3736462	10	5762492	ENSG00000238840.1	CD4_STIM	4.96034306243356e-06	0.818092	1.06064952466201e-06	0.174859	0.00704312
rs3736462	10	5762492	ENSG00000205488.4	CD4_STIM	4.87841910127229e-06	0.804581	1.14796593088315e-06	0.189269	0.00614474
rs3736462	10	5762492	ENSG00000196326.6	CD4_STIM	7.62835633443788e-06	0.773336	2.17796184461331e-06	0.220735	0.00591955
rs3736462	10	5762492	ENSG00000178363.3	CD4_STIM	4.89076898877293e-06	0.806617	1.13553323975781e-06	0.187218	0.00615854
rs3736462	10	5762492	ENSG00000201581.1	CD4_STIM	4.89172888534484e-06	0.806776	1.11459715801411e-06	0.183732	0.00948644
rs3736462	10	5762492	ENSG00000198610.6	CD4_STIM	4.87636350266888e-06	0.804242	1.14392106635804e-06	0.188591	0.00716105
rs3736462	10	5762492	ENSG00000263628.1	CD4_STIM	5.09946311492098e-06	0.809556	1.16581609519091e-06	0.185023	0.00541542
rs3736462	10	5762492	ENSG00000232807.2	CD4_STIM	4.85956211220042e-06	0.801471	1.15882345856971e-06	0.191046	0.00747741
rs3736462	10	5762492	ENSG00000272764.1	CD4_STIM	4.94252538200566e-06	0.815102	1.08541269673538e-06	0.178943	0.00594939
rs3736462	10	5762492	ENSG00000178462.7	CD4_STIM	4.85183754230391e-06	0.800197	1.17420242729815e-06	0.193595	0.00620223
rs3736462	10	5762492	ENSG00000178473.5	CD4_STIM	4.86450476799509e-06	0.802254	1.1628055555694e-06	0.19171	0.0060301
rs3736462	10	5762492	ENSG00000225269.2	CD4_STIM	0.898514	0.00592381	0.094882	0.000624995	5.52062878625502e-05
rs3736462	10	5762492	ENSG00000238366.1	CD4_STIM	5.24352347856113e-06	0.817916	1.12815292623743e-06	0.175914	0.00616373
rs3736462	10	5762492	ENSG00000231298.2	CD4_STIM	0.657047	0.227581	0.0840384	0.0290859	0.00224753
rs3736462	10	5762492	ENSG00000151631.7	CD4_STIM	5.2580575091422e-06	0.867192	7.64667843967121e-07	0.126046	0.00675552
rs3736462	10	5762492	ENSG00000238266.1	CD4_STIM	0.330728	0.577458	0.0317495	0.0553885	0.00467648
rs3736462	10	5762492	ENSG00000196139.7	CD8_NAIVE	7.62410581248137e-11	1.25741717805799e-05	6.06319251547991e-06	0.999981	1.71681078402387e-07
rs3736462	10	5762492	ENSG00000215267.4	CD8_NAIVE	7.69380139153862e-09	0.00126891	6.05552174878621e-06	0.998716	9.01451966120676e-06
rs3736462	10	5762492	ENSG00000151632.12	CD8_NAIVE	5.14691420154689e-06	0.848863	8.65835086564935e-07	0.142715	0.00841639
rs3736462	10	5762492	ENSG00000224034.1	CD8_NAIVE	2.34919750715902e-06	0.387445	3.69178744534567e-06	0.608837	0.00371249
rs3736462	10	5762492	ENSG00000215244.2	CD8_NAIVE	4.54643805913859e-06	0.749828	1.46808975348936e-06	0.242046	0.00812008
rs3736462	10	5762492	ENSG00000165568.13	CD8_NAIVE	4.91813044416104e-06	0.811127	1.10692878989981e-06	0.182497	0.00637005
rs3736462	10	5762492	ENSG00000134460.11	CD8_NAIVE	4.78451096010739e-06	0.760155	1.47315936276876e-06	0.233995	0.00584427
rs3736462	10	5762492	ENSG00000187134.8	CD8_NAIVE	4.69991678796913e-06	0.775141	1.31791575072086e-06	0.217284	0.00756956
rs3736462	10	5762492	ENSG00000173848.14	CD8_NAIVE	4.53146555160365e-06	0.747359	1.48320306498679e-06	0.244539	0.00809663
rs3736462	10	5762492	ENSG00000134470.15	CD8_NAIVE	4.66215703180104e-06	0.768913	1.35006690077294e-06	0.222577	0.0085039
rs3736462	10	5762492	ENSG00000201581.1	CD8_NAIVE	4.86684739536789e-06	0.802672	1.1429833796355e-06	0.188419	0.00890257
rs3736462	10	5762492	ENSG00000224251.2	CD8_NAIVE	4.97813906874072e-06	0.821027	1.01988882675515e-06	0.168098	0.0108689
rs3736462	10	5762492	ENSG00000196326.6	CD8_NAIVE	4.67449960806584e-06	0.770929	1.35412290773108e-06	0.223267	0.00579835
rs3736462	10	5762492	ENSG00000226647.2	CD8_NAIVE	4.71410182883604e-06	0.77748	1.22644615564855e-06	0.202069	0.0204446
rs3736462	10	5762492	ENSG00000239142.1	CD8_NAIVE	4.96301900305531e-06	0.818533	1.06001231774342e-06	0.174757	0.00670346
rs3736462	10	5762492	ENSG00000170525.14	CD8_NAIVE	4.84493784762176e-06	0.799059	1.17428508894801e-06	0.193597	0.0073379
rs3736462	10	5762492	ENSG00000057608.12	CD8_NAIVE	4.52925983745293e-06	0.746995	1.45138595014943e-06	0.239234	0.0137646
rs3736462	10	5762492	ENSG00000213994.3	CD8_NAIVE	4.90559309694948e-06	0.809062	1.11000014510675e-06	0.182989	0.00794262
rs3736462	10	5762492	ENSG00000263628.1	CD8_NAIVE	4.87927574766267e-06	0.804722	1.14722330173069e-06	0.189146	0.00612575
rs3736462	10	5762492	ENSG00000205488.4	CD8_NAIVE	4.92706072149421e-06	0.810993	1.1140132907399e-06	0.183309	0.00569206
rs3736462	10	5762492	ENSG00000212743.1	CD8_NAIVE	5.05510929576398e-06	0.833716	9.65479855160556e-07	0.159161	0.00711717
rs3736462	10	5762492	ENSG00000231039.2	CD8_NAIVE	4.85646377864479e-06	0.80096	1.14088496558294e-06	0.188052	0.010982
rs3736462	10	5762492	ENSG00000272764.1	CD8_NAIVE	4.80998695041917e-06	0.793294	1.18280017813523e-06	0.194958	0.0117419
rs3736462	10	5762492	ENSG00000178462.7	CD8_NAIVE	4.78998796123621e-06	0.789996	1.23355867704167e-06	0.20338	0.0066176
rs3736462	10	5762492	ENSG00000225948.2	CD8_NAIVE	5.30521173743503e-06	0.87497	7.15705682979979e-07	0.117968	0.00705564
rs3736462	10	5762492	ENSG00000134452.15	CD8_NAIVE	4.783435077948e-06	0.788915	1.23849965378149e-06	0.204193	0.00688613
rs3736462	10	5762492	ENSG00000134461.11	CD8_NAIVE	4.85613465556241e-06	0.800287	1.17737238302186e-06	0.193973	0.00573373
rs3736462	10	5762492	ENSG00000232807.2	CD8_NAIVE	4.73399117611016e-06	0.780761	1.26921721623359e-06	0.209228	0.0100058
rs3736462	10	5762492	ENSG00000134453.11	CD8_NAIVE	4.88336082265801e-06	0.805395	1.14415886320693e-06	0.188643	0.00595598
rs3736462	10	5762492	ENSG00000065675.10	CD8_NAIVE	5.23279084086512e-06	0.863026	7.90415125039235e-07	0.130294	0.00667439
rs3736462	10	5762492	ENSG00000108021.15	CD8_NAIVE	7.97701914143351e-06	0.808693	1.82863602254359e-06	0.185324	0.00597322
rs3736462	10	5762492	ENSG00000238366.1	CD8_NAIVE	4.8144605237235e-06	0.794032	1.19711800301367e-06	0.19735	0.0086114
rs3736462	10	5762492	ENSG00000223784.1	CD8_NAIVE	8.94295781094443e-06	0.90217	8.97434127297671e-07	0.09046	0.00735968
rs3736462	10	5762492	ENSG00000196372.8	CD8_NAIVE	4.84152458364099e-06	0.798496	1.18582136442285e-06	0.195514	0.00598466
rs3736462	10	5762492	ENSG00000198610.6	CD8_NAIVE	4.85890212922997e-06	0.801362	1.16366474938886e-06	0.191851	0.00678082
rs3736462	10	5762492	ENSG00000229664.1	CD8_NAIVE	4.93487435798568e-06	0.813891	1.09166382392943e-06	0.179983	0.00612036
rs3736462	10	5762492	ENSG00000238266.1	CD8_NAIVE	0.32862	0.573774	0.0338916	0.0591293	0.00458531
rs3736462	10	5762492	ENSG00000151631.7	CD8_NAIVE	5.18070654297809e-06	0.854436	8.39068636692265e-07	0.138312	0.00724593
rs3736462	10	5762492	ENSG00000251922.1	CD8_NAIVE	4.86406826656606e-06	0.802214	1.1565680342308e-06	0.190678	0.0071026
rs3736462	10	5762492	ENSG00000237943.2	CD8_NAIVE	5.22877169031991e-06	0.862319	7.97609600724287e-07	0.131478	0.00619638
rs3736462	10	5762492	ENSG00000238840.1	CD8_NAIVE	5.16521425680313e-06	0.851881	8.45746380775855e-07	0.139399	0.00871437
rs3736462	10	5762492	ENSG00000151632.12	M2	5.14480379524822e-06	0.848515	8.36781482933038e-07	0.137871	0.0136081
rs3736462	10	5762492	ENSG00000224034.1	M2	4.79324472933183e-06	0.790533	1.23334242412188e-06	0.20335	0.00611121
rs3736462	10	5762492	ENSG00000226647.2	M2	4.83872226182314e-06	0.798034	1.18945164338216e-06	0.196114	0.00584673
rs3736462	10	5762492	ENSG00000196372.8	M2	4.78416879088461e-06	0.789036	1.23944963789231e-06	0.204352	0.00660565
rs3736462	10	5762492	ENSG00000215244.2	M2	4.77574494001943e-06	0.787647	1.23808757786203e-06	0.204111	0.00823591
rs3736462	10	5762492	ENSG00000134461.11	M2	4.83939895191294e-06	0.798145	1.18367513294283e-06	0.195152	0.00669632
rs3736462	10	5762492	ENSG00000225948.2	M2	5.23990019807574e-06	0.864198	7.71493135851945e-07	0.127153	0.0086423
rs3736462	10	5762492	ENSG00000238840.1	M2	5.19130069414154e-06	0.854679	8.4805542976301e-07	0.139564	0.0057517
rs3736462	10	5762492	ENSG00000165568.13	M2	5.23933938049498e-06	0.864092	7.83341310128985e-07	0.129124	0.00677841
rs3736462	10	5762492	ENSG00000212743.1	M2	4.94635588146723e-06	0.815785	1.07834665163768e-06	0.177784	0.00642505
rs3736462	10	5762492	ENSG00000134452.15	M2	4.82547586017847e-06	0.795849	1.2027100803577e-06	0.1983	0.00584473
rs3736462	10	5762492	ENSG00000232807.2	M2	4.86636360387079e-06	0.802592	1.14497736552257e-06	0.188751	0.00865099
rs3736462	10	5762492	ENSG00000057608.12	M2	7.70244055726597e-06	0.780608	2.10841976990656e-06	0.213621	0.00576091
rs3736462	10	5762492	ENSG00000215267.4	M2	4.85079488476489e-06	0.800025	1.17415404748624e-06	0.193585	0.00638399
rs3736462	10	5762492	ENSG00000251922.1	M2	4.76566403564037e-06	0.785984	1.23733430959903e-06	0.203969	0.0100408
rs3736462	10	5762492	ENSG00000134453.11	M2	4.85742231167062e-06	0.801118	1.16630977507676e-06	0.19229	0.00658672
rs3736462	10	5762492	ENSG00000201581.1	M2	4.88546428817856e-06	0.805688	1.14112244936183e-06	0.188127	0.00617872
rs3736462	10	5762492	ENSG00000170525.14	M2	4.88071173650257e-06	0.804959	1.1159972107435e-06	0.183947	0.0110886
rs3736462	10	5762492	ENSG00000065675.10	M2	5.24072173521169e-06	0.864334	7.85436663801771e-07	0.129478	0.00618253
rs3736462	10	5762492	ENSG00000196139.7	M2	5.12750015876904e-06	0.845661	8.99027872940408e-07	0.148212	0.00612094
rs3736462	10	5762492	ENSG00000151631.7	M2	5.05131322219209e-06	0.833095	9.50476655219274e-07	0.156656	0.0102422
rs3736462	10	5762492	ENSG00000272764.1	M2	4.86495182176599e-06	0.80236	1.1423497747524e-06	0.188311	0.00932392
rs3736462	10	5762492	ENSG00000198610.6	M2	4.90978291015344e-06	0.809753	1.1174217855921e-06	0.184232	0.00600874
rs3736462	10	5762492	ENSG00000229664.1	M2	4.80289798416416e-06	0.792125	1.21850970906838e-06	0.200895	0.00697393
rs3736462	10	5762492	ENSG00000238366.1	M2	4.86901534504392e-06	0.802806	1.15940581379963e-06	0.191103	0.00608487
rs3736462	10	5762492	ENSG00000263628.1	M2	4.79736371984414e-06	0.791212	1.19748039776033e-06	0.197382	0.0113993
rs3736462	10	5762492	ENSG00000134470.15	M2	5.14403321202386e-06	0.802396	1.23000781241284e-06	0.191806	0.00579172
rs3736462	10	5762492	ENSG00000231039.2	M2	4.78098519548356e-06	0.788511	1.23450629401378e-06	0.203523	0.00795954
rs3736462	10	5762492	ENSG00000237943.2	M2	5.24370678278077e-06	0.864657	7.85666526023748e-07	0.129493	0.00584376
rs3736462	10	5762492	ENSG00000224251.2	M2	4.98320557371749e-06	0.821863	1.00091014512824e-06	0.164945	0.0131866
rs3736462	10	5762492	ENSG00000108021.15	M2	4.83619512969853e-06	0.796216	1.2022667521419e-06	0.197878	0.00589983
rs3736462	10	5762492	ENSG00000134460.11	M2	4.89580825844304e-06	0.807449	1.11885796967803e-06	0.184448	0.00809713
rs3736462	10	5762492	ENSG00000187134.8	M2	5.25252223126162e-06	0.8661	7.71514777245735e-07	0.127149	0.00674438
rs3736462	10	5762492	ENSG00000213994.3	M2	4.94496885138443e-06	0.815556	1.08159552777541e-06	0.178323	0.00611487
rs3736462	10	5762492	ENSG00000196326.6	M2	4.85167267083859e-06	0.800169	1.17467035454153e-06	0.193673	0.00615174
rs3736462	10	5762492	ENSG00000173848.14	M2	4.85033218773619e-06	0.799948	1.10254923212634e-06	0.181656	0.01839
rs3736462	10	5762492	ENSG00000238266.1	M2	0.329997	0.576003	0.0325093	0.0566964	0.00479447
rs3736462	10	5762492	ENSG00000187134.8	MONOCYTES	5.19207438829815e-06	0.856073	8.20200879922385e-07	0.135148	0.00877394
rs3736462	10	5762492	ENSG00000196139.7	MONOCYTES	5.0361959649247e-06	0.830602	9.74229300661014e-07	0.160588	0.0088044
rs3736462	10	5762492	ENSG00000151632.12	MONOCYTES	4.82735035524163e-06	0.796158	1.07931319810387e-06	0.177746	0.0260896
rs3736462	10	5762492	ENSG00000134452.15	MONOCYTES	4.64638146133683e-06	0.766311	1.38576338809408e-06	0.228497	0.00518532
rs3736462	10	5762492	ENSG00000165568.13	MONOCYTES	5.23697053775623e-06	0.863711	7.86893242712405e-07	0.129713	0.00656921
rs3736462	10	5762492	ENSG00000178462.7	MONOCYTES	4.78607350339333e-06	0.78935	1.23251667564179e-06	0.2032	0.00744333
rs3736462	10	5762492	ENSG00000196372.8	MONOCYTES	4.76939021862365e-06	0.786599	1.20965942165343e-06	0.199365	0.0140305
rs3736462	10	5762492	ENSG00000196326.6	MONOCYTES	4.84419455732616e-06	0.798936	1.15110791467559e-06	0.189735	0.0113229
rs3736462	10	5762492	ENSG00000232807.2	MONOCYTES	4.43629259282414e-06	0.731662	1.58534966859968e-06	0.261397	0.00693486
rs3736462	10	5762492	ENSG00000251922.1	MONOCYTES	4.77016984316706e-06	0.786727	1.23076181261632e-06	0.202881	0.0103851
rs3736462	10	5762492	ENSG00000231483.1	MONOCYTES	4.84081033092119e-06	0.798378	1.18320629521946e-06	0.195077	0.00653931
rs3736462	10	5762492	ENSG00000231039.2	MONOCYTES	4.87295840908804e-06	0.80368	1.14317804838624e-06	0.188462	0.00785209
rs3736462	10	5762492	ENSG00000240577.2	MONOCYTES	4.76730199025565e-06	0.786254	1.24964169050818e-06	0.206022	0.00771762
rs3736462	10	5762492	ENSG00000205488.4	MONOCYTES	4.78699564528344e-06	0.789502	1.21790754807622e-06	0.200768	0.00972432
rs3736462	10	5762492	ENSG00000134461.11	MONOCYTES	4.33341884783501e-06	0.714696	1.23405608714523e-06	0.202703	0.0825962
rs3736462	10	5762492	ENSG00000057608.12	MONOCYTES	4.73863094283538e-06	0.781526	1.27189011248701e-06	0.209681	0.00878758
rs3736462	10	5762492	ENSG00000226647.2	MONOCYTES	4.89666229066751e-06	0.807589	1.12934097572037e-06	0.186196	0.00620835
rs3736462	10	5762492	ENSG00000215244.2	MONOCYTES	4.83980205885383e-06	0.798212	1.18057309128894e-06	0.194636	0.00714596
rs3736462	10	5762492	ENSG00000224034.1	MONOCYTES	4.89870673631261e-06	0.807926	1.1248095773804e-06	0.185445	0.00662284
rs3736462	10	5762492	ENSG00000108021.15	MONOCYTES	4.84533364267279e-06	0.799123	1.17617535737279e-06	0.193913	0.00695818
rs3736462	10	5762492	ENSG00000065675.10	MONOCYTES	5.23692527891082e-06	0.863708	7.78115789682984e-07	0.128252	0.00803461
rs3736462	10	5762492	ENSG00000263628.1	MONOCYTES	5.23825935455712e-06	0.817094	1.13753411133855e-06	0.177384	0.00551504
rs3736462	10	5762492	ENSG00000225948.2	MONOCYTES	5.19038320049079e-06	0.856032	7.96909423063291e-07	0.131305	0.0126573
rs3736462	10	5762492	ENSG00000198610.6	MONOCYTES	4.89693673017907e-06	0.807635	1.1289772799723e-06	0.186136	0.00622322
rs3736462	10	5762492	ENSG00000201581.1	MONOCYTES	4.82915685217186e-06	0.796456	1.18024217864697e-06	0.194563	0.0089745
rs3736462	10	5762492	ENSG00000134453.11	MONOCYTES	4.8497872427295e-06	0.799858	1.16498854530495e-06	0.192057	0.00807878
rs3736462	10	5762492	ENSG00000237943.2	MONOCYTES	8.63773481038601e-06	0.875675	1.17416641107746e-06	0.118981	0.00533452
rs3736462	10	5762492	ENSG00000134470.15	MONOCYTES	4.63726386300735e-06	0.764808	1.23282351474658e-06	0.203003	0.0321829
rs3736462	10	5762492	ENSG00000215267.4	MONOCYTES	4.79182185114782e-06	0.790298	1.22512136329107e-06	0.201978	0.00771769
rs3736462	10	5762492	ENSG00000173848.14	MONOCYTES	4.88171449656916e-06	0.805124	1.13205352308021e-06	0.186623	0.00824667
rs3736462	10	5762492	ENSG00000272764.1	MONOCYTES	4.88616882051771e-06	0.805859	1.11656837079208e-06	0.184051	0.0100843
rs3736462	10	5762492	ENSG00000212743.1	MONOCYTES	4.93850683970127e-06	0.814491	1.01456804776067e-06	0.167146	0.0183577
rs3736462	10	5762492	ENSG00000134460.11	MONOCYTES	4.92834973656325e-06	0.812193	1.1023577385311e-06	0.181607	0.00619355
rs3736462	10	5762492	ENSG00000238366.1	MONOCYTES	4.68863714332078e-06	0.773281	1.25954060978726e-06	0.20754	0.0191736
rs3736462	10	5762492	ENSG00000151631.7	MONOCYTES	5.19672263089353e-06	0.857076	8.3277384262257e-07	0.13729	0.00562756
rs3736462	10	5762492	ENSG00000213994.3	MONOCYTES	1.03166259146542e-05	0.815602	2.25911470290826e-06	0.178541	0.00584471
rs3736462	10	5762492	ENSG00000224251.2	MONOCYTES	5.16472654755319e-06	0.851563	8.61203616630685e-07	0.141931	0.00649976
rs3736462	10	5762492	ENSG00000238840.1	MONOCYTES	5.21278402228529e-06	0.858217	8.2257347219535e-07	0.135362	0.00641455
rs3736462	10	5762492	ENSG00000170525.14	MONOCYTES	4.89995674162916e-06	0.807908	1.09320696162278e-06	0.180129	0.0119569
rs3736462	10	5762492	ENSG00000196326.6	NK	5.94346525560639e-06	0.602536	3.87637540616201e-06	0.392934	0.00452053
rs3736462	10	5762492	ENSG00000224251.2	NK	5.1518012995568e-06	0.849663	8.76347062982017e-07	0.144473	0.0058578
rs3736462	10	5762492	ENSG00000215267.4	NK	2.61356431225973e-06	0.430921	3.43190960561693e-06	0.565816	0.00325702
rs3736462	10	5762492	ENSG00000224034.1	NK	6.71408479787149e-07	0.110733	5.38516259556193e-06	0.888145	0.00111595
rs3736462	10	5762492	ENSG00000198610.6	NK	3.46315805873438e-06	0.571167	2.5748416391783e-06	0.424618	0.00420982
rs3736462	10	5762492	ENSG00000196372.8	NK	4.60838308801461e-06	0.760045	1.42090465232729e-06	0.234288	0.00566117
rs3736462	10	5762492	ENSG00000231039.2	NK	4.39709681134281e-06	0.698606	1.86383960212837e-06	0.296072	0.00531545
rs3736462	10	5762492	ENSG00000263628.1	NK	4.91232085443623e-06	0.810172	1.11171489606154e-06	0.183286	0.00653612
rs3736462	10	5762492	ENSG00000238840.1	NK	5.09212096364362e-06	0.839826	9.19988807084674e-07	0.151645	0.00852294
rs3736462	10	5762492	ENSG00000057608.12	NK	4.83488782590699e-06	0.797401	1.17921253567045e-06	0.194401	0.00819129
rs3736462	10	5762492	ENSG00000205488.4	NK	4.89340994032079e-06	0.807053	1.12416388652129e-06	0.185328	0.00761263
rs3736462	10	5762492	ENSG00000232807.2	NK	4.75668872430144e-06	0.784504	1.26750381256152e-06	0.20898	0.00651
rs3736462	10	5762492	ENSG00000201581.1	NK	4.88690581838741e-06	0.805971	1.14077454435093e-06	0.188082	0.00594108
rs3736462	10	5762492	ENSG00000226647.2	NK	4.79689218369879e-06	0.791135	1.18721539924661e-06	0.195671	0.0131879
rs3736462	10	5762492	ENSG00000187134.8	NK	5.10799927027102e-06	0.842412	9.22112720818966e-07	0.152019	0.00556261
rs3736462	10	5762492	ENSG00000215244.2	NK	4.97401327736248e-06	0.820347	1.05061423987568e-06	0.17321	0.00643766
rs3736462	10	5762492	ENSG00000108021.15	NK	4.89601057339601e-06	0.807482	1.1311419140186e-06	0.186495	0.00601702
rs3736462	10	5762492	ENSG00000196139.7	NK	7.81369828949205e-06	0.792136	1.99451784660315e-06	0.202143	0.00571146
rs3736462	10	5762492	ENSG00000212743.1	NK	4.93874748466315e-06	0.81453	1.08173960751944e-06	0.178336	0.00712732
rs3736462	10	5762492	ENSG00000229664.1	NK	4.82987722480232e-06	0.796575	1.19747744496513e-06	0.197436	0.00598321
rs3736462	10	5762492	ENSG00000134460.11	NK	4.94251979136888e-06	0.81512	1.08577533577246e-06	0.179007	0.0058661
rs3736462	10	5762492	ENSG00000213994.3	NK	4.94884955483219e-06	0.816175	1.08042314766526e-06	0.178129	0.00569014
rs3736462	10	5762492	ENSG00000151631.7	NK	5.13669605993205e-06	0.847177	8.72982481975301e-07	0.143889	0.00892797
rs3736462	10	5762492	ENSG00000065675.10	NK	5.21545185300357e-06	0.860166	7.9622294823142e-07	0.131232	0.0085954
rs3736462	10	5762492	ENSG00000173848.14	NK	4.83772900529142e-06	0.797865	1.18717023066857e-06	0.195731	0.00639833
rs3736462	10	5762492	ENSG00000134470.15	NK	4.91752274046617e-06	0.81103	1.10683156805418e-06	0.182481	0.00648305
rs3736462	10	5762492	ENSG00000134452.15	NK	4.84819924620778e-06	0.799597	1.1755662449074e-06	0.193816	0.00658116
rs3736462	10	5762492	ENSG00000238366.1	NK	4.87388884711521e-06	0.803833	1.1335767793589e-06	0.186864	0.00929659
rs3736462	10	5762492	ENSG00000225948.2	NK	5.31156068508468e-06	0.874478	7.23221538054041e-07	0.119004	0.00651217
rs3736462	10	5762492	ENSG00000237943.2	NK	1.05658009983784e-05	0.835302	2.0061949829008e-06	0.158543	0.00614262
rs3736462	10	5762492	ENSG00000251922.1	NK	4.86710168407938e-06	0.802714	1.15870395386244e-06	0.191039	0.00624127
rs3736462	10	5762492	ENSG00000272764.1	NK	5.24162508357345e-06	0.815272	1.14890594132412e-06	0.178638	0.00608436
rs3736462	10	5762492	ENSG00000239142.1	NK	5.02651301421689e-06	0.829005	9.93315923650978e-07	0.163752	0.00723696
rs3736462	10	5762492	ENSG00000134461.11	NK	1.01701544332389e-05	0.804024	2.39930994951341e-06	0.189619	0.00634471
rs3736462	10	5762492	ENSG00000178473.5	NK	4.85643200281473e-06	0.800954	1.1551404416132e-06	0.190427	0.00861242
rs3736462	10	5762492	ENSG00000151632.12	NK	5.19458965536239e-06	0.855902	8.37296085797936e-07	0.137898	0.00619401
rs3736462	10	5762492	ENSG00000223784.1	NK	8.83170759166104e-06	0.890948	9.80729183661302e-07	0.0988344	0.010208
rs3736462	10	5762492	ENSG00000251909.1	NK	4.94813540195993e-06	0.816079	1.07298680216718e-06	0.176894	0.0070215
rs3736462	10	5762492	ENSG00000239148.1	NK	5.14735510362157e-06	0.848935	8.72757573156873e-07	0.143869	0.0071897
rs3736462	10	5762492	ENSG00000165568.13	NK	5.22496466856595e-06	0.861721	7.9969578099695e-07	0.131824	0.00644861
rs3736462	10	5762492	ENSG00000134453.11	NK	4.82179525986688e-06	0.795242	1.19693912670725e-06	0.197333	0.00741929
rs3736462	10	5762492	ENSG00000178462.7	NK	4.87982341216572e-06	0.804812	1.14568075320758e-06	0.18889	0.00629149
rs3736462	10	5762492	ENSG00000170525.14	NK	4.94387294716237e-06	0.815376	1.08196122439061e-06	0.178382	0.00623663
rs3736462	10	5762492	ENSG00000224034.1	TFH	1.73475422589941e-14	2.86106969171553e-09	6.06326964187356e-06	0.999994	1.25023968899758e-09
rs3736462	10	5762492	ENSG00000215267.4	TFH	2.06659009381538e-14	3.40835501335243e-09	6.06326965890929e-06	0.999994	1.24811133957935e-09
rs3736462	10	5762492	ENSG00000151632.12	TFH	5.07091022057335e-06	0.836328	9.44674034419287e-07	0.155722	0.0079441
rs3736462	10	5762492	ENSG00000196139.7	TFH	2.14502387497691e-06	0.204475	8.32920167088008e-06	0.79397	0.00154455
rs3736462	10	5762492	ENSG00000225948.2	TFH	5.2517155240569e-06	0.866147	7.6761138499076e-07	0.126526	0.00732061
rs3736462	10	5762492	ENSG00000134460.11	TFH	4.79967324189422e-06	0.791593	1.19069523749382e-06	0.196256	0.0121449
rs3736462	10	5762492	ENSG00000134470.15	TFH	4.3850039942667e-06	0.723203	1.59692515079216e-06	0.26324	0.0135508
rs3736462	10	5762492	ENSG00000196326.6	TFH	4.12772688315427e-06	0.680772	1.90292100209666e-06	0.313788	0.00543458
rs3736462	10	5762492	ENSG00000198610.6	TFH	4.29373886062443e-06	0.708151	1.73041397678849e-06	0.285326	0.00651662
rs3736462	10	5762492	ENSG00000205488.4	TFH	4.74411614832404e-06	0.782431	1.28402174252433e-06	0.211711	0.00585272
rs3736462	10	5762492	ENSG00000108021.15	TFH	4.81218977175541e-06	0.793657	1.2072544848044e-06	0.199035	0.00730215
rs3736462	10	5762492	ENSG00000231039.2	TFH	4.34860751921328e-06	0.715802	1.69352005595846e-06	0.278707	0.00548558
rs3736462	10	5762492	ENSG00000238366.1	TFH	4.66739888775947e-06	0.769778	1.35191256545636e-06	0.222893	0.00732318
rs3736462	10	5762492	ENSG00000178462.7	TFH	4.85795555041099e-06	0.801206	1.16513614225146e-06	0.192095	0.00669339
rs3736462	10	5762492	ENSG00000165568.13	TFH	5.23314282027046e-06	0.86308	7.86560299474153e-07	0.129651	0.00726234
rs3736462	10	5762492	ENSG00000224251.2	TFH	4.94293941177146e-06	0.815222	1.0828764413847e-06	0.178533	0.00623959
rs3736462	10	5762492	ENSG00000187134.8	TFH	4.58547917673689e-06	0.756267	1.44361270137275e-06	0.238033	0.0056939
rs3736462	10	5762492	ENSG00000134461.11	TFH	4.81847337372179e-06	0.794694	1.19623015352755e-06	0.197209	0.0080908
rs3736462	10	5762492	ENSG00000223784.1	TFH	8.93658211610585e-06	0.901528	9.08774754597601e-07	0.0916092	0.00685339
rs3736462	10	5762492	ENSG00000237943.2	TFH	5.05380466732172e-06	0.833506	9.65418224398406e-07	0.15915	0.00733793
rs3736462	10	5762492	ENSG00000212743.1	TFH	4.86557378446402e-06	0.802462	1.15584412856742e-06	0.19056	0.00697224
rs3736462	10	5762492	ENSG00000213994.3	TFH	4.87790479479882e-06	0.804442	1.14900240270607e-06	0.189427	0.00612529
rs3736462	10	5762492	ENSG00000196372.8	TFH	4.62303748025346e-06	0.762461	1.40378725758879e-06	0.231461	0.00607149
rs3736462	10	5762492	ENSG00000201581.1	TFH	4.89890896769641e-06	0.80796	1.12573459109292e-06	0.185599	0.00643489
rs3736462	10	5762492	ENSG00000134453.11	TFH	4.83996655128859e-06	0.798239	1.18622375938927e-06	0.195578	0.00617718
rs3736462	10	5762492	ENSG00000238840.1	TFH	1.07785926357217e-05	0.852124	1.78949317578659e-06	0.141408	0.00645542
rs3736462	10	5762492	ENSG00000232807.2	TFH	4.78020818046712e-06	0.788383	1.24594929359746e-06	0.205428	0.00618304
rs3736462	10	5762492	ENSG00000229664.1	TFH	4.83723697917421e-06	0.797789	1.14263159325169e-06	0.188311	0.0138941
rs3736462	10	5762492	ENSG00000215244.2	TFH	4.89186677754608e-06	0.806768	1.13739925524063e-06	0.187523	0.00570237
rs3736462	10	5762492	ENSG00000263628.1	TFH	4.88385844687873e-06	0.805477	1.13657829996186e-06	0.18738	0.00713623
rs3736462	10	5762492	ENSG00000239142.1	TFH	4.96556541165847e-06	0.818953	1.05625471221669e-06	0.174135	0.00690523
rs3736462	10	5762492	ENSG00000057608.12	TFH	4.82226638490077e-06	0.79532	1.19964444921526e-06	0.197784	0.00689011
rs3736462	10	5762492	ENSG00000240577.2	TFH	4.92278366447271e-06	0.811898	1.10699649236404e-06	0.182517	0.00557913
rs3736462	10	5762492	ENSG00000173848.14	TFH	4.86182380830644e-06	0.801844	1.15243899349205e-06	0.189986	0.00816422
rs3736462	10	5762492	ENSG00000178363.3	TFH	4.89793457144823e-06	0.807799	1.12393014095392e-06	0.185297	0.00689779
rs3736462	10	5762492	ENSG00000272764.1	TFH	4.85815370497829e-06	0.801238	1.15779860360877e-06	0.190873	0.00788276
rs3736462	10	5762492	ENSG00000251909.1	TFH	4.94990664234897e-06	0.816371	1.07968902194516e-06	0.178013	0.00560987
rs3736462	10	5762492	ENSG00000237831.1	TFH	5.06335875096095e-06	0.835082	9.59724197320332e-07	0.158217	0.00669486
rs3736462	10	5762492	ENSG00000134452.15	TFH	4.90435262371446e-06	0.808858	1.1220656877897e-06	0.184997	0.0061392
rs3736462	10	5762492	ENSG00000151631.7	TFH	5.24636629879542e-06	0.865265	7.7623579419994e-07	0.127954	0.00677508
rs3736462	10	5762492	ENSG00000170525.14	TFH	4.86937426220924e-06	0.803089	1.10496879589785e-06	0.182091	0.0148146
rs3736462	10	5762492	ENSG00000238266.1	TFH	0.617413	0.290967	0.0607697	0.0286165	0.00223379
rs3736462	10	5762492	ENSG00000226647.2	TFH	4.80288850748189e-06	0.792124	1.17681664210231e-06	0.193949	0.0139213
rs3736462	10	5762492	ENSG00000178473.5	TFH	4.88565252792463e-06	0.805774	1.13104069142649e-06	0.186461	0.00775934
rs3736462	10	5762492	ENSG00000065675.10	TFH	5.24356041937222e-06	0.864801	7.78007927817004e-07	0.128244	0.00694865
rs3736462	10	5762492	ENSG00000251922.1	TFH	4.84151508960162e-06	0.798494	1.18100588598641e-06	0.194711	0.00678846
rs3736462	10	5762492	ENSG00000231298.2	TFH	0.663798	0.229761	0.0770114	0.026628	0.00280161
rs3736462	10	5762492	ENSG00000215267.4	TH17	2.49450501243109e-15	4.11410019257511e-10	6.06326965015444e-06	0.999994	1.22076091012524e-09
rs3736462	10	5762492	ENSG00000224034.1	TH17	6.1983437316739e-10	0.000102149	6.06728923565292e-06	0.999891	7.512218035826e-07
rs3736462	10	5762492	ENSG00000151632.12	TH17	5.12328368203543e-06	0.844965	9.02312894839747e-07	0.148753	0.00627615
rs3736462	10	5762492	ENSG00000196139.7	TH17	5.59856210589377e-07	0.0923351	5.49818248548193e-06	0.906787	0.000871464
rs3736462	10	5762492	ENSG00000198610.6	TH17	4.28928519882144e-06	0.707417	1.73209781813724e-06	0.285599	0.00697828
rs3736462	10	5762492	ENSG00000196326.6	TH17	2.66256830725245e-06	0.439128	3.37895822987434e-06	0.557243	0.00362251
rs3736462	10	5762492	ENSG00000212743.1	TH17	4.51687816145232e-06	0.744953	1.51132823355093e-06	0.2492	0.00584132
rs3736462	10	5762492	ENSG00000057608.12	TH17	4.6881354515129e-06	0.773198	1.29453081044871e-06	0.213368	0.013428
rs3736462	10	5762492	ENSG00000224251.2	TH17	5.37807105763987e-06	0.838903	9.98272936921776e-07	0.155662	0.00542865
rs3736462	10	5762492	ENSG00000205488.4	TH17	4.79054461026022e-06	0.790088	1.225650724561e-06	0.202064	0.00784228
rs3736462	10	5762492	ENSG00000231039.2	TH17	4.62175907637196e-06	0.762038	1.40628195411241e-06	0.231807	0.00614899
rs3736462	10	5762492	ENSG00000173848.14	TH17	4.55812795349752e-06	0.751756	1.40302272625573e-06	0.231226	0.0170124
rs3736462	10	5762492	ENSG00000187134.8	TH17	4.69095456494842e-06	0.773663	1.33700164088932e-06	0.220448	0.00588325
rs3736462	10	5762492	ENSG00000165568.13	TH17	5.24193799859243e-06	0.864531	7.7960187623253e-07	0.128507	0.00695635
rs3736462	10	5762492	ENSG00000229664.1	TH17	4.87658906370045e-06	0.80271	1.16869301284063e-06	0.192323	0.00496125
rs3736462	10	5762492	ENSG00000240577.2	TH17	4.89481141758313e-06	0.807284	1.13334180078427e-06	0.18686	0.00585017
rs3736462	10	5762492	ENSG00000237943.2	TH17	5.09767095981358e-06	0.840741	9.23990960000183e-07	0.152321	0.00693161
rs3736462	10	5762492	ENSG00000225948.2	TH17	5.29920538030903e-06	0.873979	7.13550665021794e-07	0.117599	0.00841546
rs3736462	10	5762492	ENSG00000201581.1	TH17	4.89764634772727e-06	0.807742	1.12612511511194e-06	0.18566	0.00659225
rs3736462	10	5762492	ENSG00000134452.15	TH17	4.8762169946392e-06	0.803602	1.15524031052254e-06	0.190323	0.00606895
rs3736462	10	5762492	ENSG00000226647.2	TH17	4.87415051387378e-06	0.803877	1.14959646741624e-06	0.189533	0.00658422
rs3736462	10	5762492	ENSG00000238840.1	TH17	5.2360903194448e-06	0.86357	7.8214537580936e-07	0.128921	0.00750239
rs3736462	10	5762492	ENSG00000272764.1	TH17	4.83707248230885e-06	0.797762	1.18697384029186e-06	0.195698	0.00653435
rs3736462	10	5762492	ENSG00000215244.2	TH17	4.91640429125281e-06	0.810845	1.11045819392892e-06	0.183083	0.00606521
rs3736462	10	5762492	ENSG00000238366.1	TH17	4.83120682485014e-06	0.796794	1.19716862577974e-06	0.197387	0.00581315
rs3736462	10	5762492	ENSG00000196372.8	TH17	4.84447416126126e-06	0.798371	1.1867936770199e-06	0.195523	0.00610031
rs3736462	10	5762492	ENSG00000134453.11	TH17	4.89835326792212e-06	0.807868	1.12389321534047e-06	0.185291	0.0068342
rs3736462	10	5762492	ENSG00000178473.5	TH17	4.91571119801002e-06	0.81071	1.10827351385215e-06	0.182713	0.00657043
rs3736462	10	5762492	ENSG00000251740.1	TH17	1.0578095705158e-05	0.836253	1.99317890062554e-06	0.157509	0.00622532
rs3736462	10	5762492	ENSG00000178363.3	TH17	4.92294272109788e-06	0.811923	1.10440580146792e-06	0.182086	0.00598535
rs3736462	10	5762492	ENSG00000134470.15	TH17	4.83812152198521e-06	0.797935	1.15980420789751e-06	0.191174	0.0108859
rs3736462	10	5762492	ENSG00000151631.7	TH17	8.47581308371639e-06	0.85926	1.33807522203528e-06	0.1356	0.00513012
rs3736462	10	5762492	ENSG00000134460.11	TH17	5.03030163733128e-06	0.798576	1.23077379935951e-06	0.195328	0.00608976
rs3736462	10	5762492	ENSG00000108021.15	TH17	4.91045856167518e-06	0.809829	1.11717684543643e-06	0.184184	0.0059803
rs3736462	10	5762492	ENSG00000223784.1	TH17	8.96083991024613e-06	0.903975	8.77699878036035e-07	0.0884674	0.00754824
rs3736462	10	5762492	ENSG00000263628.1	TH17	4.90143524277361e-06	0.808377	1.1173757577304e-06	0.184211	0.00740652
rs3736462	10	5762492	ENSG00000170525.14	TH17	4.8883455672653e-06	0.806218	1.12832414137016e-06	0.186013	0.00776325
rs3736462	10	5762492	ENSG00000134461.11	TH17	4.8917565661148e-06	0.80678	1.13450278437282e-06	0.187048	0.00616593
rs3736462	10	5762492	ENSG00000232807.2	TH17	4.90284240179254e-06	0.808608	1.12402375979017e-06	0.18532	0.00606571
rs3736462	10	5762492	ENSG00000178462.7	TH17	4.92228221223761e-06	0.811815	1.10320922982662e-06	0.181885	0.00629372
rs3736462	10	5762492	ENSG00000065675.10	TH17	5.21878003158388e-06	0.860715	8.05357822749324e-07	0.13276	0.00651924
rs3736462	10	5762492	ENSG00000251909.1	TH17	4.92211005089332e-06	0.811786	1.10467381337434e-06	0.182129	0.0060783
rs3736462	10	5762492	ENSG00000251922.1	TH17	4.9109183095415e-06	0.809941	1.09549487412449e-06	0.180581	0.00947192
rs3736462	10	5762492	ENSG00000213994.3	TH17	4.86308342061205e-06	0.802051	1.16429338942991e-06	0.191963	0.00597952
rs3736462	10	5762492	ENSG00000239142.1	TH17	8.1222064380684e-06	0.820792	1.71272484151599e-06	0.173018	0.00618002
rs3736462	10	5762492	ENSG00000238266.1	TH17	0.333198	0.577753	0.0308676	0.0534762	0.00470515
rs3736462	10	5762492	ENSG00000224034.1	TH1	1.86660047833625e-10	3.07851910196019e-05	6.06308125932346e-06	0.999963	2.97428703100461e-07
rs3736462	10	5762492	ENSG00000151632.12	TH1	5.07246424409472e-06	0.836584	9.47530578555755e-07	0.156201	0.00720965
rs3736462	10	5762492	ENSG00000215267.4	TH1	1.51523538767176e-08	0.00249902	6.04800111030096e-06	0.997476	1.93656557129527e-05
rs3736462	10	5762492	ENSG00000196326.6	TH1	4.47984458008062e-06	0.738845	1.54838893647147e-06	0.255312	0.0058368
rs3736462	10	5762492	ENSG00000205488.4	TH1	4.91638449458138e-06	0.810841	1.11014063238955e-06	0.18303	0.00612298
rs3736462	10	5762492	ENSG00000272764.1	TH1	5.10915123842254e-06	0.810038	1.16144776951969e-06	0.184085	0.00587143
rs3736462	10	5762492	ENSG00000225948.2	TH1	5.2822374423016e-06	0.871181	7.39765882372107e-07	0.121938	0.00687475
rs3736462	10	5762492	ENSG00000178473.5	TH1	4.85454968494272e-06	0.800644	1.16631365854766e-06	0.192285	0.00706463
rs3736462	10	5762492	ENSG00000196139.7	TH1	4.89645785306228e-06	0.807556	1.11896416321944e-06	0.184467	0.00797113
rs3736462	10	5762492	ENSG00000134452.15	TH1	7.9217121186963e-06	0.803087	1.87633284437409e-06	0.190151	0.00675248
rs3736462	10	5762492	ENSG00000178363.3	TH1	5.1914541066907e-06	0.809792	1.18090906445971e-06	0.184144	0.00605758
rs3736462	10	5762492	ENSG00000201581.1	TH1	4.7902715514245e-06	0.790041	1.23689458394597e-06	0.203936	0.00601669
rs3736462	10	5762492	ENSG00000198610.6	TH1	4.84817475972005e-06	0.799588	1.17863264484535e-06	0.194326	0.00608045
rs3736462	10	5762492	ENSG00000065675.10	TH1	5.45807377952369e-06	0.867149	7.96689513540966e-07	0.12651	0.00633405
rs3736462	10	5762492	ENSG00000251740.1	TH1	5.0714277712146e-06	0.836413	9.47098120046093e-07	0.156127	0.00745411
rs3736462	10	5762492	ENSG00000187134.8	TH1	5.22706589866247e-06	0.830472	1.027783971736e-06	0.163231	0.00629073
rs3736462	10	5762492	ENSG00000173848.14	TH1	4.90108931280671e-06	0.80832	1.11783122086351e-06	0.184286	0.00738828
rs3736462	10	5762492	ENSG00000151631.7	TH1	5.48722378687071e-06	0.855929	8.83078629181036e-07	0.137684	0.00638083
rs3736462	10	5762492	ENSG00000196372.8	TH1	4.75003658625982e-06	0.783407	1.28003678452055e-06	0.211057	0.00553084
rs3736462	10	5762492	ENSG00000231039.2	TH1	4.84748550449193e-06	0.799479	1.17810618658677e-06	0.194238	0.00627693
rs3736462	10	5762492	ENSG00000165568.13	TH1	1.35239980350427e-05	0.866464	1.98409182877214e-06	0.127053	0.00646737
rs3736462	10	5762492	ENSG00000057608.12	TH1	4.79338703894348e-06	0.790557	1.22223506691318e-06	0.2015	0.00793778
rs3736462	10	5762492	ENSG00000178462.7	TH1	4.86698563737895e-06	0.802695	1.15487385810497e-06	0.1904	0.00689867
rs3736462	10	5762492	ENSG00000215244.2	TH1	4.93994482870047e-06	0.814728	1.08461722158102e-06	0.178818	0.00644844
rs3736462	10	5762492	ENSG00000134470.15	TH1	4.79388098161073e-06	0.790638	1.23153789229365e-06	0.20305	0.0063057
rs3736462	10	5762492	ENSG00000237943.2	TH1	5.10220494983385e-06	0.841255	9.25290227344978e-07	0.1525	0.00623911
rs3736462	10	5762492	ENSG00000134460.11	TH1	4.80269041591492e-06	0.792091	1.22181514728023e-06	0.201445	0.00645808
rs3736462	10	5762492	ENSG00000238366.1	TH1	4.87275504908541e-06	0.803645	1.15345150075842e-06	0.190173	0.00617626
rs3736462	10	5762492	ENSG00000238266.1	TH1	0.323354	0.564186	0.0333301	0.0579422	0.0211878
rs3736462	10	5762492	ENSG00000134461.11	TH1	4.77384442569135e-06	0.787333	1.25074304100965e-06	0.206216	0.00644433
rs3736462	10	5762492	ENSG00000232807.2	TH1	4.72824923693999e-06	0.779814	1.29942869073877e-06	0.214251	0.00592936
rs3736462	10	5762492	ENSG00000263628.1	TH1	4.86806501830853e-06	0.802863	1.15737844654467e-06	0.190817	0.00631406
rs3736462	10	5762492	ENSG00000226647.2	TH1	4.85931234942157e-06	0.801429	1.16571507630192e-06	0.192194	0.00637093
rs3736462	10	5762492	ENSG00000238840.1	TH1	5.19440429142089e-06	0.856695	8.2527343392587e-07	0.136037	0.00726216
rs3736462	10	5762492	ENSG00000134453.11	TH1	1.11119798393733e-05	0.811285	2.50536716629787e-06	0.182858	0.00584262
rs3736462	10	5762492	ENSG00000239142.1	TH1	5.03387602341485e-06	0.83022	9.87920920704292e-07	0.162865	0.00690911
rs3736462	10	5762492	ENSG00000108021.15	TH1	4.78964896332723e-06	0.78994	1.2005629846929e-06	0.197883	0.0121709
rs3736462	10	5762492	ENSG00000251922.1	TH1	4.88176233088867e-06	0.805132	1.14573182347802e-06	0.188902	0.00596052
rs3736462	10	5762492	ENSG00000213994.3	TH1	4.87012489773039e-06	0.803213	1.15113292651504e-06	0.189782	0.00699891
rs3736462	10	5762492	ENSG00000229664.1	TH1	4.86227865081905e-06	0.801908	1.16403729246306e-06	0.191916	0.00616995
rs3736462	10	5762492	ENSG00000170525.14	TH1	4.85033645296514e-06	0.799949	1.15163053963579e-06	0.189832	0.0102126
rs3736462	10	5762492	ENSG00000212743.1	TH1	5.042676054402e-06	0.831671	9.83353715864349e-07	0.162119	0.00620395
rs3736462	10	5762492	ENSG00000223784.1	TH1	8.88273475459674e-06	0.896095	9.59217563824328e-07	0.0966944	0.00720032
rs3736462	10	5762492	ENSG00000224251.2	TH1	5.10145961169008e-06	0.841361	9.18972521248948e-07	0.151491	0.00714255
rs3736462	10	5762492	ENSG00000231298.2	TH1	0.666974	0.231065	0.0740902	0.0256454	0.00222575
rs3736462	10	5762492	ENSG00000224034.1	TH2	4.76690672540332e-17	7.86189314595002e-12	6.06326965793451e-06	0.999994	1.21815116719646e-09
rs3736462	10	5762492	ENSG00000151632.12	TH2	5.12918713216906e-06	0.845939	8.73034900133649e-07	0.143885	0.0101702
rs3736462	10	5762492	ENSG00000215267.4	TH2	3.19585071588827e-10	2.52654890064999e-05	1.26485933812958e-05	0.999962	1.8233598368863e-07
rs3736462	10	5762492	ENSG00000205488.4	TH2	1.62038123077476e-08	0.00267244	6.04691769264079e-06	0.997297	2.46834625624843e-05
rs3736462	10	5762492	ENSG00000196326.6	TH2	3.45896456082313e-06	0.570472	2.58138872118214e-06	0.425699	0.00382319
rs3736462	10	5762492	ENSG00000231039.2	TH2	2.26777209851924e-06	0.374016	3.77853477694117e-06	0.623152	0.0028259
rs3736462	10	5762492	ENSG00000196139.7	TH2	3.27072460174637e-06	0.539279	2.76651998552987e-06	0.456099	0.00461536
rs3736462	10	5762492	ENSG00000198610.6	TH2	6.89234641460345e-06	0.503204	6.75187943570584e-06	0.49291	0.00387269
rs3736462	10	5762492	ENSG00000225948.2	TH2	5.27876479363404e-06	0.870608	7.33846403542584e-07	0.120946	0.00843942
rs3736462	10	5762492	ENSG00000251922.1	TH2	4.82822614606664e-06	0.796302	1.19747448839675e-06	0.197433	0.00625877
rs3736462	10	5762492	ENSG00000057608.12	TH2	4.67723011075099e-06	0.771399	1.32539955284341e-06	0.218493	0.0101022
rs3736462	10	5762492	ENSG00000187134.8	TH2	4.85679367623536e-06	0.801014	1.17032924494343e-06	0.192958	0.00602184
rs3736462	10	5762492	ENSG00000238366.1	TH2	4.90686024200937e-06	0.809271	1.10171863365606e-06	0.181612	0.00911113
rs3736462	10	5762492	ENSG00000173848.14	TH2	4.67412551120304e-06	0.770887	1.34124233571472e-06	0.221126	0.00798079
rs3736462	10	5762492	ENSG00000232807.2	TH2	4.85751399578187e-06	0.801123	1.16952436657736e-06	0.192823	0.00604802
rs3736462	10	5762492	ENSG00000178473.5	TH2	4.68707445229823e-06	0.773023	1.334501233452e-06	0.220025	0.00694595
rs3736462	10	5762492	ENSG00000178363.3	TH2	4.75303001811934e-06	0.783901	1.27037903004199e-06	0.209453	0.00664052
rs3736462	10	5762492	ENSG00000134470.15	TH2	4.79059707617619e-06	0.790096	1.21643391752476e-06	0.200529	0.00936904
rs3736462	10	5762492	ENSG00000065675.10	TH2	5.25337488601162e-06	0.866421	7.71730877942166e-07	0.127215	0.00635789
rs3736462	10	5762492	ENSG00000178462.7	TH2	4.71470806789882e-06	0.77758	1.28649405127993e-06	0.212074	0.01034
rs3736462	10	5762492	ENSG00000134461.11	TH2	4.82630615066497e-06	0.795986	1.19087455124355e-06	0.19633	0.00767812
rs3736462	10	5762492	ENSG00000215244.2	TH2	4.79160326830715e-06	0.790262	1.2291681829657e-06	0.202652	0.00707993
rs3736462	10	5762492	ENSG00000108021.15	TH2	4.84914482116495e-06	0.799753	1.1734713246496e-06	0.193469	0.00677261
rs3736462	10	5762492	ENSG00000151631.7	TH2	5.20254039391877e-06	0.858035	8.18461272098721e-07	0.134915	0.0070442
rs3736462	10	5762492	ENSG00000212743.1	TH2	4.92366018498618e-06	0.812042	1.08577960938898e-06	0.178984	0.00896771
rs3736462	10	5762492	ENSG00000263628.1	TH2	4.85826653390991e-06	0.801257	1.1621681739855e-06	0.191601	0.00713603
rs3736462	10	5762492	ENSG00000134460.11	TH2	4.522495412638e-06	0.745879	1.49996992239437e-06	0.247317	0.00679793
rs3736462	10	5762492	ENSG00000237943.2	TH2	5.05959276904795e-06	0.834461	9.57649326006571e-07	0.157865	0.00766846
rs3736462	10	5762492	ENSG00000237831.1	TH2	5.02704322779714e-06	0.829093	9.63100291644244e-07	0.158719	0.0121824
rs3736462	10	5762492	ENSG00000238266.1	TH2	0.330588	0.577201	0.0312307	0.0544631	0.00651747
rs3736462	10	5762492	ENSG00000251909.1	TH2	4.90245633458305e-06	0.80854	1.12248675397471e-06	0.185063	0.00639127
rs3736462	10	5762492	ENSG00000228951.1	TH2	4.73839185814633e-06	0.781486	1.26827834124603e-06	0.209078	0.0094291
rs3736462	10	5762492	ENSG00000224251.2	TH2	8.1797312257133e-06	0.829242	1.62370074793785e-06	0.164545	0.00620269
rs3736462	10	5762492	ENSG00000201581.1	TH2	4.88644039350278e-06	0.805903	1.13893045921309e-06	0.187777	0.00631423
rs3736462	10	5762492	ENSG00000165568.13	TH2	5.24760667628718e-06	0.865466	7.71179460815014e-07	0.127113	0.00741511
rs3736462	10	5762492	ENSG00000223784.1	TH2	8.75915427589334e-06	0.883629	1.08431691272589e-06	0.109316	0.00704554
rs3736462	10	5762492	ENSG00000178372.6	TH2	4.7242928340703e-06	0.779161	1.28579031546234e-06	0.211972	0.00886052
rs3736462	10	5762492	ENSG00000272764.1	TH2	7.87279348973439e-06	0.798126	1.93062720354358e-06	0.195661	0.00620394
rs3736462	10	5762492	ENSG00000238840.1	TH2	5.15270555396164e-06	0.84958	8.66202372693251e-07	0.142743	0.00767063
rs3736462	10	5762492	ENSG00000226647.2	TH2	4.88861843819904e-06	0.806261	1.13911623469806e-06	0.187811	0.00592211
rs3736462	10	5762492	ENSG00000170525.14	TH2	4.82884341994357e-06	0.796404	1.1546981096853e-06	0.190308	0.0132822
rs3736462	10	5762492	ENSG00000213994.3	TH2	4.92720656528178e-06	0.812627	1.09716722717528e-06	0.180887	0.0064798
rs3736462	10	5762492	ENSG00000229664.1	TH2	4.73424009608718e-06	0.780802	1.28291118259469e-06	0.211509	0.00768302
rs3736462	10	5762492	ENSG00000239142.1	TH2	4.92561222816145e-06	0.812364	1.07721656255222e-06	0.177561	0.0100691
rs3736462	10	5762492	ENSG00000196372.8	TH2	4.87319171846131e-06	0.803718	1.15459777199625e-06	0.190364	0.00591203
rs3736462	10	5762492	ENSG00000225269.2	TH2	0.899308	0.00577731	0.0942535	0.000604942	5.59281556458452e-05
rs3736462	10	5762492	ENSG00000134453.11	TH2	4.90657468062062e-06	0.809224	1.11456309661283e-06	0.183751	0.0070189
rs3736462	10	5762492	ENSG00000134452.15	TH2	4.89044553337287e-06	0.806564	1.13680072118541e-06	0.187429	0.00600134
rs3736462	10	5762492	ENSG00000224034.1	THSTAR	2.59062095680243e-09	0.000427245	6.06089993865872e-06	0.999564	2.94872038067258e-06
rs3736462	10	5762492	ENSG00000151632.12	THSTAR	5.0621384659909e-06	0.834881	9.58361457972574e-07	0.157988	0.00712519
rs3736462	10	5762492	ENSG00000215267.4	THSTAR	1.11509234689862e-07	0.0183908	5.95059478981847e-06	0.981409	0.000194188
rs3736462	10	5762492	ENSG00000196326.6	THSTAR	2.91518356920541e-06	0.480791	3.06926714204378e-06	0.506072	0.0131307
rs3736462	10	5762492	ENSG00000196139.7	THSTAR	1.125730579868e-06	0.185663	4.92416688030844e-06	0.812103	0.00222774
rs3736462	10	5762492	ENSG00000225948.2	THSTAR	5.28705536533214e-06	0.871976	7.22643790379911e-07	0.119094	0.00892454
rs3736462	10	5762492	ENSG00000212743.1	THSTAR	4.93930046170265e-06	0.814622	1.08692545547173e-06	0.179201	0.00617126
rs3736462	10	5762492	ENSG00000198610.6	THSTAR	4.26210842755358e-06	0.702935	1.75897077546681e-06	0.290031	0.00702866
rs3736462	10	5762492	ENSG00000201581.1	THSTAR	4.7687727050252e-06	0.786497	1.23694477132056e-06	0.203909	0.00958782
rs3736462	10	5762492	ENSG00000134461.11	THSTAR	7.74902346850093e-06	0.78558	2.05968574091012e-06	0.20875	0.00566042
rs3736462	10	5762492	ENSG00000237943.2	THSTAR	5.12724362938753e-06	0.845618	8.96475661634468e-07	0.147787	0.00658887
rs3736462	10	5762492	ENSG00000134460.11	THSTAR	4.82603682901476e-06	0.795941	1.19413413669195e-06	0.196873	0.00717998
rs3736462	10	5762492	ENSG00000263628.1	THSTAR	4.74412375515266e-06	0.782422	1.27824978130754e-06	0.210746	0.00682543
rs3736462	10	5762492	ENSG00000196372.8	THSTAR	4.85437480506455e-06	0.800593	1.17328950391699e-06	0.193442	0.00595882
rs3736462	10	5762492	ENSG00000226647.2	THSTAR	4.89715772924678e-06	0.807671	1.12869488164652e-06	0.186089	0.00623376
rs3736462	10	5762492	ENSG00000251922.1	THSTAR	4.90938701257816e-06	0.809688	1.11777628283656e-06	0.184291	0.0060154
rs3736462	10	5762492	ENSG00000240577.2	THSTAR	4.80070199411263e-06	0.791763	1.20410693223834e-06	0.198492	0.00973919
rs3736462	10	5762492	ENSG00000170525.14	THSTAR	4.84137675690806e-06	0.798471	1.16971575525399e-06	0.19283	0.00869238
rs3736462	10	5762492	ENSG00000173848.14	THSTAR	4.7968859389738e-06	0.791134	1.22479732373689e-06	0.201932	0.00692802
rs3736462	10	5762492	ENSG00000134452.15	THSTAR	4.86877682802104e-06	0.802959	1.15994621787288e-06	0.19124	0.00579439
rs3736462	10	5762492	ENSG00000239142.1	THSTAR	4.97890894805079e-06	0.821154	1.04600152419059e-06	0.172449	0.0063904
rs3736462	10	5762492	ENSG00000213994.3	THSTAR	4.79572246403335e-06	0.790942	1.22398303802554e-06	0.201795	0.00725751
rs3736462	10	5762492	ENSG00000057608.12	THSTAR	4.75442597243149e-06	0.784131	1.25230433872095e-06	0.206444	0.00941909
rs3736462	10	5762492	ENSG00000224251.2	THSTAR	4.93599127750159e-06	0.814076	1.08324261822272e-06	0.178582	0.00733611
rs3736462	10	5762492	ENSG00000231039.2	THSTAR	4.71129796812255e-06	0.777018	1.31245949461847e-06	0.216394	0.00658248
rs3736462	10	5762492	ENSG00000229664.1	THSTAR	4.73891747884941e-06	0.781573	1.26823371578757e-06	0.209072	0.00934897
rs3736462	10	5762492	ENSG00000134470.15	THSTAR	4.82163041325806e-06	0.795215	1.1995166976011e-06	0.197762	0.00701735
rs3736462	10	5762492	ENSG00000187134.8	THSTAR	5.08850725545284e-06	0.839229	9.36590812617553e-07	0.154405	0.00635971
rs3736462	10	5762492	ENSG00000232807.2	THSTAR	7.95421407913333e-06	0.806382	1.85009223190967e-06	0.187497	0.00611129
rs3736462	10	5762492	ENSG00000272764.1	THSTAR	4.91955206359115e-06	0.809782	1.11857061180427e-06	0.184061	0.00615146
rs3736462	10	5762492	ENSG00000238840.1	THSTAR	1.08099714573529e-05	0.854606	1.75832447421542e-06	0.138944	0.00643795
rs3736462	10	5762492	ENSG00000215244.2	THSTAR	4.88584765815696e-06	0.805806	1.11892070410235e-06	0.184442	0.00974594
rs3736462	10	5762492	ENSG00000251909.1	THSTAR	4.88586304584146e-06	0.805808	1.14416872731073e-06	0.188648	0.00553793
rs3736462	10	5762492	ENSG00000205488.4	THSTAR	4.87560960481395e-06	0.804117	1.14838541924283e-06	0.189334	0.0065429
rs3736462	10	5762492	ENSG00000165568.13	THSTAR	5.2072466549651e-06	0.858809	8.15850529361708e-07	0.134488	0.00669691
rs3736462	10	5762492	ENSG00000238366.1	THSTAR	4.90978174892519e-06	0.808123	1.12812092143024e-06	0.18562	0.00625151
rs3736462	10	5762492	ENSG00000238266.1	THSTAR	0.33226	0.580067	0.030255	0.0527735	0.00464478
rs3736462	10	5762492	ENSG00000178473.5	THSTAR	4.77620435707881e-06	0.787723	1.23075455119637e-06	0.20289	0.00938101
rs3736462	10	5762492	ENSG00000134453.11	THSTAR	4.899037908461e-06	0.807981	1.1276868433209e-06	0.185925	0.00608815
rs3736462	10	5762492	ENSG00000251740.1	THSTAR	5.01450504819226e-06	0.827025	9.91933461975161e-07	0.163501	0.00946771
rs3736462	10	5762492	ENSG00000108021.15	THSTAR	4.93655911091663e-06	0.814168	1.08521460422808e-06	0.178911	0.00691513
rs3736462	10	5762492	ENSG00000223784.1	THSTAR	8.95492695140464e-06	0.903378	8.85311435340248e-07	0.089237	0.00737496
rs3736462	10	5762492	ENSG00000178462.7	THSTAR	4.81631231698119e-06	0.794338	1.19411499509113e-06	0.196853	0.0088032
rs3736462	10	5762492	ENSG00000065675.10	THSTAR	5.23167375628571e-06	0.862797	7.94094816527383e-07	0.130898	0.00629901
rs3736462	10	5762492	ENSG00000151631.7	THSTAR	5.28268708564791e-06	0.871255	7.40779146263235e-07	0.122108	0.00663103
rs3736462	10	5762492	ENSG00000215267.4	TREG_MEM	2.78775618634409e-09	0.000220392	1.26461190204102e-05	0.999765	1.65120722686907e-06
rs3736462	10	5762492	ENSG00000224034.1	TREG_MEM	7.7276154203331e-08	0.0127197	5.99737350079569e-06	0.987174	0.000100345
rs3736462	10	5762492	ENSG00000151631.7	TREG_MEM	5.2067797670995e-06	0.858736	8.05180302136164e-07	0.13271	0.00854789
rs3736462	10	5762492	ENSG00000151632.12	TREG_MEM	4.93229763068446e-06	0.813467	9.0040847717567e-07	0.148117	0.0384104
rs3736462	10	5762492	ENSG00000196139.7	TREG_MEM	2.19840566146784e-06	0.361827	3.86101639273722e-06	0.635443	0.0027237
rs3736462	10	5762492	ENSG00000196326.6	TREG_MEM	1.31927525334552e-06	0.217583	4.73436749521697e-06	0.780807	0.00160378
rs3736462	10	5762492	ENSG00000225948.2	TREG_MEM	5.26863177119941e-06	0.868937	7.5419038567383e-07	0.124319	0.00673833
rs3736462	10	5762492	ENSG00000226647.2	TREG_MEM	4.25631649452519e-06	0.701416	1.7814371246286e-06	0.29352	0.00505823
rs3736462	10	5762492	ENSG00000173848.14	TREG_MEM	3.96719444325125e-06	0.654296	2.04768352318535e-06	0.337637	0.00806174
rs3736462	10	5762492	ENSG00000198610.6	TREG_MEM	4.29891916943693e-06	0.709006	1.72673765907929e-06	0.284722	0.00626606
rs3736462	10	5762492	ENSG00000165568.13	TREG_MEM	5.04891436056107e-06	0.832696	9.570646023822e-07	0.157749	0.00954868
rs3736462	10	5762492	ENSG00000187134.8	TREG_MEM	4.91853813294063e-06	0.811197	1.10211256927494e-06	0.181697	0.00710008
rs3736462	10	5762492	ENSG00000196372.8	TREG_MEM	4.79275866642588e-06	0.790453	1.23465661437688e-06	0.203568	0.00597311
rs3736462	10	5762492	ENSG00000231039.2	TREG_MEM	6.32295900144206e-06	0.641008	3.49440985804039e-06	0.354208	0.00477367
rs3736462	10	5762492	ENSG00000237943.2	TREG_MEM	5.22258611578657e-06	0.861342	7.98738495955469e-07	0.131663	0.00698841
rs3736462	10	5762492	ENSG00000238366.1	TREG_MEM	4.86518156784485e-06	0.802397	1.14147959161871e-06	0.188166	0.00943061
rs3736462	10	5762492	ENSG00000201581.1	TREG_MEM	4.735558547965e-06	0.78035	1.29820029204482e-06	0.213866	0.00577777
rs3736462	10	5762492	ENSG00000232807.2	TREG_MEM	4.8337633993202e-06	0.797216	1.17717432453578e-06	0.19406	0.00871816
rs3736462	10	5762492	ENSG00000134470.15	TREG_MEM	4.77054226253037e-06	0.786789	1.25319471275231e-06	0.206619	0.00658589
rs3736462	10	5762492	ENSG00000212743.1	TREG_MEM	4.97848711707249e-06	0.821085	1.04156561213319e-06	0.17171	0.00719967
rs3736462	10	5762492	ENSG00000134460.11	TREG_MEM	4.82080550715018e-06	0.795079	1.19218063263527e-06	0.196538	0.00837691
rs3736462	10	5762492	ENSG00000057608.12	TREG_MEM	4.6600988142658e-06	0.768574	1.35808206067582e-06	0.223909	0.0075115
rs3736462	10	5762492	ENSG00000251909.1	TREG_MEM	4.97606666621998e-06	0.820679	1.05049803217938e-06	0.173192	0.00612246
rs3736462	10	5762492	ENSG00000213994.3	TREG_MEM	4.89616421330971e-06	0.807283	1.12515259882072e-06	0.185443	0.00726806
rs3736462	10	5762492	ENSG00000134453.11	TREG_MEM	4.75718619067763e-06	0.784368	1.27229644229765e-06	0.209718	0.00590807
rs3736462	10	5762492	ENSG00000224251.2	TREG_MEM	4.97485299205413e-06	0.820485	1.03238495379145e-06	0.170174	0.00933454
rs3736462	10	5762492	ENSG00000065675.10	TREG_MEM	5.21347871735456e-06	0.859841	7.88572058429341e-07	0.129954	0.0101987
rs3736462	10	5762492	ENSG00000215244.2	TREG_MEM	4.80732861038988e-06	0.792855	1.18318848340749e-06	0.195018	0.0121211
rs3736462	10	5762492	ENSG00000134452.15	TREG_MEM	4.81703566658332e-06	0.794457	1.20546982887024e-06	0.198746	0.00679104
rs3736462	10	5762492	ENSG00000238840.1	TREG_MEM	5.10629018633746e-06	0.842163	8.74062359987334e-07	0.144018	0.0138135
rs3736462	10	5762492	ENSG00000239142.1	TREG_MEM	5.0955527554084e-06	0.840391	9.28719854606244e-07	0.153105	0.00649792
rs3736462	10	5762492	ENSG00000134461.11	TREG_MEM	4.82129688558266e-06	0.79516	1.15720494677721e-06	0.190713	0.0141218
rs3736462	10	5762492	ENSG00000229664.1	TREG_MEM	4.7925612318249e-06	0.79042	1.23033799698047e-06	0.202848	0.00672546
rs3736462	10	5762492	ENSG00000272764.1	TREG_MEM	5.05458812617385e-06	0.802432	1.20592825721694e-06	0.191383	0.00617917
rs3736462	10	5762492	ENSG00000108021.15	TREG_MEM	4.88344190918846e-06	0.805329	1.14166577752644e-06	0.188208	0.00645692
rs3736462	10	5762492	ENSG00000263628.1	TREG_MEM	4.92207600449575e-06	0.811781	1.10050981825957e-06	0.181435	0.00677766
rs3736462	10	5762492	ENSG00000223784.1	TREG_MEM	8.80584092279181e-06	0.888338	9.77740850287035e-07	0.0985036	0.0131483
rs3736462	10	5762492	ENSG00000238266.1	TREG_MEM	0.517741	0.388057	0.0519675	0.0389175	0.00331682
rs3736462	10	5762492	ENSG00000251922.1	TREG_MEM	4.87246621975051e-06	0.803599	1.15134773638513e-06	0.189822	0.00657306
rs3736462	10	5762492	ENSG00000205488.4	TREG_MEM	4.845343638991e-06	0.799126	1.12010301190231e-06	0.184572	0.0162968
rs3736462	10	5762492	ENSG00000170525.14	TREG_MEM	4.87679077874767e-06	0.804312	1.11425485295824e-06	0.18365	0.0120321
rs3736462	10	5762492	ENSG00000231298.2	TREG_MEM	0.679426	0.227221	0.068585	0.0229185	0.00184884
rs3736462	10	5762492	ENSG00000178462.7	TREG_MEM	4.94903492716888e-06	0.816227	1.07525294479729e-06	0.177273	0.00649411
rs3736462	10	5762492	ENSG00000151632.12	TREG_NAIVE	8.34763436162524e-06	0.846258	1.46155637692904e-06	0.148112	0.00562001
rs3736462	10	5762492	ENSG00000151631.7	TREG_NAIVE	5.25432160700726e-06	0.866577	7.72463621967753e-07	0.127339	0.00607842
rs3736462	10	5762492	ENSG00000165568.13	TREG_NAIVE	5.17143355879202e-06	0.852903	8.52355631309166e-07	0.14051	0.00658163
rs3736462	10	5762492	ENSG00000196139.7	TREG_NAIVE	4.62512953879965e-06	0.762806	1.40175033391001e-06	0.231125	0.00606286
rs3736462	10	5762492	ENSG00000187134.8	TREG_NAIVE	4.67424270711925e-06	0.770907	1.35409115340295e-06	0.223267	0.00582012
rs3736462	10	5762492	ENSG00000215267.4	TREG_NAIVE	2.07979026532003e-06	0.343012	3.96589657044483e-06	0.654052	0.00292973
rs3736462	10	5762492	ENSG00000170525.14	TREG_NAIVE	4.72119279178748e-06	0.77865	1.26550946671133e-06	0.208589	0.0127556
rs3736462	10	5762492	ENSG00000198610.6	TREG_NAIVE	4.60269103643658e-06	0.759106	1.42710256172387e-06	0.235311	0.00557692
rs3736462	10	5762492	ENSG00000224034.1	TREG_NAIVE	4.67842495182943e-06	0.769449	1.36838734742989e-06	0.225	0.00554535
rs3736462	10	5762492	ENSG00000225948.2	TREG_NAIVE	5.24942874635298e-06	0.86577	7.64655984732814e-07	0.12603	0.00819393
rs3736462	10	5762492	ENSG00000223784.1	TREG_NAIVE	8.82255863964124e-06	0.890025	1.02286447947587e-06	0.103119	0.00684663
rs3736462	10	5762492	ENSG00000263628.1	TREG_NAIVE	4.66157390629198e-06	0.768817	1.35706173812983e-06	0.223741	0.00743574
rs3736462	10	5762492	ENSG00000134452.15	TREG_NAIVE	7.46757700274571e-06	0.757047	2.33869214489964e-06	0.237033	0.00591028
rs3736462	10	5762492	ENSG00000201581.1	TREG_NAIVE	4.73931194375767e-06	0.780093	1.30071851780236e-06	0.21404	0.0058601
rs3736462	10	5762492	ENSG00000196372.8	TREG_NAIVE	4.80036071847908e-06	0.791486	1.22617211730775e-06	0.202108	0.00640048
rs3736462	10	5762492	ENSG00000212743.1	TREG_NAIVE	4.87692397361435e-06	0.804334	1.1261570566062e-06	0.185633	0.010027
rs3736462	10	5762492	ENSG00000226647.2	TREG_NAIVE	4.9037121144888e-06	0.808752	1.11892268094474e-06	0.184472	0.00676974
rs3736462	10	5762492	ENSG00000237943.2	TREG_NAIVE	5.1696149943276e-06	0.852601	8.55576481189385e-07	0.141043	0.00635022
rs3736462	10	5762492	ENSG00000108021.15	TREG_NAIVE	4.6084434889858e-06	0.760055	1.39957123683927e-06	0.230734	0.00920511
rs3736462	10	5762492	ENSG00000057608.12	TREG_NAIVE	4.65589139939352e-06	0.76788	1.36182455982542e-06	0.224525	0.00758895
rs3736462	10	5762492	ENSG00000239142.1	TREG_NAIVE	4.83131893251929e-06	0.796813	1.19683607329698e-06	0.197332	0.00584989
rs3736462	10	5762492	ENSG00000231039.2	TREG_NAIVE	4.46061843103007e-06	0.735674	1.56857008712506e-06	0.258642	0.0056777
rs3736462	10	5762492	ENSG00000229664.1	TREG_NAIVE	4.85285229633723e-06	0.800364	1.17411225663521e-06	0.193582	0.00604819
rs3736462	10	5762492	ENSG00000272764.1	TREG_NAIVE	4.79998977933611e-06	0.791646	1.22544877930223e-06	0.202046	0.0063025
rs3736462	10	5762492	ENSG00000134460.11	TREG_NAIVE	4.77910243063365e-06	0.788201	1.22251563040974e-06	0.201523	0.0102708
rs3736462	10	5762492	ENSG00000251740.1	TREG_NAIVE	4.88504485565898e-06	0.805673	1.13806129739797e-06	0.18763	0.006691
rs3736462	10	5762492	ENSG00000224251.2	TREG_NAIVE	1.07300762006891e-05	0.846935	1.85759191039695e-06	0.146557	0.00649579
rs3736462	10	5762492	ENSG00000215244.2	TREG_NAIVE	1.02402649586749e-05	0.809566	2.33957376465247e-06	0.184905	0.00551608
rs3736462	10	5762492	ENSG00000178473.5	TREG_NAIVE	4.68623140379962e-06	0.772884	1.34136553640742e-06	0.221167	0.00594286
rs3736462	10	5762492	ENSG00000251922.1	TREG_NAIVE	4.82604423208908e-06	0.795943	1.20143589044418e-06	0.198089	0.0059623
rs3736462	10	5762492	ENSG00000178462.7	TREG_NAIVE	4.78658003966079e-06	0.789434	1.23989665108694e-06	0.204431	0.00612947
rs3736462	10	5762492	ENSG00000238840.1	TREG_NAIVE	5.18744209412325e-06	0.855547	8.34724103235814e-07	0.1376	0.0068476
rs3736462	10	5762492	ENSG00000134470.15	TREG_NAIVE	4.79939986241981e-06	0.791548	1.22292907349181e-06	0.201625	0.00682075
rs3736462	10	5762492	ENSG00000213994.3	TREG_NAIVE	4.77252931535914e-06	0.787117	1.25616755559504e-06	0.207118	0.0057596
rs3736462	10	5762492	ENSG00000134461.11	TREG_NAIVE	4.9465550782976e-06	0.815818	1.08158432715545e-06	0.178323	0.00585251
rs3736462	10	5762492	ENSG00000065675.10	TREG_NAIVE	5.1512089887571e-06	0.849571	8.5253096491083e-07	0.140506	0.00991729
rs3736462	10	5762492	ENSG00000232807.2	TREG_NAIVE	4.84309312739575e-06	0.798754	1.15820787897934e-06	0.190916	0.0103244
rs3736462	10	5762492	ENSG00000196326.6	TREG_NAIVE	4.79165682482005e-06	0.790271	1.19855421595147e-06	0.197552	0.0121711
rs3736462	10	5762492	ENSG00000238366.1	TREG_NAIVE	4.8544194616717e-06	0.800622	1.17018354947931e-06	0.19293	0.00644162
rs3736462	10	5762492	ENSG00000251909.1	TREG_NAIVE	4.83600371217147e-06	0.797585	1.1929218411479e-06	0.196687	0.00572205
rs3736462	10	5762492	ENSG00000173848.14	TREG_NAIVE	4.83261265826685e-06	0.797026	1.19008358536186e-06	0.196209	0.00675938
rs3736462	10	5762492	ENSG00000134453.11	TREG_NAIVE	4.80399716505492e-06	0.792307	1.22443444585936e-06	0.201884	0.00580379
rs3736462	10	5762492	ENSG00000238266.1	TREG_NAIVE	0.333102	0.569136	0.0341685	0.0583275	0.00526581
rs3736462	10	5762492	ENSG00000205488.4	TREG_NAIVE	4.90752022478204e-06	0.80938	1.11930394066428e-06	0.184542	0.00607158
rs3758526	10	94344908	ENSG00000119969.10	B_CELL_NAIVE	9.22766178574946e-17	2.46947581799761e-07	3.7366875217724e-10	1	3.18784248196382e-09
rs3758526	10	94344908	ENSG00000138193.10	B_CELL_NAIVE	2.50749304223962e-10	0.671047	1.1686913117117e-10	0.312598	0.0163555
rs3758526	10	94344908	ENSG00000148690.10	B_CELL_NAIVE	4.87040087469958e-10	0.881661	6.14053523780748e-11	0.111086	0.00725263
rs3758526	10	94344908	ENSG00000173124.10	B_CELL_NAIVE	3.18712613506951e-10	0.852928	5.12168436975714e-11	0.136964	0.0101083
rs3758526	10	94344908	ENSG00000273450.1	B_CELL_NAIVE	2.84647642792595e-10	0.761764	7.44647022719859e-11	0.198886	0.0393491
rs3758526	10	94344908	ENSG00000138109.9	B_CELL_NAIVE	3.30567038349506e-10	0.884652	3.85079845265402e-11	0.10293	0.012418
rs3758526	10	94344908	ENSG00000268894.2	B_CELL_NAIVE	3.27072773277009e-10	0.875301	3.9609039011508e-11	0.105812	0.0188873
rs3758526	10	94344908	ENSG00000165841.5	B_CELL_NAIVE	3.20927597534394e-10	0.858856	4.45989065780971e-11	0.119134	0.0220104
rs3758526	10	94344908	ENSG00000108239.8	B_CELL_NAIVE	3.07351122115409e-10	0.822523	6.09209024330388e-11	0.162889	0.0145887
rs3758526	10	94344908	ENSG00000244332.1	B_CELL_NAIVE	3.2752814355748e-10	0.87652	4.22086004506219e-11	0.112851	0.0106293
rs3758526	10	94344908	ENSG00000180764.11	B_CELL_NAIVE	3.07612655745455e-10	0.823223	6.1517209264099e-11	0.164508	0.0122698
rs3758526	10	94344908	ENSG00000173145.7	B_CELL_NAIVE	3.16439488505495e-10	0.846845	4.77296982317499e-11	0.127476	0.0256795
rs3758526	10	94344908	ENSG00000108242.8	B_CELL_NAIVE	3.29652482124869e-10	0.882205	4.10570440626073e-11	0.109795	0.00799963
rs3758526	10	94344908	ENSG00000176273.10	B_CELL_NAIVE	3.30174120315535e-10	0.883601	4.0747880621555e-11	0.108974	0.00742527
rs3758526	10	94344908	ENSG00000231829.2	B_CELL_NAIVE	3.38985905682011e-10	0.907183	3.16883236487816e-11	0.0847223	0.00809504
rs3758526	10	94344908	ENSG00000119969.10	CD4_NAIVE	2.19551137032803e-50	5.87555370260443e-41	3.73668845632959e-10	1	4.4418620548371e-13
rs3758526	10	94344908	ENSG00000273450.1	CD4_NAIVE	2.79440037020619e-10	0.747828	9.18542443863958e-11	0.245753	0.00641892
rs3758526	10	94344908	ENSG00000180764.11	CD4_NAIVE	2.915229518634e-10	0.780164	7.95622262849329e-11	0.212852	0.00698418
rs3758526	10	94344908	ENSG00000148690.10	CD4_NAIVE	3.3507256054629e-10	0.89671	3.43697106175166e-11	0.0918648	0.0114255
rs3758526	10	94344908	ENSG00000165841.5	CD4_NAIVE	2.75757865529979e-10	0.737974	9.46201481708831e-11	0.25313	0.00889577
rs3758526	10	94344908	ENSG00000173145.7	CD4_NAIVE	3.25102998556384e-10	0.87003	4.57935383273597e-11	0.122476	0.0074941
rs3758526	10	94344908	ENSG00000138193.10	CD4_NAIVE	3.21261423970987e-10	0.859749	4.96513622291643e-11	0.132801	0.00745018
rs3758526	10	94344908	ENSG00000108239.8	CD4_NAIVE	3.26700089652504e-10	0.874304	4.41797932172626e-11	0.118157	0.00753913
rs3758526	10	94344908	ENSG00000268894.2	CD4_NAIVE	3.03261405657831e-10	0.811578	6.78332792001763e-11	0.181464	0.00695847
rs3758526	10	94344908	ENSG00000138109.9	CD4_NAIVE	3.21177492332472e-10	0.859524	4.97689871570433e-11	0.133116	0.0073591
rs3758526	10	94344908	ENSG00000108242.8	CD4_NAIVE	3.20137638567575e-10	0.856742	5.03828256508009e-11	0.134748	0.0085107
rs3758526	10	94344908	ENSG00000176273.10	CD4_NAIVE	3.28966020409368e-10	0.880368	4.14082960380857e-11	0.110726	0.00890577
rs3758526	10	94344908	ENSG00000244332.1	CD4_NAIVE	3.18969776431633e-10	0.853616	5.19487786358889e-11	0.138949	0.00743458
rs3758526	10	94344908	ENSG00000232913.3	CD4_NAIVE	3.2513042447144e-10	0.870103	4.5789804944732e-11	0.122467	0.00743006
rs3758526	10	94344908	ENSG00000231829.2	CD4_NAIVE	1.03655196579486e-09	0.900728	1.05829724995373e-10	0.0918885	0.00738356
rs3758526	10	94344908	ENSG00000119969.10	CD4_STIM	8.76617610085979e-40	2.34597457080779e-30	3.73668845632954e-10	1	4.52758034104316e-13
rs3758526	10	94344908	ENSG00000108242.8	CD4_STIM	3.22233576328964e-10	0.862351	4.87473448357711e-11	0.130383	0.00726599
rs3758526	10	94344908	ENSG00000180764.11	CD4_STIM	3.20541916515778e-10	0.857823	5.0084303852118e-11	0.133952	0.00822482
rs3758526	10	94344908	ENSG00000232913.3	CD4_STIM	3.28817315748099e-10	0.87997	4.20375844876384e-11	0.112424	0.00760665
rs3758526	10	94344908	ENSG00000148690.10	CD4_STIM	3.26471233665027e-10	0.873691	4.32888158811225e-11	0.115742	0.0105665
rs3758526	10	94344908	ENSG00000138115.9	CD4_STIM	3.37471435026127e-10	0.90313	3.30755823605016e-11	0.0884314	0.00843892
rs3758526	10	94344908	ENSG00000273450.1	CD4_STIM	3.16193847928019e-10	0.846187	5.44101627154452e-11	0.145528	0.00828486
rs3758526	10	94344908	ENSG00000231829.2	CD4_STIM	3.33618436588257e-10	0.892818	3.67684181983245e-11	0.0983097	0.00887188
rs3758526	10	94344908	ENSG00000268894.2	CD4_STIM	3.29758900830896e-10	0.88249	4.12355734490784e-11	0.110281	0.00722936
rs3758526	10	94344908	ENSG00000173145.7	CD4_STIM	3.21809195849148e-10	0.861215	4.78437826293493e-11	0.127929	0.0108557
rs3758526	10	94344908	ENSG00000138193.10	CD4_STIM	3.2720533593529e-10	0.875656	4.30486687304418e-11	0.115113	0.00923099
rs3758526	10	94344908	ENSG00000244332.1	CD4_STIM	3.28156592972401e-10	0.878193	4.27769945256555e-11	0.114403	0.00740433
rs3758526	10	94344908	ENSG00000176273.10	CD4_STIM	3.29332483109166e-10	0.881349	3.95107454581246e-11	0.105607	0.0130446
rs3758526	10	94344908	ENSG00000119969.10	CD8_NAIVE	2.81615647031103e-53	7.53650324925258e-44	3.73668845632986e-10	1	4.26997638747301e-13
rs3758526	10	94344908	ENSG00000138193.10	CD8_NAIVE	2.94064208888014e-10	0.786965	7.67899041930309e-11	0.205426	0.00760878
rs3758526	10	94344908	ENSG00000148690.10	CD8_NAIVE	3.3848579298428e-10	0.905844	3.24345731487146e-11	0.086726	0.00742993
rs3758526	10	94344908	ENSG00000180764.11	CD8_NAIVE	9.69430651666264e-10	0.842402	1.73439032941529e-10	0.150643	0.00695523
rs3758526	10	94344908	ENSG00000273450.1	CD8_NAIVE	3.08932725333632e-10	0.826755	6.21524032756225e-11	0.16626	0.0069843
rs3758526	10	94344908	ENSG00000252895.1	CD8_NAIVE	3.27607084377398e-10	0.876731	4.26244340983296e-11	0.113977	0.00929178
rs3758526	10	94344908	ENSG00000165841.5	CD8_NAIVE	3.29388900188731e-10	0.881499	4.12994909443368e-11	0.110444	0.00805676
rs3758526	10	94344908	ENSG00000173145.7	CD8_NAIVE	3.11448294953174e-10	0.833487	5.8779132828628e-11	0.15721	0.00930284
rs3758526	10	94344908	ENSG00000232913.3	CD8_NAIVE	3.2712584557084e-10	0.875443	4.3095616135786e-11	0.115238	0.00931896
rs3758526	10	94344908	ENSG00000108242.8	CD8_NAIVE	3.22094737885425e-10	0.861979	4.83356893613564e-11	0.129267	0.00875409
rs3758526	10	94344908	ENSG00000108239.8	CD8_NAIVE	3.0904121732905e-10	0.827046	6.14967354951499e-11	0.164491	0.00846342
rs3758526	10	94344908	ENSG00000138109.9	CD8_NAIVE	3.31636317240579e-10	0.887514	3.79966279950875e-11	0.101576	0.0109098
rs3758526	10	94344908	ENSG00000176273.10	CD8_NAIVE	3.20438492765776e-10	0.857547	4.98220676441131e-11	0.13324	0.00921327
rs3758526	10	94344908	ENSG00000244332.1	CD8_NAIVE	3.29299252620839e-10	0.88126	4.03910962605161e-11	0.107986	0.0107547
rs3758526	10	94344908	ENSG00000138115.9	CD8_NAIVE	3.30884266808377e-10	0.885501	3.62739660477932e-11	0.0968992	0.0175995
rs3758526	10	94344908	ENSG00000231829.2	CD8_NAIVE	3.37215897858028e-10	0.902446	3.3649162974496e-11	0.089975	0.00757919
rs3758526	10	94344908	ENSG00000119969.10	M2	7.55540419237927e-11	0.202195	2.97403384133708e-10	0.795882	0.00192311
rs3758526	10	94344908	ENSG00000148690.10	M2	3.29439232000701e-10	0.881634	4.13334970268282e-11	0.110537	0.00782902
rs3758526	10	94344908	ENSG00000176273.10	M2	3.13782835932022e-10	0.839735	5.59566367701399e-11	0.149643	0.0106219
rs3758526	10	94344908	ENSG00000138193.10	M2	3.03971268265351e-10	0.813478	6.65465469993003e-11	0.178004	0.00851786
rs3758526	10	94344908	ENSG00000180764.11	M2	3.27057230397026e-10	0.87526	4.38968625047934e-11	0.117402	0.00733852
rs3758526	10	94344908	ENSG00000231829.2	M2	3.37087554545803e-10	0.902102	3.3363010463187e-11	0.089198	0.00869965
rs3758526	10	94344908	ENSG00000138115.9	M2	3.31895841726766e-10	0.888208	3.89087768304743e-11	0.104049	0.00774257
rs3758526	10	94344908	ENSG00000273450.1	M2	3.28390821037223e-10	0.878828	4.23520162083267e-11	0.113262	0.00790958
rs3758526	10	94344908	ENSG00000108239.8	M2	3.28406745170024e-10	0.878871	4.22179074270637e-11	0.1129	0.00822906
rs3758526	10	94344908	ENSG00000268894.2	M2	4.81257221611842e-10	0.871193	6.7372944583625e-11	0.121892	0.00691449
rs3758526	10	94344908	ENSG00000244332.1	M2	3.24196981868421e-10	0.867605	4.68285362789023e-11	0.125249	0.00714544
rs3758526	10	94344908	ENSG00000148690.10	MONOCYTES	3.2590048186388e-10	0.872164	4.50627923335452e-11	0.120522	0.00731394
rs3758526	10	94344908	ENSG00000176273.10	MONOCYTES	1.8323971924879e-12	0.0049038	3.71821629231213e-10	0.995056	4.00592635795283e-05
rs3758526	10	94344908	ENSG00000108239.8	MONOCYTES	2.50408377837125e-10	0.670134	1.21219893219425e-10	0.324349	0.00551608
rs3758526	10	94344908	ENSG00000119969.10	MONOCYTES	2.52037492738883e-10	0.674494	1.19550604563997e-10	0.319881	0.00562468
rs3758526	10	94344908	ENSG00000173145.7	MONOCYTES	2.97669974724741e-10	0.796614	7.15323699174955e-11	0.191312	0.0120738
rs3758526	10	94344908	ENSG00000273450.1	MONOCYTES	3.30485673320306e-10	0.884435	3.97808614932426e-11	0.106368	0.00919712
rs3758526	10	94344908	ENSG00000138193.10	MONOCYTES	3.25725204133219e-10	0.871695	4.50633329122222e-11	0.120519	0.00778605
rs3758526	10	94344908	ENSG00000180764.11	MONOCYTES	2.93604799250824e-07	0.89353	3.25651910525052e-08	0.0990315	0.0074386
rs3758526	10	94344908	ENSG00000244332.1	MONOCYTES	3.25588628507075e-10	0.871329	4.34316719578849e-11	0.116105	0.0125659
rs3758526	10	94344908	ENSG00000138115.9	MONOCYTES	3.27402803789e-10	0.876184	4.30531601311894e-11	0.115131	0.00868506
rs3758526	10	94344908	ENSG00000119969.10	NK	3.62062283467305e-19	9.6893890824265e-10	3.73668845260909e-10	1	2.7331229770639e-11
rs3758526	10	94344908	ENSG00000138193.10	NK	1.98691966259818e-10	0.531733	1.73321667118168e-10	0.463793	0.00447437
rs3758526	10	94344908	ENSG00000173145.7	NK	2.62539219849652e-10	0.702599	1.0882007107885e-10	0.291158	0.00624318
rs3758526	10	94344908	ENSG00000108239.8	NK	2.72733308546115e-10	0.72988	9.87827161478313e-11	0.264301	0.00581952
rs3758526	10	94344908	ENSG00000176273.10	NK	2.83164281262095e-10	0.757795	8.79837108773289e-11	0.235391	0.00681437
rs3758526	10	94344908	ENSG00000180764.11	NK	3.27416851205427e-10	0.876222	4.296479405126e-11	0.114892	0.00888595
rs3758526	10	94344908	ENSG00000244332.1	NK	3.30023336597319e-10	0.883197	4.0415546830534e-11	0.108071	0.00873124
rs3758526	10	94344908	ENSG00000138115.9	NK	3.39791198217947e-10	0.909338	3.08856064689804e-11	0.0825741	0.00808808
rs3758526	10	94344908	ENSG00000273450.1	NK	3.22984123125449e-10	0.864359	4.70487012172952e-11	0.125812	0.00982889
rs3758526	10	94344908	ENSG00000231829.2	NK	3.33949170770428e-10	0.893704	3.62483903886016e-11	0.0969129	0.00938357
rs3758526	10	94344908	ENSG00000268894.2	NK	3.32503286666276e-10	0.889834	3.82254323222289e-11	0.102218	0.00794775
rs3758526	10	94344908	ENSG00000148690.10	NK	3.3930886832862e-10	0.908047	3.11797931780646e-11	0.0833563	0.00859692
rs3758526	10	94344908	ENSG00000173124.10	NK	3.40150467970762e-10	0.910299	3.07383167069479e-11	0.0821857	0.00751506
rs3758526	10	94344908	ENSG00000119969.10	TFH	1.35339149493132e-10	0.36219	2.36943620510254e-10	0.634063	0.00374684
rs3758526	10	94344908	ENSG00000273450.1	TFH	3.17544934792934e-10	0.849803	5.3270632682661e-11	0.142484	0.00771298
rs3758526	10	94344908	ENSG00000173145.7	TFH	2.90845597754149e-10	0.778351	7.93474335531741e-11	0.212253	0.00939582
rs3758526	10	94344908	ENSG00000108239.8	TFH	4.77072728687536e-10	0.863618	7.21706328603614e-11	0.130589	0.0057935
rs3758526	10	94344908	ENSG00000176273.10	TFH	3.16508785083566e-10	0.84703	5.43220614135914e-11	0.145298	0.00767167
rs3758526	10	94344908	ENSG00000138193.10	TFH	9.66500794583909e-10	0.839856	1.76240182973626e-10	0.153076	0.0070682
rs3758526	10	94344908	ENSG00000138109.9	TFH	3.33082070816794e-10	0.891374	3.77680001452753e-11	0.100996	0.00763009
rs3758526	10	94344908	ENSG00000180764.11	TFH	3.19005506331273e-10	0.853712	5.19802345591917e-11	0.139035	0.00725296
rs3758526	10	94344908	ENSG00000173124.10	TFH	4.93772467537451e-10	0.893849	5.46269398090913e-11	0.0988147	0.00733645
rs3758526	10	94344908	ENSG00000244332.1	TFH	3.28415272921254e-10	0.878894	4.24641128994476e-11	0.113566	0.00754046
rs3758526	10	94344908	ENSG00000148690.10	TFH	3.41210434530996e-10	0.913136	2.96996224432545e-11	0.0794065	0.0074578
rs3758526	10	94344908	ENSG00000108242.8	TFH	3.28369435320594e-10	0.878771	4.24019642347845e-11	0.113396	0.00783237
rs3758526	10	94344908	ENSG00000138115.9	TFH	3.38810789810444e-10	0.906714	3.1997171431606e-11	0.0855524	0.00773354
rs3758526	10	94344908	ENSG00000165841.5	TFH	3.29684748693114e-10	0.882291	4.11313860474943e-11	0.109997	0.00771144
rs3758526	10	94344908	ENSG00000119969.10	TH17	8.35257454208475e-11	0.223529	2.83461967221297e-10	0.758411	0.0180604
rs3758526	10	94344908	ENSG00000173145.7	TH17	2.91305547844208e-10	0.779582	7.99533763942838e-11	0.213903	0.0065145
rs3758526	10	94344908	ENSG00000180764.11	TH17	2.6505433613069e-10	0.70933	1.06167430757331e-10	0.284056	0.00661494
rs3758526	10	94344908	ENSG00000148690.10	TH17	3.27001512199469e-10	0.87511	4.05441846656145e-11	0.108337	0.0165523
rs3758526	10	94344908	ENSG00000138115.9	TH17	3.11888317305218e-10	0.834665	5.21515018653218e-11	0.139306	0.0260292
rs3758526	10	94344908	ENSG00000138193.10	TH17	3.09486781306654e-10	0.828238	6.10787834252818e-11	0.163373	0.00838878
rs3758526	10	94344908	ENSG00000108239.8	TH17	3.30691734343071e-10	0.884986	4.03420197176856e-11	0.107891	0.00712318
rs3758526	10	94344908	ENSG00000173124.10	TH17	3.42221970319839e-10	0.915843	2.88423522841091e-11	0.0771165	0.00704054
rs3758526	10	94344908	ENSG00000244332.1	TH17	3.25695590107095e-10	0.871616	4.52034367456966e-11	0.120897	0.00748737
rs3758526	10	94344908	ENSG00000176273.10	TH17	3.17407815764618e-10	0.849436	5.19476822473945e-11	0.138904	0.0116598
rs3758526	10	94344908	ENSG00000268894.2	TH17	3.29951449603112e-10	0.883005	4.09399154906272e-11	0.109487	0.00750808
rs3758526	10	94344908	ENSG00000273450.1	TH17	3.29527579048438e-10	0.881871	4.12451593156769e-11	0.110301	0.00782875
rs3758526	10	94344908	ENSG00000108242.8	TH17	3.30840910163974e-10	0.885385	4.00623351557895e-11	0.107139	0.00747597
rs3758526	10	94344908	ENSG00000138109.9	TH17	3.33454655409555e-10	0.891375	3.79408930575386e-11	0.101349	0.00727621
rs3758526	10	94344908	ENSG00000231829.2	TH17	3.40545772768993e-10	0.911357	3.02566526105661e-11	0.0808944	0.0077485
rs3758526	10	94344908	ENSG00000165841.5	TH17	3.30607742293668e-10	0.884761	4.01401907256939e-11	0.107343	0.00789581
rs3758526	10	94344908	ENSG00000138193.10	TH1	1.95032990932772e-10	0.521941	1.76220131401624e-10	0.471529	0.00653024
rs3758526	10	94344908	ENSG00000119969.10	TH1	3.15650196357031e-10	0.274289	8.3248238331628e-10	0.723375	0.00233576
rs3758526	10	94344908	ENSG00000173145.7	TH1	2.3671352435868e-10	0.633485	1.34257529937255e-10	0.359223	0.00729267
rs3758526	10	94344908	ENSG00000273450.1	TH1	3.15114039596745e-10	0.843298	5.59301308785994e-11	0.149607	0.00709502
rs3758526	10	94344908	ENSG00000138115.9	TH1	3.37385480811298e-10	0.902899	3.33357281180379e-11	0.0891323	0.00796825
rs3758526	10	94344908	ENSG00000148690.10	TH1	3.37953508770204e-10	0.90442	3.28442812264464e-11	0.0878191	0.00776128
rs3758526	10	94344908	ENSG00000108239.8	TH1	3.23815144509526e-10	0.866583	4.72326732646949e-11	0.126332	0.00708516
rs3758526	10	94344908	ENSG00000176273.10	TH1	3.18643161565577e-10	0.852742	5.22883109834988e-11	0.139858	0.00739966
rs3758526	10	94344908	ENSG00000231829.2	TH1	3.39017819947597e-10	0.907268	3.16630486722897e-11	0.0846548	0.0080771
rs3758526	10	94344908	ENSG00000173124.10	TH1	3.24021863568721e-10	0.867136	4.46389680058914e-11	0.119326	0.0135377
rs3758526	10	94344908	ENSG00000232913.3	TH1	3.28628329866147e-10	0.879464	4.23202455809481e-11	0.113182	0.00735343
rs3758526	10	94344908	ENSG00000180764.11	TH1	3.24193706108526e-10	0.867596	4.67022413953321e-11	0.124908	0.00749569
rs3758526	10	94344908	ENSG00000244332.1	TH1	3.22972753120514e-10	0.864329	4.75970376124083e-11	0.127294	0.00837736
rs3758526	10	94344908	ENSG00000108242.8	TH1	3.29765993954223e-10	0.882509	4.11621385681386e-11	0.110083	0.0074087
rs3758526	10	94344908	ENSG00000165841.5	TH1	3.27623891767697e-10	0.876776	4.31811680988523e-11	0.115483	0.00774138
rs3758526	10	94344908	ENSG00000273450.1	TH2	2.77151508938977e-10	0.741704	9.32077438462195e-11	0.24935	0.00894649
rs3758526	10	94344908	ENSG00000108242.8	TH2	3.25803178369873e-10	0.871904	4.47849695464579e-11	0.119769	0.00832774
rs3758526	10	94344908	ENSG00000108239.8	TH2	3.23390457260798e-10	0.865447	4.73041085036304e-11	0.126513	0.00804007
rs3758526	10	94344908	ENSG00000119969.10	TH2	2.79799416185507e-10	0.74879	8.97835020889615e-11	0.240165	0.0110451
rs3758526	10	94344908	ENSG00000244332.1	TH2	3.19377633366737e-10	0.854708	4.97799110346344e-11	0.133097	0.0121949
rs3758526	10	94344908	ENSG00000173145.7	TH2	3.21599648580272e-10	0.860654	4.95152320471868e-11	0.132442	0.00690404
rs3758526	10	94344908	ENSG00000148690.10	TH2	3.30361167542295e-10	0.884101	4.00722926918389e-11	0.107153	0.00874613
rs3758526	10	94344908	ENSG00000138193.10	TH2	3.17160503528468e-10	0.848774	5.38481853262136e-11	0.144035	0.00719093
rs3758526	10	94344908	ENSG00000173124.10	TH2	3.15460409396408e-10	0.844225	5.08749718227283e-11	0.135952	0.0198238
rs3758526	10	94344908	ENSG00000138115.9	TH2	3.36999281234454e-10	0.901866	3.39109360079575e-11	0.0906767	0.00745712
rs3758526	10	94344908	ENSG00000176273.10	TH2	3.17540795873036e-10	0.849792	5.34421208606866e-11	0.142947	0.0072606
rs3758526	10	94344908	ENSG00000165841.5	TH2	3.33966233168951e-10	0.893749	3.70509250381822e-11	0.0990828	0.00716804
rs3758526	10	94344908	ENSG00000180764.11	TH2	3.24334985187864e-10	0.867974	4.66157899361839e-11	0.124678	0.00734748
rs3758526	10	94344908	ENSG00000108231.7	TH2	3.35108872106039e-10	0.896807	3.57606981339935e-11	0.0956259	0.00756711
rs3758526	10	94344908	ENSG00000138109.9	TH2	3.3289806837913e-10	0.890891	3.79925765436747e-11	0.101599	0.00751003
rs3758526	10	94344908	ENSG00000252895.1	TH2	1.01659089167397e-09	0.883382	1.25734449620249e-10	0.109185	0.00743302
rs3758526	10	94344908	ENSG00000268894.2	TH2	3.28450034749213e-10	0.878987	4.2476448458744e-11	0.1136	0.00741315
rs3758526	10	94344908	ENSG00000119969.10	THSTAR	1.06496531353982e-22	2.85002436137655e-13	3.73668845632848e-10	1	4.694472025081e-13
rs3758526	10	94344908	ENSG00000176273.10	THSTAR	2.1661833698556e-10	0.579707	1.55065010906214e-10	0.414926	0.00536724
rs3758526	10	94344908	ENSG00000148690.10	THSTAR	3.06206627649278e-10	0.81946	6.26232638419807e-11	0.167459	0.0130809
rs3758526	10	94344908	ENSG00000138193.10	THSTAR	2.58107009210799e-10	0.690737	1.13367979361122e-10	0.303332	0.00593043
rs3758526	10	94344908	ENSG00000273450.1	THSTAR	3.177987950102e-10	0.850482	5.32508253925604e-11	0.142437	0.00708029
rs3758526	10	94344908	ENSG00000108239.8	THSTAR	2.93682464091034e-10	0.785943	7.7572748859608e-11	0.207532	0.00652453
rs3758526	10	94344908	ENSG00000138115.9	THSTAR	3.18525682199465e-10	0.852428	3.36727093200352e-11	0.0895334	0.0580389
rs3758526	10	94344908	ENSG00000173145.7	THSTAR	3.20077758972788e-10	0.856581	5.07875188432054e-11	0.13584	0.0075786
rs3758526	10	94344908	ENSG00000232913.3	THSTAR	3.26851278508085e-10	0.874708	4.40410262406622e-11	0.117786	0.00750554
rs3758526	10	94344908	ENSG00000108231.7	THSTAR	3.36711352110148e-10	0.901095	3.42878705475262e-11	0.0916879	0.00721664
rs3758526	10	94344908	ENSG00000138109.9	THSTAR	3.29931938329382e-10	0.882953	4.10612910126224e-11	0.109815	0.00723272
rs3758526	10	94344908	ENSG00000244332.1	THSTAR	3.30612239531976e-10	0.884773	4.01265315182408e-11	0.107306	0.00792058
rs3758526	10	94344908	ENSG00000180764.11	THSTAR	3.2595933580692e-10	0.872321	4.49209086954927e-11	0.12014	0.00753814
rs3758526	10	94344908	ENSG00000231829.2	THSTAR	3.40072394724636e-10	0.91009	3.08374399762459e-11	0.0824515	0.00745816
rs3758526	10	94344908	ENSG00000244332.1	TREG_MEM	4.70701577696035e-10	0.852085	7.78902691809708e-11	0.140931	0.00698456
rs3758526	10	94344908	ENSG00000138193.10	TREG_MEM	2.8139607855446e-10	0.753063	9.00012131368188e-11	0.240797	0.00614046
rs3758526	10	94344908	ENSG00000273450.1	TREG_MEM	3.18504112585856e-10	0.85237	5.23475943406415e-11	0.140015	0.00761548
rs3758526	10	94344908	ENSG00000173145.7	TREG_MEM	3.09489388265477e-10	0.828245	6.12048724837959e-11	0.163714	0.00804093
rs3758526	10	94344908	ENSG00000148690.10	TREG_MEM	3.36368101717259e-10	0.900177	3.42918681662892e-11	0.0916894	0.00813383
rs3758526	10	94344908	ENSG00000165841.5	TREG_MEM	3.29819251697015e-10	0.882651	3.93121084482097e-11	0.105083	0.0122657
rs3758526	10	94344908	ENSG00000173124.10	TREG_MEM	3.3812260672165e-10	0.904872	3.15198498531891e-11	0.0842435	0.0108841
rs3758526	10	94344908	ENSG00000268894.2	TREG_MEM	3.25983585656128e-10	0.872386	4.47289940960496e-11	0.119622	0.00799137
rs3758526	10	94344908	ENSG00000180764.11	TREG_MEM	3.15291424307554e-10	0.843772	5.56668630309813e-11	0.148901	0.00732718
rs3758526	10	94344908	ENSG00000176273.10	TREG_MEM	3.28242314503847e-10	0.878431	4.25592205846988e-11	0.113818	0.00775095
rs3758526	10	94344908	ENSG00000108231.7	TREG_MEM	3.33391975765569e-10	0.892212	3.66725421888339e-11	0.0980444	0.00974333
rs3758526	10	94344908	ENSG00000232913.3	TREG_MEM	3.20072262068166e-10	0.856567	5.0654517797239e-11	0.13548	0.00795299
rs3758526	10	94344908	ENSG00000108239.8	TREG_MEM	3.26289674927595e-10	0.873205	4.42952454240835e-11	0.118458	0.00833646
rs3758526	10	94344908	ENSG00000119969.10	TREG_MEM	3.25603129396114e-10	0.871368	4.39842921087757e-11	0.117599	0.0110329
rs3758526	10	94344908	ENSG00000138115.9	TREG_MEM	3.40201118390029e-10	0.910435	3.04688077438513e-11	0.0814585	0.00810668
rs3758526	10	94344908	ENSG00000108242.8	TREG_MEM	1.00786245834816e-09	0.875798	1.34651298189538e-10	0.116935	0.00726764
rs3758526	10	94344908	ENSG00000231829.2	TREG_MEM	3.3718540851034e-10	0.902364	3.30244316701617e-11	0.0882854	0.00935038
rs3758526	10	94344908	ENSG00000138109.9	TREG_MEM	3.3438520062368e-10	0.89487	3.5249878345197e-11	0.0942255	0.0109041
rs3758526	10	94344908	ENSG00000119969.10	TREG_NAIVE	1.39518351743041e-19	3.73374321464732e-10	3.73668845491438e-10	1	6.80517903140882e-12
rs3758526	10	94344908	ENSG00000180764.11	TREG_NAIVE	1.54250202891445e-10	0.412795	2.18173466576793e-10	0.583829	0.00337638
rs3758526	10	94344908	ENSG00000138193.10	TREG_NAIVE	2.6729952545317e-10	0.715338	1.03986571776961e-10	0.278221	0.00644104
rs3758526	10	94344908	ENSG00000173145.7	TREG_NAIVE	2.91724987481282e-10	0.779825	7.9993024116614e-11	0.213769	0.00640553
rs3758526	10	94344908	ENSG00000273450.1	TREG_NAIVE	2.94452073526095e-10	0.788003	7.59658690458531e-11	0.203209	0.00878784
rs3758526	10	94344908	ENSG00000176273.10	TREG_NAIVE	3.23765665709503e-10	0.866451	4.48232114993932e-11	0.119817	0.0137322
rs3758526	10	94344908	ENSG00000244332.1	TREG_NAIVE	3.17785485495058e-10	0.850447	5.31267674883023e-11	0.142102	0.00745162
rs3758526	10	94344908	ENSG00000232913.3	TREG_NAIVE	3.31175895471496e-10	0.886282	3.96152102260909e-11	0.105939	0.0077791
rs3758526	10	94344908	ENSG00000148690.10	TREG_NAIVE	3.2862726807881e-10	0.879461	4.04669692118946e-11	0.108173	0.0123663
rs3758526	10	94344908	ENSG00000165841.5	TREG_NAIVE	3.28708408935759e-10	0.879678	4.15902543313716e-11	0.111211	0.00911027
rs3758526	10	94344908	ENSG00000108239.8	TREG_NAIVE	3.27075124243326e-10	0.875307	4.35479801373968e-11	0.116459	0.00823324
rs3758526	10	94344908	ENSG00000108242.8	TREG_NAIVE	3.2595180196391e-10	0.872301	4.501294661371e-11	0.120389	0.00730971
rs3758526	10	94344908	ENSG00000138115.9	TREG_NAIVE	3.28711720380863e-10	0.879687	3.84566008148768e-11	0.102741	0.0175722
rs3758526	10	94344908	ENSG00000173124.10	TREG_NAIVE	3.35891600894632e-10	0.898902	3.43907571272908e-11	0.0919438	0.00915435
rs7923385	10	97357340	ENSG00000181274.5	B_CELL_NAIVE	0.028971	0.778245	0.00639319	0.171592	0.0147993
rs7923385	10	97357340	ENSG00000155229.16	B_CELL_NAIVE	0.0308303	0.828188	0.00478386	0.12843	0.0077676
rs7923385	10	97357340	ENSG00000155256.13	B_CELL_NAIVE	0.0300037	0.805983	0.00550443	0.147757	0.0107525
rs7923385	10	97357340	ENSG00000155629.10	B_CELL_NAIVE	0.0306317	0.822765	0.00502194	0.134821	0.00676057
rs7923385	10	97357340	ENSG00000225850.2	B_CELL_NAIVE	0.0292493	0.785714	0.00590417	0.158394	0.020738
rs7923385	10	97357340	ENSG00000052749.9	B_CELL_NAIVE	0.0309229	0.830678	0.00475012	0.127541	0.0061083
rs7923385	10	97357340	ENSG00000241935.4	B_CELL_NAIVE	0.0299375	0.80421	0.00573275	0.153937	0.00618315
rs7923385	10	97357340	ENSG00000155252.12	B_CELL_NAIVE	0.0299981	0.805792	0.00562401	0.150993	0.00759217
rs7923385	10	97357340	ENSG00000231025.1	B_CELL_NAIVE	0.0298935	0.803024	0.00576404	0.154773	0.00654609
rs7923385	10	97357340	ENSG00000213390.6	B_CELL_NAIVE	0.0307895	0.8271	0.0048654	0.130633	0.00661198
rs7923385	10	97357340	ENSG00000155640.5	B_CELL_NAIVE	0.0305371	0.820303	0.00506347	0.135936	0.00816066
rs7923385	10	97357340	ENSG00000207976.1	B_CELL_NAIVE	0.0307922	0.826278	0.00489943	0.131405	0.00662502
rs7923385	10	97357340	ENSG00000187122.12	B_CELL_NAIVE	0.0303397	0.815	0.00530707	0.142493	0.00686108
rs7923385	10	97357340	ENSG00000171160.13	B_CELL_NAIVE	0.0535201	0.813983	0.00780233	0.118604	0.00609056
rs7923385	10	97357340	ENSG00000230928.1	B_CELL_NAIVE	0.0321547	0.863385	0.00351673	0.0943618	0.00658135
rs7923385	10	97357340	ENSG00000155254.8	B_CELL_NAIVE	0.030797	0.827298	0.00488428	0.131147	0.00587364
rs7923385	10	97357340	ENSG00000269783.1	B_CELL_NAIVE	0.0312033	0.832743	0.00468548	0.124981	0.00638788
rs7923385	10	97357340	ENSG00000171307.14	B_CELL_NAIVE	0.0320638	0.824866	0.00514076	0.132192	0.00573709
rs7923385	10	97357340	ENSG00000095713.9	B_CELL_NAIVE	0.0310006	0.832727	0.00465168	0.124884	0.00673648
rs7923385	10	97357340	ENSG00000166024.9	B_CELL_NAIVE	0.0317911	0.85393	0.00382818	0.10275	0.00770029
rs7923385	10	97357340	ENSG00000224474.2	B_CELL_NAIVE	0.0312344	0.838629	0.00438919	0.117768	0.00797973
rs7923385	10	97357340	ENSG00000171311.8	B_CELL_NAIVE	0.0306589	0.823577	0.00487569	0.130874	0.0100143
rs7923385	10	97357340	ENSG00000196233.7	B_CELL_NAIVE	0.0305604	0.820893	0.00506588	0.136001	0.00747945
rs7923385	10	97357340	ENSG00000231970.1	B_CELL_NAIVE	0.0308134	0.827735	0.00474134	0.127272	0.00943881
rs7923385	10	97357340	ENSG00000165879.7	B_CELL_NAIVE	0.0299107	0.803478	0.0056786	0.152457	0.00847559
rs7923385	10	97357340	ENSG00000200737.1	B_CELL_NAIVE	0.0309061	0.830219	0.00472403	0.126827	0.0073242
rs7923385	10	97357340	ENSG00000077147.10	B_CELL_NAIVE	0.0321106	0.860492	0.00362474	0.0970677	0.00670529
rs7923385	10	97357340	ENSG00000138131.3	B_CELL_NAIVE	0.0322307	0.865673	0.00342808	0.092007	0.00666175
rs7923385	10	97357340	ENSG00000264677.1	B_CELL_NAIVE	0.142409	0.715642	0.0227077	0.11406	0.00518078
rs7923385	10	97357340	ENSG00000171314.8	B_CELL_NAIVE	0.0309726	0.831963	0.00468491	0.125777	0.00660247
rs7923385	10	97357340	ENSG00000236552.1	B_CELL_NAIVE	0.0314581	0.84489	0.00420749	0.112938	0.00650609
rs7923385	10	97357340	ENSG00000119986.6	B_CELL_NAIVE	0.0337723	0.827889	0.00518943	0.127153	0.00599658
rs7923385	10	97357340	ENSG00000095587.8	B_CELL_NAIVE	0.0323112	0.866733	0.00336472	0.0901829	0.00740824
rs7923385	10	97357340	ENSG00000165886.4	B_CELL_NAIVE	0.0309789	0.83028	0.004767	0.1277	0.00627387
rs7923385	10	97357340	ENSG00000155265.6	B_CELL_NAIVE	0.0309893	0.830342	0.00476255	0.127547	0.00635922
rs7923385	10	97357340	ENSG00000269891.1	B_CELL_NAIVE	0.0311479	0.836327	0.0045133	0.121114	0.00689786
rs7923385	10	97357340	ENSG00000120057.4	B_CELL_NAIVE	0.0303174	0.8144	0.00502018	0.134699	0.015564
rs7923385	10	97357340	ENSG00000165879.7	CD4_NAIVE	0.00464292	0.124724	0.0297966	0.800025	0.040811
rs7923385	10	97357340	ENSG00000269783.1	CD4_NAIVE	0.0306756	0.823959	0.00489425	0.131371	0.00910104
rs7923385	10	97357340	ENSG00000264677.1	CD4_NAIVE	0.0277875	0.738947	0.0082676	0.219806	0.00519149
rs7923385	10	97357340	ENSG00000171311.8	CD4_NAIVE	0.0265711	0.713773	0.00881103	0.236546	0.0142985
rs7923385	10	97357340	ENSG00000225850.2	CD4_NAIVE	0.0264849	0.711473	0.00889506	0.238807	0.0143397
rs7923385	10	97357340	ENSG00000234855.1	CD4_NAIVE	0.0265222	0.712355	0.0091677	0.246175	0.00577993
rs7923385	10	97357340	ENSG00000207287.1	CD4_NAIVE	0.0262816	0.705754	0.00943694	0.253363	0.00516485
rs7923385	10	97357340	ENSG00000241935.4	CD4_NAIVE	0.0276051	0.741559	0.00805856	0.216415	0.00636326
rs7923385	10	97357340	ENSG00000187122.12	CD4_NAIVE	0.0288391	0.774709	0.00684074	0.183705	0.00590663
rs7923385	10	97357340	ENSG00000155256.13	CD4_NAIVE	0.0288342	0.774581	0.00611984	0.164136	0.0263292
rs7923385	10	97357340	ENSG00000119986.6	CD4_NAIVE	0.0285337	0.764486	0.00722952	0.193635	0.00611624
rs7923385	10	97357340	ENSG00000155252.12	CD4_NAIVE	0.0288684	0.773045	0.00691344	0.185069	0.00610462
rs7923385	10	97357340	ENSG00000165887.7	CD4_NAIVE	0.0285508	0.766964	0.00711819	0.191154	0.00621293
rs7923385	10	97357340	ENSG00000155254.8	CD4_NAIVE	0.0307355	0.825643	0.00484911	0.130175	0.00859721
rs7923385	10	97357340	ENSG00000181274.5	CD4_NAIVE	0.0300154	0.806304	0.00560013	0.150359	0.00772191
rs7923385	10	97357340	ENSG00000138131.3	CD4_NAIVE	0.0320526	0.860897	0.00345367	0.0926522	0.0109449
rs7923385	10	97357340	ENSG00000227356.2	CD4_NAIVE	0.0294064	0.789951	0.00611243	0.164095	0.0104345
rs7923385	10	97357340	ENSG00000265398.1	CD4_NAIVE	0.0293907	0.788703	0.00630647	0.16917	0.00642978
rs7923385	10	97357340	ENSG00000269891.1	CD4_NAIVE	0.0542314	0.804764	0.00851449	0.126288	0.00620146
rs7923385	10	97357340	ENSG00000155229.16	CD4_NAIVE	0.0289738	0.778327	0.00612442	0.164298	0.0222766
rs7923385	10	97357340	ENSG00000230928.1	CD4_NAIVE	0.0324514	0.869562	0.00329467	0.0882185	0.00647367
rs7923385	10	97357340	ENSG00000155629.10	CD4_NAIVE	0.0310594	0.834252	0.00458528	0.12309	0.00701391
rs7923385	10	97357340	ENSG00000077147.10	CD4_NAIVE	0.0313506	0.842007	0.00409929	0.109972	0.0125706
rs7923385	10	97357340	ENSG00000052749.9	CD4_NAIVE	0.0305376	0.820336	0.00507407	0.136227	0.00782484
rs7923385	10	97357340	ENSG00000200737.1	CD4_NAIVE	0.0307974	0.827316	0.00483066	0.129693	0.00736242
rs7923385	10	97357340	ENSG00000155265.6	CD4_NAIVE	0.0309561	0.830933	0.00470694	0.126274	0.00712976
rs7923385	10	97357340	ENSG00000213390.6	CD4_NAIVE	0.0299475	0.804485	0.0056941	0.152891	0.00698175
rs7923385	10	97357340	ENSG00000166024.9	CD4_NAIVE	0.0309185	0.830503	0.004612	0.123781	0.0101854
rs7923385	10	97357340	ENSG00000171307.14	CD4_NAIVE	0.0371338	0.819854	0.00593741	0.131028	0.00604736
rs7923385	10	97357340	ENSG00000171160.13	CD4_NAIVE	0.0318761	0.82431	0.00512079	0.132359	0.00633415
rs7923385	10	97357340	ENSG00000231970.1	CD4_NAIVE	0.0301131	0.808933	0.00530773	0.14245	0.0131958
rs7923385	10	97357340	ENSG00000120057.4	CD4_NAIVE	0.0309036	0.830119	0.00474078	0.127275	0.00696187
rs7923385	10	97357340	ENSG00000095713.9	CD4_NAIVE	0.0311263	0.833989	0.00459572	0.123064	0.00722439
rs7923385	10	97357340	ENSG00000155640.5	CD4_NAIVE	0.030675	0.823918	0.00499853	0.134196	0.00621184
rs7923385	10	97357340	ENSG00000236552.1	CD4_NAIVE	0.0308257	0.828006	0.00479385	0.12869	0.00768447
rs7923385	10	97357340	ENSG00000171314.8	CD4_NAIVE	0.0303467	0.815208	0.0051919	0.139372	0.00988117
rs7923385	10	97357340	ENSG00000224474.2	CD4_NAIVE	0.0301733	0.81055	0.00520432	0.13966	0.0144121
rs7923385	10	97357340	ENSG00000231025.1	CD4_NAIVE	0.0308652	0.829132	0.00474373	0.127352	0.00790778
rs7923385	10	97357340	ENSG00000196233.7	CD4_NAIVE	0.0310889	0.834877	0.00459472	0.123328	0.00611107
rs7923385	10	97357340	ENSG00000095587.8	CD4_NAIVE	0.0323487	0.868222	0.00335247	0.0899171	0.00616012
rs7923385	10	97357340	ENSG00000165886.4	CD4_NAIVE	0.0309635	0.831775	0.00457406	0.122774	0.00991306
rs7923385	10	97357340	ENSG00000200737.1	CD4_STIM	0.0304491	0.817899	0.00524522	0.140837	0.0055697
rs7923385	10	97357340	ENSG00000171311.8	CD4_STIM	0.0290379	0.780048	0.00646818	0.173647	0.0107994
rs7923385	10	97357340	ENSG00000165886.4	CD4_STIM	0.0299824	0.80538	0.00564762	0.151631	0.0073592
rs7923385	10	97357340	ENSG00000171314.8	CD4_STIM	0.0304982	0.819278	0.00505559	0.135715	0.00945317
rs7923385	10	97357340	ENSG00000269783.1	CD4_STIM	0.0299934	0.805703	0.0056395	0.15142	0.00724413
rs7923385	10	97357340	ENSG00000155229.16	CD4_STIM	0.0264987	0.711834	0.00665418	0.17798	0.0770327
rs7923385	10	97357340	ENSG00000165879.7	CD4_STIM	0.0305336	0.820228	0.00483365	0.1297	0.0147044
rs7923385	10	97357340	ENSG00000224474.2	CD4_STIM	0.0289781	0.778442	0.0058003	0.155501	0.0312781
rs7923385	10	97357340	ENSG00000213390.6	CD4_STIM	0.030601	0.821647	0.00506408	0.135904	0.00678412
rs7923385	10	97357340	ENSG00000052749.9	CD4_STIM	0.0311822	0.836773	0.00449189	0.120469	0.00708385
rs7923385	10	97357340	ENSG00000241935.4	CD4_STIM	0.0309084	0.830278	0.00476762	0.12801	0.00603584
rs7923385	10	97357340	ENSG00000165887.7	CD4_STIM	0.0307214	0.825229	0.00491746	0.13202	0.00711227
rs7923385	10	97357340	ENSG00000171160.13	CD4_STIM	0.0317354	0.781004	0.00708901	0.174402	0.00576924
rs7923385	10	97357340	ENSG00000077147.10	CD4_STIM	0.031921	0.857358	0.0036627	0.098288	0.00877026
rs7923385	10	97357340	ENSG00000181274.5	CD4_STIM	0.0309288	0.830846	0.00472765	0.126934	0.00656405
rs7923385	10	97357340	ENSG00000138131.3	CD4_STIM	0.0321701	0.864055	0.00347228	0.0931907	0.00711141
rs7923385	10	97357340	ENSG00000264677.1	CD4_STIM	0.0305656	0.821091	0.00506642	0.136028	0.00724955
rs7923385	10	97357340	ENSG00000230928.1	CD4_STIM	0.0320328	0.860383	0.00360627	0.0967906	0.00718781
rs7923385	10	97357340	ENSG00000236552.1	CD4_STIM	0.0310048	0.829119	0.00484318	0.129459	0.00557456
rs7923385	10	97357340	ENSG00000207976.1	CD4_STIM	0.0312098	0.837619	0.00446477	0.119758	0.00694882
rs7923385	10	97357340	ENSG00000155254.8	CD4_STIM	0.0305274	0.817978	0.00518365	0.13882	0.00749059
rs7923385	10	97357340	ENSG00000227356.2	CD4_STIM	0.0346605	0.834979	0.00494448	0.11905	0.00636637
rs7923385	10	97357340	ENSG00000095587.8	CD4_STIM	0.0330576	0.846945	0.00426761	0.109273	0.00645749
rs7923385	10	97357340	ENSG00000166024.9	CD4_STIM	0.0317241	0.852141	0.00389389	0.104516	0.00772494
rs7923385	10	97357340	ENSG00000155640.5	CD4_STIM	0.0307948	0.827242	0.00484693	0.130134	0.00698255
rs7923385	10	97357340	ENSG00000155256.13	CD4_STIM	0.0306907	0.824444	0.00481805	0.12932	0.0107275
rs7923385	10	97357340	ENSG00000155629.10	CD4_STIM	0.0306725	0.823877	0.00456619	0.122466	0.0184191
rs7923385	10	97357340	ENSG00000187122.12	CD4_STIM	0.0306881	0.824376	0.00498118	0.133748	0.00620689
rs7923385	10	97357340	ENSG00000119986.6	CD4_STIM	0.0307433	0.825861	0.00492461	0.132228	0.00624317
rs7923385	10	97357340	ENSG00000225850.2	CD4_STIM	0.0317045	0.830913	0.00483553	0.126671	0.00587544
rs7923385	10	97357340	ENSG00000120057.4	CD4_STIM	0.03593	0.827339	0.00543574	0.125104	0.0061911
rs7923385	10	97357340	ENSG00000203942.3	CD4_STIM	0.0317489	0.83512	0.00465467	0.122375	0.00610089
rs7923385	10	97357340	ENSG00000171307.14	CD4_STIM	0.0307912	0.827147	0.00474906	0.127476	0.0098363
rs7923385	10	97357340	ENSG00000196233.7	CD4_STIM	0.0312282	0.835082	0.00460149	0.122989	0.00609925
rs7923385	10	97357340	ENSG00000269891.1	CD4_STIM	0.0381338	0.831142	0.00548311	0.119449	0.00579206
rs7923385	10	97357340	ENSG00000095713.9	CD4_STIM	0.0313875	0.842226	0.00431275	0.115661	0.00641295
rs7923385	10	97357340	ENSG00000231970.1	CD4_STIM	0.0308449	0.828522	0.00482514	0.129545	0.00626252
rs7923385	10	97357340	ENSG00000231025.1	CD4_STIM	0.0308772	0.829431	0.00477377	0.128167	0.00675155
rs7923385	10	97357340	ENSG00000155265.6	CD4_STIM	0.0311649	0.837099	0.00450039	0.120818	0.0064181
rs7923385	10	97357340	ENSG00000165879.7	CD8_NAIVE	0.00104743	0.0281373	0.0347647	0.93387	0.00218105
rs7923385	10	97357340	ENSG00000213390.6	CD8_NAIVE	0.0250888	0.673962	0.0106196	0.285222	0.00510762
rs7923385	10	97357340	ENSG00000155252.12	CD8_NAIVE	0.0296095	0.79437	0.00611973	0.164123	0.00577745
rs7923385	10	97357340	ENSG00000269783.1	CD8_NAIVE	0.032347	0.832705	0.00481004	0.123761	0.00637758
rs7923385	10	97357340	ENSG00000119986.6	CD8_NAIVE	0.02896	0.777746	0.00657458	0.176464	0.0102562
rs7923385	10	97357340	ENSG00000095587.8	CD8_NAIVE	0.0324779	0.872106	0.00319186	0.0856429	0.00658178
rs7923385	10	97357340	ENSG00000155229.16	CD8_NAIVE	0.0298685	0.802128	0.00574487	0.1542	0.00805815
rs7923385	10	97357340	ENSG00000224474.2	CD8_NAIVE	0.0305271	0.820056	0.00511426	0.137316	0.00698666
rs7923385	10	97357340	ENSG00000052749.9	CD8_NAIVE	0.0328075	0.796321	0.00651647	0.158109	0.00624641
rs7923385	10	97357340	ENSG00000225850.2	CD8_NAIVE	0.0308478	0.828668	0.00478068	0.128351	0.00735247
rs7923385	10	97357340	ENSG00000196233.7	CD8_NAIVE	0.0306593	0.823558	0.00501142	0.134552	0.00621892
rs7923385	10	97357340	ENSG00000171311.8	CD8_NAIVE	0.0286256	0.768976	0.00605629	0.162351	0.0339906
rs7923385	10	97357340	ENSG00000181274.5	CD8_NAIVE	0.0290584	0.780598	0.00645967	0.173422	0.0104621
rs7923385	10	97357340	ENSG00000187122.12	CD8_NAIVE	0.0304889	0.819028	0.00500761	0.134409	0.0110657
rs7923385	10	97357340	ENSG00000236552.1	CD8_NAIVE	0.0311794	0.837444	0.00448564	0.120415	0.00647682
rs7923385	10	97357340	ENSG00000231970.1	CD8_NAIVE	0.0293933	0.789596	0.00590765	0.158533	0.0165704
rs7923385	10	97357340	ENSG00000166024.9	CD8_NAIVE	0.0332228	0.834605	0.00482514	0.121153	0.00619422
rs7923385	10	97357340	ENSG00000138131.3	CD8_NAIVE	0.0319742	0.858745	0.00366197	0.0982776	0.00734132
rs7923385	10	97357340	ENSG00000171314.8	CD8_NAIVE	0.0310338	0.82733	0.00490478	0.130696	0.00603584
rs7923385	10	97357340	ENSG00000171160.13	CD8_NAIVE	0.0301019	0.808635	0.00539859	0.144914	0.0109501
rs7923385	10	97357340	ENSG00000155265.6	CD8_NAIVE	0.0308743	0.828159	0.00484411	0.129874	0.00624913
rs7923385	10	97357340	ENSG00000241935.4	CD8_NAIVE	0.0304254	0.817318	0.00514851	0.138216	0.00889249
rs7923385	10	97357340	ENSG00000155629.10	CD8_NAIVE	0.0313723	0.842402	0.00430756	0.115603	0.00631514
rs7923385	10	97357340	ENSG00000227356.2	CD8_NAIVE	0.0301065	0.808755	0.00540832	0.145179	0.0105518
rs7923385	10	97357340	ENSG00000200737.1	CD8_NAIVE	0.0306673	0.823234	0.00496885	0.133305	0.00782463
rs7923385	10	97357340	ENSG00000230928.1	CD8_NAIVE	0.0319589	0.8584	0.00365212	0.0980144	0.00797436
rs7923385	10	97357340	ENSG00000155256.13	CD8_NAIVE	0.0307679	0.826468	0.00483739	0.129858	0.00806884
rs7923385	10	97357340	ENSG00000077147.10	CD8_NAIVE	0.0320591	0.860443	0.00360722	0.0967437	0.00714684
rs7923385	10	97357340	ENSG00000234855.1	CD8_NAIVE	0.0303558	0.815452	0.00519471	0.139451	0.00954658
rs7923385	10	97357340	ENSG00000165887.7	CD8_NAIVE	0.0305988	0.821593	0.00497357	0.133449	0.00938515
rs7923385	10	97357340	ENSG00000165886.4	CD8_NAIVE	0.0308839	0.828734	0.00481202	0.12906	0.00650995
rs7923385	10	97357340	ENSG00000264677.1	CD8_NAIVE	0.0305525	0.820738	0.0051197	0.13747	0.00612015
rs7923385	10	97357340	ENSG00000171307.14	CD8_NAIVE	0.0306272	0.817202	0.00528837	0.141047	0.00583545
rs7923385	10	97357340	ENSG00000155640.5	CD8_NAIVE	0.0311568	0.83697	0.00448244	0.120342	0.00704917
rs7923385	10	97357340	ENSG00000221465.1	CD8_NAIVE	0.0306462	0.823255	0.00483661	0.129812	0.0114499
rs7923385	10	97357340	ENSG00000231025.1	CD8_NAIVE	0.0305754	0.819265	0.00507379	0.135859	0.00922625
rs7923385	10	97357340	ENSG00000269891.1	CD8_NAIVE	0.0311841	0.835689	0.00456475	0.122266	0.00629671
rs7923385	10	97357340	ENSG00000120057.4	CD8_NAIVE	0.0318275	0.836233	0.00463038	0.121601	0.00570829
rs7923385	10	97357340	ENSG00000095713.9	CD8_NAIVE	0.0317404	0.84691	0.00416054	0.110951	0.00623851
rs7923385	10	97357340	ENSG00000155254.8	CD8_NAIVE	0.0312556	0.839598	0.00440255	0.118197	0.00654635
rs7923385	10	97357340	ENSG00000155629.10	M2	0.031474	0.842841	0.0042884	0.114773	0.00662377
rs7923385	10	97357340	ENSG00000241935.4	M2	0.0310395	0.833692	0.00461419	0.123865	0.0067892
rs7923385	10	97357340	ENSG00000213390.6	M2	0.0188505	0.506378	0.0168354	0.452189	0.00574751
rs7923385	10	97357340	ENSG00000052749.9	M2	0.0321939	0.808819	0.00587039	0.147427	0.00568936
rs7923385	10	97357340	ENSG00000224474.2	M2	0.0302736	0.813239	0.00527291	0.14155	0.00966526
rs7923385	10	97357340	ENSG00000200737.1	M2	0.0287228	0.771582	0.00691804	0.185769	0.00700738
rs7923385	10	97357340	ENSG00000196233.7	M2	0.0309628	0.831481	0.0047083	0.126373	0.0064748
rs7923385	10	97357340	ENSG00000269891.1	M2	0.0308991	0.829932	0.00477197	0.128109	0.0062871
rs7923385	10	97357340	ENSG00000155265.6	M2	0.0308976	0.829921	0.00477075	0.128081	0.00633018
rs7923385	10	97357340	ENSG00000155254.8	M2	0.0310015	0.832194	0.00463358	0.124304	0.00786698
rs7923385	10	97357340	ENSG00000165879.7	M2	0.0301989	0.811192	0.00547473	0.146999	0.00613484
rs7923385	10	97357340	ENSG00000155640.5	M2	0.0311464	0.836679	0.00453576	0.121784	0.00585496
rs7923385	10	97357340	ENSG00000230928.1	M2	0.0352365	0.859534	0.00387374	0.094424	0.00693134
rs7923385	10	97357340	ENSG00000231025.1	M2	0.0302639	0.812978	0.0051942	0.13941	0.0121536
rs7923385	10	97357340	ENSG00000120057.4	M2	0.0309492	0.803138	0.00593678	0.154001	0.00597542
rs7923385	10	97357340	ENSG00000165887.7	M2	0.0323899	0.830501	0.00488043	0.125066	0.00716283
rs7923385	10	97357340	ENSG00000171307.14	M2	0.0309943	0.832576	0.00466766	0.125319	0.00644297
rs7923385	10	97357340	ENSG00000166024.9	M2	0.0315306	0.846845	0.00401968	0.107863	0.00974201
rs7923385	10	97357340	ENSG00000207287.1	M2	0.0311416	0.836476	0.00440203	0.118142	0.00983846
rs7923385	10	97357340	ENSG00000181274.5	M2	0.0310789	0.834726	0.00456594	0.122563	0.00706606
rs7923385	10	97357340	ENSG00000155252.12	M2	0.0303913	0.81637	0.00520843	0.139827	0.0082033
rs7923385	10	97357340	ENSG00000119986.6	M2	0.0301776	0.808556	0.00538437	0.144147	0.0117353
rs7923385	10	97357340	ENSG00000269783.1	M2	0.0310114	0.833059	0.00458124	0.122982	0.00836655
rs7923385	10	97357340	ENSG00000203942.3	M2	0.0306478	0.82329	0.00484717	0.130098	0.0111165
rs7923385	10	97357340	ENSG00000077147.10	M2	0.0305491	0.820514	0.00438959	0.11763	0.0269171
rs7923385	10	97357340	ENSG00000236552.1	M2	0.032918	0.847192	0.00425229	0.109376	0.00626224
rs7923385	10	97357340	ENSG00000155256.13	M2	0.0300667	0.807658	0.00507569	0.136134	0.0210657
rs7923385	10	97357340	ENSG00000231970.1	M2	0.0306298	0.82194	0.0049786	0.133509	0.0089423
rs7923385	10	97357340	ENSG00000171314.8	M2	0.0306668	0.823801	0.00485853	0.130412	0.0102614
rs7923385	10	97357340	ENSG00000155229.16	M2	0.0308047	0.827503	0.00466682	0.125246	0.0117791
rs7923385	10	97357340	ENSG00000165886.4	M2	0.0309653	0.83182	0.00461246	0.123817	0.00878534
rs7923385	10	97357340	ENSG00000234855.1	M2	0.0305845	0.821377	0.00508208	0.136419	0.00653806
rs7923385	10	97357340	ENSG00000171311.8	M2	0.0310881	0.834502	0.00461904	0.123931	0.00585965
rs7923385	10	97357340	ENSG00000095587.8	M2	0.0323845	0.869093	0.00330511	0.0886324	0.00658519
rs7923385	10	97357340	ENSG00000264677.1	M2	0.0307666	0.826458	0.0046599	0.125044	0.0130711
rs7923385	10	97357340	ENSG00000225850.2	M2	0.0312938	0.840602	0.00437945	0.117578	0.00614721
rs7923385	10	97357340	ENSG00000138131.3	M2	0.0346789	0.870926	0.00337144	0.0846061	0.00641713
rs7923385	10	97357340	ENSG00000095713.9	M2	0.0315469	0.847409	0.00411302	0.110418	0.00651312
rs7923385	10	97357340	ENSG00000171160.13	M2	0.0524983	0.807506	0.00816256	0.12549	0.00634365
rs7923385	10	97357340	ENSG00000095713.9	MONOCYTES	0.0265084	0.712071	0.00914642	0.245625	0.00664898
rs7923385	10	97357340	ENSG00000181274.5	MONOCYTES	0.020413	0.548323	0.013774	0.369509	0.0479807
rs7923385	10	97357340	ENSG00000213390.6	MONOCYTES	0.0271885	0.730363	0.00791306	0.212346	0.0221888
rs7923385	10	97357340	ENSG00000264677.1	MONOCYTES	0.0290148	0.77942	0.006553	0.175942	0.00907022
rs7923385	10	97357340	ENSG00000187122.12	MONOCYTES	0.0279421	0.750609	0.00751202	0.201672	0.0122647
rs7923385	10	97357340	ENSG00000120057.4	MONOCYTES	0.0313803	0.810647	0.00566511	0.146286	0.0060215
rs7923385	10	97357340	ENSG00000241935.4	MONOCYTES	0.0298842	0.80278	0.00579355	0.155573	0.00596966
rs7923385	10	97357340	ENSG00000234855.1	MONOCYTES	0.0293907	0.789523	0.0062657	0.16825	0.00657054
rs7923385	10	97357340	ENSG00000155640.5	MONOCYTES	0.0307764	0.826728	0.00476383	0.127869	0.00986204
rs7923385	10	97357340	ENSG00000119986.6	MONOCYTES	0.028485	0.76323	0.00722913	0.193624	0.00743184
rs7923385	10	97357340	ENSG00000052749.9	MONOCYTES	0.0300363	0.806746	0.00563686	0.151339	0.00624188
rs7923385	10	97357340	ENSG00000155252.12	MONOCYTES	0.0492016	0.756771	0.011489	0.176654	0.00588429
rs7923385	10	97357340	ENSG00000269783.1	MONOCYTES	0.0296393	0.7962	0.00593827	0.159432	0.00879079
rs7923385	10	97357340	ENSG00000095587.8	MONOCYTES	0.0305928	0.821486	0.00486337	0.130467	0.0125909
rs7923385	10	97357340	ENSG00000171311.8	MONOCYTES	0.0303736	0.815925	0.00516666	0.138694	0.00984099
rs7923385	10	97357340	ENSG00000236552.1	MONOCYTES	0.0316786	0.845634	0.00419474	0.111909	0.00658344
rs7923385	10	97357340	ENSG00000231970.1	MONOCYTES	0.0304899	0.818975	0.00515011	0.138263	0.00712162
rs7923385	10	97357340	ENSG00000231025.1	MONOCYTES	0.0290172	0.779485	0.00584465	0.156715	0.0289389
rs7923385	10	97357340	ENSG00000224474.2	MONOCYTES	0.0306617	0.823661	0.00492515	0.132218	0.00853366
rs7923385	10	97357340	ENSG00000155229.16	MONOCYTES	0.0312511	0.839048	0.00442511	0.118743	0.00653336
rs7923385	10	97357340	ENSG00000200737.1	MONOCYTES	0.0301832	0.810755	0.00547711	0.147056	0.00652808
rs7923385	10	97357340	ENSG00000155254.8	MONOCYTES	0.0307656	0.826409	0.00491579	0.131986	0.00592306
rs7923385	10	97357340	ENSG00000171307.14	MONOCYTES	0.0311939	0.837942	0.00447401	0.12012	0.00627019
rs7923385	10	97357340	ENSG00000225850.2	MONOCYTES	0.0301159	0.808927	0.00550855	0.147886	0.00756172
rs7923385	10	97357340	ENSG00000165886.4	MONOCYTES	0.0307607	0.826313	0.00486296	0.130557	0.00750609
rs7923385	10	97357340	ENSG00000155629.10	MONOCYTES	0.0316429	0.849931	0.0040093	0.107622	0.00679479
rs7923385	10	97357340	ENSG00000155265.6	MONOCYTES	0.0315497	0.839314	0.00445911	0.118564	0.00611267
rs7923385	10	97357340	ENSG00000165887.7	MONOCYTES	0.0316984	0.813836	0.00556178	0.142734	0.00617002
rs7923385	10	97357340	ENSG00000155256.13	MONOCYTES	0.0296511	0.796512	0.00561755	0.150728	0.0174907
rs7923385	10	97357340	ENSG00000171314.8	MONOCYTES	0.0307828	0.826914	0.00489263	0.13137	0.00604063
rs7923385	10	97357340	ENSG00000166024.9	MONOCYTES	0.0318888	0.856551	0.00378129	0.101505	0.00627344
rs7923385	10	97357340	ENSG00000077147.10	MONOCYTES	0.0321564	0.863686	0.00348002	0.0933969	0.00728041
rs7923385	10	97357340	ENSG00000269891.1	MONOCYTES	0.0307057	0.824837	0.00483902	0.129892	0.00972664
rs7923385	10	97357340	ENSG00000165879.7	MONOCYTES	0.0305131	0.819674	0.00502706	0.134943	0.00984215
rs7923385	10	97357340	ENSG00000171160.13	MONOCYTES	0.0310267	0.833119	0.00463957	0.124513	0.0067013
rs7923385	10	97357340	ENSG00000230928.1	MONOCYTES	0.0545667	0.837344	0.00623732	0.0956517	0.00619976
rs7923385	10	97357340	ENSG00000196233.7	MONOCYTES	0.0573533	0.812198	0.00820409	0.116119	0.00612535
rs7923385	10	97357340	ENSG00000166024.9	NK	0.0313058	0.840902	0.00430229	0.115483	0.0080066
rs7923385	10	97357340	ENSG00000155252.12	NK	0.0288712	0.743286	0.00831196	0.213935	0.00559654
rs7923385	10	97357340	ENSG00000119986.6	NK	0.022521	0.604934	0.0132088	0.354755	0.00458181
rs7923385	10	97357340	ENSG00000269783.1	NK	0.0299963	0.805709	0.00557799	0.149737	0.00898034
rs7923385	10	97357340	ENSG00000213390.6	NK	0.0270224	0.725902	0.00847919	0.227667	0.0109293
rs7923385	10	97357340	ENSG00000171314.8	NK	0.0297118	0.79813	0.00582108	0.156268	0.010069
rs7923385	10	97357340	ENSG00000155256.13	NK	0.0304486	0.816839	0.00519376	0.139249	0.0082699
rs7923385	10	97357340	ENSG00000181274.5	NK	0.0303875	0.816297	0.00526267	0.141303	0.00674948
rs7923385	10	97357340	ENSG00000165879.7	NK	0.0292274	0.784566	0.00644419	0.172916	0.00684603
rs7923385	10	97357340	ENSG00000196233.7	NK	0.0300024	0.805902	0.00532607	0.142906	0.0158628
rs7923385	10	97357340	ENSG00000052749.9	NK	0.0303798	0.816083	0.00523471	0.140541	0.00776201
rs7923385	10	97357340	ENSG00000155265.6	NK	0.029199	0.784376	0.00630858	0.16936	0.0107563
rs7923385	10	97357340	ENSG00000230928.1	NK	0.0327192	0.875903	0.00304434	0.0814286	0.00690492
rs7923385	10	97357340	ENSG00000155254.8	NK	0.0300702	0.807776	0.00553037	0.148481	0.00814217
rs7923385	10	97357340	ENSG00000138131.3	NK	0.0327587	0.869065	0.0033079	0.0876843	0.00718383
rs7923385	10	97357340	ENSG00000095713.9	NK	0.0307766	0.824841	0.0049455	0.132474	0.00696234
rs7923385	10	97357340	ENSG00000236552.1	NK	0.0300122	0.806099	0.0053374	0.143204	0.0153471
rs7923385	10	97357340	ENSG00000187122.12	NK	0.0309628	0.829642	0.00476078	0.127493	0.00714152
rs7923385	10	97357340	ENSG00000077147.10	NK	0.031841	0.854798	0.00381012	0.102212	0.00733869
rs7923385	10	97357340	ENSG00000207287.1	NK	0.0315172	0.846557	0.0041091	0.110296	0.00752087
rs7923385	10	97357340	ENSG00000171307.14	NK	0.0300069	0.806077	0.005646	0.151602	0.0066673
rs7923385	10	97357340	ENSG00000165886.4	NK	0.0306316	0.822828	0.00504064	0.13534	0.0061593
rs7923385	10	97357340	ENSG00000224474.2	NK	0.0308843	0.829637	0.00473769	0.127192	0.00754877
rs7923385	10	97357340	ENSG00000225850.2	NK	0.0296931	0.797644	0.00549153	0.14732	0.0198517
rs7923385	10	97357340	ENSG00000171160.13	NK	0.0300649	0.807616	0.00554864	0.148972	0.0077989
rs7923385	10	97357340	ENSG00000200737.1	NK	0.0302628	0.812952	0.00537298	0.144263	0.00714841
rs7923385	10	97357340	ENSG00000231025.1	NK	0.0300172	0.806352	0.00562007	0.150901	0.00710935
rs7923385	10	97357340	ENSG00000269891.1	NK	0.0319838	0.820125	0.00532626	0.136515	0.00605033
rs7923385	10	97357340	ENSG00000120057.4	NK	0.0308223	0.82798	0.00468058	0.125625	0.0108919
rs7923385	10	97357340	ENSG00000095587.8	NK	0.030969	0.831588	0.00411225	0.110192	0.0231396
rs7923385	10	97357340	ENSG00000231970.1	NK	0.030381	0.816125	0.00528128	0.141807	0.0064053
rs7923385	10	97357340	ENSG00000155229.16	NK	0.0308813	0.827458	0.00487474	0.130555	0.00623091
rs7923385	10	97357340	ENSG00000155640.5	NK	0.0306564	0.822605	0.00489328	0.131195	0.0106501
rs7923385	10	97357340	ENSG00000241935.4	NK	0.0309343	0.830982	0.00470696	0.126372	0.00700478
rs7923385	10	97357340	ENSG00000234855.1	NK	0.0311042	0.83554	0.00458008	0.122975	0.00580031
rs7923385	10	97357340	ENSG00000264677.1	NK	0.032475	0.835589	0.00468909	0.120585	0.00666224
rs7923385	10	97357340	ENSG00000155629.10	NK	0.0319839	0.849097	0.00407095	0.108006	0.00684189
rs7923385	10	97357340	ENSG00000171311.8	NK	0.0310087	0.832588	0.00461761	0.123905	0.00788104
rs7923385	10	97357340	ENSG00000227356.2	NK	0.0310514	0.832046	0.00470289	0.125955	0.0062448
rs7923385	10	97357340	ENSG00000165879.7	TFH	0.00782972	0.210331	0.0278021	0.74678	0.00725664
rs7923385	10	97357340	ENSG00000155640.5	TFH	0.0286575	0.769832	0.00687476	0.184578	0.0100586
rs7923385	10	97357340	ENSG00000187122.12	TFH	0.0292643	0.786135	0.00578834	0.155258	0.0235539
rs7923385	10	97357340	ENSG00000052749.9	TFH	0.029019	0.779534	0.00636065	0.170722	0.0143643
rs7923385	10	97357340	ENSG00000231970.1	TFH	0.030754	0.826148	0.00487475	0.130877	0.00734617
rs7923385	10	97357340	ENSG00000231025.1	TFH	0.0304653	0.81835	0.00499599	0.13408	0.0121084
rs7923385	10	97357340	ENSG00000269783.1	TFH	0.0303955	0.816508	0.0051648	0.138648	0.00928362
rs7923385	10	97357340	ENSG00000264677.1	TFH	0.0294162	0.790205	0.00588288	0.157865	0.0166313
rs7923385	10	97357340	ENSG00000171160.13	TFH	0.0297016	0.797877	0.00598045	0.160595	0.00584604
rs7923385	10	97357340	ENSG00000171307.14	TFH	0.0302711	0.813099	0.00539229	0.144775	0.0064624
rs7923385	10	97357340	ENSG00000165887.7	TFH	0.0295796	0.794602	0.005632	0.151103	0.0190833
rs7923385	10	97357340	ENSG00000155265.6	TFH	0.0307797	0.825983	0.00484581	0.129955	0.00843658
rs7923385	10	97357340	ENSG00000155254.8	TFH	0.0277817	0.746306	0.00689895	0.184988	0.0340254
rs7923385	10	97357340	ENSG00000095587.8	TFH	0.0313072	0.840674	0.0040846	0.109538	0.014397
rs7923385	10	97357340	ENSG00000181274.5	TFH	0.0304643	0.81837	0.00521144	0.139936	0.00601813
rs7923385	10	97357340	ENSG00000155256.13	TFH	0.030795	0.827055	0.00487678	0.130911	0.00636162
rs7923385	10	97357340	ENSG00000241935.4	TFH	0.0307436	0.825872	0.00481883	0.129357	0.00920885
rs7923385	10	97357340	ENSG00000200737.1	TFH	0.0294346	0.790709	0.00608174	0.16327	0.0105048
rs7923385	10	97357340	ENSG00000138131.3	TFH	0.0323188	0.868046	0.00331971	0.0890914	0.00722379
rs7923385	10	97357340	ENSG00000155229.16	TFH	0.0402742	0.819252	0.00629659	0.128023	0.00615458
rs7923385	10	97357340	ENSG00000196233.7	TFH	0.0306239	0.822603	0.00485435	0.130278	0.0116404
rs7923385	10	97357340	ENSG00000227356.2	TFH	0.0309459	0.830706	0.00472515	0.126773	0.00685026
rs7923385	10	97357340	ENSG00000236552.1	TFH	0.0312569	0.839589	0.00434221	0.116553	0.00825916
rs7923385	10	97357340	ENSG00000171311.8	TFH	0.0293465	0.788337	0.00538752	0.1444	0.0325285
rs7923385	10	97357340	ENSG00000155252.12	TFH	0.0301551	0.810055	0.00546226	0.146656	0.0076721
rs7923385	10	97357340	ENSG00000171314.8	TFH	0.0308375	0.827473	0.00484177	0.129851	0.00699693
rs7923385	10	97357340	ENSG00000213390.6	TFH	0.0300398	0.806907	0.00554902	0.148968	0.00853537
rs7923385	10	97357340	ENSG00000224474.2	TFH	0.0311806	0.837598	0.00446837	0.119965	0.00678866
rs7923385	10	97357340	ENSG00000119986.6	TFH	0.0300362	0.806869	0.00552888	0.148432	0.00913332
rs7923385	10	97357340	ENSG00000077147.10	TFH	0.0318129	0.854461	0.00378754	0.101647	0.00829185
rs7923385	10	97357340	ENSG00000120057.4	TFH	0.0307588	0.826261	0.00486019	0.130481	0.00763915
rs7923385	10	97357340	ENSG00000095713.9	TFH	0.0312496	0.838798	0.00443869	0.119078	0.00643526
rs7923385	10	97357340	ENSG00000269891.1	TFH	0.0305703	0.82121	0.00493157	0.132368	0.0109208
rs7923385	10	97357340	ENSG00000155629.10	TFH	0.03155	0.847444	0.00411474	0.110459	0.00643256
rs7923385	10	97357340	ENSG00000165886.4	TFH	0.0310375	0.833682	0.0046182	0.12398	0.00668238
rs7923385	10	97357340	ENSG00000166024.9	TFH	0.0319943	0.859237	0.00368152	0.0988079	0.00627921
rs7923385	10	97357340	ENSG00000225850.2	TFH	0.0312041	0.83507	0.00459536	0.122917	0.00621386
rs7923385	10	97357340	ENSG00000230928.1	TFH	0.0322495	0.866203	0.0033973	0.0911798	0.00697052
rs7923385	10	97357340	ENSG00000119986.6	TH17	0.0172652	0.463572	0.0184381	0.495007	0.00571765
rs7923385	10	97357340	ENSG00000227356.2	TH17	0.0271995	0.730665	0.00820139	0.220178	0.013756
rs7923385	10	97357340	ENSG00000165879.7	TH17	0.0248391	0.667253	0.00904931	0.242529	0.0563301
rs7923385	10	97357340	ENSG00000213390.6	TH17	0.0241461	0.648643	0.0115179	0.309346	0.00634717
rs7923385	10	97357340	ENSG00000155254.8	TH17	0.0512388	0.787348	0.00952949	0.146377	0.00550646
rs7923385	10	97357340	ENSG00000165886.4	TH17	0.0534821	0.810633	0.00806265	0.12215	0.00567245
rs7923385	10	97357340	ENSG00000052749.9	TH17	0.0292503	0.785754	0.00625024	0.167792	0.0109535
rs7923385	10	97357340	ENSG00000231970.1	TH17	0.0302253	0.811944	0.00529147	0.14204	0.0104992
rs7923385	10	97357340	ENSG00000155229.16	TH17	0.037623	0.827943	0.00557644	0.122655	0.0062024
rs7923385	10	97357340	ENSG00000264677.1	TH17	0.0308788	0.829384	0.00479201	0.128647	0.00629747
rs7923385	10	97357340	ENSG00000203942.3	TH17	0.0310953	0.835306	0.00451843	0.1213	0.00777977
rs7923385	10	97357340	ENSG00000155629.10	TH17	0.0310966	0.835144	0.00458784	0.123153	0.00601924
rs7923385	10	97357340	ENSG00000155252.12	TH17	0.0300659	0.802791	0.00581859	0.155302	0.00602274
rs7923385	10	97357340	ENSG00000241935.4	TH17	0.0304375	0.817639	0.00500364	0.134286	0.0126338
rs7923385	10	97357340	ENSG00000171160.13	TH17	0.0303296	0.81474	0.00531873	0.142809	0.00680313
rs7923385	10	97357340	ENSG00000269783.1	TH17	0.0303518	0.815337	0.00502937	0.13496	0.0143217
rs7923385	10	97357340	ENSG00000155256.13	TH17	0.0303659	0.815721	0.00520405	0.139707	0.0090021
rs7923385	10	97357340	ENSG00000120057.4	TH17	0.0305072	0.817623	0.00524426	0.14049	0.00613512
rs7923385	10	97357340	ENSG00000224474.2	TH17	0.0307165	0.825066	0.00490846	0.131769	0.00754018
rs7923385	10	97357340	ENSG00000181274.5	TH17	0.0301975	0.811202	0.00546699	0.146798	0.0063356
rs7923385	10	97357340	ENSG00000231025.1	TH17	0.0291962	0.784305	0.005929	0.159057	0.0215123
rs7923385	10	97357340	ENSG00000077147.10	TH17	0.0317834	0.853672	0.00386024	0.103612	0.00707232
rs7923385	10	97357340	ENSG00000236552.1	TH17	0.0311602	0.836984	0.00447731	0.120192	0.00718674
rs7923385	10	97357340	ENSG00000095713.9	TH17	0.0309109	0.830312	0.00475887	0.127767	0.00625082
rs7923385	10	97357340	ENSG00000200737.1	TH17	0.0306942	0.824537	0.00495216	0.132961	0.00685621
rs7923385	10	97357340	ENSG00000225850.2	TH17	0.0305876	0.818995	0.00505814	0.135333	0.0100259
rs7923385	10	97357340	ENSG00000138131.3	TH17	0.0325367	0.871669	0.00321166	0.0859752	0.00660772
rs7923385	10	97357340	ENSG00000155265.6	TH17	0.0305676	0.821125	0.00496173	0.133183	0.0101619
rs7923385	10	97357340	ENSG00000207976.1	TH17	0.0311487	0.836684	0.00447685	0.120178	0.00751324
rs7923385	10	97357340	ENSG00000171311.8	TH17	0.0310242	0.833406	0.0045424	0.121932	0.00909497
rs7923385	10	97357340	ENSG00000165887.7	TH17	0.0308602	0.829004	0.004726	0.12687	0.00853991
rs7923385	10	97357340	ENSG00000269891.1	TH17	0.0303619	0.815594	0.00531357	0.142675	0.00605586
rs7923385	10	97357340	ENSG00000166024.9	TH17	0.0324671	0.860699	0.00366628	0.0971321	0.00603526
rs7923385	10	97357340	ENSG00000196233.7	TH17	0.0305902	0.821696	0.00503724	0.135233	0.00744305
rs7923385	10	97357340	ENSG00000171314.8	TH17	0.0307988	0.827344	0.00482727	0.1296	0.00743043
rs7923385	10	97357340	ENSG00000155640.5	TH17	0.0311455	0.835845	0.00456809	0.122534	0.00590747
rs7923385	10	97357340	ENSG00000171307.14	TH17	0.0308186	0.826899	0.00486486	0.13046	0.00695738
rs7923385	10	97357340	ENSG00000187122.12	TH17	0.031342	0.839283	0.00444175	0.118882	0.00605143
rs7923385	10	97357340	ENSG00000234855.1	TH17	0.0310857	0.834662	0.00457301	0.122717	0.00696161
rs7923385	10	97357340	ENSG00000230928.1	TH17	0.0323826	0.869308	0.00329494	0.0883861	0.00662868
rs7923385	10	97357340	ENSG00000095587.8	TH17	0.0326789	0.877481	0.00298516	0.0800887	0.00676663
rs7923385	10	97357340	ENSG00000165879.7	TH1	0.0178835	0.480032	0.017392	0.466658	0.0180351
rs7923385	10	97357340	ENSG00000264677.1	TH1	0.0310081	0.833103	0.00464511	0.124736	0.00650766
rs7923385	10	97357340	ENSG00000171160.13	TH1	0.0296145	0.795707	0.00603602	0.162115	0.00652782
rs7923385	10	97357340	ENSG00000119986.6	TH1	0.0267296	0.71819	0.00879106	0.236103	0.0101869
rs7923385	10	97357340	ENSG00000225850.2	TH1	0.0305297	0.820292	0.00497349	0.133524	0.0106803
rs7923385	10	97357340	ENSG00000241935.4	TH1	0.0307092	0.824954	0.00490464	0.131678	0.00775465
rs7923385	10	97357340	ENSG00000213390.6	TH1	0.0300884	0.808438	0.0055393	0.148763	0.00717177
rs7923385	10	97357340	ENSG00000077147.10	TH1	0.0318972	0.854154	0.00387416	0.10368	0.00639472
rs7923385	10	97357340	ENSG00000052749.9	TH1	0.0515423	0.793109	0.00910877	0.1401	0.00613996
rs7923385	10	97357340	ENSG00000231025.1	TH1	0.0305123	0.819762	0.00512864	0.137721	0.00687684
rs7923385	10	97357340	ENSG00000155254.8	TH1	0.0300361	0.80672	0.00564307	0.151503	0.00609781
rs7923385	10	97357340	ENSG00000200737.1	TH1	0.0309024	0.830263	0.00475393	0.127661	0.00641948
rs7923385	10	97357340	ENSG00000181274.5	TH1	0.0300237	0.806649	0.00562069	0.150944	0.00676326
rs7923385	10	97357340	ENSG00000166024.9	TH1	0.0330322	0.847227	0.00425277	0.109012	0.00647577
rs7923385	10	97357340	ENSG00000269891.1	TH1	0.0299819	0.805575	0.00554714	0.148945	0.0099505
rs7923385	10	97357340	ENSG00000155256.13	TH1	0.0305086	0.819728	0.00510511	0.137092	0.00756555
rs7923385	10	97357340	ENSG00000138131.3	TH1	0.0321115	0.862589	0.00351858	0.0944438	0.00733671
rs7923385	10	97357340	ENSG00000171311.8	TH1	0.0300495	0.807393	0.0053646	0.144008	0.0131841
rs7923385	10	97357340	ENSG00000155265.6	TH1	0.0303862	0.81644	0.00519273	0.139437	0.0085446
rs7923385	10	97357340	ENSG00000230928.1	TH1	0.0320192	0.860195	0.00363579	0.0976099	0.00654024
rs7923385	10	97357340	ENSG00000155252.12	TH1	0.0320735	0.80286	0.00611575	0.15303	0.0059213
rs7923385	10	97357340	ENSG00000236552.1	TH1	0.0304902	0.819071	0.00502432	0.134865	0.0105501
rs7923385	10	97357340	ENSG00000269783.1	TH1	0.0306192	0.822698	0.00498271	0.1338	0.00789978
rs7923385	10	97357340	ENSG00000165886.4	TH1	0.0307572	0.82431	0.00490184	0.131284	0.00874617
rs7923385	10	97357340	ENSG00000207976.1	TH1	0.0304499	0.818099	0.00510506	0.137065	0.00928075
rs7923385	10	97357340	ENSG00000187122.12	TH1	0.0305292	0.820272	0.00499683	0.134157	0.0100455
rs7923385	10	97357340	ENSG00000196233.7	TH1	0.0303765	0.816127	0.00525581	0.141137	0.00710371
rs7923385	10	97357340	ENSG00000155629.10	TH1	0.0311579	0.83709	0.00447699	0.120208	0.00706699
rs7923385	10	97357340	ENSG00000120057.4	TH1	0.0304681	0.81864	0.00517966	0.139105	0.00660751
rs7923385	10	97357340	ENSG00000095587.8	TH1	0.0319941	0.859239	0.0036583	0.0981788	0.00693025
rs7923385	10	97357340	ENSG00000171307.14	TH1	0.0303604	0.815746	0.00527309	0.141611	0.00700861
rs7923385	10	97357340	ENSG00000171314.8	TH1	0.0343602	0.831681	0.00505584	0.12231	0.00659361
rs7923385	10	97357340	ENSG00000155229.16	TH1	0.0309209	0.828691	0.00477055	0.127774	0.00784404
rs7923385	10	97357340	ENSG00000095713.9	TH1	0.030838	0.828494	0.00481456	0.129282	0.00657146
rs7923385	10	97357340	ENSG00000231970.1	TH1	0.0306368	0.823129	0.00492931	0.132348	0.0089563
rs7923385	10	97357340	ENSG00000165887.7	TH1	0.0306312	0.823017	0.00501862	0.134778	0.00655588
rs7923385	10	97357340	ENSG00000227356.2	TH1	0.0310246	0.833593	0.00461711	0.123988	0.00677719
rs7923385	10	97357340	ENSG00000234855.1	TH1	0.0303145	0.814509	0.00513837	0.13794	0.0120981
rs7923385	10	97357340	ENSG00000155640.5	TH1	0.0310415	0.834034	0.00459889	0.123496	0.00682997
rs7923385	10	97357340	ENSG00000165879.7	TH2	0.000242602	0.00651707	0.0356149	0.956724	0.000901602
rs7923385	10	97357340	ENSG00000171160.13	TH2	0.0283576	0.727146	0.00897914	0.23019	0.00532694
rs7923385	10	97357340	ENSG00000119986.6	TH2	0.0251605	0.675888	0.0105153	0.282413	0.0060232
rs7923385	10	97357340	ENSG00000213390.6	TH2	0.0294119	0.790094	0.00624902	0.167804	0.00644177
rs7923385	10	97357340	ENSG00000155629.10	TH2	0.0315627	0.847779	0.00409546	0.109938	0.00662399
rs7923385	10	97357340	ENSG00000155254.8	TH2	0.0299955	0.805775	0.0056827	0.152596	0.00595041
rs7923385	10	97357340	ENSG00000236552.1	TH2	0.0310434	0.833799	0.00462625	0.124194	0.00633803
rs7923385	10	97357340	ENSG00000155252.12	TH2	0.0281804	0.757018	0.00745135	0.200095	0.00725564
rs7923385	10	97357340	ENSG00000077147.10	TH2	0.032	0.858731	0.00369195	0.0990088	0.00656821
rs7923385	10	97357340	ENSG00000264677.1	TH2	0.0336015	0.813565	0.00583345	0.141182	0.00581823
rs7923385	10	97357340	ENSG00000225850.2	TH2	0.0305286	0.820094	0.00510425	0.137044	0.00722869
rs7923385	10	97357340	ENSG00000171314.8	TH2	0.0309095	0.830321	0.0046916	0.125949	0.00812861
rs7923385	10	97357340	ENSG00000052749.9	TH2	0.0300796	0.808036	0.00558216	0.149891	0.00641125
rs7923385	10	97357340	ENSG00000231970.1	TH2	0.0308012	0.822375	0.00508132	0.135607	0.0061352
rs7923385	10	97357340	ENSG00000269783.1	TH2	0.0304565	0.817967	0.00520122	0.139621	0.00675389
rs7923385	10	97357340	ENSG00000196233.7	TH2	0.0304862	0.818906	0.00512964	0.137712	0.00776645
rs7923385	10	97357340	ENSG00000155640.5	TH2	0.0302122	0.81159	0.00524653	0.140816	0.0121347
rs7923385	10	97357340	ENSG00000231025.1	TH2	0.0303052	0.814094	0.00527554	0.141631	0.0086944
rs7923385	10	97357340	ENSG00000165886.4	TH2	0.0307299	0.825457	0.00489364	0.131376	0.00754379
rs7923385	10	97357340	ENSG00000227356.2	TH2	0.028928	0.777091	0.00580713	0.155672	0.0325018
rs7923385	10	97357340	ENSG00000165887.7	TH2	0.0308868	0.824693	0.00499715	0.133366	0.00605707
rs7923385	10	97357340	ENSG00000200737.1	TH2	0.0302737	0.81325	0.00525868	0.141165	0.0100531
rs7923385	10	97357340	ENSG00000187122.12	TH2	0.0306131	0.822361	0.00505625	0.135764	0.00620505
rs7923385	10	97357340	ENSG00000224474.2	TH2	0.0309565	0.829468	0.00479414	0.128393	0.0063879
rs7923385	10	97357340	ENSG00000155265.6	TH2	0.0308364	0.828311	0.00483086	0.129701	0.00632077
rs7923385	10	97357340	ENSG00000095713.9	TH2	0.0322618	0.837173	0.00461245	0.119627	0.00632647
rs7923385	10	97357340	ENSG00000207976.1	TH2	0.0308623	0.828291	0.00480356	0.128847	0.0071956
rs7923385	10	97357340	ENSG00000155229.16	TH2	0.0308262	0.828075	0.00480496	0.129001	0.00729228
rs7923385	10	97357340	ENSG00000095587.8	TH2	0.0323211	0.861209	0.00362757	0.0965955	0.00624702
rs7923385	10	97357340	ENSG00000269891.1	TH2	0.0307576	0.826195	0.00468463	0.125709	0.0126536
rs7923385	10	97357340	ENSG00000155256.13	TH2	0.0304589	0.818225	0.00510589	0.13707	0.00914111
rs7923385	10	97357340	ENSG00000138131.3	TH2	0.0325277	0.873657	0.00310534	0.0833321	0.00737812
rs7923385	10	97357340	ENSG00000120057.4	TH2	0.0309673	0.831655	0.00469375	0.125988	0.00669653
rs7923385	10	97357340	ENSG00000171307.14	TH2	0.0306355	0.822901	0.00494874	0.132842	0.00867308
rs7923385	10	97357340	ENSG00000166024.9	TH2	0.0317491	0.852802	0.00389169	0.104462	0.00709525
rs7923385	10	97357340	ENSG00000171311.8	TH2	0.0308175	0.827848	0.00476851	0.12801	0.00855563
rs7923385	10	97357340	ENSG00000265398.1	TH2	0.0335638	0.831856	0.00497394	0.123212	0.00639423
rs7923385	10	97357340	ENSG00000230928.1	TH2	0.0325741	0.869555	0.00330162	0.0880706	0.00649858
rs7923385	10	97357340	ENSG00000241935.4	TH2	0.0314832	0.836992	0.00448336	0.119113	0.00792845
rs7923385	10	97357340	ENSG00000181274.5	TH2	0.0306991	0.823816	0.00477347	0.127969	0.012742
rs7923385	10	97357340	ENSG00000155254.8	THSTAR	0.0293945	0.789627	0.00626789	0.168311	0.00639989
rs7923385	10	97357340	ENSG00000119986.6	THSTAR	0.0288154	0.774076	0.00683978	0.183673	0.00659661
rs7923385	10	97357340	ENSG00000171314.8	THSTAR	0.0305487	0.820551	0.00505123	0.135596	0.00825344
rs7923385	10	97357340	ENSG00000165879.7	THSTAR	0.0255646	0.686741	0.00963945	0.258751	0.019304
rs7923385	10	97357340	ENSG00000231025.1	THSTAR	0.0295718	0.794371	0.00587747	0.157759	0.0124206
rs7923385	10	97357340	ENSG00000155629.10	THSTAR	0.0327058	0.841837	0.00446486	0.114863	0.00612983
rs7923385	10	97357340	ENSG00000052749.9	THSTAR	0.0299827	0.802789	0.00580886	0.155473	0.0059461
rs7923385	10	97357340	ENSG00000155229.16	THSTAR	0.0308985	0.829376	0.00478722	0.128433	0.00650536
rs7923385	10	97357340	ENSG00000224474.2	THSTAR	0.0306882	0.824166	0.00499433	0.134067	0.00608462
rs7923385	10	97357340	ENSG00000200737.1	THSTAR	0.0308971	0.829991	0.00476578	0.12796	0.00638591
rs7923385	10	97357340	ENSG00000187122.12	THSTAR	0.0308162	0.827817	0.00484564	0.130104	0.00641697
rs7923385	10	97357340	ENSG00000095713.9	THSTAR	0.030548	0.820589	0.00496522	0.133271	0.0106274
rs7923385	10	97357340	ENSG00000155256.13	THSTAR	0.0300357	0.806847	0.0052877	0.141884	0.0159456
rs7923385	10	97357340	ENSG00000165887.7	THSTAR	0.0303877	0.814933	0.00531181	0.142382	0.00698574
rs7923385	10	97357340	ENSG00000077147.10	THSTAR	0.0321153	0.853847	0.00389974	0.103617	0.00652062
rs7923385	10	97357340	ENSG00000269783.1	THSTAR	0.0300062	0.806011	0.00551666	0.148082	0.0103839
rs7923385	10	97357340	ENSG00000213390.6	THSTAR	0.0283723	0.76217	0.00726796	0.19517	0.00702014
rs7923385	10	97357340	ENSG00000155265.6	THSTAR	0.0313038	0.832819	0.00469623	0.124877	0.00630388
rs7923385	10	97357340	ENSG00000155252.12	THSTAR	0.029178	0.781818	0.00652197	0.174676	0.00780588
rs7923385	10	97357340	ENSG00000181274.5	THSTAR	0.0287277	0.771676	0.00680864	0.182792	0.00999523
rs7923385	10	97357340	ENSG00000269891.1	THSTAR	0.030506	0.819483	0.00499887	0.134176	0.0108359
rs7923385	10	97357340	ENSG00000171307.14	THSTAR	0.0306937	0.824314	0.00492501	0.132188	0.00787948
rs7923385	10	97357340	ENSG00000095587.8	THSTAR	0.0325875	0.875047	0.00308035	0.0826481	0.00663726
rs7923385	10	97357340	ENSG00000171160.13	THSTAR	0.0306514	0.823385	0.00483001	0.129633	0.0115006
rs7923385	10	97357340	ENSG00000241935.4	THSTAR	0.0301999	0.810563	0.00546009	0.146475	0.00730228
rs7923385	10	97357340	ENSG00000265398.1	THSTAR	0.0306666	0.823796	0.00498752	0.133913	0.00663657
rs7923385	10	97357340	ENSG00000264677.1	THSTAR	0.0305345	0.818797	0.00516857	0.138528	0.00697221
rs7923385	10	97357340	ENSG00000236552.1	THSTAR	0.0315271	0.845115	0.00420027	0.112526	0.00663114
rs7923385	10	97357340	ENSG00000166024.9	THSTAR	0.0311565	0.836897	0.00434934	0.116719	0.0108777
rs7923385	10	97357340	ENSG00000120057.4	THSTAR	0.0312682	0.838776	0.00439792	0.117899	0.00765899
rs7923385	10	97357340	ENSG00000155640.5	THSTAR	0.0303089	0.814147	0.00525822	0.141153	0.00913248
rs7923385	10	97357340	ENSG00000230928.1	THSTAR	0.0323561	0.869062	0.00330992	0.0888377	0.00643382
rs7923385	10	97357340	ENSG00000138131.3	THSTAR	0.0522806	0.86167	0.00454323	0.074813	0.00669343
rs7923385	10	97357340	ENSG00000225850.2	THSTAR	0.0306126	0.822351	0.00504248	0.135391	0.00660333
rs7923385	10	97357340	ENSG00000165886.4	THSTAR	0.0306332	0.822811	0.00493929	0.13258	0.00903664
rs7923385	10	97357340	ENSG00000196233.7	THSTAR	0.0373314	0.821751	0.00585873	0.128903	0.0061564
rs7923385	10	97357340	ENSG00000227356.2	THSTAR	0.0302797	0.813409	0.00530599	0.14245	0.00855529
rs7923385	10	97357340	ENSG00000231970.1	THSTAR	0.0306797	0.824159	0.00490542	0.13169	0.00856615
rs7923385	10	97357340	ENSG00000165879.7	TREG_MEM	0.0153657	0.412772	0.0196825	0.528498	0.0236817
rs7923385	10	97357340	ENSG00000119986.6	TREG_MEM	0.0254152	0.682732	0.00990859	0.266016	0.015928
rs7923385	10	97357340	ENSG00000171314.8	TREG_MEM	0.0310473	0.833819	0.00463483	0.124414	0.00608503
rs7923385	10	97357340	ENSG00000095587.8	TREG_MEM	0.0320739	0.861258	0.00350826	0.0941146	0.00904531
rs7923385	10	97357340	ENSG00000213390.6	TREG_MEM	0.028546	0.766826	0.00714121	0.191776	0.00571053
rs7923385	10	97357340	ENSG00000155256.13	TREG_MEM	0.0296416	0.79626	0.00581992	0.156219	0.0120589
rs7923385	10	97357340	ENSG00000166024.9	TREG_MEM	0.0318585	0.855748	0.00377683	0.101377	0.00723986
rs7923385	10	97357340	ENSG00000181274.5	TREG_MEM	0.0349317	0.799428	0.00671063	0.153522	0.00540786
rs7923385	10	97357340	ENSG00000171160.13	TREG_MEM	0.0304516	0.815421	0.00531868	0.142357	0.00645199
rs7923385	10	97357340	ENSG00000155252.12	TREG_MEM	0.029732	0.798698	0.00585178	0.157112	0.00860674
rs7923385	10	97357340	ENSG00000052749.9	TREG_MEM	0.0302201	0.811423	0.00547166	0.146856	0.00602899
rs7923385	10	97357340	ENSG00000230928.1	TREG_MEM	0.0308047	0.827397	0.0047717	0.128076	0.0089509
rs7923385	10	97357340	ENSG00000165886.4	TREG_MEM	0.030804	0.826629	0.00488101	0.130915	0.00677168
rs7923385	10	97357340	ENSG00000155265.6	TREG_MEM	0.030055	0.807367	0.00560444	0.150487	0.00648692
rs7923385	10	97357340	ENSG00000155629.10	TREG_MEM	0.0315956	0.848539	0.00406472	0.109096	0.00670463
rs7923385	10	97357340	ENSG00000269783.1	TREG_MEM	0.0304939	0.81916	0.00504217	0.135348	0.00995542
rs7923385	10	97357340	ENSG00000196233.7	TREG_MEM	0.0306678	0.823737	0.00497603	0.133586	0.00703333
rs7923385	10	97357340	ENSG00000236552.1	TREG_MEM	0.0314739	0.8454	0.00421442	0.113143	0.00576893
rs7923385	10	97357340	ENSG00000138131.3	TREG_MEM	0.0318215	0.854693	0.00367197	0.0985121	0.0113014
rs7923385	10	97357340	ENSG00000165887.7	TREG_MEM	0.0311592	0.836681	0.00450735	0.120964	0.00668823
rs7923385	10	97357340	ENSG00000155229.16	TREG_MEM	0.0297434	0.798999	0.00570493	0.153128	0.0124243
rs7923385	10	97357340	ENSG00000155254.8	TREG_MEM	0.0307611	0.826333	0.00487886	0.13099	0.00703683
rs7923385	10	97357340	ENSG00000264677.1	TREG_MEM	0.0317161	0.843692	0.00428013	0.113792	0.00652017
rs7923385	10	97357340	ENSG00000265398.1	TREG_MEM	0.0333535	0.837623	0.00470192	0.118019	0.00630285
rs7923385	10	97357340	ENSG00000171311.8	TREG_MEM	0.0306915	0.824472	0.00490033	0.131555	0.00838167
rs7923385	10	97357340	ENSG00000231025.1	TREG_MEM	0.0308347	0.828321	0.00483218	0.129746	0.0062662
rs7923385	10	97357340	ENSG00000225850.2	TREG_MEM	0.030219	0.81178	0.00545546	0.146491	0.00605503
rs7923385	10	97357340	ENSG00000241935.4	TREG_MEM	0.030899	0.830044	0.00468963	0.125893	0.00847371
rs7923385	10	97357340	ENSG00000187122.12	TREG_MEM	0.0323472	0.832711	0.00481858	0.123983	0.0061409
rs7923385	10	97357340	ENSG00000234855.1	TREG_MEM	0.0312655	0.839836	0.00438177	0.117632	0.00688444
rs7923385	10	97357340	ENSG00000171307.14	TREG_MEM	0.0303895	0.81632	0.00525984	0.141221	0.00680952
rs7923385	10	97357340	ENSG00000077147.10	TREG_MEM	0.0317914	0.853862	0.00369247	0.0990576	0.0115968
rs7923385	10	97357340	ENSG00000155640.5	TREG_MEM	0.0307855	0.826942	0.00483118	0.129695	0.00774696
rs7923385	10	97357340	ENSG00000095713.9	TREG_MEM	0.0306015	0.821976	0.00505602	0.135742	0.00662457
rs7923385	10	97357340	ENSG00000200737.1	TREG_MEM	0.0314109	0.83699	0.00454615	0.121079	0.00597301
rs7923385	10	97357340	ENSG00000224474.2	TREG_MEM	0.0307996	0.827378	0.00479977	0.128856	0.00816668
rs7923385	10	97357340	ENSG00000120057.4	TREG_MEM	0.0308328	0.828263	0.00467006	0.125343	0.0108908
rs7923385	10	97357340	ENSG00000269891.1	TREG_MEM	0.0308815	0.829373	0.00478759	0.128514	0.00644411
rs7923385	10	97357340	ENSG00000227356.2	TREG_MEM	0.0307122	0.825027	0.00485901	0.130439	0.00896335
rs7923385	10	97357340	ENSG00000165879.7	TREG_NAIVE	0.00289794	0.0778437	0.0328959	0.883614	0.00274816
rs7923385	10	97357340	ENSG00000171160.13	TREG_NAIVE	0.027629	0.708548	0.00970277	0.248775	0.00534517
rs7923385	10	97357340	ENSG00000155629.10	TREG_NAIVE	0.0310995	0.835341	0.00450046	0.120801	0.00825848
rs7923385	10	97357340	ENSG00000155252.12	TREG_NAIVE	0.0315807	0.812634	0.00560614	0.144197	0.00598205
rs7923385	10	97357340	ENSG00000165887.7	TREG_NAIVE	0.0297535	0.796585	0.0060279	0.16132	0.00631364
rs7923385	10	97357340	ENSG00000119986.6	TREG_NAIVE	0.0284554	0.764356	0.0072336	0.194249	0.0057065
rs7923385	10	97357340	ENSG00000230928.1	TREG_NAIVE	0.0329169	0.875583	0.00308715	0.0820539	0.00635855
rs7923385	10	97357340	ENSG00000138131.3	TREG_NAIVE	0.031766	0.852577	0.00392245	0.10521	0.00652402
rs7923385	10	97357340	ENSG00000187122.12	TREG_NAIVE	0.030212	0.811588	0.0051763	0.13891	0.014114
rs7923385	10	97357340	ENSG00000269891.1	TREG_NAIVE	0.0301752	0.810591	0.00539391	0.144805	0.00903449
rs7923385	10	97357340	ENSG00000231025.1	TREG_NAIVE	0.0301523	0.807332	0.00552374	0.147807	0.00918423
rs7923385	10	97357340	ENSG00000155640.5	TREG_NAIVE	0.0299633	0.804691	0.00555461	0.149067	0.0107246
rs7923385	10	97357340	ENSG00000196233.7	TREG_NAIVE	0.0300675	0.80766	0.00507109	0.136005	0.0211955
rs7923385	10	97357340	ENSG00000224474.2	TREG_NAIVE	0.0278055	0.746947	0.00641246	0.171789	0.0470462
rs7923385	10	97357340	ENSG00000077147.10	TREG_NAIVE	0.0315725	0.848005	0.00402415	0.108001	0.00839813
rs7923385	10	97357340	ENSG00000231970.1	TREG_NAIVE	0.0303286	0.814719	0.00508306	0.136412	0.0134577
rs7923385	10	97357340	ENSG00000155254.8	TREG_NAIVE	0.0354311	0.82071	0.00570203	0.132018	0.00613885
rs7923385	10	97357340	ENSG00000171311.8	TREG_NAIVE	0.0304355	0.817594	0.00509356	0.136728	0.0101491
rs7923385	10	97357340	ENSG00000120057.4	TREG_NAIVE	0.0308252	0.827246	0.00486709	0.130552	0.00651049
rs7923385	10	97357340	ENSG00000213390.6	TREG_NAIVE	0.0296643	0.796852	0.00600731	0.161309	0.00616716
rs7923385	10	97357340	ENSG00000171307.14	TREG_NAIVE	0.030776	0.826742	0.00478244	0.128379	0.00932095
rs7923385	10	97357340	ENSG00000269783.1	TREG_NAIVE	0.0298984	0.803168	0.00554344	0.148788	0.012602
rs7923385	10	97357340	ENSG00000155265.6	TREG_NAIVE	0.030702	0.824752	0.00490943	0.131804	0.00783211
rs7923385	10	97357340	ENSG00000095587.8	TREG_NAIVE	0.0321106	0.862241	0.0033568	0.0900149	0.0122763
rs7923385	10	97357340	ENSG00000052749.9	TREG_NAIVE	0.0308786	0.829487	0.00472198	0.126764	0.00814824
rs7923385	10	97357340	ENSG00000236552.1	TREG_NAIVE	0.0309689	0.831836	0.00466051	0.125109	0.00742543
rs7923385	10	97357340	ENSG00000095713.9	TREG_NAIVE	0.0309859	0.832274	0.00461841	0.123968	0.00815356
rs7923385	10	97357340	ENSG00000241935.4	TREG_NAIVE	0.0308989	0.830031	0.00467724	0.125555	0.00883751
rs7923385	10	97357340	ENSG00000155256.13	TREG_NAIVE	0.0307904	0.82713	0.00487254	0.130828	0.00637905
rs7923385	10	97357340	ENSG00000155229.16	TREG_NAIVE	0.0308839	0.829639	0.00476126	0.127834	0.00688254
rs7923385	10	97357340	ENSG00000227356.2	TREG_NAIVE	0.0322906	0.82899	0.00495133	0.127047	0.00672059
rs7923385	10	97357340	ENSG00000165886.4	TREG_NAIVE	0.0305761	0.821361	0.00501287	0.134576	0.00847429
rs7923385	10	97357340	ENSG00000264677.1	TREG_NAIVE	0.0305989	0.821981	0.00488568	0.13113	0.0114038
rs7923385	10	97357340	ENSG00000171314.8	TREG_NAIVE	0.0310384	0.832948	0.00465759	0.124927	0.00642926
rs7923385	10	97357340	ENSG00000181274.5	TREG_NAIVE	0.030359	0.81554	0.00530645	0.142485	0.0063096
rs7923385	10	97357340	ENSG00000166024.9	TREG_NAIVE	0.0315565	0.847599	0.00409075	0.109807	0.00694701
rs7923385	10	97357340	ENSG00000225850.2	TREG_NAIVE	0.030904	0.830177	0.00462481	0.124135	0.0101585
rs11190126	10	99512032	ENSG00000107593.15	B_CELL_NAIVE	0.000410335	0.884357	4.92454965963227e-05	0.106043	0.00914105
rs11190126	10	99512032	ENSG00000198018.6	B_CELL_NAIVE	2.88932892276479e-05	0.0485154	0.000546511	0.917324	0.0335857
rs11190126	10	99512032	ENSG00000235823.1	B_CELL_NAIVE	0.000415864	0.896274	4.47122412764647e-05	0.0962944	0.00697128
rs11190126	10	99512032	ENSG00000196072.7	B_CELL_NAIVE	0.000410342	0.884349	5.03427896203815e-05	0.108429	0.00676162
rs11190126	10	99512032	ENSG00000023839.6	B_CELL_NAIVE	0.000115419	0.248754	0.000347475	0.748867	0.00191665
rs11190126	10	99512032	ENSG00000095485.12	B_CELL_NAIVE	0.000404424	0.871618	5.47503682577513e-05	0.117898	0.0100243
rs11190126	10	99512032	ENSG00000014919.8	B_CELL_NAIVE	0.000371111	0.785751	9.80229593535106e-05	0.207481	0.0062998
rs11190126	10	99512032	ENSG00000224934.2	B_CELL_NAIVE	0.000501888	0.842731	8.92332844734358e-05	0.149764	0.0069133
rs11190126	10	99512032	ENSG00000213341.6	B_CELL_NAIVE	0.000406833	0.876811	5.31167805642395e-05	0.114395	0.00833456
rs11190126	10	99512032	ENSG00000207362.1	B_CELL_NAIVE	0.000401213	0.864699	5.93218015045984e-05	0.12778	0.00706011
rs11190126	10	99512032	ENSG00000238588.1	B_CELL_NAIVE	0.000391166	0.842968	6.8197921840539e-05	0.14687	0.00970259
rs11190126	10	99512032	ENSG00000120053.9	B_CELL_NAIVE	0.000400604	0.863387	5.95524651942643e-05	0.128269	0.00788395
rs11190126	10	99512032	ENSG00000119946.9	B_CELL_NAIVE	0.000393343	0.847657	6.47745135702975e-05	0.139465	0.0124198
rs11190126	10	99512032	ENSG00000099194.5	B_CELL_NAIVE	0.000410732	0.885037	4.74510382965381e-05	0.102123	0.0123825
rs11190126	10	99512032	ENSG00000229278.1	B_CELL_NAIVE	0.000396387	0.839275	7.11313579576302e-05	0.15051	0.00974812
rs11190126	10	99512032	ENSG00000107554.11	B_CELL_NAIVE	0.000396134	0.85357	6.48751708836285e-05	0.139727	0.00624171
rs11190126	10	99512032	ENSG00000212325.1	B_CELL_NAIVE	0.000412724	0.889313	4.31372985921595e-05	0.0927752	0.0174559
rs11190126	10	99512032	ENSG00000231188.1	B_CELL_NAIVE	0.000409635	0.882845	5.12945878327852e-05	0.110488	0.00620589
rs11190126	10	99512032	ENSG00000236308.1	B_CELL_NAIVE	0.00039996	0.861997	6.07270688825413e-05	0.130812	0.00672959
rs11190126	10	99512032	ENSG00000212464.1	B_CELL_NAIVE	0.000408908	0.881283	5.17601759633035e-05	0.111486	0.00676942
rs11190126	10	99512032	ENSG00000260475.1	B_CELL_NAIVE	0.000393126	0.847272	6.54554175050092e-05	0.140957	0.0113122
rs11190126	10	99512032	ENSG00000119929.8	B_CELL_NAIVE	0.000635455	0.871018	8.92146024979337e-05	0.122226	0.00603155
rs11190126	10	99512032	ENSG00000227492.1	B_CELL_NAIVE	0.000408817	0.881086	5.20163621572418e-05	0.112042	0.00641062
rs11190126	10	99512032	ENSG00000155287.6	B_CELL_NAIVE	0.000390946	0.842575	6.77271172210519e-05	0.145856	0.0111103
rs11190126	10	99512032	ENSG00000107566.9	B_CELL_NAIVE	0.00040491	0.872658	5.54861771892842e-05	0.119509	0.00737211
rs11190126	10	99512032	ENSG00000227695.1	B_CELL_NAIVE	0.000389447	0.839343	6.98159739965282e-05	0.15037	0.00982791
rs11190126	10	99512032	ENSG00000023839.6	CD4_NAIVE	2.2164494351464e-06	0.00477686	0.000461542	0.99471	4.98703205356493e-05
rs11190126	10	99512032	ENSG00000095485.12	CD4_NAIVE	0.000406001	0.874964	5.39936074303928e-05	0.116278	0.00829809
rs11190126	10	99512032	ENSG00000196072.7	CD4_NAIVE	0.000409497	0.882294	4.76808494233968e-05	0.102586	0.0146628
rs11190126	10	99512032	ENSG00000198018.6	CD4_NAIVE	0.000232797	0.501731	0.000224752	0.484256	0.0135555
rs11190126	10	99512032	ENSG00000224934.2	CD4_NAIVE	0.000375237	0.80872	8.49720385351939e-05	0.183056	0.00776419
rs11190126	10	99512032	ENSG00000099194.5	CD4_NAIVE	0.000499803	0.902811	4.97647852100495e-05	0.0898237	0.00681587
rs11190126	10	99512032	ENSG00000235823.1	CD4_NAIVE	0.000411298	0.886433	4.82130212130275e-05	0.103816	0.00929094
rs11190126	10	99512032	ENSG00000107554.11	CD4_NAIVE	0.000381879	0.823035	7.76057777671468e-05	0.167164	0.00934128
rs11190126	10	99512032	ENSG00000107593.15	CD4_NAIVE	0.000416642	0.897952	4.36987077904097e-05	0.094105	0.00748275
rs11190126	10	99512032	ENSG00000207362.1	CD4_NAIVE	0.000410126	0.883909	5.05257159980738e-05	0.108826	0.00680457
rs11190126	10	99512032	ENSG00000120053.9	CD4_NAIVE	0.000387121	0.825984	7.84553379987272e-05	0.167335	0.00621544
rs11190126	10	99512032	ENSG00000260475.1	CD4_NAIVE	0.00038785	0.835905	7.21799702642484e-05	0.155482	0.00815291
rs11190126	10	99512032	ENSG00000119929.8	CD4_NAIVE	0.000389418	0.839281	6.96366850732728e-05	0.14998	0.0102798
rs11190126	10	99512032	ENSG00000014919.8	CD4_NAIVE	0.000386903	0.833864	7.18102348106289e-05	0.154657	0.0110206
rs11190126	10	99512032	ENSG00000155287.6	CD4_NAIVE	0.000388846	0.838051	7.19089646982842e-05	0.154914	0.00657444
rs11190126	10	99512032	ENSG00000236308.1	CD4_NAIVE	0.000410451	0.88461	5.01337232099531e-05	0.10798	0.00695009
rs11190126	10	99512032	ENSG00000229278.1	CD4_NAIVE	0.000399753	0.860599	6.14255050739136e-05	0.132171	0.00676931
rs11190126	10	99512032	ENSG00000119946.9	CD4_NAIVE	0.000396835	0.84671	6.88557274947487e-05	0.146855	0.00596932
rs11190126	10	99512032	ENSG00000227492.1	CD4_NAIVE	0.000409624	0.882829	5.00856820654634e-05	0.107857	0.00885479
rs11190126	10	99512032	ENSG00000213341.6	CD4_NAIVE	0.000434834	0.885365	5.28092150807973e-05	0.107458	0.0066892
rs11190126	10	99512032	ENSG00000227695.1	CD4_NAIVE	0.000396004	0.853479	6.40993310975006e-05	0.138069	0.00799257
rs11190126	10	99512032	ENSG00000212464.1	CD4_NAIVE	0.000479663	0.873176	6.51689597082123e-05	0.118556	0.00772363
rs11190126	10	99512032	ENSG00000107566.9	CD4_NAIVE	0.000401952	0.866295	5.87428052061881e-05	0.126536	0.00670798
rs11190126	10	99512032	ENSG00000231188.1	CD4_NAIVE	0.000500382	0.903691	4.93598311454232e-05	0.0890772	0.00668243
rs11190126	10	99512032	ENSG00000095485.12	CD4_STIM	0.000344677	0.74271	0.000116628	0.251254	0.00557501
rs11190126	10	99512032	ENSG00000260475.1	CD4_STIM	0.00038116	0.821485	7.92916151851261e-05	0.170819	0.00723546
rs11190126	10	99512032	ENSG00000227492.1	CD4_STIM	0.000378638	0.816045	7.72178687420774e-05	0.166249	0.0172503
rs11190126	10	99512032	ENSG00000107566.9	CD4_STIM	0.000404063	0.87084	5.38117787871983e-05	0.115847	0.0128557
rs11190126	10	99512032	ENSG00000212464.1	CD4_STIM	0.000411069	0.877075	5.34751311949092e-05	0.114012	0.00844798
rs11190126	10	99512032	ENSG00000224934.2	CD4_STIM	0.000396212	0.853926	6.42222793409375e-05	0.138341	0.00727313
rs11190126	10	99512032	ENSG00000236308.1	CD4_STIM	0.000400135	0.862378	6.00259922895774e-05	0.12929	0.00787194
rs11190126	10	99512032	ENSG00000235823.1	CD4_STIM	0.000418422	0.901785	4.19801734677886e-05	0.0904023	0.00735219
rs11190126	10	99512032	ENSG00000119929.8	CD4_STIM	0.000403033	0.859931	6.24789772445958e-05	0.133245	0.0063588
rs11190126	10	99512032	ENSG00000099194.5	CD4_STIM	0.000414997	0.894392	4.38138417282559e-05	0.0943183	0.0108305
rs11190126	10	99512032	ENSG00000120053.9	CD4_STIM	0.000386308	0.83258	7.4621473174252e-05	0.160764	0.0061951
rs11190126	10	99512032	ENSG00000229278.1	CD4_STIM	0.000416187	0.847395	7.14708152188231e-05	0.145455	0.0066628
rs11190126	10	99512032	ENSG00000119946.9	CD4_STIM	0.000400743	0.8635	5.97148058967472e-05	0.128596	0.00744327
rs11190126	10	99512032	ENSG00000023839.6	CD4_STIM	0.000383613	0.826772	7.51220292090052e-05	0.161795	0.0109736
rs11190126	10	99512032	ENSG00000198018.6	CD4_STIM	0.000396903	0.855416	6.2440554099521e-05	0.134477	0.00964765
rs11190126	10	99512032	ENSG00000238588.1	CD4_STIM	0.000399887	0.861847	6.05308751408052e-05	0.130385	0.0073082
rs11190126	10	99512032	ENSG00000207362.1	CD4_STIM	0.000398517	0.858889	6.18166948997515e-05	0.133153	0.00749719
rs11190126	10	99512032	ENSG00000107554.11	CD4_STIM	0.000385258	0.830318	7.52644263970482e-05	0.162141	0.0070809
rs11190126	10	99512032	ENSG00000227695.1	CD4_STIM	0.00039963	0.861292	6.10563434819147e-05	0.131523	0.00672442
rs11190126	10	99512032	ENSG00000107593.15	CD4_STIM	0.000414825	0.894023	4.53107890495413e-05	0.0975734	0.00794371
rs11190126	10	99512032	ENSG00000155287.6	CD4_STIM	0.000390668	0.841976	6.64310073993146e-05	0.143028	0.0145381
rs11190126	10	99512032	ENSG00000119919.9	CD4_STIM	0.00040132	0.864935	5.85875368007135e-05	0.126185	0.00841956
rs11190126	10	99512032	ENSG00000213341.6	CD4_STIM	0.00048423	0.885329	5.90482037364204e-05	0.107897	0.00623086
rs11190126	10	99512032	ENSG00000212325.1	CD4_STIM	0.000422615	0.910818	3.77447046595582e-05	0.0812728	0.00744861
rs11190126	10	99512032	ENSG00000196072.7	CD4_STIM	0.000411576	0.886936	4.8687501702254e-05	0.104843	0.00776122
rs11190126	10	99512032	ENSG00000231188.1	CD4_STIM	0.000419635	0.904401	4.06386524930597e-05	0.0875084	0.0076302
rs11190126	10	99512032	ENSG00000196072.7	CD8_NAIVE	0.000412521	0.889061	4.82032575854973e-05	0.10382	0.00665819
rs11190126	10	99512032	ENSG00000107593.15	CD8_NAIVE	0.000408394	0.879967	5.18295104671371e-05	0.111597	0.00797515
rs11190126	10	99512032	ENSG00000023839.6	CD8_NAIVE	0.000410992	0.699323	0.000173464	0.295107	0.00498621
rs11190126	10	99512032	ENSG00000107554.11	CD8_NAIVE	0.000380745	0.820399	7.47293063896262e-05	0.160838	0.0183082
rs11190126	10	99512032	ENSG00000172987.8	CD8_NAIVE	0.000378813	0.816428	8.08275272787905e-05	0.174112	0.00900076
rs11190126	10	99512032	ENSG00000198018.6	CD8_NAIVE	0.000343256	0.739794	0.000115134	0.248022	0.011725
rs11190126	10	99512032	ENSG00000095485.12	CD8_NAIVE	0.000403056	0.868663	5.75099363580386e-05	0.123875	0.00700177
rs11190126	10	99512032	ENSG00000224934.2	CD8_NAIVE	0.000395558	0.852517	6.49041723674586e-05	0.139811	0.00721209
rs11190126	10	99512032	ENSG00000235823.1	CD8_NAIVE	0.000417429	0.899646	4.23469128718193e-05	0.0911793	0.00871446
rs11190126	10	99512032	ENSG00000120053.9	CD8_NAIVE	0.000398523	0.858907	6.23127879505281e-05	0.134234	0.00639785
rs11190126	10	99512032	ENSG00000014919.8	CD8_NAIVE	0.000395797	0.844497	6.95757688365211e-05	0.148385	0.00665232
rs11190126	10	99512032	ENSG00000213341.6	CD8_NAIVE	0.00040557	0.874091	5.28712306609269e-05	0.113833	0.011618
rs11190126	10	99512032	ENSG00000099194.5	CD8_NAIVE	0.000543103	0.911866	4.81944708836936e-05	0.0808513	0.0066916
rs11190126	10	99512032	ENSG00000207362.1	CD8_NAIVE	0.000407281	0.877775	5.3365790879022e-05	0.114946	0.00681816
rs11190126	10	99512032	ENSG00000231188.1	CD8_NAIVE	0.000407573	0.878404	5.15668391209295e-05	0.111036	0.0101
rs11190126	10	99512032	ENSG00000257582.1	CD8_NAIVE	0.000393994	0.849145	6.6656110799214e-05	0.143591	0.00680307
rs11190126	10	99512032	ENSG00000212464.1	CD8_NAIVE	0.000396381	0.854287	6.33076557380811e-05	0.136353	0.00890093
rs11190126	10	99512032	ENSG00000155287.6	CD8_NAIVE	0.000390231	0.841036	6.93625262680835e-05	0.149401	0.00910404
rs11190126	10	99512032	ENSG00000260475.1	CD8_NAIVE	0.000395139	0.851612	6.54531585173414e-05	0.140997	0.00693106
rs11190126	10	99512032	ENSG00000107566.9	CD8_NAIVE	0.000406784	0.875755	5.41868484998135e-05	0.116586	0.00719808
rs11190126	10	99512032	ENSG00000229278.1	CD8_NAIVE	0.000398453	0.858757	6.19824094169236e-05	0.133513	0.00726926
rs11190126	10	99512032	ENSG00000227695.1	CD8_NAIVE	0.000373608	0.805209	8.57385088599776e-05	0.184689	0.00964257
rs11190126	10	99512032	ENSG00000212325.1	CD8_NAIVE	0.000418419	0.901778	4.06609971444977e-05	0.0875305	0.0102322
rs11190126	10	99512032	ENSG00000236308.1	CD8_NAIVE	0.000405055	0.872972	5.52031716104431e-05	0.118897	0.00767051
rs11190126	10	99512032	ENSG00000228778.1	CD8_NAIVE	0.000392568	0.846073	6.79427672206506e-05	0.146361	0.00710569
rs11190126	10	99512032	ENSG00000238588.1	CD8_NAIVE	0.000392568	0.846073	6.79427672206506e-05	0.146361	0.00710569
rs11190126	10	99512032	ENSG00000119929.8	CD8_NAIVE	0.000423083	0.861444	6.45305401699752e-05	0.131324	0.00674489
rs11190126	10	99512032	ENSG00000227492.1	CD8_NAIVE	0.000408804	0.881044	5.18961693197301e-05	0.111778	0.00671741
rs11190126	10	99512032	ENSG00000107593.15	M2	0.000412342	0.888682	4.52833469846605e-05	0.097461	0.0133993
rs11190126	10	99512032	ENSG00000095485.12	M2	0.000379614	0.818069	8.13643401781225e-05	0.175278	0.00619172
rs11190126	10	99512032	ENSG00000023839.6	M2	0.00038877	0.837886	7.07719598529056e-05	0.152437	0.00921755
rs11190126	10	99512032	ENSG00000107566.9	M2	0.00039867	0.859218	6.12117838310372e-05	0.13184	0.00848227
rs11190126	10	99512032	ENSG00000095485.12	MONOCYTES	0.000462814	0.846169	8.03142913089138e-05	0.146775	0.00651336
rs11190126	10	99512032	ENSG00000107593.15	MONOCYTES	0.000420734	0.906768	4.00499837163174e-05	0.0862506	0.00652037
rs11190126	10	99512032	ENSG00000023839.6	MONOCYTES	8.84164641003315e-05	0.124738	0.000619242	0.873616	0.000938775
rs11190126	10	99512032	ENSG00000224934.2	MONOCYTES	0.000848394	0.844191	0.000149151	0.148347	0.00646416
rs11190126	10	99512032	ENSG00000099194.5	MONOCYTES	0.000410991	0.885771	4.70708806550675e-05	0.101323	0.0124478
rs11190126	10	99512032	ENSG00000196072.7	MONOCYTES	0.00042348	0.896359	4.54575317581618e-05	0.0961474	0.00702431
rs11190126	10	99512032	ENSG00000107554.11	MONOCYTES	0.000374173	0.803217	8.84619244460965e-05	0.189831	0.00648946
rs11190126	10	99512032	ENSG00000014919.8	MONOCYTES	0.000363184	0.782742	9.59069513802511e-05	0.206599	0.0101999
rs11190126	10	99512032	ENSG00000235823.1	MONOCYTES	0.000415987	0.88077	5.290809295465e-05	0.111954	0.00680648
rs11190126	10	99512032	ENSG00000155287.6	MONOCYTES	0.000359664	0.775156	0.00010142	0.218523	0.00586073
rs11190126	10	99512032	ENSG00000213341.6	MONOCYTES	0.000408233	0.879829	5.25300225144486e-05	0.113148	0.00656271
rs11190126	10	99512032	ENSG00000227695.1	MONOCYTES	0.000396616	0.854786	6.40614010152469e-05	0.137997	0.00675549
rs11190126	10	99512032	ENSG00000198018.6	MONOCYTES	0.000399715	0.861473	6.10175575351917e-05	0.13144	0.00662589
rs11190126	10	99512032	ENSG00000107566.9	MONOCYTES	0.000383506	0.826534	7.73882451446167e-05	0.166725	0.00627967
rs11190126	10	99512032	ENSG00000196072.7	NK	0.000392945	0.846878	5.78209474956421e-05	0.124333	0.0283382
rs11190126	10	99512032	ENSG00000107566.9	NK	0.000253316	0.54595	0.000208339	0.44897	0.00461867
rs11190126	10	99512032	ENSG00000260475.1	NK	0.000376153	0.810693	7.81230799247734e-05	0.168166	0.0206867
rs11190126	10	99512032	ENSG00000023839.6	NK	0.00021848	0.470873	0.000243655	0.525094	0.00357046
rs11190126	10	99512032	ENSG00000213341.6	NK	0.000390504	0.841617	6.13264854915003e-05	0.131911	0.0260206
rs11190126	10	99512032	ENSG00000095485.12	NK	0.000412654	0.840196	7.50112174302556e-05	0.152662	0.00665469
rs11190126	10	99512032	ENSG00000014919.8	NK	0.000378837	0.81623	8.23476820442428e-05	0.177364	0.00594531
rs11190126	10	99512032	ENSG00000227492.1	NK	0.00037996	0.818895	8.08974647400667e-05	0.174288	0.00635682
rs11190126	10	99512032	ENSG00000120053.9	NK	0.000391789	0.844392	6.89362643223317e-05	0.148507	0.0066403
rs11190126	10	99512032	ENSG00000238588.1	NK	0.000380967	0.821068	7.7942751312244e-05	0.167878	0.0105949
rs11190126	10	99512032	ENSG00000119929.8	NK	0.000389925	0.840373	6.96693984043223e-05	0.150062	0.00910601
rs11190126	10	99512032	ENSG00000155287.6	NK	0.000381205	0.821582	6.88403968162802e-05	0.148067	0.0299008
rs11190126	10	99512032	ENSG00000227695.1	NK	0.000376652	0.81177	8.3992466311473e-05	0.180954	0.00681543
rs11190126	10	99512032	ENSG00000224934.2	NK	0.000380678	0.820445	7.98119212702064e-05	0.171941	0.00715408
rs11190126	10	99512032	ENSG00000107554.11	NK	0.000377817	0.814279	7.99962067386556e-05	0.17228	0.0129832
rs11190126	10	99512032	ENSG00000212464.1	NK	0.000402606	0.8677	5.81526413861574e-05	0.125265	0.00657428
rs11190126	10	99512032	ENSG00000235823.1	NK	0.000417872	0.900601	4.29554065880101e-05	0.0925135	0.0064247
rs11190126	10	99512032	ENSG00000207362.1	NK	0.000413274	0.890693	4.76348293924292e-05	0.102601	0.00624595
rs11190126	10	99512032	ENSG00000119946.9	NK	0.000394672	0.850606	6.60253541870634e-05	0.142232	0.00670057
rs11190126	10	99512032	ENSG00000198018.6	NK	0.00039508	0.851464	6.32664540386865e-05	0.136232	0.0118465
rs11190126	10	99512032	ENSG00000228778.1	NK	0.000393497	0.848073	6.70475137300064e-05	0.144432	0.00703417
rs11190126	10	99512032	ENSG00000231188.1	NK	0.00051007	0.886984	6.02253101945563e-05	0.104651	0.00779467
rs11190126	10	99512032	ENSG00000099194.5	NK	0.000414282	0.892862	4.5465727346678e-05	0.0979002	0.00877767
rs11190126	10	99512032	ENSG00000236308.1	NK	0.000409022	0.88153	5.16983959810405e-05	0.111355	0.00665435
rs11190126	10	99512032	ENSG00000107593.15	NK	0.000419458	0.903799	4.12138079134578e-05	0.0887326	0.00700754
[truncated: 33,396 more rows]
