# Supplementary material for: Validation of human telomere length multi-ancestry meta-analysis association signals identifies POP5 and KBTBD6 as human telomere length regulation genes
Source: Nat Commun. 2024 May 24;15:4417. doi: 10.1038/s41467-024-48394-y (PMC11126610; doi:10.1038/s41467-024-48394-y)
Supplement: Supplementary file 11 — Supplementary Data 8 [file 41467_2024_48394_MOESM11_ESM.xlsx]

## Sheet: Sheet1
Supplementary Table 8: SuSiE 95% credible set analysis for each meta-analysis signal using the pooled TOPMed GWAS as summary statistics and generated a genotype correlation matrix using a random subset, preserving the proportion of ancestries, of 15,000 TOPMed individuals to manage SNP density. We did not use a minor allele frequency threshold for SNP inclusion. We used SuSiE v0.11.0 and used the…
lead_meta_analysis_snp_in_locus	snpID	zscore	pip	cs_num
rs2475215	10:103911490:C:A	-3.72982	0.0736778	5
rs2475215	10:103906987:G:A	-3.56415	0.240651	5
rs2475215	10:103904701:A:T	-3.30961	0.180411	5
rs2475215	10:103900893:G:A	-3.62958	0.139738	5
rs2475215	10:103897116:G:A	-3.7446	0.0826434	5
rs2475215	10:103884517:A:T	-2.9513	0.207146	5
rs2475215	10:103835672:C:G	-2.61527	0.0312703	5
rs2475215	10:103920726:C:G	0.737886	0.183396	4
rs2475215	10:103916194:T:C	0.665854	0.109106	4
rs2475215	10:103916043:G:A	0.761836	0.338981	4
rs2475215	10:103915847:C:T	0.772185	0.367489	4
rs2475215	10:103920828:T:C	10.0374	0.138328	3
rs2475215	10:103918153:C:A	10.1858	0.761333	3
rs2475215	10:103911925:C:T	10.0313	0.100397	3
rs2475215	10:103916707:C:A	-19.3166	0.765916	2
rs2475215	10:103916188:T:C	-19.273	0.232353	2
rs2475215	10:104167352:A:G	4.52869	0.999616	1
rs3736462	10:5809186:G:A	-5.23237	0.0508841	1
rs3736462	10:5808505:C:T	-5.27969	0.0644772	1
rs3736462	10:5804224:G:A	-5.2803	0.0646163	1
rs3736462	10:5802665:C:T	-5.12729	0.0302557	1
rs3736462	10:5795708:T:C	-4.93969	0.0123934	1
rs3736462	10:5795323:T:C	-4.9504	0.0130459	1
rs3736462	10:5795075:T:C	-5.04497	0.0202696	1
rs3736462	10:5783324:CTTAAAT:C	-4.94594	0.0127647	1
rs3736462	10:5782794:G:A	-5.19966	0.0433903	1
rs3736462	10:5770737:A:G	-5.12968	0.0302942	1
rs3736462	10:5769991:C:T	-5.23962	0.0520213	1
rs3736462	10:5768934:A:G	-5.25918	0.0580754	1
rs3736462	10:5763410:GCT:G	-5.08637	0.0245705	1
rs3736462	10:5762492:A:G	-5.43106	0.131135	1
rs3736462	10:5761935:G:A	-4.96577	0.0143205	1
rs3736462	10:5761726:C:T	-5.06624	0.0221177	1
rs3736462	10:5745342:G:A	-5.23825	0.0515011	1
rs3736462	10:5742686:G:A	-5.22607	0.0485229	1
rs3736462	10:5741770:G:A	-5.12413	0.029414	1
rs3736462	10:5727864:G:A	-4.91931	0.0115049	1
rs3736462	10:5725551:G:A	-5.23046	0.0495301	1
rs3736462	10:5722197:G:A	-5.10994	0.0282529	1
rs3736462	10:5718519:G:A	-5.04709	0.0205799	1
rs3736462	10:5710440:A:G	-5.0397	0.0199249	1
rs3736462	10:5704809:C:G	-5.01781	0.0179545	1
rs3736462	10:5700528:G:A	-5.22457	0.048652	1
rs3758526	10:94355078:G:A	-6.7054	0.200659	1
rs3758526	10:94344908:T:G	-6.8619	0.56613	1
rs3758526	10:94338336:T:G	-6.7117	0.209187	1
rs11190126	10:99536106:A:G	-6.7123	0.0333282	1
rs11190126	10:99535896:G:GA	-6.65192	0.0230526	1
rs11190126	10:99529178:A:G	-6.65412	0.0244439	1
rs11190126	10:99528481:G:T	-6.6814	0.0289377	1
rs11190126	10:99528342:C:G	-6.65219	0.0241077	1
rs11190126	10:99528187:A:C	-6.66407	0.0259632	1
rs11190126	10:99527924:A:G	-6.67071	0.0271355	1
rs11190126	10:99527829:A:G	-6.67333	0.027443	1
rs11190126	10:99527823:C:T	-6.68026	0.0286597	1
rs11190126	10:99526397:A:G	-6.71887	0.0367299	1
rs11190126	10:99525359:C:A	-6.56865	0.0218059	1
rs11190126	10:99520522:A:G	-6.87977	0.104312	1
rs11190126	10:99518968:C:T	-6.8308	0.0769492	1
rs11190126	10:99516499:G:A	-6.90237	0.122905	1
rs11190126	10:99515392:A:C	-6.91043	0.130242	1
rs11190126	10:99514668:T:C	-6.76511	0.0637467	1
rs11190126	10:99514276:A:G	-6.95223	0.171102	1
rs582297	11:108484147:C:G	-8.17809	0.00272681	1
rs582297	11:108444159:A:G	-8.32163	0.00756025	1
rs582297	11:108442872:T:C	-8.31937	0.00743539	1
rs582297	11:108435509:C:A	-8.35405	0.00982408	1
rs582297	11:108420232:A:G	-8.09201	0.00157992	1
rs582297	11:108400880:G:A	-8.23966	0.00861692	1
rs582297	11:108395149:C:G	-8.26636	0.0105785	1
rs582297	11:108394713:AC:A	-8.2543	0.00961855	1
rs582297	11:108386110:A:T	-7.99008	0.00140026	1
rs582297	11:108385409:G:A	-8.25488	0.00969233	1
rs582297	11:108381935:GCTCT:G	-8.09457	0.00301688	1
rs582297	11:108377959:C:A	-8.01431	0.00162779	1
rs582297	11:108376131:C:T	-8.03888	0.00196204	1
rs582297	11:108376067:G:C	-8.12859	0.00367869	1
rs582297	11:108373524:A:T	-8.2901	0.0127288	1
rs582297	11:108373028:C:T	-8.2896	0.0126811	1
rs582297	11:108368901:G:T	-7.9875	0.00137114	1
rs582297	11:108367112:C:T	-8.31415	0.015359	1
rs582297	11:108366056:G:T	-8.31527	0.0155548	1
rs582297	11:108361748:G:T	-8.24276	0.00887078	1
rs582297	11:108357854:A:G	-8.13337	0.00384947	1
rs582297	11:108357415:G:T	-8.11774	0.00341234	1
rs582297	11:108357238:G:A	-8.17996	0.00544449	1
rs582297	11:108352664:T:C	-7.98797	0.00140276	1
rs582297	11:108352074:C:A	-8.25462	0.00963921	1
rs582297	11:108350372:A:C	-8.21181	0.00705638	1
rs582297	11:108348693:G:A	-8.24769	0.00920882	1
rs582297	11:108348178:T:C	-8.24255	0.00901441	1
rs582297	11:108339382:A:G	-8.24641	0.00923405	1
rs582297	11:108334602:A:G	-8.24882	0.00918394	1
rs582297	11:108334218:GT:G	-8.09668	0.00286555	1
rs582297	11:108329415:T:G	-8.22059	0.00707001	1
rs582297	11:108316785:G:C	-8.27219	0.0110389	1
rs582297	11:108314454:AT:A	-8.00974	0.00164381	1
rs582297	11:108312686:ACT:A	-8.25582	0.00968316	1
rs582297	11:108310784:A:C	-8.27853	0.0116754	1
rs582297	11:108303446:G:A	-8.03317	0.00193052	1
rs582297	11:108298136:A:G	-8.0855	0.0027368	1
rs582297	11:108296231:TC:T	-8.40532	0.0306215	1
rs582297	11:108294680:C:G	-8.3623	0.0218427	1
rs582297	11:108294679:G:A	-8.36527	0.0223616	1
rs582297	11:108294348:A:G	-8.3888	0.0269293	1
rs582297	11:108293006:A:G	-8.41326	0.0327051	1
rs582297	11:108287407:T:C	-8.24855	0.00905979	1
rs582297	11:108285746:C:A	-8.23714	0.00799585	1
rs582297	11:108284670:G:A	-8.00158	0.00148189	1
rs582297	11:108283370:G:C	-8.27816	0.0114213	1
rs582297	11:108281918:A:G	-8.35645	0.0210365	1
rs582297	11:108281855:C:T	-8.30998	0.0145891	1
rs582297	11:108279937:A:T	-8.37426	0.0239767	1
rs582297	11:108270182:C:T	-8.21169	0.00684748	1
rs582297	11:108261718:G:T	-8.34004	0.0181276	1
rs582297	11:108247507:T:A	-8.2901	0.0127786	1
rs582297	11:108246608:C:T	-8.3703	0.0238781	1
rs582297	11:108236770:T:G	-8.28788	0.0125282	1
rs582297	11:108236282:G:A	-8.04936	0.00221596	1
rs582297	11:108231192:C:T	-8.44193	0.0425036	1
rs582297	11:108226606:A:G	-8.10377	0.00323046	1
rs582297	11:108225414:A:G	-8.44964	0.0453328	1
rs582297	11:108224493:A:G	-8.43157	0.0392317	1
rs582297	11:108219983:A:C	-8.37774	0.0260238	1
rs582297	11:108209672:G:A	-8.39262	0.0291897	1
rs582297	11:108207130:G:A	-8.12579	0.00385974	1
rs582297	11:108205185:T:C	-8.30696	0.0149209	1
rs582297	11:108198512:C:CAG	-8.04013	0.0020565	1
rs582297	11:108196507:ATAAT:A	-8.28762	0.0126797	1
rs582297	11:108195635:CT:C	-8.04374	0.0021415	1
rs582297	11:108194981:G:A	-8.41555	0.0350176	1
rs582297	11:108188842:T:G	-8.12318	0.00378133	1
rs582297	11:108185981:A:C	-8.0487	0.00224348	1
rs582297	11:108184195:G:A	-8.38834	0.028268	1
rs582297	11:108180573:A:G	-8.32645	0.0173188	1
rs582297	11:108180385:C:T	-8.04174	0.0020745	1
rs582297	11:108177814:G:A	-8.38076	0.0266493	1
rs582297	11:108177719:CT:C	-8.16794	0.00496369	1
rs582297	11:108158382:T:TA	-8.46925	0.0538612	1
rs582297	11:108156333:C:A	-8.00663	0.00168282	1
rs28755851	12:122509385:G:T	-4.81972	0.0376857	2
rs28755851	12:122489119:C:T	-5.16421	0.468838	2
rs28755851	12:122488865:C:T	-5.13493	0.377135	2
rs28755851	12:122463545:G:A	-4.4341	0.0362888	2
rs28755851	12:122459368:A:C	-3.72012	0.0216322	2
rs28755851	12:122458998:A:C	-3.7198	0.0214922	2
rs28755851	12:123268945:C:G	4.91126	0.00536363	1
rs28755851	12:123266348:A:G	4.86446	0.00375467	1
rs28755851	12:123261963:C:T	4.90861	0.00539961	1
rs28755851	12:123261810:C:G	4.99766	0.0122458	1
rs28755851	12:123260812:A:G	5.04672	0.0178474	1
rs28755851	12:123260631:C:G	5.06113	0.0189805	1
rs28755851	12:123259127:T:C	5.01492	0.0139627	1
rs28755851	12:123258145:TG:T	5.00594	0.0131347	1
rs28755851	12:123258016:T:C	5.03164	0.0156395	1
rs28755851	12:123257546:T:G	5.04214	0.0174006	1
rs28755851	12:123257229:T:C	4.99446	0.0119215	1
rs28755851	12:123256653:A:G	5.0004	0.0125885	1
rs28755851	12:123250227:T:G	5.00439	0.0128181	1
rs28755851	12:123249252:A:G	4.99354	0.0105024	1
rs28755851	12:123246507:CA:C	5.036	0.0143962	1
rs28755851	12:123246388:C:A	5.03164	0.0140726	1
rs28755851	12:123246283:T:C	5.03115	0.0140138	1
rs28755851	12:123242287:C:T	5.06011	0.0165051	1
rs28755851	12:123241587:A:G	4.99028	0.00965622	1
rs28755851	12:123241280:T:C	4.95921	0.00767489	1
rs28755851	12:123236630:T:G	5.03336	0.0144672	1
rs28755851	12:123235038:G:C	5.01176	0.0122344	1
rs28755851	12:123231966:C:T	4.72783	0.00134366	1
rs28755851	12:123228165:G:T	4.84168	0.00341251	1
rs28755851	12:123226288:A:C	4.58867	0.00172232	1
rs28755851	12:123220695:A:G	4.73013	0.00130732	1
rs28755851	12:123220343:G:A	4.73888	0.00139005	1
rs28755851	12:123220297:T:C	4.73527	0.00136472	1
rs28755851	12:123219034:A:C	4.7342	0.00135622	1
rs28755851	12:123215929:T:A	4.75194	0.00170023	1
rs28755851	12:123214243:T:C	4.75105	0.00152122	1
rs28755851	12:123213972:G:T	4.74015	0.0014108	1
rs28755851	12:123201677:T:C	4.75237	0.00156804	1
rs28755851	12:123201580:A:C	4.73096	0.00134655	1
rs28755851	12:123198608:A:G	4.76334	0.00158128	1
rs28755851	12:123188412:A:AT	4.75946	0.00156553	1
rs28755851	12:123188087:T:C	4.81538	0.00235617	1
rs28755851	12:123187971:A:G	4.83252	0.00267583	1
rs28755851	12:123187214:T:C	4.78808	0.00191081	1
rs28755851	12:123186763:T:C	4.80977	0.00224354	1
rs28755851	12:123185926:T:C	4.82269	0.00247817	1
rs28755851	12:123184961:A:G	4.80369	0.00214607	1
rs28755851	12:123184921:T:C	4.8653	0.00359975	1
rs28755851	12:123183475:A:G	4.77758	0.00175726	1
rs28755851	12:123183403:T:C	4.82264	0.00247556	1
rs28755851	12:123182807:G:T	4.84767	0.00300225	1
rs28755851	12:123182401:A:G	4.81915	0.002424	1
rs28755851	12:123181148:A:G	4.84414	0.00263053	1
rs28755851	12:123180709:C:T	4.88319	0.00346861	1
rs28755851	12:123179113:G:A	4.73232	0.00135814	1
rs28755851	12:123176174:A:T	4.79886	0.00205515	1
rs28755851	12:123173841:A:T	4.85924	0.00326523	1
rs28755851	12:123172791:T:C	4.84022	0.00282381	1
rs28755851	12:123172178:G:T	4.788	0.00205589	1
rs28755851	12:123170934:A:C	4.77364	0.00185833	1
rs28755851	12:123170920:T:G	4.76096	0.00168946	1
rs28755851	12:123170910:C:T	4.78056	0.00194732	1
rs28755851	12:123170265:T:C	4.72589	0.0013026	1
rs28755851	12:123170231:C:T	4.76279	0.00169505	1
rs28755851	12:123169009:C:T	4.82321	0.00424787	1
rs28755851	12:123167419:G:C	5.05803	0.0162658	1
rs28755851	12:123166615:A:G	5.17454	0.0429848	1
rs28755851	12:123166471:T:C	5.03963	0.0140664	1
rs28755851	12:123166167:A:G	5.02653	0.0127042	1
rs28755851	12:123164334:C:T	4.97001	0.00910354	1
rs28755851	12:123163178:G:C	4.97916	0.0101603	1
rs28755851	12:123161256:G:A	4.94803	0.00778177	1
rs28755851	12:123159509:C:A	4.98944	0.0105075	1
rs28755851	12:123159142:T:C	5.00392	0.0116936	1
rs28755851	12:123158873:T:C	4.99136	0.0105889	1
rs28755851	12:123158408:C:G	4.96664	0.00879721	1
rs28755851	12:123157991:T:A	5.49741	0.338802	1
rs28755851	12:123156117:C:A	4.91383	0.00602457	1
rs28755851	12:123154383:G:A	4.99989	0.0104988	1
rs28755851	12:123154033:T:A	5.02548	0.013119	1
rs28755851	12:123153523:A:T	5.0458	0.0151218	1
rs28755851	12:123153205:C:G	5.04992	0.015293	1
rs28755851	12:123152294:A:G	4.97973	0.00887661	1
rs28755851	12:123134056:C:T	4.77056	0.00306002	1
rs28755851	12:123133997:G:T	4.98176	0.012845	1
rs28755851	12:123131967:A:G	4.86156	0.00638156	1
rs28755851	12:123130551:C:A	4.75735	0.00251378	1
rs28755851	12:123130266:G:C	4.7798	0.00299735	1
rs28755851	12:123107049:G:T	4.70347	0.00163535	1
rs28755851	12:123102141:T:C	4.78113	0.00269406	1
rs28755851	12:123084828:A:G	4.68861	0.00138428	1
rs1411041	13:41114265:A:G	-0.322096	0.938236	2
rs1411041	13:41109691:A:C	-0.362647	0.0579468	2
rs1411041	13:41153282:A:T	7.50065	0.265907	1
rs1411041	13:41150640:A:T	7.50186	0.280941	1
rs1411041	13:41141146:T:C	7.44401	0.1238	1
rs1411041	13:41125483:A:G	7.44062	0.162547	1
rs1411041	13:41120964:A:G	7.37941	0.127327	1
rs532687339	14:24258135:C:T	6.00724	0.267859	5
rs532687339	14:24257685:C:T	5.70019	0.054808	5
rs532687339	14:24254544:C:A	6.06626	0.404406	5
rs532687339	14:24247884:T:C	5.84465	0.106218	5
rs532687339	14:24242423:G:A	5.6551	0.0348779	5
rs532687339	14:24231214:A:G	5.67901	0.0289906	5
rs532687339	14:24228555:A:G	5.79146	0.0521457	5
rs532687339	14:24223382:G:A	5.68439	0.0295203	5
rs532687339	14:24244960:G:GT	-6.36255	0.236034	4
rs532687339	14:24244215:G:C	-6.40159	0.30572	4
rs532687339	14:24243087:T:G	-6.45864	0.420336	4
rs532687339	14:24244026:G:A	6.4438	0.348177	3
rs532687339	14:24242083:G:A	6.4416	0.30391	3
rs532687339	14:24240770:C:T	6.44977	0.318712	3
rs532687339	14:24238673:T:C	5.1957	0.981762	2
rs532687339	14:24242592:C:G	10.8627	0.996851	1
rs2572	14:73216486:T:C	6.23155	0.0237052	2
rs2572	14:73195761:T:C	6.2084	0.0211165	2
rs2572	14:73195457:A:G	6.2422	0.0261353	2
rs2572	14:73173930:A:G	6.16811	0.0169002	2
rs2572	14:73167147:CCAG:C	6.56788	0.169102	2
rs2572	14:73165962:G:A	6.15969	0.0184363	2
rs2572	14:73149416:A:G	6.16013	0.0161834	2
rs2572	14:73148902:C:G	6.20627	0.0212585	2
rs2572	14:73138787:A:G	6.32714	0.0407615	2
rs2572	14:73137870:G:C	6.20069	0.0204081	2
rs2572	14:73119368:T:C	6.34917	0.045064	2
rs2572	14:73059905:G:A	-6.27082	0.0262394	2
rs2572	14:73053428:C:A	-6.31753	0.0341883	2
rs2572	14:73036285:G:A	-6.13877	0.0170683	2
rs2572	14:72996771:G:A	-6.12658	0.00906887	2
rs2572	14:72993010:A:G	-6.61199	0.22235	2
rs2572	14:72970097:G:C	-6.60185	0.203838	2
rs2572	14:72943913:C:T	-6.07417	0.00276829	2
rs2572	14:72926131:G:T	-5.77301	0.00359827	2
rs2572	14:72925388:C:T	-5.76854	0.0042432	2
rs2572	14:72915914:T:A	-5.6997	0.00321514	2
rs2572	14:72908965:A:G	-5.45812	0.01047	2
rs2572	14:73046692:C:T	6.23698	0.00599207	1
rs2572	14:73022975:C:G	6.28213	0.00737294	1
rs2572	14:73020033:G:A	6.23504	0.00573534	1
rs2572	14:73014678:A:C	6.21879	0.00508569	1
rs2572	14:73011612:C:T	6.25176	0.00627677	1
rs2572	14:72999328:A:G	6.36943	0.0112285	1
rs2572	14:72997370:A:AT	6.25775	0.00617725	1
rs2572	14:72991426:T:C	6.2028	0.00465586	1
rs2572	14:72986279:A:G	6.22001	0.00530235	1
rs2572	14:72985912:C:G	6.25327	0.00631918	1
rs2572	14:72975484:C:T	6.41729	0.0120015	1
rs2572	14:72975203:G:A	6.37948	0.00980559	1
rs2572	14:72974328:C:G	6.43977	0.0134838	1
rs2572	14:72966036:C:T	6.8117	0.0738833	1
rs2572	14:72965392:A:T	6.85402	0.0937375	1
rs2572	14:72964930:G:A	6.78875	0.0650743	1
rs2572	14:72963972:C:T	6.87553	0.106754	1
rs2572	14:72960275:G:A	6.86058	0.140915	1
rs2572	14:72959582:C:T	6.90172	0.130656	1
rs2572	14:72955551:C:G	6.81001	0.0771571	1
rs2572	14:72955191:G:T	6.76466	0.0805499	1
rs2572	14:72952907:C:T	6.56701	0.0215217	1
rs2572	14:72952752:T:A	6.53022	0.0176507	1
rs2572	14:72951387:G:A	6.56343	0.0281946	1
rs2572	14:72946072:GGGTAGTT:G	6.56977	0.0220318	1
rs2887399	14:95738122:A:G	4.83027	0.0091105	1
rs2887399	14:95737725:G:A	4.78889	0.00904235	1
rs2887399	14:95735518:G:A	5.23128	0.0636129	1
rs2887399	14:95729837:C:T	4.81701	0.00964324	1
rs2887399	14:95727218:C:T	5.14718	0.0414151	1
rs2887399	14:95724637:A:G	5.09407	0.0320773	1
rs2887399	14:95715725:A:G	4.5613	0.00673306	1
rs2887399	14:95715188:G:A	4.79721	0.00821055	1
rs2887399	14:95714358:G:T	5.60041	0.526298	1
rs2887399	14:95714348:T:G	5.29536	0.201098	1
rs2887399	14:95713905:C:A	4.86564	0.0129493	1
rs2887399	14:95711986:T:C	4.9728	0.0209594	1
rs2887399	14:95711836:G:A	4.87782	0.0140425	1
rs2887399	14:95709188:T:C	4.75459	0.0112614	1
rs113119217	15:50095481:C:T	-5.29267	0.0135253	1
rs113119217	15:50083451:GA:G	-5.36401	0.0191892	1
rs113119217	15:50076231:C:T	-5.32036	0.010279	1
rs113119217	15:50073919:T:TA	-5.71014	0.107821	1
rs113119217	15:50073451:T:A	-5.74333	0.129546	1
rs113119217	15:50067027:T:C	-5.83374	0.214606	1
rs113119217	15:50065546:G:T	-5.87176	0.266766	1
rs113119217	15:50061080:T:G	-5.82013	0.195656	1
rs9939870	16:69392334:AAC:A	-7.39394	0.0638032	1
rs9939870	16:69389213:A:G	7.4456	0.101671	1
rs9939870	16:69373083:A:G	7.53917	0.204489	1
rs9939870	16:69368928:A:G	7.44412	0.101477	1
rs9939870	16:69357811:C:G	7.5979	0.319661	1
rs9939870	16:69348292:A:G	7.51348	0.17046	1
rs12149396	16:70393722:G:T	-5.96244	0.00935261	2
rs12149396	16:70392835:A:C	-5.96772	0.00965359	2
rs12149396	16:70388328:C:T	-6.01313	0.0125372	2
rs12149396	16:70384940:C:T	-5.99719	0.0114228	2
rs12149396	16:70377241:G:A	-5.90497	0.00676664	2
rs12149396	16:70370951:C:T	-5.84793	0.00492079	2
rs12149396	16:70361791:C:T	-5.78841	0.00356144	2
rs12149396	16:70354683:CA:C	-5.81527	0.00410941	2
rs12149396	16:70353690:CGG:C	-5.88777	0.00612188	2
rs12149396	16:70350784:CTTAAAA:C	-5.81858	0.00418558	2
rs12149396	16:70349335:C:A	-5.79457	0.0036731	2
rs12149396	16:70318498:A:C	-5.91357	0.00710701	2
rs12149396	16:70307466:G:A	-6.00797	0.0121411	2
rs12149396	16:70274921:A:C	-5.85653	0.00516635	2
rs12149396	16:70268131:G:T	-5.86014	0.00526877	2
rs12149396	16:70258895:CAG:C	-5.90348	0.00670208	2
rs12149396	16:70239702:G:C	-5.95216	0.00878732	2
rs12149396	16:70224481:G:A	-5.95686	0.00908337	2
rs12149396	16:70197986:G:A	-6.24294	0.0488077	2
rs12149396	16:70193527:A:G	-6.25054	0.0514291	2
rs12149396	16:70119779:TCTC:T	-5.91211	0.00704049	2
rs12149396	16:70111424:C:G	-5.98704	0.010773	2
rs12149396	16:70111069:A:G	-6.07389	0.0178158	2
rs12149396	16:70107331:C:T	-5.95247	0.00884607	2
rs12149396	16:70105408:G:C	-5.93967	0.00822371	2
rs12149396	16:70105206:G:A	-5.89595	0.00642329	2
rs12149396	16:70104382:G:T	-5.90965	0.00693787	2
rs12149396	16:70097195:T:C	-6.02291	0.0132937	2
rs12149396	16:70093577:AAT:A	-5.99805	0.0115135	2
rs12149396	16:70090483:T:C	-5.99113	0.0110624	2
rs12149396	16:70087585:G:T	-5.87333	0.00565828	2
rs12149396	16:70086615:T:C	-5.9719	0.00989995	2
rs12149396	16:70083208:A:G	-5.81203	0.00411239	2
rs12149396	16:70082762:T:C	-6.08444	0.0195564	2
rs12149396	16:70080964:G:C	-5.99186	0.0113383	2
rs12149396	16:70080369:G:A	-6.13441	0.0260569	2
rs12149396	16:70075947:T:G	-6.0432	0.0152787	2
rs12149396	16:70073160:G:A	-5.98827	0.0111138	2
rs12149396	16:70072924:G:A	-6.07586	0.0183986	2
rs12149396	16:70071781:A:G	-5.99178	0.0113339	2
rs12149396	16:70067787:A:G	-6.15862	0.0300188	2
rs12149396	16:70066650:C:T	-5.92884	0.00790405	2
rs12149396	16:70063873:G:A	-5.93913	0.00837773	2
rs12149396	16:70063567:C:CT	-5.8814	0.00605276	2
rs12149396	16:70060280:C:T	-5.99063	0.0111715	2
rs12149396	16:70059242:C:G	-5.95633	0.00924394	2
rs12149396	16:70056076:C:T	-5.90831	0.00703469	2
rs12149396	16:70054131:G:A	-5.78842	0.00365334	2
rs12149396	16:70049657:C:T	-5.80427	0.00398209	2
rs12149396	16:70049212:A:G	-5.82829	0.00454178	2
rs12149396	16:70046768:A:G	-6.08451	0.0193979	2
rs12149396	16:70046188:T:C	-6.00046	0.0119195	2
rs12149396	16:70045684:C:T	-5.89547	0.00660546	2
rs12149396	16:70042576:G:A	-5.99337	0.0114395	2
rs12149396	16:70037393:G:A	-5.94314	0.00856293	2
rs12149396	16:70034183:G:C	-5.92428	0.00769084	2
rs12149396	16:70033369:C:G	-5.96154	0.00952828	2
rs12149396	16:70026536:T:C	-5.94843	0.00883378	2
rs12149396	16:70024056:T:G	-5.96035	0.0094643	2
rs12149396	16:70022612:T:C	-5.93264	0.00803622	2
rs12149396	16:70022367:T:A	-5.96301	0.00955614	2
rs12149396	16:70018442:G:C	-5.97899	0.0104567	2
rs12149396	16:70017214:C:T	-5.93767	0.00826886	2
rs12149396	16:70015444:A:C	-5.86814	0.00562072	2
rs12149396	16:70014563:C:T	-5.83836	0.00475616	2
rs12149396	16:70014480:A:C	-5.90723	0.00700966	2
rs12149396	16:70013494:C:T	-5.94562	0.0086996	2
rs12149396	16:70012705:C:CA	-5.84436	0.00492446	2
rs12149396	16:70011913:G:A	-5.7798	0.00348331	2
rs12149396	16:70010067:A:G	-5.7956	0.00380095	2
rs12149396	16:70009719:C:T	-5.95823	0.00934197	2
rs12149396	16:70008513:G:A	-5.94046	0.00841201	2
rs12149396	16:70008510:G:A	-5.92197	0.00757314	2
rs12149396	16:70008068:T:C	-5.95938	0.00939242	2
rs12149396	16:70002643:T:A	-5.82718	0.00451754	2
rs12149396	16:70002562:T:C	-5.82436	0.00445941	2
rs12149396	16:70000541:T:C	-6.02057	0.0133437	2
rs12149396	16:69999709:G:A	-5.93567	0.00818681	2
rs12149396	16:69998036:G:A	-5.9048	0.00690383	2
rs12149396	16:69998006:G:A	-5.9867	0.0110101	2
rs12149396	16:69998004:A:C	-5.98738	0.0110532	2
rs12149396	16:69997402:T:C	-5.81065	0.00413032	2
rs12149396	16:69996593:A:G	-5.99866	0.0117975	2
rs12149396	16:69996200:G:A	-5.96243	0.00957764	2
rs12149396	16:69995636:G:A	-5.87659	0.00589197	2
rs12149396	16:69991721:T:C	-5.78476	0.00357959	2
rs12149396	16:69990493:A:G	-5.78813	0.00365494	2
rs12149396	16:69990431:G:C	-5.79951	0.0038767	2
rs12149396	16:69988331:C:T	-5.87953	0.00598551	2
rs12149396	16:69988262:C:T	-5.78761	0.00363455	2
rs12149396	16:69987831:T:A	-5.96382	0.00964031	2
rs12149396	16:69987554:G:A	-5.9512	0.00896757	2
rs12149396	16:69982513:T:A	-6.0081	0.0123741	2
rs12149396	16:69982049:G:A	-5.91371	0.00724533	2
rs12149396	16:69980912:A:C	-5.95028	0.00891927	2
rs12149396	16:69978544:C:T	-5.80685	0.0040367	2
rs12149396	16:69977951:T:C	-5.90916	0.00705653	2
rs12149396	16:69977395:T:C	-5.9658	0.00976088	2
rs12149396	16:69972064:A:G	-6.05799	0.0165754	2
rs12149396	16:69941728:A:T	-5.95759	0.00922003	2
rs12149396	16:69939224:A:G	-5.82945	0.00450789	2
rs12149396	16:70271906:G:C	-5.57502	0.977379	1
rs7193541	16:74664365:C:G	-7.8563	0.0261637	1
rs7193541	16:74660794:T:C	-7.94938	0.0476083	1
rs7193541	16:74643066:T:C	-8.0061	0.0717482	1
rs7193541	16:74630845:T:C	-8.25887	0.646571	1
rs7193541	16:74627261:T:C	-8.04175	0.0957945	1
rs7193541	16:74626276:G:A	-7.99745	0.0856558	1
rs6564996	16:82170153:C:T	-8.65491	0.0298367	1
rs6564996	16:82166498:A:C	-8.9381	0.339382	1
rs6564996	16:82163071:T:C	-8.71496	0.0513123	1
rs6564996	16:82159550:A:G	-8.79438	0.102842	1
rs6564996	16:82150596:A:C	-8.67668	0.0380441	1
rs6564996	16:82150595:A:G	-8.68225	0.0398857	1
rs6564996	16:82133588:C:T	-8.88067	0.19725	1
rs6564996	16:82133468:C:T	-8.75559	0.0670574	1
rs6564996	16:82122793:A:C	8.8155	0.105737	1
rs11117354	16:87983614:G:A	6.034	0.0341238	1
rs11117354	16:87982630:C:T	5.5834	0.00418952	1
rs11117354	16:87981587:G:A	5.82706	0.0136258	1
rs11117354	16:87981392:G:A	5.78934	0.0112492	1
rs11117354	16:87980584:G:A	5.79619	0.0116361	1
rs11117354	16:87980421:T:C	5.79651	0.0116649	1
rs11117354	16:87979872:G:T	5.57555	0.0040424	1
rs11117354	16:87979779:A:G	5.83168	0.0139739	1
rs11117354	16:87979726:A:G	5.7947	0.0115462	1
rs11117354	16:87979719:T:C	5.7837	0.0108743	1
rs11117354	16:87979490:GA:G	5.81177	0.0126044	1
rs11117354	16:87979168:C:T	5.78527	0.0110042	1
rs11117354	16:87978471:T:TAA	5.82697	0.0136673	1
rs11117354	16:87978456:G:A	5.79355	0.0114823	1
rs11117354	16:87978426:C:T	5.76302	0.00983041	1
rs11117354	16:87978362:C:G	5.80229	0.012005	1
rs11117354	16:87978129:T:C	5.77129	0.0102481	1
rs11117354	16:87977905:A:G	5.7509	0.00924596	1
rs11117354	16:87977581:C:G	5.82227	0.0133173	1
rs11117354	16:87977397:C:T	5.59386	0.00427304	1
rs11117354	16:87977391:G:C	5.84648	0.0150826	1
rs11117354	16:87977367:T:C	5.78729	0.0111487	1
rs11117354	16:87977275:C:T	5.8137	0.0127198	1
rs11117354	16:87976627:C:T	5.79032	0.0113298	1
rs11117354	16:87976164:A:G	5.76289	0.00982052	1
rs11117354	16:87975106:C:CT	5.71527	0.00774666	1
rs11117354	16:87974817:C:T	5.8234	0.0134066	1
rs11117354	16:87974707:T:G	5.78952	0.0112706	1
rs11117354	16:87974554:T:A	5.80645	0.0123146	1
rs11117354	16:87973736:G:A	5.8188	0.0131046	1
rs11117354	16:87973577:G:A	5.80309	0.0120628	1
rs11117354	16:87973536:G:C	5.81462	0.0128148	1
rs11117354	16:87973325:A:G	5.80186	0.0119975	1
rs11117354	16:87973288:A:T	5.82498	0.0135187	1
rs11117354	16:87973259:CT:C	5.88446	0.0183557	1
rs11117354	16:87972936:T:G	5.79006	0.0112772	1
rs11117354	16:87972821:G:A	5.78771	0.011157	1
rs11117354	16:87972807:C:T	5.80933	0.0124681	1
rs11117354	16:87972775:G:A	5.71542	0.00763643	1
rs11117354	16:87972744:G:T	5.80118	0.0119537	1
rs11117354	16:87972595:T:G	5.87449	0.017494	1
rs11117354	16:87972459:T:C	5.81951	0.0131429	1
rs11117354	16:87972331:C:A	5.84088	0.0146365	1
rs11117354	16:87972325:T:A	5.64664	0.00562095	1
rs11117354	16:87972324:C:G	5.71582	0.00788914	1
rs11117354	16:87972323:T:A	5.74028	0.00891926	1
rs11117354	16:87972279:A:G	5.82109	0.0131935	1
rs11117354	16:87972221:A:G	5.87779	0.0178057	1
rs11117354	16:87972131:G:C	5.86677	0.0167578	1
rs11117354	16:87972011:T:C	5.85428	0.0156995	1
rs11117354	16:87971561:T:C	5.841	0.014663	1
rs11117354	16:87971526:G:A	5.85718	0.0159376	1
rs11117354	16:87971465:A:G	5.82184	0.0133029	1
rs11117354	16:87971248:A:G	5.88755	0.0187487	1
rs11117354	16:87971184:A:G	5.86398	0.0165032	1
rs11117354	16:87971148:A:G	5.90369	0.0203901	1
rs11117354	16:87971140:T:C	5.89123	0.0190845	1
rs11117354	16:87971094:A:C	5.92245	0.0225185	1
rs11117354	16:87970942:A:G	5.88567	0.018522	1
rs11117354	16:87970933:C:A	5.88196	0.0181921	1
rs11117354	16:87970748:G:A	5.81911	0.0130495	1
rs11117354	16:87969979:T:C	5.76977	0.0101402	1
rs11117354	16:87969878:C:T	5.83588	0.0142155	1
rs11117354	16:87969760:C:G	5.81678	0.0128683	1
rs11117354	16:87969721:A:G	5.81758	0.0129159	1
rs11117354	16:87969717:A:G	5.82273	0.0132686	1
rs11117354	16:87969636:G:A	5.76781	0.0100022	1
rs11117354	16:87966779:C:T	5.65925	0.00600537	1
rs11117354	16:87966058:T:C	5.65603	0.00596016	1
rs11117354	16:87965796:G:T	5.76394	0.0115449	1
rs11117354	16:87961594:A:G	6.12366	0.0772857	1
rs11117354	16:87954838:C:T	5.80713	0.0117631	1
rs28782011	18:44463986:A:G	4.43822	0.00817271	2
rs28782011	18:44461578:GA:G	4.48789	0.011677	2
rs28782011	18:44461098:A:C	4.38616	0.00762483	2
rs28782011	18:44460413:GATAAAGAGATAGTTTTATAAA:G	4.46721	0.0104937	2
rs28782011	18:44460149:C:T	4.40788	0.00830306	2
rs28782011	18:44455824:TG:T	4.41202	0.00829282	2
rs28782011	18:44453289:C:A	4.44915	0.0097621	2
rs28782011	18:44450223:A:G	4.47698	0.0111924	2
rs28782011	18:44449819:C:G	4.49568	0.0120083	2
rs28782011	18:44437936:A:G	4.41695	0.0085134	2
rs28782011	18:44434514:T:C	4.6813	0.0412778	2
rs28782011	18:44428428:T:C	4.66464	0.0381441	2
rs28782011	18:44428315:TCATATGC:T	4.73598	0.0528177	2
rs28782011	18:44426526:C:G	4.7427	0.0552636	2
rs28782011	18:44425573:T:C	4.66425	0.0379548	2
rs28782011	18:44424503:G:A	4.70942	0.0466561	2
rs28782011	18:44424476:C:T	4.69907	0.0439424	2
rs28782011	18:44424118:C:T	4.70935	0.0468245	2
rs28782011	18:44422410:C:A	4.70617	0.046194	2
rs28782011	18:44417582:G:T	4.75681	0.0613839	2
rs28782011	18:44416285:C:G	4.67876	0.0426015	2
rs28782011	18:44415539:A:G	4.75108	0.073313	2
rs28782011	18:44405546:G:C	4.6394	0.0477088	2
rs28782011	18:44405295:C:T	4.70461	0.0447707	2
rs28782011	18:44404983:G:T	4.63435	0.0462585	2
rs28782011	18:44402414:T:A	4.70957	0.0455695	2
rs28782011	18:44400536:G:T	4.35486	0.0140059	2
rs28782011	18:44396989:G:A	4.39162	0.0108509	2
rs28782011	18:44395837:C:T	4.48587	0.0214518	2
rs28782011	18:44395784:G:A	4.4981	0.0227643	2
rs28782011	18:44393814:G:A	4.41965	0.0161307	2
rs28782011	18:44392263:C:T	4.37484	0.011395	2
rs28782011	18:44675481:C:T	-6.69139	0.153205	1
rs28782011	18:44667356:A:G	-6.80524	0.313737	1
rs28782011	18:44666476:T:C	-6.80657	0.315107	1
rs28782011	18:44665801:C:T	-6.66582	0.204293	1
rs139955496	18:54417444:C:A	-4.8216	0.00448778	1
rs139955496	18:54402542:G:T	-4.73664	0.00310365	1
rs139955496	18:54354216:AT:A	-5.11744	0.0171026	1
rs139955496	18:54353560:C:T	-5.22667	0.0292074	1
rs139955496	18:54350440:T:C	-5.1414	0.0193128	1
rs139955496	18:54347108:T:C	-4.96154	0.00859794	1
rs139955496	18:54339465:G:A	-5.07349	0.0138679	1
rs139955496	18:54337538:C:T	-5.07371	0.013947	1
rs139955496	18:54331827:A:G	-5.09029	0.0150351	1
rs139955496	18:54318209:C:T	-5.0885	0.0148453	1
rs139955496	18:54318021:T:C	-5.07361	0.0138512	1
rs139955496	18:54316234:A:G	-4.72151	0.00262677	1
rs139955496	18:54314777:T:G	-4.73804	0.00281427	1
rs139955496	18:54312976:T:A	-4.91542	0.00662379	1
rs139955496	18:54312343:G:C	-4.74683	0.00293083	1
rs139955496	18:54312164:C:T	-4.89241	0.00598341	1
rs139955496	18:54311413:T:C	-4.93152	0.00712881	1
rs139955496	18:54310576:T:A	-4.83922	0.00431066	1
rs139955496	18:54309883:C:T	-5.0968	0.0152525	1
rs139955496	18:54309585:G:A	-5.10728	0.0160448	1
rs139955496	18:54309390:T:C	-4.79884	0.00360378	1
rs139955496	18:54308487:C:T	-5.11062	0.0162981	1
rs139955496	18:54307197:G:T	-4.85636	0.00465195	1
rs139955496	18:54307153:G:A	-5.08461	0.0143849	1
rs139955496	18:54307083:A:G	-5.07641	0.0138304	1
rs139955496	18:54306914:A:G	-4.90513	0.00578098	1
rs139955496	18:54306202:G:A	-5.0981	0.0153472	1
rs139955496	18:54305048:A:G	-4.9081	0.00585883	1
rs139955496	18:54304197:A:T	-4.882	0.00521461	1
rs139955496	18:54304039:G:C	-4.8859	0.00530786	1
rs139955496	18:54303992:A:G	-5.07106	0.0134844	1
rs139955496	18:54303962:C:G	-5.06287	0.0129653	1
rs139955496	18:54303500:G:A	-5.07645	0.0138361	1
rs139955496	18:54303366:T:C	-4.86905	0.00492087	1
rs139955496	18:54300805:A:G	-5.09301	0.0149775	1
rs139955496	18:54300158:A:G	-4.93478	0.00661954	1
rs139955496	18:54299867:G:C	-4.90905	0.00588836	1
rs139955496	18:54299122:A:C	-4.87776	0.00511449	1
rs139955496	18:54298304:C:A	-4.88238	0.00522108	1
rs139955496	18:54293619:G:C	-4.8207	0.00397537	1
rs139955496	18:54293380:C:T	-4.84202	0.00436404	1
rs139955496	18:54293105:G:A	-4.80672	0.00373962	1
rs139955496	18:54292731:T:G	-5.05163	0.0122954	1
rs139955496	18:54292690:G:T	-4.79663	0.00357948	1
rs139955496	18:54292531:G:T	-5.21277	0.0267235	1
rs139955496	18:54291347:A:G	-4.83279	0.00419091	1
rs139955496	18:54290725:C:A	-4.84448	0.00441226	1
rs139955496	18:54290290:T:C	-4.82853	0.00411257	1
rs139955496	18:54290285:G:T	-4.84329	0.00438798	1
rs139955496	18:54290038:G:A	-5.13694	0.0185192	1
rs139955496	18:54290024:C:T	-4.83651	0.00425064	1
rs139955496	18:54289857:A:C	-4.75687	0.0030261	1
rs139955496	18:54289117:C:T	-4.77233	0.00323235	1
rs139955496	18:54289073:C:A	-5.07611	0.0138514	1
rs139955496	18:54288972:T:C	-4.83173	0.00417097	1
rs139955496	18:54287700:C:T	-4.80075	0.00365307	1
rs139955496	18:54286993:A:G	-5.10833	0.0161194	1
rs139955496	18:54286930:T:C	-4.85175	0.00455483	1
rs139955496	18:54286444:C:A	-5.05917	0.0127832	1
rs139955496	18:54285835:G:A	-4.77561	0.00327799	1
rs139955496	18:54285678:C:G	-5.11111	0.0163403	1
rs139955496	18:54284454:C:T	-4.84372	0.00439807	1
rs139955496	18:54283771:T:A	-4.80091	0.00364668	1
rs139955496	18:54282752:A:T	-4.78849	0.00345531	1
rs139955496	18:54281377:A:G	-4.83045	0.00414948	1
rs139955496	18:54281067:C:T	-4.83094	0.00415649	1
rs139955496	18:54279403:C:T	-5.08347	0.0143084	1
rs139955496	18:54279050:G:A	-4.85617	0.00464599	1
rs139955496	18:54278760:A:G	-4.8352	0.00423572	1
rs139955496	18:54278332:C:T	-5.12988	0.0178919	1
rs139955496	18:54277889:C:T	-4.85089	0.00453914	1
rs139955496	18:54276558:A:G	-5.18894	0.0237577	1
rs139955496	18:54275981:A:AT	-5.03879	0.0115836	1
rs139955496	18:54272848:G:C	-4.86314	0.00479604	1
rs139955496	18:54271578:A:G	-5.11149	0.016367	1
rs139955496	18:54271250:C:CTA	-4.82599	0.00406715	1
rs139955496	18:54270962:A:G	-5.09332	0.0149972	1
rs139955496	18:54270861:A:G	-4.86437	0.00480405	1
rs139955496	18:54270626:G:A	-4.83206	0.00417637	1
rs139955496	18:54270606:C:T	-4.83611	0.00425192	1
rs139955496	18:54269165:G:A	-4.79935	0.00362462	1
rs139955496	18:54268983:A:C	-4.80027	0.00363913	1
rs139955496	18:54268959:C:A	-4.84164	0.00436028	1
rs139955496	18:54268709:A:G	-4.78506	0.00341738	1
rs139955496	18:54268329:T:A	-5.11883	0.0169738	1
rs139955496	18:54267840:T:C	-5.1192	0.0170076	1
rs139955496	18:54266855:G:A	-4.81609	0.00389876	1
rs139955496	18:54266344:T:C	-4.82977	0.00412582	1
rs139955496	18:54265267:C:T	-4.80426	0.00370514	1
rs139955496	18:54265005:G:C	-4.74946	0.00292816	1
rs139955496	18:54264865:C:T	-5.08705	0.0145761	1
rs139955496	18:54263970:G:C	-5.17469	0.0221869	1
rs139955496	18:54263083:T:A	-4.82574	0.00406753	1
rs139955496	18:54263068:T:A	-4.81403	0.00386439	1
rs139955496	18:54263022:T:C	-4.82475	0.00404918	1
rs139955496	18:54261400:T:C	-4.84191	0.00436782	1
rs139955496	18:54260042:C:T	-4.79648	0.00358159	1
rs139955496	18:54260036:A:G	-4.83773	0.00428846	1
rs139955496	18:54259945:A:G	-4.82896	0.0041259	1
rs139955496	18:54259867:G:C	-4.86483	0.0048229	1
rs139955496	18:54259722:C:T	-5.11346	0.0165543	1
rs139955496	18:54258630:C:CT	-5.14501	0.0178528	1
rs139955496	18:54257913:C:T	-4.90564	0.00578847	1
rs139955496	18:54257461:G:A	-4.76835	0.0031822	1
rs139955496	18:54256525:TA:T	-4.85529	0.00463339	1
rs139955496	18:54255913:G:A	-4.89392	0.00551051	1
rs139955496	18:54255871:A:G	-4.93438	0.00661395	1
rs139955496	18:54254626:G:A	-5.14346	0.0191361	1
rs139955496	18:54254412:GC:G	-5.02433	0.0099954	1
rs139955496	18:54254038:A:C	-5.00961	0.00933083	1
rs139955496	18:54253572:C:T	-5.02688	0.0101167	1
rs139955496	18:54253383:C:T	-5.02132	0.00985561	1
rs2124616	18:674579:C:T	6.07257	0.84571	3
rs2124616	18:674320:A:G	6.23397	0.142596	3
rs2124616	18:672836:A:G	-7.68969	0.0448855	2
rs2124616	18:671834:C:T	-7.67701	0.0420829	2
rs2124616	18:669760:CCTCA:C	-7.77024	0.080353	2
rs2124616	18:668465:C:T	-7.6412	0.0328249	2
rs2124616	18:668238:A:ATCTT	-7.60608	0.0431523	2
rs2124616	18:666625:C:T	-7.91432	0.217382	2
rs2124616	18:661917:G:A	-7.78955	0.153834	2
rs2124616	18:660647:C:A	-7.73314	0.0589605	2
rs2124616	18:660441:GA:G	-7.89796	0.306736	2
rs2124616	18:650764:C:T	-5.17574	0.998611	1
rs8105767	19:22032639:A:G	8.69102	0.999973	1
rs542948485	1:113955539:A:G	5.37888	0.178573	3
rs542948485	1:113933441:G:A	5.2804	0.105016	3
rs542948485	1:113917053:G:T	5.49009	0.306761	3
rs542948485	1:113912120:A:T	5.49206	0.309869	3
rs542948485	1:113776892:G:A	4.64394	0.00609452	3
rs542948485	1:113756740:C:T	4.62853	0.00580976	3
rs542948485	1:113636146:C:T	4.60487	0.00516675	3
rs542948485	1:113422566:C:T	5.00705	0.0340096	3
rs542948485	1:113905381:C:T	-5.1806	0.385067	2
rs542948485	1:113901972:T:G	-5.22158	0.484516	2
rs542948485	1:113894764:A:G	-4.53103	0.0124213	2
rs542948485	1:113880604:T:G	-4.59895	0.017756	2
rs542948485	1:113880583:A:G	-4.4518	0.00798357	2
rs542948485	1:113671150:C:T	-4.46801	0.00761128	2
rs542948485	1:113671149:T:A	-4.46801	0.00761128	2
rs542948485	1:113665058:AT:A	-4.41038	0.00584858	2
rs542948485	1:113640546:G:A	-4.49218	0.00831499	2
rs542948485	1:113639375:G:T	-4.49218	0.00831499	2
rs542948485	1:113623999:A:T	-4.47154	0.00755763	2
rs542948485	1:113901277:G:A	-6.17607	0.268239	1
rs542948485	1:113881455:G:A	-6.30747	0.698861	1
rs12044242	1:151462683:A:G	-4.95975	0.0552389	1
rs12044242	1:151450465:G:A	-4.79856	0.0317456	1
rs12044242	1:151444726:A:C	-4.73775	0.0240217	1
rs12044242	1:151441314:C:T	-4.79198	0.030693	1
rs12044242	1:151435643:C:T	-4.73454	0.0236674	1
rs12044242	1:151435217:A:G	-4.68901	0.0192719	1
rs12044242	1:151431440:G:T	-4.92271	0.0565357	1
rs12044242	1:151428466:A:C	-4.57991	0.0116694	1
rs12044242	1:151423561:A:C	-4.85268	0.0407911	1
rs12044242	1:151423306:T:C	-4.74449	0.0174753	1
rs12044242	1:151422741:G:A	-4.77294	0.0280812	1
rs12044242	1:151420121:G:A	-4.84789	0.0397552	1
rs12044242	1:151419474:C:T	-4.81384	0.033911	1
rs12044242	1:151417914:T:C	-4.69403	0.0196832	1
rs12044242	1:151417210:C:T	-4.81535	0.0341574	1
rs12044242	1:151417144:A:C	-4.76707	0.0273397	1
rs12044242	1:151417065:G:C	-4.73081	0.0232456	1
rs12044242	1:151415032:C:T	-4.79357	0.0309846	1
rs12044242	1:151413383:C:T	-4.59902	0.0129281	1
rs12044242	1:151410000:T:C	-4.66394	0.0172032	1
rs12044242	1:151409401:GTC:G	-4.82347	0.0354765	1
rs12044242	1:151408844:GA:G	-4.80163	0.0320446	1
rs12044242	1:151406774:G:A	-4.73963	0.0241191	1
rs12044242	1:151399662:G:A	-4.8655	0.0431892	1
rs12044242	1:151399214:C:T	-4.84911	0.0399948	1
rs12044242	1:151398671:G:A	-4.86349	0.0427616	1
rs12044242	1:151398465:C:T	-4.80286	0.032296	1
rs12044242	1:151397783:C:T	-4.85705	0.0415257	1
rs12044242	1:151396999:G:A	-4.76345	0.0269792	1
rs12044242	1:151396772:GCTTT:G	4.91808	0.0461546	1
rs12044242	1:151394018:A:C	-4.58403	0.0126479	1
rs12044242	1:151391723:G:A	-4.67755	0.0190377	1
rs146042055	1:226408985:T:A	-8.72983	0.0114529	1
rs146042055	1:226407946:C:G	-8.79902	0.0233269	1
rs146042055	1:226406174:GA:G	-8.79259	0.0216403	1
rs146042055	1:226395441:A:G	-8.7099	0.0094293	1
rs146042055	1:226390346:G:T	-8.6868	0.00814079	1
rs146042055	1:226389605:C:T	-8.76509	0.0178447	1
rs146042055	1:226383918:G:A	8.69829	0.0085868	1
rs146042055	1:226383139:T:C	8.68516	0.0080414	1
rs146042055	1:226382510:C:T	8.76334	0.0146028	1
rs146042055	1:226378700:T:G	-9.03174	0.172516	1
rs146042055	1:226374920:A:C	8.80862	0.0209896	1
rs146042055	1:226367601:A:G	-9.09659	0.306504	1
rs146042055	1:226363828:C:G	8.70182	0.00871742	1
rs146042055	1:226358084:G:C	-9.03452	0.176866	1
rs146042055	1:226357732:A:C	-9.01743	0.151882	1
rs79476302	20:36950277:A:G	-8.41755	0.0221704	1
rs79476302	20:36950009:G:GGGCC	-8.47697	0.034973	1
rs79476302	20:36942341:C:T	-8.58956	0.0898297	1
rs79476302	20:36942337:G:A	-8.60171	0.0993967	1
rs79476302	20:36932224:G:C	-8.46021	0.031227	1
rs79476302	20:36932008:G:A	-8.52618	0.0533695	1
rs79476302	20:36930511:C:A	-8.3811	0.0171548	1
rs79476302	20:36930113:A:G	-8.5402	0.0598206	1
rs79476302	20:36923192:G:A	-8.44772	0.0282191	1
rs79476302	20:36922799:C:G	-8.43955	0.0266093	1
rs79476302	20:36922795:A:C	-8.66237	0.164793	1
rs79476302	20:36918247:G:A	-8.60048	0.0981587	1
rs79476302	20:36905059:C:T	8.5241	0.0524509	1
rs79476302	20:36901350:G:A	8.57993	0.0835081	1
rs79476302	20:36900367:TC:T	-8.53416	0.0570548	1
rs79476302	20:36897237:A:C	8.48344	0.036692	1
rs114703330	20:63742743:C:T	8.18986	0.0407833	6
rs114703330	20:63740652:C:G	8.65727	0.198534	6
rs114703330	20:63691006:C:T	9.46109	0.750503	6
rs114703330	20:63678039:T:C	-9.82874	0.332985	5
rs114703330	20:63676585:C:A	-10.0041	0.562468	5
rs114703330	20:63676164:A:G	-9.52002	0.0254229	5
rs114703330	20:63673096:CA:C	-9.80342	0.0483073	5
rs114703330	20:63689775:G:A	-11.0453	0.41132	4
rs114703330	20:63660246:C:G	-11.0687	0.588677	4
rs114703330	20:63727517:A:C	8.09676	0.100262	3
rs114703330	20:63695521:G:A	8.35768	0.899738	3
rs114703330	20:63671186:G:A	-11.7429	0.320056	2
rs114703330	20:63670617:G:A	-11.8016	0.635412	2
rs114703330	20:63661765:C:T	6.39711	0.999551	1
rs62139251	2:54265393:C:A	8.14569	0.011333	2
rs62139251	2:54264146:G:A	8.28067	0.0518141	2
rs62139251	2:54263623:GA:G	8.54162	0.585953	2
rs62139251	2:54258545:C:T	8.19219	0.0261489	2
rs62139251	2:54257189:C:G	8.21147	0.0308487	2
rs62139251	2:54254499:T:C	8.07102	0.00968043	2
rs62139251	2:54253939:CTTT:C	8.16952	0.0203816	2
rs62139251	2:54252093:A:G	8.12084	0.0301752	2
rs62139251	2:54252062:C:G	8.05025	0.0102857	2
rs62139251	2:54248777:G:A	8.21926	0.0399688	2
rs62139251	2:54248748:C:G	8.31545	0.0822053	2
rs62139251	2:54248370:C:T	8.21948	0.0400847	2
rs62139251	2:54244686:C:A	8.16362	0.0189211	2
rs62139251	2:54270363:A:G	-6.59432	0.0819469	1
rs62139251	2:54255416:G:A	-6.85408	0.412629	1
rs62139251	2:54251868:C:T	-6.72628	0.19036	1
rs62139251	2:54245909:C:T	-6.44988	0.0348039	1
rs62139251	2:54241554:G:GT	-6.37593	0.0218149	1
rs62139251	2:54235281:T:G	-6.64937	0.119737	1
rs62139251	2:54209828:AC:A	-6.45438	0.0370221	1
rs62139251	2:54208392:TC:T	-6.55586	0.0683386	1
rs35510081	3:169772313:T:C	-8.43739	0.820996	2
rs35510081	3:169770236:TA:T	-8.34377	0.0600454	2
rs35510081	3:169770108:T:G	-8.35155	0.0637693	2
rs35510081	3:169765003:C:T	-8.27595	0.0306939	2
rs35510081	3:169808484:T:C	-20.7026	0.0244508	1
rs35510081	3:169807074:A:C	-20.6988	0.0194616	1
rs35510081	3:169804602:GAT:G	-20.7072	0.0220799	1
rs35510081	3:169782699:G:A	-20.7057	0.0212201	1
rs35510081	3:169779797:A:G	-20.7369	0.0381781	1
rs35510081	3:169778159:TATC:T	-20.7362	0.0363541	1
rs35510081	3:169775495:C:G	-20.6884	0.0126687	1
rs35510081	3:169774228:T:TA	-20.7769	0.0886869	1
rs35510081	3:169769649:G:A	-20.8578	0.500906	1
rs35510081	3:169764547:T:C	-20.8147	0.19745	1
rs4691895	4:163204891:A:G	-2.98879	0.0228108	3
rs4691895	4:163170914:G:A	-2.82466	0.0517479	3
rs4691895	4:163168986:A:G	-2.7346	0.0358611	3
rs4691895	4:163168247:A:G	-2.7095	0.0311366	3
rs4691895	4:163166907:C:T	-2.7162	0.0273918	3
rs4691895	4:163154896:A:C	-2.78798	0.0383906	3
rs4691895	4:163154825:C:G	-2.80496	0.0512284	3
rs4691895	4:163154126:G:A	-2.79328	0.0392681	3
rs4691895	4:163151075:A:G	-2.73323	0.0330684	3
rs4691895	4:163150474:T:C	-2.73803	0.033365	3
rs4691895	4:163148671:T:C	-2.79866	0.0491739	3
rs4691895	4:163145953:T:A	-2.79233	0.0564886	3
rs4691895	4:163138505:T:C	-2.81376	0.056874	3
rs4691895	4:163130666:G:A	-2.70096	0.0257273	3
rs4691895	4:163128764:A:C	-2.66163	0.0218922	3
rs4691895	4:163127571:T:C	-2.81537	0.0558933	3
rs4691895	4:163126692:T:G	-2.88103	0.0723461	3
rs4691895	4:163124525:A:T	-2.74788	0.0359563	3
rs4691895	4:163123736:T:C	-2.8273	0.0409482	3
rs4691895	4:163116911:CAG:C	-2.77182	0.03892	3
rs4691895	4:163116307:T:C	-2.70606	0.0267597	3
rs4691895	4:163115574:C:A	-2.69756	0.0250276	3
rs4691895	4:163112820:G:A	-2.75186	0.0345997	3
rs4691895	4:163110979:C:T	-2.75477	0.0341876	3
rs4691895	4:163106667:A:G	-2.74356	0.0337713	3
rs4691895	4:163176642:G:C	10.3098	0.00982242	2
rs4691895	4:163164619:A:C	10.4291	0.0352505	2
rs4691895	4:163164273:T:C	10.4627	0.050781	2
rs4691895	4:163158655:T:TAAG	10.3566	0.0131931	2
rs4691895	4:163155406:G:A	10.5914	0.267462	2
rs4691895	4:163154598:A:C	10.4134	0.0343487	2
rs4691895	4:163153981:A:G	10.4213	0.0377781	2
rs4691895	4:163153910:A:G	10.3841	0.0260206	2
rs4691895	4:163148797:A:G	10.4682	0.0551141	2
rs4691895	4:163146703:C:T	10.4365	0.0383301	2
rs4691895	4:163146076:T:C	10.4774	0.0595441	2
rs4691895	4:163145558:T:C	10.4477	0.0418023	2
rs4691895	4:163141657:A:T	10.4109	0.0267484	2
rs4691895	4:163133819:G:T	10.3042	0.00908023	2
rs4691895	4:163127047:G:C	10.5856	0.198424	2
rs4691895	4:163109121:T:A	10.32	0.0123179	2
rs4691895	4:163100959:A:G	10.28	0.00817552	2
rs4691895	4:163100678:G:A	10.2933	0.00969906	2
rs4691895	4:163099940:G:C	10.2826	0.00869949	2
rs4691895	4:163099023:A:G	10.2956	0.00981451	2
rs4691895	4:163098611:A:G	10.3206	0.0129573	2
rs4691895	4:163144568:A:G	-8.65993	0.999999	1
rs33961405	5:1345548:A:C	-5.00524	0.093183	7
rs33961405	5:1338547:C:T	-4.98978	0.0724315	7
rs33961405	5:1320555:G:A	-5.10178	0.154165	7
rs33961405	5:1310634:T:C	-4.8473	0.0157565	7
rs33961405	5:1310380:G:A	-4.83005	0.0163383	7
rs33961405	5:1309319:C:T	-4.83584	0.014749	7
rs33961405	5:1307243:A:G	-4.82531	0.0211813	7
rs33961405	5:1297596:C:T	-5.22036	0.364183	7
rs33961405	5:1295207:G:C	-4.998	0.0857351	7
rs33961405	5:1282539:G:A	-5.07195	0.09937	7
rs33961405	5:1279698:ACT:A	-4.94895	0.0247531	7
rs33961405	5:1295337:C:G	-5.15611	0.318889	6
rs33961405	5:1295258:C:T	-5.14013	0.332554	6
rs33961405	5:1292843:C:T	-5.16628	0.348213	6
rs33961405	5:1281860:G:C	4.04278	0.260497	5
rs33961405	5:1281578:T:C	4.15707	0.739503	5
rs33961405	5:1272383:C:T	7.88662	0.962674	4
rs33961405	5:1287079:G:A	-17.0003	1	3
rs33961405	5:1292331:C:T	-7.07458	1	2
rs33961405	5:1285859:C:A	20.4009	1	1
rs56099285	5:139639878:CAT:C	5.84568	0.0240866	1
rs56099285	5:139637905:T:A	6.19865	0.181021	1
rs56099285	5:139621862:A:G	5.74522	0.0137235	1
rs56099285	5:139603484:G:A	6.1944	0.17654	1
rs56099285	5:139600789:C:T	5.48938	0.00379336	1
rs56099285	5:139571704:A:G	6.19858	0.180729	1
rs56099285	5:139564476:C:G	6.12	0.11337	1
rs56099285	5:139563143:G:A	6.17832	0.160268	1
rs56099285	5:139549691:G:A	6.10016	0.100778	1
rs1150748	6:31844073:T:C	-8.30689	0.260273	1
rs1150748	6:31815431:A:C	-8.43127	0.724913	1
rs6968500	7:124984503:G:C	-9.00567	0.00601825	4
rs6968500	7:124935956:G:T	-8.8954	0.00407382	4
rs6968500	7:124922641:A:C	-9.32422	0.00438457	4
rs6968500	7:124921736:T:G	-9.27502	0.0141227	4
rs6968500	7:124917495:A:G	-9.35251	0.00479479	4
rs6968500	7:124916605:A:G	-9.31456	0.0145302	4
rs6968500	7:124914310:C:T	-9.3061	0.0168723	4
rs6968500	7:124910472:C:T	-9.31936	0.00390211	4
rs6968500	7:124907490:GT:G	-9.35226	0.004912	4
rs6968500	7:124904534:A:G	-9.24258	0.0115247	4
rs6968500	7:124904508:A:G	-9.33677	0.0171242	4
rs6968500	7:124904416:G:A	-9.28071	0.0143549	4
rs6968500	7:124903972:G:T	-9.35689	0.00502338	4
rs6968500	7:124897422:A:C	-9.32697	0.0147568	4
rs6968500	7:124896859:C:A	-9.38695	0.00612654	4
rs6968500	7:124889568:T:C	-9.37682	0.0269231	4
rs6968500	7:124886277:C:T	-9.31187	0.0181163	4
rs6968500	7:124886159:C:T	-9.4256	0.00776416	4
rs6968500	7:124885463:C:T	-10.35	0.00374652	4
rs6968500	7:124881376:C:A	-9.36171	0.0184097	4
rs6968500	7:124880254:G:A	-9.35526	0.00489538	4
rs6968500	7:124878118:G:C	-9.38157	0.00574255	4
rs6968500	7:124877226:A:G	-9.38009	0.00587342	4
rs6968500	7:124874490:T:A	-9.38071	0.00573273	4
rs6968500	7:124873229:G:A	-9.35515	0.0233008	4
rs6968500	7:124872996:A:G	-9.3886	0.00599038	4
rs6968500	7:124872501:T:A	-9.30611	0.0174922	4
rs6968500	7:124872195:G:A	-9.36019	0.00505385	4
rs6968500	7:124868875:G:A	-9.45104	0.00939832	4
rs6968500	7:124866949:G:A	-9.39396	0.00622027	4
rs6968500	7:124864020:C:A	-9.41027	0.00707876	4
rs6968500	7:124860989:C:CT	-9.48942	0.0538641	4
rs6968500	7:124859426:A:C	-9.35984	0.00493871	4
rs6968500	7:124859334:G:T	-9.38491	0.00591488	4
rs6968500	7:124858653:C:G	-9.41026	0.00712796	4
rs6968500	7:124854807:A:G	-9.59324	0.0896905	4
rs6968500	7:124852709:A:G	-9.47753	0.0491646	4
rs6968500	7:124851253:T:C	-9.48191	0.0504103	4
rs6968500	7:124850075:AAG:A	-10.4848	0.00818235	4
rs6968500	7:124847981:T:C	-9.53691	0.0600739	4
rs6968500	7:124843742:C:A	-9.4962	0.0109048	4
rs6968500	7:124843168:T:C	-9.46151	0.00882748	4
rs6968500	7:124840021:T:C	-10.3714	0.00472871	4
rs6968500	7:124839126:G:A	-9.44315	0.0405009	4
rs6968500	7:124834233:A:G	-9.51483	0.0118647	4
rs6968500	7:124827416:T:C	-9.54162	0.0150327	4
rs6968500	7:124826614:G:A	-9.53403	0.0140041	4
rs6968500	7:124822607:C:T	-9.45953	0.0440739	4
rs6968500	7:124819798:C:T	-10.4217	0.00646501	4
rs6968500	7:124813204:A:G	-10.6717	0.00540702	4
rs6968500	7:124812736:T:C	-9.34028	0.00435579	4
rs6968500	7:124812616:C:T	-10.6795	0.0167579	4
rs6968500	7:124808618:A:G	-9.33753	0.0201733	4
rs6968500	7:124802937:G:A	-9.19678	0.00771562	4
rs6968500	7:124802890:C:T	-10.6704	0.0343	4
rs6968500	7:124800963:A:G	-9.29699	0.00911997	4
rs6968500	7:124790978:G:A	-9.2656	0.016002	4
rs6968500	7:124787281:G:A	-9.27547	0.0168744	4
rs6968500	7:124772832:A:G	-9.29083	0.0241352	4
rs6968500	7:124769760:C:T	-9.17461	0.00446035	4
rs6968500	7:125020791:A:G	-9.39833	0.00137886	3
rs6968500	7:125019170:G:A	-9.42781	0.0016614	3
rs6968500	7:125010889:T:C	-9.4091	0.00149352	3
rs6968500	7:125010888:C:A	-9.40324	0.0014383	3
rs6968500	7:125010667:A:G	-9.41051	0.00149101	3
rs6968500	7:125008425:T:C	-9.38178	0.00132652	3
rs6968500	7:125001993:T:C	-9.38185	0.00123331	3
rs6968500	7:124999184:A:G	-9.37758	0.00120113	3
rs6968500	7:124995402:A:G	-9.34531	0.000989811	3
rs6968500	7:124991743:G:A	-9.38488	0.00126617	3
rs6968500	7:124971356:G:A	-9.38191	0.00123898	3
rs6968500	7:124968719:T:C	-9.48123	0.00242893	3
rs6968500	7:124960577:T:A	-9.37943	0.00121121	3
rs6968500	7:124955115:T:G	-9.38056	0.00122141	3
rs6968500	7:124934473:A:G	-9.42547	0.00165682	3
rs6968500	7:124921154:A:G	-9.7912	0.0228434	3
rs6968500	7:124918285:T:C	-9.81275	0.0268876	3
rs6968500	7:124915801:T:C	-9.82663	0.0304775	3
rs6968500	7:124914873:C:T	-9.83045	0.0305667	3
rs6968500	7:124904059:A:G	-9.47458	0.00375531	3
rs6968500	7:124902726:A:C	-9.37482	0.00176541	3
rs6968500	7:124902134:C:T	-9.36976	0.00170139	3
rs6968500	7:124899483:T:C	-9.34408	0.00144247	3
rs6968500	7:124898231:G:A	-9.33527	0.00135416	3
rs6968500	7:124890596:T:C	-9.8132	0.0274353	3
rs6968500	7:124889700:A:AG	-9.79424	0.0225192	3
rs6968500	7:124888001:C:T	-9.82922	0.0304284	3
rs6968500	7:124887679:C:T	-9.35287	0.00154256	3
rs6968500	7:124881163:C:T	-9.81264	0.0269276	3
rs6968500	7:124881092:C:T	-9.7575	0.0180801	3
rs6968500	7:124878712:T:C	-9.48806	0.00393266	3
rs6968500	7:124861760:T:C	-9.31043	0.00116656	3
rs6968500	7:124859460:T:C	-9.29013	0.00103718	3
rs6968500	7:124856116:C:T	-9.79552	0.0238069	3
rs6968500	7:124844514:A:C	9.81663	0.0280298	3
rs6968500	7:124843218:A:T	9.822	0.0291831	3
rs6968500	7:124841349:T:A	9.81502	0.0276219	3
rs6968500	7:124840452:A:G	9.80566	0.0257573	3
rs6968500	7:124839624:C:T	9.86214	0.0394097	3
rs6968500	7:124834798:C:T	9.83823	0.0329278	3
rs6968500	7:124828545:G:A	9.80068	0.0249039	3
rs6968500	7:124819871:G:A	9.86158	0.0397236	3
rs6968500	7:124817855:T:G	9.36071	0.00166673	3
rs6968500	7:124817241:G:C	9.38375	0.00192859	3
rs6968500	7:124814470:T:A	9.97565	0.127843	3
rs6968500	7:124810991:G:T	9.95903	0.0711624	3
rs6968500	7:124810523:G:A	9.57913	0.0075864	3
rs6968500	7:124807794:T:C	9.57307	0.00696949	3
rs6968500	7:124807509:C:T	9.60419	0.00871397	3
rs6968500	7:124803970:A:T	9.46632	0.000967108	3
rs6968500	7:124803630:G:A	10.0433	0.164754	3
rs6968500	7:124802851:A:G	9.47457	0.00110013	3
rs6968500	7:124791668:G:C	-10.3533	0.00443704	3
rs6968500	7:124782212:A:G	9.58671	0.0122641	3
rs6968500	7:124929862:G:A	5.33705	0.557638	2
rs6968500	7:124712909:G:A	5.31347	0.424272	2
rs6968500	7:124858989:C:T	6.90881	0.976739	1
rs10954213	7:129044517:A:G	-6.59617	0.00683888	1
rs10954213	7:129043493:T:C	-6.67343	0.0112893	1
rs10954213	7:129041243:T:C	-7.01249	0.109134	1
rs10954213	7:129038182:C:G	-6.69488	0.0129886	1
rs10954213	7:129035495:G:A	-6.60971	0.0074637	1
rs10954213	7:129034365:T:C	-6.80201	0.0263386	1
rs10954213	7:129033151:G:A	-6.67413	0.0113409	1
rs10954213	7:129032080:T:TCCA	-7.00096	0.100843	1
rs10954213	7:129028456:T:G	-6.76149	0.0201313	1
rs10954213	7:129028196:C:T	-6.70385	0.0137748	1
rs10954213	7:129027358:T:C	-6.65943	0.0103051	1
rs10954213	7:129025699:C:CA	-6.7338	0.0167707	1
rs10954213	7:129023121:A:G	-6.65409	0.00995287	1
rs10954213	7:129018685:G:C	-6.76189	0.0201853	1
rs10954213	7:129017223:T:C	-6.60281	0.00713822	1
rs10954213	7:129016777:C:T	-6.55479	0.00524123	1
rs10954213	7:129015864:C:T	-6.88191	0.0449507	1
rs10954213	7:129011778:C:T	-6.93505	0.0643633	1
rs10954213	7:129005459:T:C	-6.72025	0.0153403	1
rs10954213	7:129004803:C:T	-6.61781	0.00786517	1
rs10954213	7:129000239:C:T	-6.70351	0.0137442	1
rs10954213	7:129000134:A:G	-6.97049	0.0818927	1
rs10954213	7:128997940:T:C	-6.90558	0.0527245	1
rs10954213	7:128992792:A:AATGAT	-6.55742	0.00533024	1
rs10954213	7:128990259:T:C	-6.71138	0.0144721	1
rs10954213	7:128988947:T:C	-6.90265	0.051694	1
rs10954213	7:128983043:T:C	-6.5693	0.00575269	1
rs10954213	7:128981150:A:G	-6.55924	0.00539304	1
rs10954213	7:128979361:T:A	-6.65001	0.0096919	1
rs10954213	7:128977757:T:C	-6.57436	0.0059426	1
rs10954213	7:128968893:A:T	-6.68031	0.0118079	1
rs10954213	7:128965540:A:C	-6.63017	0.00852091	1
rs10954213	7:128962088:A:G	-6.8799	0.0443455	1
rs10954213	7:128959343:C:T	-6.63129	0.00858297	1
rs10954213	7:128953665:C:G	-6.60835	0.00739856	1
rs10954213	7:128951310:A:T	-6.85371	0.0371953	1
rs10954213	7:128949579:C:T	-6.58421	0.00633153	1
rs10954213	7:128949373:G:A	-6.91572	0.0564645	1
rs10954213	7:128945322:A:T	-6.56287	0.00551998	1
rs10958468	8:55843929:A:T	5.20881	0.00480032	1
rs10958468	8:55841176:C:A	5.40734	0.0132683	1
rs10958468	8:55838863:G:C	5.41362	0.0137109	1
rs10958468	8:55837541:A:G	5.20557	0.00472265	1
rs10958468	8:55836291:A:G	5.27855	0.00683111	1
rs10958468	8:55835187:C:G	5.21021	0.00483418	1
rs10958468	8:55834463:G:A	5.26034	0.00622718	1
rs10958468	8:55833208:T:C	5.23517	0.00548201	1
rs10958468	8:55831490:G:A	5.22546	0.00521993	1
rs10958468	8:55823267:A:G	5.52456	0.0246196	1
rs10958468	8:55823178:A:G	5.32751	0.00877557	1
rs10958468	8:55822560:T:C	5.29561	0.00745229	1
rs10958468	8:55822076:C:A	5.36508	0.0106522	1
rs10958468	8:55821976:GAGAT:G	5.35455	0.0100878	1
rs10958468	8:55821700:T:C	5.23216	0.00539928	1
rs10958468	8:55821698:C:T	5.27144	0.00658846	1
rs10958468	8:55821399:G:C	5.12594	0.00317557	1
rs10958468	8:55817226:G:A	5.16823	0.00391781	1
rs10958468	8:55816449:T:C	5.19707	0.00452556	1
rs10958468	8:55816188:A:G	5.20064	0.00460725	1
rs10958468	8:55816187:C:T	5.21029	0.00483597	1
rs10958468	8:55815918:TTTTATTTA:T	5.37149	0.011012	1
rs10958468	8:55813192:A:T	5.22321	0.00516089	1
rs10958468	8:55812640:C:T	5.49964	0.0215637	1
rs10958468	8:55810998:T:G	5.21421	0.00493229	1
rs10958468	8:55810496:T:A	5.36019	0.010386	1
rs10958468	8:55810438:A:G	5.21405	0.00492836	1
rs10958468	8:55810166:A:G	5.52449	0.0246107	1
rs10958468	8:55808394:G:A	5.22939	0.00532435	1
rs10958468	8:55807770:A:G	5.18898	0.00434565	1
rs10958468	8:55805923:G:A	5.22786	0.00528352	1
rs10958468	8:55805775:A:G	5.16239	0.0038053	1
rs10958468	8:55805462:A:C	5.50367	0.0220303	1
rs10958468	8:55804776:TA:T	5.31367	0.00817401	1
rs10958468	8:55802066:C:T	5.531	0.0254807	1
rs10958468	8:55801445:AT:A	5.47197	0.0186263	1
rs10958468	8:55799813:G:A	5.04729	0.00215864	1
rs10958468	8:55798219:C:T	5.33582	0.00915885	1
rs10958468	8:55796656:T:C	5.22987	0.00533722	1
rs10958468	8:55796142:T:C	5.20763	0.00477181	1
rs10958468	8:55795970:T:TG	5.04139	0.00209755	1
rs10958468	8:55793919:C:T	5.49365	0.0208901	1
rs10958468	8:55792244:G:C	5.38374	0.0117344	1
rs10958468	8:55791996:G:A	5.22743	0.00527194	1
rs10958468	8:55791792:A:T	5.31302	0.00814653	1
rs10958468	8:55791790:A:C	5.32375	0.00860801	1
rs10958468	8:55791766:T:C	5.40055	0.0128073	1
rs10958468	8:55790803:G:A	5.50543	0.0222371	1
rs10958468	8:55789500:A:G	5.196	0.00450128	1
rs10958468	8:55788889:A:T	5.18829	0.00433075	1
rs10958468	8:55788278:TAAC:T	5.19598	0.00450086	1
rs10958468	8:55787222:C:A	5.3436	0.00953368	1
rs10958468	8:55785244:CG:C	5.20969	0.00482143	1
rs10958468	8:55784997:C:T	5.05909	0.00228651	1
rs10958468	8:55781370:C:A	5.38229	0.0116468	1
rs10958468	8:55780657:C:A	5.20079	0.00461071	1
rs10958468	8:55779578:G:C	5.33263	0.00900995	1
rs10958468	8:55778273:TA:T	5.29836	0.00755769	1
rs10958468	8:55777361:G:A	5.09525	0.00272966	1
rs10958468	8:55776463:A:G	5.49408	0.0209375	1
rs10958468	8:55776371:C:G	5.09366	0.00270831	1
rs10958468	8:55775328:C:T	-5.28321	0.00699545	1
rs10958468	8:55775101:A:T	-5.50202	0.0218377	1
rs10958468	8:55775038:C:T	-5.15801	0.0037233	1
rs10958468	8:55775016:G:A	-5.38684	0.011925	1
rs10958468	8:55774801:T:C	-5.43437	0.0152837	1
rs10958468	8:55774615:G:A	-5.10262	0.00283035	1
rs10958468	8:55774586:G:A	-5.41832	0.0140518	1
rs10958468	8:55773665:T:C	-5.42673	0.0146834	1
rs10958468	8:55773374:C:A	-5.38216	0.0116385	1
rs10958468	8:55772810:T:C	-5.48339	0.0197854	1
rs10958468	8:55771641:T:G	-5.33156	0.00896043	1
rs10958468	8:55771637:T:A	-5.19586	0.004498	1
rs10958468	8:55771249:C:G	-5.42486	0.0145404	1
rs10958468	8:55770738:C:A	-5.38992	0.0121175	1
rs10958468	8:55768738:C:T	-5.42462	0.014522	1
rs10958468	8:55768091:T:C	-5.33214	0.00898728	1
rs10958468	8:55767857:G:A	-5.46662	0.0181077	1
rs10958468	8:55766794:C:G	-5.42445	0.0145091	1
rs10958468	8:55766317:G:A	-5.17207	0.00399349	1
rs10958468	8:55766040:A:G	-5.42176	0.0143063	1
rs10958468	8:55764279:A:G	-5.34689	0.0096969	1
rs10958468	8:55763976:C:G	-5.32344	0.00859423	1
rs10958468	8:55763458:A:G	-5.40594	0.0131718	1
rs10958468	8:55763403:C:T	-5.42818	0.0147958	1
rs10958468	8:55761165:G:A	-5.31533	0.00824387	1
rs10958468	8:55760944:A:T	-5.14652	0.00351662	1
rs10958468	8:55759600:C:A	-5.32634	0.00872294	1
rs10958468	8:55759400:A:G	-5.2919	0.0073125	1
rs10958468	8:55759369:A:G	-5.31493	0.00822707	1
rs10958468	8:55758378:T:C	-5.39219	0.0122618	1
rs10958468	8:55758290:G:A	-5.40499	0.0131066	1
rs10958468	8:55757972:A:T	-5.58076	0.0332694	1
rs10958468	8:55757968:C:T	-5.56007	0.0297671	1
rs10958468	8:55756980:AG:A	-5.13447	0.00331263	1
rs10958468	8:55749589:G:A	-5.09965	0.00278936	1
rs73687065	8:73012465:C:G	-5.59634	0.0695512	6
rs73687065	8:73010882:G:A	-5.60473	0.0724974	6
rs73687065	8:73002705:A:T	-6.78999	0.0161721	6
rs73687065	8:73001278:T:C	-5.89611	0.780914	6
rs73687065	8:72998683:C:T	-6.84611	0.0184063	6
rs73687065	8:73072880:A:G	6.70597	0.0109152	5
rs73687065	8:73070640:G:A	6.73362	0.0124687	5
rs73687065	8:73068197:G:A	6.69942	0.0102259	5
rs73687065	8:73064825:C:T	6.69222	0.00982531	5
rs73687065	8:73062980:C:T	6.75542	0.0141997	5
rs73687065	8:73062881:CTCTCTCTCT:C	6.76508	0.0147729	5
rs73687065	8:73061116:T:C	6.69222	0.00982531	5
rs73687065	8:73059872:A:T	6.69222	0.00982531	5
rs73687065	8:73059752:CAAAATAAT:C	6.69222	0.00982531	5
rs73687065	8:73057318:C:T	6.66247	0.00833913	5
rs73687065	8:73055466:G:A	6.70606	0.0120831	5
rs73687065	8:73054684:CTG:C	6.69563	0.0106104	5
rs73687065	8:73054513:C:T	6.90724	0.0360511	5
rs73687065	8:73051407:G:A	6.87079	0.0262018	5
rs73687065	8:73048674:A:T	6.86899	0.0259293	5
rs73687065	8:73046075:T:C	6.86439	0.0252495	5
rs73687065	8:73046005:G:A	6.90868	0.0326538	5
rs73687065	8:73044509:T:C	6.92871	0.0367117	5
rs73687065	8:73041735:C:T	6.74811	0.0146039	5
rs73687065	8:73041547:G:A	6.90398	0.0317725	5
rs73687065	8:73040432:A:G	6.90868	0.0326538	5
rs73687065	8:73033554:G:A	6.90462	0.0308434	5
rs73687065	8:73033303:T:C	6.97315	0.0476811	5
rs73687065	8:73032417:A:G	6.8807	0.0277499	5
rs73687065	8:73030813:T:C	6.90868	0.0326538	5
rs73687065	8:73030481:A:C	6.89574	0.0302833	5
rs73687065	8:73027368:A:G	6.90868	0.0326538	5
rs73687065	8:73026641:T:A	6.85249	0.00914199	5
rs73687065	8:73026095:C:T	6.85379	0.0237501	5
rs73687065	8:73025312:T:G	6.90868	0.0326538	5
rs73687065	8:73023557:T:TA	6.88316	0.0281481	5
rs73687065	8:73022885:C:T	6.94704	0.0424219	5
rs73687065	8:73020960:C:G	6.90868	0.0326538	5
rs73687065	8:73020308:A:G	6.90868	0.0326538	5
rs73687065	8:73017865:A:T	6.87019	0.026111	5
rs73687065	8:73016082:C:A	6.89333	0.0306964	5
rs73687065	8:73011976:A:G	6.88839	0.0290158	5
rs73687065	8:73011179:G:T	6.8807	0.0277499	5
rs73687065	8:73010811:T:C	6.87514	0.0267718	5
rs73687065	8:73006082:C:T	6.73394	0.0114638	5
rs73687065	8:73001342:G:A	6.73544	0.0125782	5
rs73687065	8:73073065:G:A	-4.71299	0.0244678	4
rs73687065	8:73067732:G:A	-4.7624	0.0319893	4
rs73687065	8:73065695:C:T	-4.86838	0.0841	4
rs73687065	8:73064641:A:T	-4.73349	0.0276431	4
rs73687065	8:73064274:C:A	-4.74975	0.0304364	4
rs73687065	8:73059327:G:C	-4.74975	0.0304364	4
rs73687065	8:73057840:G:T	-4.70572	0.0234696	4
rs73687065	8:73054514:G:A	-4.88243	0.026624	4
rs73687065	8:73052069:A:G	-4.74975	0.0304364	4
rs73687065	8:73051644:T:G	-4.74093	0.0288868	4
rs73687065	8:73046510:T:G	-4.70167	0.0229168	4
rs73687065	8:73046228:T:C	-4.6787	0.0200336	4
rs73687065	8:73044791:A:G	-4.63561	0.00869681	4
rs73687065	8:73043750:T:C	-4.67545	0.0185141	4
rs73687065	8:73041828:C:T	-4.64658	0.0166188	4
rs73687065	8:73039264:G:A	-4.61638	0.00781002	4
rs73687065	8:73034594:A:G	-4.7079	0.0237712	4
rs73687065	8:73033472:A:G	-4.69416	0.0219303	4
rs73687065	8:73033467:C:T	-4.66768	0.0187858	4
rs73687065	8:73033009:TCCCTCCC:T	-4.5659	0.0104476	4
rs73687065	8:73027123:C:T	-4.68958	0.0213491	4
rs73687065	8:73027121:G:A	-4.68721	0.0210553	4
rs73687065	8:73026900:A:G	-4.66347	0.0183317	4
rs73687065	8:73026726:T:G	-4.68752	0.0210931	4
rs73687065	8:73022603:G:A	-4.67901	0.0200697	4
rs73687065	8:73018465:C:G	-4.68958	0.0213491	4
rs73687065	8:73015945:C:A	-4.72042	0.0254013	4
rs73687065	8:73012284:A:C	-5.07507	0.255496	4
rs73687065	8:73006838:G:A	-4.53213	0.0105925	4
rs73687065	8:73005124:TCAGTTCATACC:T	-4.66345	0.0182047	4
rs73687065	8:73003528:C:T	-4.67686	0.0199626	4
rs73687065	8:73052878:T:C	6.34593	0.392627	3
rs73687065	8:73004218:A:G	6.39649	0.607604	3
rs73687065	8:73012893:A:G	-4.13292	0.976692	2
rs73687065	8:73143697:A:G	5.68046	0.993759	1
rs62560860	9:34130437:G:A	-5.73779	0.279157	1
rs62560860	9:34116085:T:C	-5.72685	0.26246	1
rs62560860	9:34111004:G:A	-5.07944	0.00966251	1
rs62560860	9:34107507:C:T	-5.71699	0.248652	1
rs62560860	9:34077464:G:A	-5.11627	0.0112265	1
rs62560860	9:34076986:G:A	-5.08236	0.0095243	1
rs62560860	9:34065394:A:C	-5.49916	0.0748579	1
rs62560860	9:34061735:G:A	-5.44813	0.0571775	1
rs5945232	X:66040683:C:G	7.84722	0.123973	1
rs5945232	X:66028550:G:A	7.68047	0.0315796	1
rs5945232	X:66024220:T:C	7.74263	0.0526655	1
rs5945232	X:66018169:A:G	7.73513	0.049523	1
rs5945232	X:66016591:C:T	7.78789	0.0565356	1
rs5945232	X:66015290:G:A	8.03099	0.500045	1
rs5945232	X:66006824:TTAGG:T	7.78952	0.0822892	1
rs5945232	X:66002943:A:G	7.64827	0.0274755	1
rs5945232	X:66002085:T:G	7.6532	0.0285819	1
rs12394264	X:154735481:T:C	6.87228	0.0504825	1
rs12394264	X:154722360:G:T	6.91457	0.065777	1
rs12394264	X:154720942:C:T	7.06119	0.186942	1
rs12394264	X:154720412:G:A	7.10435	0.251563	1
rs12394264	X:154719885:C:T	6.91347	0.0709582	1
rs12394264	X:154719706:G:A	6.93899	0.0842643	1
rs12394264	X:154717327:G:A	7.08152	0.205013	1
rs12394264	X:154709953:G:C	-6.5073	0.00590246	1
rs12394264	X:154703459:A:G	6.77535	0.024101	1
rs12394264	X:154649727:C:T	6.5914	0.00896504	1
