# Supplementary material for: Validation of human telomere length multi-ancestry meta-analysis association signals identifies POP5 and KBTBD6 as human telomere length regulation genes
Source: Nat Commun. 2024 May 24;15:4417. doi: 10.1038/s41467-024-48394-y (PMC11126610; doi:10.1038/s41467-024-48394-y)
Supplement: Supplementary file 12 — Supplementary Data 9 [file 41467_2024_48394_MOESM12_ESM.xlsx]

## Sheet: Sheet1
Supplementary Table 9: PANTHER GO Enrichment analysis. For each set of queried genes the number of genes that are members of that GO term (gene_list_n), the number of expected genes by random chance (expected), whether there is an over- or under-representation of queried genes (over-under), the fold enrichment (fold_enrichment), p-value and False Discovery Rate (FDR) are indicated. In all cases a…
GO_biological_process	Group	Homo sapiens_reflist	Proximal gene list						Coloc gene list						Colocalization genes filled in with Proximal genes						Known Biology or Colocalization genes or filled in with Proximal genes
			gene_list_n	expected	over-under	fold_ enrichment	pvalue	FDR	gene_list_n	expected	over-under	fold_ enrichment	pvalue	FDR	gene_list_n	expected	over-under	fold_ enrichment	pvalue	FDR	gene_list_n	expected	over-under	fold_ enrichment	pvalue	FDR
cellular metabolic process (GO:0044237)	Broader Compound Metabolism	5828	29	14.72	+	1.97	3.75e-05	0.0119	16	8.21	+	1.95	0.00294	0.61	31	14.72	+	2.11	3.11e-06	0.00103	31	14.72	+	2.11	3.11e-06	0.00103
cellular nitrogen compound metabolic process (GO:0034641)	Broader Compound Metabolism	3347	24	8.45	+	2.84	4.58e-07	0.000419	15	4.71	+	3.18	1.16e-05	0.015	28	8.45	+	3.31	6.24e-10	5.1e-07	28	8.45	+	3.31	6.24e-10	5.1e-07
macromolecule metabolic process (GO:0043170)	Broader Compound Metabolism	5887	33	14.87	+	2.22	2.16e-07	0.000335	16	8.29	+	1.93	0.00313	0.631	33	14.87	+	2.22	2.16e-07	0.000102	33	14.87	+	2.22	2.16e-07	0.000102
metabolic process (GO:0008152)	Broader Compound Metabolism	8086	37	20.42	+	1.81	5.07e-06	0.00271	20	11.39	+	1.76	0.00178	0.52	37	20.42	+	1.81	5.07e-06	0.00164	37	20.42	+	1.81	5.07e-06	0.00164
negative regulation of cellular metabolic process (GO:0031324)	Broader Compound Metabolism	2217	12	5.6	+	2.14	0.0109	0.777	7	3.12	+	2.24	0.0312	1	15	5.6	+	2.68	0.000282	0.0477	15	5.6	+	2.68	0.000282	0.0477
negative regulation of macromolecule metabolic process (GO:0010605)	Broader Compound Metabolism	2755	15	6.96	+	2.16	0.00324	0.484	8	3.88	+	2.06	0.0481	1	18	6.96	+	2.59	8.59e-05	0.0183	18	6.96	+	2.59	8.59e-05	0.0183
negative regulation of metabolic process (GO:0009892)	Broader Compound Metabolism	2985	15	7.54	+	1.99	0.00857	0.72	8	4.2	+	1.9	0.0602	1	18	7.54	+	2.39	0.000241	0.0431	18	7.54	+	2.39	0.000241	0.0431
negative regulation of nitrogen compound metabolic process (GO:0051172)	Broader Compound Metabolism	2376	12	6	+	2	0.0156	0.928	8	3.35	+	2.39	0.0146	1	16	6	+	2.67	0.000174	0.0334	16	6	+	2.67	0.000174	0.0334
nitrogen compound metabolic process (GO:0006807)	Broader Compound Metabolism	6614	34	16.7	+	2.04	1.45e-06	0.000941	20	9.32	+	2.15	6.56e-05	0.0425	36	16.7	+	2.16	5e-08	2.68e-05	36	16.7	+	2.16	5e-08	2.68e-05
organic substance metabolic process (GO:0071704)	Broader Compound Metabolism	7653	36	19.33	+	1.86	3.95e-06	0.00227	20	10.78	+	1.86	0.000735	0.285	37	19.33	+	1.91	8.53e-07	0.000349	37	19.33	+	1.91	8.53e-07	0.000349
positive regulation of cellular metabolic process (GO:0031325)	Broader Compound Metabolism	2976	16	7.52	+	2.13	0.0024	0.369	9	4.19	+	2.15	0.0286	1	19	7.52	+	2.53	6.84e-05	0.0148	19	7.52	+	2.53	6.84e-05	0.0148
positive regulation of macromolecule metabolic process (GO:0010604)	Broader Compound Metabolism	3514	16	8.88	+	1.8	0.0149	0.961	10	4.95	+	2.02	0.0225	1	20	8.88	+	2.25	0.000261	0.0456	20	8.88	+	2.25	0.000261	0.0456
positive regulation of nitrogen compound metabolic process (GO:0051173)	Broader Compound Metabolism	3121	16	7.88	+	2.03	0.00539	0.558	10	4.4	+	2.27	0.00805	0.862	20	7.88	+	2.54	3.77e-05	0.00914	20	7.88	+	2.54	3.77e-05	0.00914
primary metabolic process (GO:0044238)	Broader Compound Metabolism	7165	34	18.1	+	1.88	1.23e-05	0.00579	18	10.09	+	1.78	0.00303	0.62	35	18.1	+	1.93	2.65e-06	0.000914	35	18.1	+	1.93	2.65e-06	0.000914
cellular response to stress (GO:0033554)	Cellular Response to Stress	1603	12	4.05	+	2.96	0.000548	0.122	7	2.26	+	3.1	0.00591	0.74	13	4.05	+	3.21	0.000139	0.0273	13	4.05	+	3.21	0.000139	0.0273
chromosome organization (GO:0051276)	Chromosome Organization	456	8	1.15	+	6.95	1.94e-05	0.00793	5	0.64	+	7.78	0.000417	0.196	12	1.15	+	10.42	1.46e-09	1.03e-06	12	1.15	+	10.42	1.46e-09	1.03e-06
negative regulation of chromosome organization (GO:2001251)	Chromosome Organization	79	6	0.2	+	30.07	7.13e-08	0.000138	4	0.11	+	35.95	5.37e-06	0.0104	8	0.2	+	40.1	4.64e-11	6.55e-08	8	0.2	+	40.1	4.64e-11	6.55e-08
regulation of chromosome organization (GO:0033044)	Chromosome Organization	250	7	0.63	+	11.09	3.55e-06	0.00212	5	0.35	+	14.2	2.59e-05	0.0212	10	0.63	+	15.84	8.41e-10	6.53e-07	10	0.63	+	15.84	8.41e-10	6.53e-07
telomere organization (GO:0032200)	Chromosome Organization	107	8	0.27	+	29.6	4.45e-10	2.3e-06	4	0.15	+	26.54	1.7e-05	0.0189	11	0.27	+	40.7	6.57e-15	3.4e-11	11	0.27	+	40.7	6.57e-15	3.4e-11
DNA damage response (GO:0006974)	DNA Break Repair	766	10	1.93	+	5.17	2.01e-05	0.00801	6	1.08	+	5.56	0.000614	0.258	11	1.93	+	5.69	2.95e-06	0.000997	11	1.93	+	5.69	2.95e-06	0.000997
double-strand break repair (GO:0006302)	DNA Break Repair	209	5	0.53	+	9.47	0.0002	0.0517	2	0.29	+	6.79	0.0353	1	5	0.53	+	9.47	0.0002	0.0379	5	0.53	+	9.47	0.0002	0.0379
protection from non-homologous end joining at telomere (GO:0031848)	DNA Break Repair	5	2	0.01	+	> 100	0.00013	0.0366	1	0.01	+	> 100	0.00841	0.854	2	0.01	+	> 100	0.00013	0.0258	2	0.01	+	> 100	0.00013	0.0258
regulation of single strand break repair (GO:1903516)	DNA Break Repair	3	2	0.01	+	> 100	6.19e-05	0.0185	1	0	+	> 100	0.00561	0.745	2	0.01	+	> 100	6.19e-05	0.0136	2	0.01	+	> 100	6.19e-05	0.0136
telomere maintenance in response to DNA damage (GO:0043247)	DNA Break Repair	12	3	0.03	+	98.99	6.72e-06	0.00348	2	0.02	+	> 100	0.000172	0.0954	3	0.03	+	98.99	6.72e-06	0.00213	3	0.03	+	98.99	6.72e-06	0.00213
DNA metabolic process (GO:0006259)	DNA Metabolic Process	774	14	1.95	+	7.16	5.72e-09	1.78e-05	6	1.09	+	5.5	0.000648	0.265	16	1.95	+	8.18	5.21e-11	6.74e-08	16	1.95	+	8.18	5.21e-11	6.74e-08
negative regulation of DNA metabolic process (GO:0051053)	DNA Metabolic Process	145	6	0.37	+	16.38	2.14e-06	0.00133	4	0.2	+	19.59	5.41e-05	0.0365	8	0.37	+	21.85	4.33e-09	2.92e-06	8	0.37	+	21.85	4.33e-09	2.92e-06
positive regulation of DNA metabolic process (GO:0051054)	DNA Metabolic Process	305	7	0.77	+	9.09	1.26e-05	0.00575	5	0.43	+	11.64	6.57e-05	0.0408	10	0.77	+	12.98	5.33e-09	3.31e-06	10	0.77	+	12.98	5.33e-09	3.31e-06
regulation of DNA metabolic process (GO:0051052)	DNA Metabolic Process	532	7	1.34	+	5.21	0.000385	0.0892	5	0.75	+	6.67	0.000832	0.301	10	1.34	+	7.44	8.42e-07	0.000353	10	1.34	+	7.44	8.42e-07	0.000353
DNA replication (GO:0006260)	DNA Replication	200	7	0.51	+	13.86	8.41e-07	0.000726	3	0.28	+	10.65	0.00285	0.605	7	0.51	+	13.86	8.41e-07	0.000363	7	0.51	+	13.86	8.41e-07	0.000363
DNA-templated DNA replication (GO:0006261)	DNA Replication	135	6	0.34	+	17.6	1.44e-06	0.000969	3	0.19	+	15.78	0.000944	0.333	6	0.34	+	17.6	1.44e-06	0.000572	6	0.34	+	17.6	1.44e-06	0.000572
DNA-templated DNA replication maintenance of fidelity (GO:0045005)	DNA Replication	55	4	0.14	+	28.8	1.47e-05	0.00635	2	0.08	+	25.82	0.00291	0.61	4	0.14	+	28.8	1.47e-05	0.00423	4	0.14	+	28.8	1.47e-05	0.00423
negative regulation of telomere maintenance via semi-conservative replication (GO:0032214)	DNA Replication	2	2	0.01	+	> 100	3.72e-05	0.0128	1	0	+	> 100	0.00421	0.761	2	0.01	+	> 100	3.72e-05	0.00964	2	0.01	+	> 100	3.72e-05	0.00964
regulation of telomere maintenance via semi-conservative replication (GO:0032213)	DNA Replication	2	2	0.01	+	> 100	3.72e-05	0.0126	1	0	+	> 100	0.00421	0.752	2	0.01	+	> 100	3.72e-05	0.00948	2	0.01	+	> 100	3.72e-05	0.00948
replication fork processing (GO:0031297)	DNA Replication	48	4	0.12	+	33	8.87e-06	0.00444	2	0.07	+	29.58	0.00224	0.622	4	0.12	+	33	8.87e-06	0.00275	4	0.12	+	33	8.87e-06	0.00275
negative regulation of exonuclease activity (GO:1905778)	Exonuclease Regulation	2	2	0.01	+	> 100	3.72e-05	0.0134	1	0	+	> 100	0.00421	0.779	2	0.01	+	> 100	3.72e-05	0.00997	2	0.01	+	> 100	3.72e-05	0.00997
negative regulation of nuclease activity (GO:0032074)	Exonuclease Regulation	7	2	0.02	+	> 100	0.000222	0.0564	1	0.01	+	> 100	0.0112	0.983	2	0.02	+	> 100	0.000222	0.0415	2	0.02	+	> 100	0.000222	0.0415
regulation of exonuclease activity (GO:1905777)	Exonuclease Regulation	2	2	0.01	+	> 100	3.72e-05	0.0131	1	0	+	> 100	0.00421	0.77	2	0.01	+	> 100	3.72e-05	0.0098	2	0.01	+	> 100	3.72e-05	0.0098
cellular aromatic compound metabolic process (GO:0006725)	Nucleic Acid Metabolic Process	3016	23	7.62	+	3.02	3.06e-07	0.00034	15	4.25	+	3.53	3.11e-06	0.00806	28	7.62	+	3.68	5.29e-11	6.32e-08	28	7.62	+	3.68	5.29e-11	6.32e-08
heterocycle metabolic process (GO:0046483)	Nucleic Acid Metabolic Process	2972	23	7.51	+	3.06	2.34e-07	0.000331	15	4.19	+	3.58	2.58e-06	0.00802	28	7.51	+	3.73	3.72e-11	5.78e-08	28	7.51	+	3.73	3.72e-11	5.78e-08
negative regulation of nucleobase-containing compound metabolic process (GO:0045934)	Nucleic Acid Metabolic Process	1568	10	3.96	+	2.53	0.00542	0.558	7	2.21	+	3.17	0.00524	0.783	14	3.96	+	3.54	2.51e-05	0.0071	14	3.96	+	3.54	2.51e-05	0.0071
nucleic acid metabolic process (GO:0090304)	Nucleic Acid Metabolic Process	2281	22	5.76	+	3.82	9.71e-09	2.51e-05	12	3.21	+	3.74	2.93e-05	0.0227	25	5.76	+	4.34	3.28e-11	5.65e-08	25	5.76	+	4.34	3.28e-11	5.65e-08
nucleobase-containing compound metabolic process (GO:0006139)	Nucleic Acid Metabolic Process	2796	22	7.06	+	3.12	3.75e-07	0.000388	14	3.94	+	3.55	7.62e-06	0.0131	27	7.06	+	3.82	6.09e-11	6.76e-08	27	7.06	+	3.82	6.09e-11	6.76e-08
organic cyclic compound metabolic process (GO:1901360)	Nucleic Acid Metabolic Process	3258	23	8.23	+	2.8	1.23e-06	0.00091	15	4.59	+	3.27	8.27e-06	0.0128	28	8.23	+	3.4	3.31e-10	3.02e-07	28	8.23	+	3.4	3.31e-10	3.02e-07
positive regulation of nucleobase-containing compound metabolic process (GO:0045935)	Nucleic Acid Metabolic Process	2052	15	5.18	+	2.89	0.00012	0.0346	8	2.89	+	2.77	0.00618	0.761	18	5.18	+	3.47	1.47e-06	0.000572	18	5.18	+	3.47	1.47e-06	0.000572
DNA biosynthetic process (GO:0071897)	Nucleotide Biosynthetic Process	98	6	0.25	+	24.24	2.39e-07	0.000309	2	0.14	+	14.49	0.00868	0.859	7	0.25	+	28.28	7.98e-09	4.77e-06	7	0.25	+	28.28	7.98e-09	4.77e-06
heterocycle biosynthetic process (GO:0018130)	Nucleotide Biosynthetic Process	1106	9	2.79	+	3.22	0.00171	0.288	4	1.56	+	2.57	0.0681	1	11	2.79	+	3.94	8.64e-05	0.0181	11	2.79	+	3.94	8.64e-05	0.0181
negative regulation of DNA biosynthetic process (GO:2000279)	Nucleotide Biosynthetic Process	40	3	0.1	+	29.7	0.000173	0.0464	2	0.06	+	35.5	0.00159	0.484	5	0.1	+	49.49	9.43e-08	4.72e-05	5	0.1	+	49.49	9.43e-08	4.72e-05
nucleobase-containing compound biosynthetic process (GO:0034654)	Nucleotide Biosynthetic Process	1035	9	2.61	+	3.44	0.00108	0.202	3	1.46	+	2.06	0.178	1	10	2.61	+	3.83	0.00024	0.0434	10	2.61	+	3.83	0.00024	0.0434
organic cyclic compound biosynthetic process (GO:1901362)	Nucleotide Biosynthetic Process	1239	9	3.13	+	2.88	0.00366	0.517	4	1.75	+	2.29	0.0943	1	11	3.13	+	3.52	0.000233	0.0426	11	3.13	+	3.52	0.000233	0.0426
positive regulation of chromosome organization (GO:2001252)	Nucleotide Biosynthetic Process	110	5	0.28	+	18	1.04e-05	0.00503	4	0.15	+	25.82	1.89e-05	0.0196	8	0.28	+	28.8	5.47e-10	4.72e-07	8	0.28	+	28.8	5.47e-10	4.72e-07
positive regulation of DNA biosynthetic process (GO:2000573)	Nucleotide Biosynthetic Process	75	2	0.19	+	10.56	0.0161	0.95	2	0.11	+	18.93	0.00524	0.797	4	0.19	+	21.12	4.68e-05	0.011	4	0.19	+	21.12	4.68e-05	0.011
regulation of DNA biosynthetic process (GO:2000278)	Nucleotide Biosynthetic Process	125	5	0.32	+	15.84	1.88e-05	0.00789	4	0.18	+	22.72	3.08e-05	0.0228	8	0.32	+	25.34	1.42e-09	1.05e-06	8	0.32	+	25.34	1.42e-09	1.05e-06
RNA-templated DNA biosynthetic process (GO:0006278)	Nucleotide Biosynthetic Process	34	3	0.09	+	34.94	0.00011	0.0323	1	0.05	+	20.88	0.0481	1	5	0.09	+	58.23	4.5e-08	2.49e-05	5	0.09	+	58.23	4.5e-08	2.49e-05
rRNA pseudouridine synthesis (GO:0031118)	Nucleotide Biosynthetic Process	8	1	0.02	+	49.49	0.0225	1	1	0.01	+	88.75	0.0126	1	2	0.02	+	98.99	0.000277	0.0477	2	0.02	+	98.99	0.000277	0.0477
negative regulation of organelle organization (GO:0010639)	Organelle Organization	341	6	0.86	+	6.97	0.000229	0.0575	4	0.48	+	8.33	0.00131	0.417	8	0.86	+	9.29	2.43e-06	0.000919	8	0.86	+	9.29	2.43e-06	0.000919
positive regulation of organelle organization (GO:0010638)	Organelle Organization	508	5	1.28	+	3.9	0.00925	0.752	4	0.72	+	5.59	0.00545	0.807	8	1.28	+	6.24	4.13e-05	0.00987	8	1.28	+	6.24	4.13e-05	0.00987
protein localization to chromosome (GO:0034502)	Protein Localization	81	3	0.2	+	14.66	0.00124	0.227	1	0.11	+	8.77	0.109	1	5	0.2	+	24.44	2.49e-06	0.000878	5	0.2	+	24.44	2.49e-06	0.000878
ncRNA processing (GO:0034470)	RNA Processing	423	5	1.07	+	4.68	0.00437	0.59	3	0.6	+	5.04	0.0215	1	8	1.07	+	7.49	1.14e-05	0.0034	8	1.07	+	7.49	1.14e-05	0.0034
rRNA processing (GO:0006364)	RNA Processing	218	3	0.55	+	5.45	0.0182	1	2	0.31	+	6.51	0.0381	1	5	0.55	+	9.08	0.000242	0.0427	5	0.55	+	9.08	0.000242	0.0427
ncRNA metabolic process (GO:0034660)	RNA Metabolic Process	527	5	1.33	+	3.76	0.0107	0.774	4	0.74	+	5.39	0.0062	0.758	8	1.33	+	6.01	5.33e-05	0.012	8	1.33	+	6.01	5.33e-05	0.012
ncRNA metabolic process (GO:0034660)	RNA Metabolic Process	527	5	1.33	+	3.76	0.0107	0.774	4	0.74	+	5.39	0.0062	0.758	8	1.33	+	6.01	5.33e-05	0.012	8	1.33	+	6.01	5.33e-05	0.012
RNA metabolic process (GO:0016070)	RNA Metabolic Process	1662	12	4.2	+	2.86	0.000756	0.154	7	2.34	+	2.99	0.00718	0.797	14	4.2	+	3.34	4.77e-05	0.0111	14	4.2	+	3.34	4.77e-05	0.0111
replicative senescence (GO:0090399)	Senescence	16	3	0.04	+	74.24	1.42e-05	0.0063	2	0.02	+	88.75	0.000288	0.144	3	0.04	+	74.24	1.42e-05	0.00416	3	0.04	+	74.24	1.42e-05	0.00416
positive regulation of telomerase activity (GO:0051973)	Telomerase Regulation	34	1	0.09	+	11.65	0.0846	1	1	0.05	+	20.88	0.0481	1	3	0.09	+	34.94	0.00011	0.0222	3	0.09	+	34.94	0.00011	0.0222
regulation of telomerase activity (GO:0051972)	Telomerase Regulation	49	2	0.12	+	16.16	0.00733	0.703	1	0.07	+	14.49	0.068	1	4	0.12	+	32.32	9.57e-06	0.00291	4	0.12	+	32.32	9.57e-06	0.00291
telomerase RNA stabilization (GO:0090669)	Telomerase Regulation	4	1	0.01	+	98.99	0.0125	0.858	1	0.01	+	> 100	0.00701	0.807	2	0.01	+	> 100	9.28e-05	0.0192	2	0.01	+	> 100	9.28e-05	0.0192
negative regulation of telomere capping (GO:1904354)	Telomere Capping	8	2	0.02	+	98.99	0.000277	0.0671	2	0.01	+	> 100	8.54e-05	0.051	2	0.02	+	98.99	0.000277	0.0472	2	0.02	+	98.99	0.000277	0.0472
regulation of telomere capping (GO:1904353)	Telomere Capping	26	3	0.07	+	45.69	5.26e-05	0.0163	3	0.04	+	81.92	8.92e-06	0.0126	3	0.07	+	45.69	5.26e-05	0.012	3	0.07	+	45.69	5.26e-05	0.012
telomere capping (GO:0016233)	Telomere Capping	17	4	0.04	+	93.16	2.08e-07	0.000358	2	0.02	+	83.53	0.000322	0.156	6	0.04	+	> 100	1.85e-11	3.6e-08	6	0.04	+	> 100	1.85e-11	3.6e-08
negative regulation of t-circle formation (GO:1904430)	Telomere Loop	3	2	0.01	+	> 100	6.19e-05	0.0189	2	0	+	> 100	1.91e-05	0.0174	2	0.01	+	> 100	6.19e-05	0.0137	2	0.01	+	> 100	6.19e-05	0.0137
negative regulation of telomeric D-loop disassembly (GO:1905839)	Telomere Loop	2	2	0.01	+	> 100	3.72e-05	0.0141	1	0	+	> 100	0.00421	0.798	2	0.01	+	> 100	3.72e-05	0.0103	2	0.01	+	> 100	3.72e-05	0.0103
negative regulation of telomeric loop disassembly (GO:1904534)	Telomere Loop	2	2	0.01	+	> 100	3.72e-05	0.012	1	0	+	> 100	0.00421	0.696	2	0.01	+	> 100	3.72e-05	0.00918	2	0.01	+	> 100	3.72e-05	0.00918
regulation of t-circle formation (GO:1904429)	Telomere Loop	6	2	0.02	+	> 100	0.000173	0.047	2	0.01	+	> 100	5.32e-05	0.0376	2	0.02	+	> 100	0.000173	0.0335	2	0.02	+	> 100	0.000173	0.0335
regulation of telomeric D-loop disassembly (GO:1905838)	Telomere Loop	2	2	0.01	+	> 100	3.72e-05	0.0138	1	0	+	> 100	0.00421	0.788	2	0.01	+	> 100	3.72e-05	0.0101	2	0.01	+	> 100	3.72e-05	0.0101
regulation of telomeric loop disassembly (GO:1904533)	Telomere Loop	3	3	0.01	+	> 100	3e-07	0.000358	2	0	+	> 100	1.91e-05	0.0185	3	0.01	+	> 100	3e-07	0.000137	3	0.01	+	> 100	3e-07	0.000137
telomeric D-loop disassembly (GO:0061820)	Telomere Loop	8	2	0.02	+	98.99	0.000277	0.0682	1	0.01	+	88.75	0.0126	1	3	0.02	+	> 100	2.45e-06	0.000907	3	0.02	+	> 100	2.45e-06	0.000907
telomeric loop disassembly (GO:0090657)	Telomere Loop	10	3	0.03	+	> 100	4.24e-06	0.00235	2	0.01	+	> 100	0.000125	0.0719	4	0.03	+	> 100	3.52e-08	2.02e-05	4	0.03	+	> 100	3.52e-08	2.02e-05
telomeric loop formation (GO:0031627)	Telomere Loop	2	2	0.01	+	> 100	3.72e-05	0.0123	1	0	+	> 100	0.00421	0.744	2	0.01	+	> 100	3.72e-05	0.00933	2	0.01	+	> 100	3.72e-05	0.00933
establishment of protein localization to telomere (GO:0070200)	Telomere Maintenance	7	1	0.02	+	56.56	0.02	1	0	0.01	-	< 0.01	1	1	2	0.02	+	> 100	0.000222	0.041	2	0.02	+	> 100	0.000222	0.041
negative regulation of telomere maintenance (GO:0032205)	Telomere Maintenance	36	6	0.09	+	65.99	9.29e-10	3.61e-06	4	0.05	+	78.89	2.78e-07	0.00216	8	0.09	+	87.99	1.53e-13	5.93e-10	8	0.09	+	87.99	1.53e-13	5.93e-10
negative regulation of telomere maintenance via telomerase (GO:0032211)	Telomere Maintenance	21	3	0.05	+	56.56	2.94e-05	0.0114	2	0.03	+	67.62	0.000475	0.217	5	0.05	+	94.27	5.26e-09	3.41e-06	5	0.05	+	94.27	5.26e-09	3.41e-06
negative regulation of telomere maintenance via telomere lengthening (GO:1904357)	Telomere Maintenance	28	4	0.07	+	56.56	1.22e-06	0.000949	2	0.04	+	50.71	0.000811	0.3	6	0.07	+	84.84	2.42e-10	2.5e-07	6	0.07	+	84.84	2.42e-10	2.5e-07
positive regulation of telomere maintenance (GO:0032206)	Telomere Maintenance	69	5	0.17	+	28.69	1.18e-06	0.000962	4	0.1	+	41.16	3.21e-06	0.00713	8	0.17	+	45.91	1.7e-11	3.78e-08	8	0.17	+	45.91	1.7e-11	3.78e-08
positive regulation of telomere maintenance via telomerase (GO:0032212)	Telomere Maintenance	34	2	0.09	+	23.29	0.00371	0.515	2	0.05	+	41.76	0.00117	0.386	4	0.09	+	46.58	2.48e-06	0.000896	4	0.09	+	46.58	2.48e-06	0.000896
positive regulation of telomere maintenance via telomere lengthening (GO:1904358)	Telomere Maintenance	37	3	0.09	+	32.1	0.000139	0.0387	3	0.05	+	57.56	2.39e-05	0.0206	5	0.09	+	53.51	6.6e-08	3.42e-05	5	0.09	+	53.51	6.6e-08	3.42e-05
protein localization to chromosome, telomeric region (GO:0070198)	Telomere Maintenance	17	2	0.04	+	46.58	0.00104	0.196	1	0.02	+	41.76	0.025	1	4	0.04	+	93.16	2.08e-07	0.000101	4	0.04	+	93.16	2.08e-07	0.000101
regulation of telomere maintenance (GO:0032204)	Telomere Maintenance	104	7	0.26	+	26.65	1.18e-08	2.61e-05	5	0.15	+	34.13	4.04e-07	0.00209	10	0.26	+	38.07	2.3e-13	7.14e-10	10	0.26	+	38.07	2.3e-13	7.14e-10
regulation of telomere maintenance via telomerase (GO:0032210)	Telomere Maintenance	54	5	0.14	+	36.66	3.76e-07	0.000365	4	0.08	+	52.59	1.27e-06	0.00493	8	0.14	+	58.66	2.81e-12	7.28e-09	8	0.14	+	58.66	2.81e-12	7.28e-09
regulation of telomere maintenance via telomere lengthening (GO:1904356)	Telomere Maintenance	62	7	0.16	+	44.7	4.05e-10	3.15e-06	5	0.09	+	57.26	3.48e-08	0.00054	10	0.16	+	63.86	1.96e-15	3.04e-11	10	0.16	+	63.86	1.96e-15	3.04e-11
telomere assembly (GO:0032202)	Telomere Maintenance	4	0	0.01	-	< 0.01	1	1	0	0.01	-	< 0.01	1	1	2	0.01	+	> 100	9.28e-05	0.019	2	0.01	+	> 100	9.28e-05	0.019
telomere maintenance (GO:0000723)	Telomere Maintenance	97	8	0.24	+	32.66	2.14e-10	3.32e-06	4	0.14	+	29.28	1.17e-05	0.014	11	0.24	+	44.9	2.41e-15	1.87e-11	11	0.24	+	44.9	2.41e-15	1.87e-11
telomere maintenance via telomerase (GO:0007004)	Telomere Maintenance	21	2	0.05	+	37.71	0.00152	0.266	0	0.03	-	< 0.01	1	1	4	0.05	+	75.42	4.36e-07	0.000193	4	0.05	+	75.42	4.36e-07	0.000193
telomere maintenance via telomere lengthening (GO:0010833)	Telomere Maintenance	29	4	0.07	+	54.61	1.39e-06	0.00098	1	0.04	+	24.48	0.0414	1	6	0.07	+	81.92	2.91e-10	2.83e-07	6	0.07	+	81.92	2.91e-10	2.83e-07
