# Supplementary material for: Validation of human telomere length multi-ancestry meta-analysis association signals identifies POP5 and KBTBD6 as human telomere length regulation genes
Source: Nat Commun. 2024 May 24;15:4417. doi: 10.1038/s41467-024-48394-y (PMC11126610; doi:10.1038/s41467-024-48394-y)
Supplement: Supplementary file 13 — Supplementary Data 10 [file 41467_2024_48394_MOESM13_ESM.xlsx]

## Sheet: Sheet1
Supplementary Table 10: A list of transcription factors (TF) that were analyzed in the transcription factor binding site enrichment analysis using either the 95% credible set for each signal (0.95credset) or only the lead SNP (leadsnp) and using data from either ENCODE or ReMap. In Figure 3A and Supplementary Figure 3 we identify transcription factors with known roles in telomere length biology o…
TF	0.95credset_ENCODE_enrichment	0.95credset_ENCODE_pvalue	0.95credset_ReMap_enrichment	0.95credsetReMap_pvalue	leadsnp_ENCODE_enrichment	leadsnp_ENCODE_pvalue	leadsnp_ReMap_enrichment	leadsnp_ReMap_pvalue	Source_PMID	Known_biological_role
AATF			3.66904	4.23179e-84			1.59979	0.237887
ADNP			0.173004	1			1.71967	0.252702
AFF1	2.11825	7.68457e-78	1.62335	3.19324e-35	2.46437	0.000199667	2.30003	8.10071e-06
AFF4			1.93573	8.90513e-132			1.86757	9.50301e-05
AGO1	1.97988	1.98836e-38	2.13824	8.80052e-132	2.21374	0.00295165	2.10442	3.26748e-05
AGO2	2.1676	2.85686e-74			2.43358	2.80313e-05
AHR			1.52641	4.44754e-42			1.60097	0.00667948
AHRR			2.54528	2.97842e-21			2.46878	0.1916
APC			1.97927	2.19956e-94			2.12917	3.48264e-05
AR			1.07993	2.38698e-18			1.14406	0.0253295
ARHGAP35	1.79687	1.95512e-06	0.217988	1	1.65583	0.342451	1.92043	0.280155
ARID1A			1.1285	2.45306e-12			1.2667	0.0101668
ARID1B	1.52901	4.03465e-32	1.32372	8.98736e-21	1.79767	0.00293326	1.739	0.000258376
ARID2	0.751662	0.997916	1.71195	4.05243e-129	1.96833	0.0782084	1.83803	3.28734e-06
ARID3A	1.85689	2.86421e-87	1.82814	2.92936e-85	1.87101	0.00107346	1.72397	0.00234645
ARID3B			0.176804	0.999865
ARID4A			1.9421	3.46751e-78			2.15936	5.20505e-05
ARID4B			2.19704	2.01202e-60			3.22955	2.97486e-07
ARID5B			1.71757	3.3492e-25			1.75961	0.0425137
ARNT	1.72829	8.71154e-65	1.63894	5.32014e-122	1.64579	0.0106525	1.67021	3.64415e-05
ARNTL			1.49349	2.47957e-56			1.4075	0.020933
ARRB1			2.37936	1.87677e-75			1.76689	0.0683509
ASCL1			0.971965	0.701831			1.12976	0.400799
ASH1L	1.28265	0.000865163	0.0178231	1	2.7772	0.00595893	1.54123	0.307692
ASH2L	1.66409	2.23827e-73	1.59769	2.99074e-129	1.75148	0.000330341	1.50808	0.000463925
ASXL1			1.972	9.31731e-18			2.16	0.0724817
ASXL3			2.04454	2.0987e-73			1.83318	0.00752378
ATF1			1.51469	6.93549e-37			1.76188	0.000966932
ATF2	1.19282	2.05835e-17	1.19859	4.18289e-18	1.22051	0.105526	1.30095	0.0257927
ATF3	1.37522	2.71227e-35	1.4658	9.68758e-86	1.34701	0.0419255	1.37854	0.00770108
ATF4	1.70197	1.30189e-61	1.38995	1.5953e-25	1.18159	0.299313	1.32348	0.113671
ATF7	1.44927	3.37032e-83	1.36734	2.71719e-56	1.39778	0.00689875	1.61062	1.34767e-05	30407559	increase TERRA expression in sperm and telomere shortening
ATM	0.549349	0.934083			5.47013	0.0513639	3.87654	0.231592
ATOH8			0.291036	0.999863			1.17698	0.579457
ATRX			1.38134	1.17764e-23			1.58792	0.00667584
ATXN7L3			1.98578	2.03086e-63			2.54058	8.52757e-06
BACH1	2.12313	2.08709e-110	1.61419	1.09098e-39	2.17839	0.000518411	2.0632	0.000166407
BACH2			2.38552	1.84223e-65			2.54931	0.00139476
BAF155			1.37404	4.18634e-34			1.49011	0.00460649
BAHD1			0.176229	1
BAP1			1.61582	8.40246e-24			2.10924	0.00074853
BATF	1.68524	2.42389e-23	1.67762	5.278e-14	1.86121	0.030801	2.02259	0.0506424
BATF3			1.5301	4.22533e-09			2.33986	0.0104904
BCL11A	2.13825	5.55357e-38	1.3475	8.48525e-25	2.05316	0.0339455	1.46313	0.0137234
BCL11B			1.95167	7.15607e-73			2.39277	4.00943e-06
BCL3	1.24271	5.60608e-05	1.75018	3.42624e-54	1.83371	0.0116414	1.99691	0.000203165
BCL6			1.50495	2.50095e-68			1.72149	2.55313e-05
BCL6B			1.81291	6.46832e-10			1.93343	0.147126
BCLAF1			1.44799	1.5984e-05			1.95658	0.105061
BCOR	1.61619	2.13231e-29	1.44527	3.24199e-57	1.83898	0.00664975	1.59531	0.000140689
BDP1			3.96131	4.63652e-10
BHLHE22			0.437713	1			1.55687	0.253268
BHLHE40	1.68034	1.28278e-88	1.72738	6.10631e-122	1.76196	0.000184286	1.89038	2.8325e-06
BICRA			2.13675	1.10136e-26			1.01483	0.578129
BMI1	2.53797	7.40676e-96	1.88033	7.89318e-37	1.49352	0.154706	1.73285	0.0508214
BMPR1A			1.71498	1.61604e-29			1.95708	0.00632874
BNC2			0.902356	0.880173
BPTF							24.9192	0.0407539
BRCA1	0.362577	1	1.67354	3.73538e-41			2.30206	7.59495e-06	14612409	regulates hTERT
BRD1			1.87131	1.54458e-106			1.81293	0.00030188
BRD2			1.30338	5.84499e-61			1.32103	0.00394612
BRD3			1.44342	1.69782e-58			1.77297	2.42965e-06
BRD4	2.21155	1.10067e-57	1.06792	4.38274e-21	1.82031	0.0472445	1.12136	0.0160231
BRD7			1.92046	1.85448e-30			1.93396	0.04501
BRD9	2.14904	1.01862e-55	1.45976	2.03647e-63	2.08347	0.0157649	1.49599	0.00258668
BRF1			1.12105	0.0487			1.00746	0.574829
BRF2			3.39752	3.49956e-24
C11orf30	1.15052	1.53553e-05			1.66938	0.00233852
CARM1			4.01549	9.68864e-127			3.19762	0.0179187
CASZ1			0.16037	1
CBFA2T2	1.67448	1.42618e-29	1.03404	0.264062	1.52507	0.0891033	1.25397	0.231885
CBFA2T3	1.77497	4.07631e-69	1.2112	1.8419e-07	1.58384	0.0209673	1.28548	0.158978
CBFB	1.59333	5.67696e-23	1.81414	9.74257e-162	2.56556	0.000111844	2.01028	9.91467e-08
CBX1	1.80486	2.47237e-29	1.47261	3.58177e-36	1.31621	0.272814	1.58948	0.00984941
CBX2	1.55995	0.0205656	1.26823	4.01042e-06	3.4544	0.0538159	1.53152	0.0639364
CBX3	1.57347	6.28288e-22	1.29423	5.51042e-05	1.64169	0.0446921
CBX4			1.85134	9.63471e-37			2.1759	0.00350991
CBX5	2.15732	1.46454e-59	2.36571	2.92857e-66	1.32881	0.290551			11112778/19468068	Interacts with Ku70 at telomeres in human cells/role in ALT
CBX7			3.22111	2.70859e-52			2.48086	0.115687
CBX8	1.54091	0.0234642	0.419258	1	2.71464	0.166858
CC2D1A	1.769	1.2542e-42	1.52841	1.22453e-11	1.54551	0.0802222	1.6129	0.110331
CCAR2	0.874341	0.768925	1.62152	1.51076e-18	3.03838	0.0733688	1.76473	0.0450492
CCNT2			2.30069	1.5083e-80			2.76397	1.02334e-05
CD74			1.4534	4.12579e-07			2.95414	0.00113028
CDC5L	0.90403	0.772552	0.668616	0.98608	1.86778	0.215131	3.4253	0.0271687
CDK6			1.47146	1.44073e-20			1.29617	0.224209
CDK7			1.49408	2.74459e-31			1.62871	0.0111721
CDK8			1.14065	8.78101e-06			1.44758	0.00870381
CDK9			1.48025	3.21956e-81			1.5034	0.000815225
CDK9-HEXIM1			3.3681	4.69182e-18			3.33563	0.265383
CDKN1B			1.7532	1.6133e-87			1.81109	0.000140648
CDX2			1.19071	6.53153e-13			1.2987	0.0562811
CEBPA			1.32532	3.24338e-76			1.46176	6.4102e-05
CEBPB	1.32919	2.74876e-28	1.32229	5.71086e-60	1.3089	0.0648351	1.45151	0.000313935
CEBPD			1.42074	1.79452e-24			1.90773	0.000195845
CEBPG			1.13453	0.000484184			1.54488	0.0256569
CEBPZ			0.854572	0.802357			1.19467	0.587981
CERS6			1.87664	0.00118185			4.60181	0.0223331
CHAF1B			0.445446	0.998432			1.79243	0.434684
CHAMP1	1.01245	0.442777	0.698408	0.99953	1.41927	0.212535	1.21101	0.455657
CHD1	1.89002	2.69109e-53	1.70775	1.81307e-84	1.78419	0.0135023	1.82508	6.05718e-05
CHD2			1.58776	1.35793e-49			1.69062	0.00171213
CHD4	2.14954	1.66655e-37	1.11969	4.49292e-05	2.22072	0.00745429
CHD7	1.26303	0.00575513	1.08342	0.0236353	1.40553	0.360016
CHD8			1.99256	6.30738e-104			1.69165	0.00967514
CLOCK	1.74794	3.72918e-19	1.07869	0.02448	1.51669	0.194966	1.83693	0.000910329
COBLL1			0.271211	0.998956
CREB1	1.41387	1.9382e-40	1.29793	8.1225e-60	1.4742	0.0122654	1.36489	0.0013982
CREB3			2.06299	2.79248e-40			1.75135	0.0940231
CREB3L1	2.28088	7.90397e-101	2.09972	1.99632e-68	2.62578	1.22196e-05	3.02006	3.83643e-07
CREB5			1.41416	1.00353e-24			1.28383	0.155208
CREBBP			1.27163	4.62398e-37			1.40687	0.00160873
CREM	1.66146	1.43157e-77	1.87208	1.44698e-122	2.06328	7.29376e-07	1.90563	1.99166e-05
CRX			1.36658	8.74176e-13			2.02221	0.000768595
CRY1			0.505793	1
CRY2			0.81556	0.963462
CSDC2			1.60323	1.71674e-07
CSNK2A1			1.5822	2.2692e-14			2.62644	0.000468704
CTBP1	1.472	2.15656e-41	1.31196	4.72698e-23	1.75905	0.000307216	1.8065	9.53165e-06
CTBP2			1.39991	1.22459e-13			1.9969	0.00103381
CTCF	1.16051	7.5076e-41	1.08487	1.01434e-20	1.27922	0.000614106	1.15794	0.0166188	16326864	suppresses hTERT expression
CTCFL			1.55475	1.97133e-45			1.5788	0.0110789
CTNNB1			1.4819	3.72666e-22			1.87218	0.00466808
CUX1	0.851657	0.994915	1.41747	1.69839e-15	1.68946	0.0475896	2.19685	0.000103265
CXXC4			1.73192	5.65687e-28			2.64854	1.4958e-05
CXXC5			2.10078	2.03108e-34			3.45242	1.93981e-05
DACH1	1.905	4.77347e-36	1.41354	1.80988e-06	2.21502	0.00689912	2.76029	0.00643731
DAXX			1.48533	7.77265e-29			1.49119	0.028938
DDX20			1.90747	9.57789e-29			2.92926	0.000351776
DDX21			2.45785	5.80374e-55			2.57091	0.00468029
DDX5			1.78768	9.90611e-93			1.8066	0.000431505
DEAF1	2.78165	3.98419e-34	3.44573	3.7308e-56	3.07289	0.0191184	2.8916	0.0453845
DEK			1.34465	1.13157e-08			2.55662	9.82293e-06
DIDO1			1.47833	1.22813e-09			2.07729	0.0217179
DLX4			0.877587	0.666584
DLX6			1.91712	4.93988e-30			2.29231	0.00519532
DMAP1			1.6111	2.44574e-39			1.84406	0.00133717
DNMT1	0.857475	0.855998	3.99379	4.51594e-24	1.74013	0.320682	2.33769	0.353881
DNMT3B			1.96309	5.96387e-72			2.14914	3.23858e-05
DPF2	1.53707	6.28326e-70	1.51745	1.48402e-94	1.64125	0.000353533	1.51322	0.000662174
DR1			2.68776	1.1666e-50			3.47069	0.000270007
DRAP1			1.58392	1.39481e-45			1.84319	0.000263131
DUX4			1.14568	3.37982e-05			1.157	0.300104
E2F1	1.66423	5.52142e-33	1.53927	2.75689e-76	1.9454	0.00446494	1.52751	0.00278647	11267653	regulates hTERT
E2F3			2.16953	1.06565e-34			2.98552	0.000267389
E2F4	1.74667	4.53628e-09	1.86615	4.13445e-69	4.16124	0.000822587	2.12773	0.000166525
E2F5			0.245339	1			3.87249	0.0182278
E2F6	1.7818	3.78167e-31	1.67422	8.65967e-65	2.27117	0.000546522	1.86166	0.00017081
E2F7	3.17089	6.59647e-32	1.22563	0.00493358	4.72048	0.00347766	1.84934	0.0972481
E2F8	2.49518	3.10661e-95	1.72746	3.96925e-49	3.07107	1.83623e-06	2.5774	1.99642e-07
E4F1	1.82138	1.06919e-51	1.25249	3.49752e-09	2.26751	0.000219479	2.20597	3.0188e-06
EBF1	1.8275	2.40365e-54	1.70782	1.30231e-87	1.36405	0.133046	1.80959	0.000113277
EBF3			1.37241	3.25554e-11			1.59645	0.0649143
EED	1.56151	9.33049e-23	1.69078	4.33161e-48	1.9299	0.00343488	1.47209	0.0585814
EGR1	1.89911	7.25869e-115	1.56218	9.28452e-100	1.97376	1.95484e-05	1.53587	0.000772706
EHF			1.06604	0.0791661			1.57413	0.0213737
EHMT2	1.03422	0.296111	1.34825	1.07705e-13	1.28288	0.237954	1.96288	0.000564588
ELF1	1.37354	1.11688e-21	1.48448	8.33541e-69	1.83559	0.000296188	1.64249	5.47198e-05
ELF3			1.25189	4.81449e-13			1.36585	0.0421589
ELF4	2.03153	2.21522e-63	1.59663	1.51944e-18	2.36451	0.000535898	2.12578	0.00568273
ELK1	1.77232	1.01453e-20	2.05918	1.05677e-30	2.63381	0.000782767	3.89397	2.64813e-06
ELK4			2.26155	5.26337e-38			3.31927	0.000172481
ELL							5.94856	0.158336
ELL2			1.97565	2.23668e-100			1.99891	0.000267557
EOMES			0.0538855	1
EP300	1.34995	2.59991e-64	1.07792	1.43939e-06	1.43076	0.000441295	1.2198	0.0191411
EP400	1.69304	1.96243e-49	1.74467	3.28781e-35	2.14825	7.24968e-05	3.01552	1.66271e-07
EPAS1			1.2471	8.23294e-05			1.65193	0.0520773
ERF			1.41887	5.98465e-07			1.59281	0.165294
ERG			1.19169	1.62039e-48			1.28142	0.0011335
ESR1	1.00318	0.496689	1.07	1.18817e-13	2.10417	0.0153647	1.14987	0.0126586	36572933	regulates RAP1 expression
ESR2			1.78411	3.02503e-25			2.84483	7.91482e-05
ESRRA	1.65157	5.81648e-38	1.20873	8.91244e-11	2.20816	2.25165e-05	1.29901	0.0649574
ESRRB			0.330001	0.984061
ESRRG			0.749383	1
ETS1	1.92523	1.91357e-62	1.34156	2.79383e-37	1.7982	0.00715674	1.47047	0.00182771
ETV1			1.27756	4.52652e-11			1.66392	0.00557535
ETV2			1.029	0.422033			2.21199	0.102917
ETV4	1.34651	4.39939e-07	1.46783	5.35045e-20	1.86238	0.0232374	1.91236	0.00169592
ETV6	2.14434	1.19023e-68	1.69183	5.11988e-39	2.0269	0.00642257	1.63954	0.0372894
EVI1			2.07988	8.24311e-81			1.86064	0.00656026
EZH1			1.81823	9.44956e-52			2.08338	0.00138528
EZH2	1.34271	2.71662e-09	1.10641	2.57769e-09	1.37977	0.138551	1.22633	0.0153697	34010660	regulates hTERT
FANCL			2.44086	1.75777e-22			3.32649	0.0152099
FEZF1			1.70177	4.86414e-46			1.58926	0.0321822
FIP1L1	3.07379	3.07493e-131	2.21154	3.48766e-107	3.43342	2.66478e-06	2.2396	7.90232e-05
FLI1			1.21073	2.2556e-22			1.36397	0.00398513
FOS	1.31955	7.21795e-44	1.31919	1.20355e-64	1.12024	0.242346	1.31046	0.00739517	20089118	regulates hTERT
FOSB			1.58792	0.0208418
FOSL1	0.640139	0.997326	1.3023	1.9291e-20	1.40701	0.419578	1.37847	0.0369634
FOSL2	0.996315	0.53994	1.16598	1.6607e-10	1.63391	0.024975	1.20773	0.123987
FOXA1	1.38204	1.0069e-53	1.03788	6.87862e-06	1.23678	0.0864485	1.00943	0.530661
FOXA2	1.50157	2.44922e-67	1.17761	4.80641e-41	1.4397	0.0132238	1.1686	0.0462661
FOXF1			1.3383	1.10268e-07			1.49199	0.153586
FOXF2			0.105688	1
FOXJ3			2.42408	4.75884e-55			3.00925	0.000261781
FOXK1			1.89199	8.74127e-102			1.86901	0.000214777
FOXK2	1.90224	1.16803e-88	1.53805	1.25525e-26	1.58066	0.0260504	1.79044	0.00605907
FOXL2			1.3298	4.83094e-26			1.51299	0.00470006
FOXM1	2.24108	1.32682e-61	1.42027	1.513e-25	1.65079	0.0814559	1.70234	0.00408326	25686834	regulates hTERT
FOXO1			1.07596	0.000397333			1.29047	0.0249811
FOXO1-PAX3			1.15298	0.00236421
FOXO3			1.7062	1.47587e-16			2.59488	0.0019367
FOXP1	1.79178	1.50284e-10	1.61291	7.8535e-82	1.35258	0.384252	1.95911	1.85768e-07
FOXP2			1.45665	6.14152e-10			2.22054	0.00428359
FOXP4			1.49888	1.77629e-27			1.79134	0.00202703
FOXS1			0.266354	0.995706
FUS	2.0373	9.90346e-29	1.95156	1.84155e-23	1.61049	0.15922	2.42543	0.00841569	23521792	regulates TERRA
GABPA	1.82976	1.99271e-72	1.27913	9.26147e-28	1.72188	0.00468427	1.27731	0.0584514	28978027	regulates hTERT
GABPB1	1.46228	1.15562e-19	2.23435	1.6573e-144	2.21909	8.47994e-05	2.40336	3.63115e-06
GATA1	1.39715	5.69752e-16	1.42515	2.05759e-52	1.80482	0.00255653	1.66345	0.000109791	31413099	regulates DKC1
GATA2	1.29563	3.53231e-12	1.12533	1.11877e-19	1.30887	0.126289	1.20235	0.0162461
GATA3	1.47123	3.22789e-59	1.1628	2.06451e-23	1.70299	0.00020027	1.1137	0.193522
GATA4	2.26592	3.13427e-46	1.20543	8.54761e-31	1.86185	0.054784	1.21565	0.037234
GATA6			1.094	1.71916e-06			1.23005	0.0384448
GATAD1			2.88271	1.74898e-72			4.02593	1.0578e-05
GATAD2A	1.71839	8.74065e-16	2.39106	5.02901e-14	1.88808	0.0699773	3.11631	0.0701298
GATAD2B	2.29664	8.02829e-206	1.90885	6.06896e-102	2.27963	1.6568e-06	1.89646	0.000193038
GFI1			2.57499	1.03686e-70			2.02495	0.0164896
GFI1B			1.99964	1.37523e-99			1.52222	0.0311477
GLI2			0.139682	0.999992			1.89102	0.420752
GLI4			2.55595	1.18632e-28			2.27952	0.092839
GLIS1			1.81224	8.93057e-104			1.68141	0.00111488
GLIS2			1.99767	1.56195e-91			2.21367	8.32283e-06
GLIS3			1.25324	5.23041e-07			1.6223	0.0182552
GLYR1			3.74069	5.59243e-180			5.52317	2.47827e-11
GMEB1	2.01039	1.56019e-79	1.57735	2.78918e-37	2.27204	0.000104068	1.93167	0.00045972
GMEB2			2.5913	2.95492e-70			2.73748	0.000881611
GPS2			0.751603	0.986741			1.2441	0.438246
GR			1.69053	2.51891e-29			1.97199	0.00388367
GRHL1			0.69706	0.999254			2.54376	0.0167085
GRHL2			1.38279	2.41107e-38			1.56437	0.00159203
GSPT2			2.52081	1.6125e-79			1.39052	0.226013
GTF2A2			0.230943	1			2.42562	0.199307
GTF2B			2.01358	5.21995e-65			2.79674	5.18084e-07
GTF2F1			1.79824	2.92512e-69			1.83012	0.000561856
GTF3C2			1.86571	7.81772e-67			1.77595	0.00821345
GTF3C5			0.392701	0.999889			1.72083	0.448291
HAND2			0.88482	0.999529
HBP1			1.99037	4.12918e-56			2.34335	0.000285764
HCFC1	1.99622	1.13273e-52	1.9215	1.36334e-66	2.77055	1.04008e-05	2.39812	7.29378e-06
HCFC1R1			1.87502	1.41545e-18			2.25004	0.0213026
HDAC1	1.36468	2.04402e-23	1.14755	7.0172e-08	1.5346	0.0077361	1.48991	0.0014444	24273171	regulates hTERT
HDAC2	1.56551	3.76017e-57	1.33042	9.84273e-70	1.63688	0.00124051	1.39685	0.000769671	21536653	regulates hTERT
HDAC3	1.57545	4.02299e-11	0.869966	0.999859	2.40276	0.0142421	1.08097	0.408934
HDAC6	1.77693	4.79365e-09	2.66038	7.00286e-87	2.82277	0.0171897	2.92774	0.000183369
HDAC8			1.98213	1.01009e-58			2.52875	1.24649e-05
HDGF			2.11709	1.51243e-157			2.41946	1.25986e-08
HES1	3.13874	1.30506e-128	1.1831	0.0353099	3.99044	2.88058e-06	2.48251	0.0123673
HEXIM1			1.81858	2.05053e-81			1.9088	0.000185636
HEY1			0.175031	0.99989
HHEX			0.0948615	1
HIC1			1.28634	2.56443e-05			2.05468	0.00598437
HIF1A			1.27329	1.34713e-25			1.48001	0.00133689
HIF3A			1.65472	5.84351e-40			1.98352	0.000381511
HINFP			0.477864	0.999548
HIVEP1			1.77513	4.35326e-72			1.98448	3.53911e-05
HLF			1.87398	1.17148e-31			1.62444	0.107034
HMBOX1	1.54635	5.17814e-23	1.37533	3.97499e-13	2.13687	0.00173683	1.76178	0.0160384	23813958	regulates telomeres in ALT cells
HMGA1			0.939555	0.959066
HMGB1			2.20369	6.18838e-21			2.58515	0.0155877
HMGB2			1.26579	0.000194864			1.08562	0.494967
HMGN3			1.7989	2.76934e-29			2.44364	0.000200787
HMGXB4			1.83357	9.25925e-98			1.65235	0.00334099
HNF1A	1.81301	6.42671e-18	1.20854	0.00214007	1.56742	0.17563
HNF1B			1.37975	5.93317e-35			1.51124	0.0053615
HNF4A	1.80382	8.10032e-136	1.4018	2.11656e-56	1.64079	0.000998026	1.35321	0.0171074
HNF4G	1.55108	8.99887e-21	1.437	6.3087e-20			1.30777	0.168528
HNRNPC			1.92427	6.67389e-47			2.07087	0.00202686
HNRNPH1	0.0926542	1	1.61862	9.6542e-30			2.12464	0.000344548	27117401	regulates TRF2 splicing
HNRNPK	1.61725	2.61582e-34	1.51217	2.65933e-41	1.9345	0.00330632	1.9097	0.000126329
HNRNPL	2.39916	1.64447e-101	1.9864	2.44804e-68	1.84735	0.0205408	1.81001	0.00559073	23610451	regulates splicing of hTERT
HNRNPLL	1.96374	1.3753e-73	1.82911	9.7721e-86	2.38301	7.4786e-06	2.15308	1.81523e-06
HNRNPUL1	1.9087	4.52073e-11	1.30824	0.000214964	3.32483	0.0154448	2.09403	0.0309506
HOMEZ			2.92622	2.19056e-07			3.5089	0.253471
HOXA3			1.8088	3.01509e-82			1.7288	0.0012891
HOXA7			1.52953	0.0309102
HOXA9			0.918458	0.963089			1.18285	0.32521
HOXB13			1.22303	3.69198e-31			1.1365	0.174719
HOXB5			0.159159	1			1.32298	0.451225
HOXB8			1.29875	1.91456e-23			1.5661	0.00250347
HOXC5			0.275383	0.998829			2.72527	0.312299
HOXC6			1.53658	1.37736e-38			1.16574	0.301861
HSF1	0.263242	1	1.37456	8.65813e-28	1.75287	0.317642	1.48625	0.0175122	28369628	regulates TERRA
HSF2			2.23009	4.3821e-10			4.63069	0.00146609
ICE2			1.54637	0.0143733			1.58234	0.479997
ID3			1.73429	1.54258e-49			2.26141	9.45288e-06
IFNA1			1.74654	1.99821e-32			2.09896	0.00238091
IKZF1	1.42894	1.54376e-57	1.41884	4.43106e-52	1.57278	0.000180626	1.65464	3.5151e-05
IKZF2	1.82865	1.32087e-106	1.78217	4.23077e-70	2.05345	7.59846e-06	1.92611	0.000232552
IKZF3			1.81615	1.29102e-91			1.61624	0.00508451
ILF3			1.84515	2.3833e-105			1.91094	8.98137e-05
ILK			0.129238	0.999998
INO80			2.06124	9.21512e-118			2.06725	5.99794e-05
INSM2			2.00776	1.5642e-44			2.29728	0.00203487
INTS11			1.74483	1.91262e-47			2.50283	1.26878e-06
INTS13			1.95632	6.12534e-64			2.7784	1.78958e-07
IRF1	1.49929	9.05706e-20	1.33758	3.76759e-27	2.31825	0.000217252	1.63168	0.000762627
IRF2	1.44997	1.0785e-05	1.33215	6.02811e-14	2.79613	0.00953878	1.85661	0.00121965
IRF2BP2			1.74807	1.78134e-26			1.68074	0.0581782
IRF3	1.46047	0.000138419	0.146466	1	2.42163	0.0499435	2.40269	0.0763662
IRF4	1.34003	3.13319e-06	1.42099	4.47376e-58	2.11237	0.00948331	1.85727	1.47466e-07
IRF5	0.945484	0.622703	0.798753	0.87339	1.75815	0.439778	4.06188	0.0368483
IRF8			2.0227	1.2653e-28			3.18875	0.00058657
IRF9			0.0986893	1
ISL1			0.511074	1
ISL2			1.42732	6.83066e-18			1.97313	0.000741637
JARID2			1.8041	3.4601e-43			1.90969	0.00320085
JDP2			2.45236	1.24825e-06			2.93431	0.294499
JMJD1C			1.40609	3.14181e-32			1.93622	4.15201e-06
JMJD6			1.5712	1.20408e-05
JUN	1.68191	6.45613e-26	1.23053	1.34496e-45	2.11292	0.00326193	1.18086	0.0428685
JUNB	1.32616	1.24157e-09	1.45864	2.13015e-118	1.38122	0.148724	1.44745	0.000437605
JUND	1.25705	8.65966e-28	1.4413	3.61581e-86	1.194	0.110247	1.34984	0.00856011
KAT2A			1.42295	2.45824e-06			2.37239	0.0135811
KAT2B	0.218846	0.999999	0.760923	0.956779	1.38346	0.523517	3.04057	0.0403353
KAT7			1.69464	1.53495e-43			2.10272	7.98469e-05
KAT8			0.310571	0.989151
KDM1A	1.53409	1.29707e-66	1.14388	3.34235e-11	1.25549	0.095825	1.29916	0.0100321
KDM3A			2.09309	5.14582e-130			1.94343	0.000171533
KDM4A	1.80154	2.54236e-57	1.94061	6.45026e-98	2.04788	0.000704715	1.98769	0.000291077
KDM4B	2.57874	4.2784e-59	2.09226	1.79644e-56	3.30242	0.000192455	3.16367	4.27665e-07	35451487/33972520	telomere heterochromatin/required for ALT
KDM4C			1.69949	6.48002e-63			1.97817	0.00015509
KDM5A	1.78752	8.84331e-37	2.50831	1.95324e-83	2.29627	0.000385752	3.44241	7.1864e-07
KDM5B	1.97138	4.12227e-55	1.43073	1.75093e-39	2.06085	0.00526456	1.45372	0.0109467
KDM6B			2.16592	2.41287e-84			2.49652	1.3735e-05
KLF1			1.5688	6.58858e-36			1.78844	0.00171297
KLF10			1.6383	1.11643e-36			1.97466	0.0016179
KLF12			1.44392	2.74754e-05			2.02235	0.0661647
KLF13			1.63504	1.15699e-23			2.65721	3.46938e-05
KLF14			2.35461	1.2077e-50			3.33477	8.28927e-06
KLF15			1.92116	2.00832e-12			2.27616	0.0627951
KLF16	1.60575	5.12754e-14	2.01177	1.41248e-79	2.11863	0.0136683	2.24012	6.94228e-05
KLF17			1.94281	1.74707e-80			2.12823	7.49914e-05
KLF3			1.83709	1.37437e-73			2.0115	0.000202465
KLF4			1.18473	2.54805e-09			1.4736	0.00507921
KLF5	2.70526	4.00752e-99	1.82581	1.72524e-98	2.836	0.000101914	1.62698	0.00341828
KLF6			1.53485	3.76014e-60			1.68341	0.000303565
KLF7			2.33893	8.33049e-53			3.34398	7.88879e-05
KLF8			2.10911	1.69245e-119			2.29182	1.44525e-05
KLF9			1.25794	3.50193e-09			1.80388	0.00144231
KMT2A			1.54538	2.14849e-141			1.73283	1.82959e-08
KMT2B			1.42554	4.05265e-28			2.08856	2.25249e-06
KMT2C			1.1737	0.0045912			1.41665	0.171233
KMT2D			1.18242	0.000270097			1.88003	0.00329547
L3MBTL2	1.69605	1.50708e-76	1.48464	4.28402e-37	1.8461	0.000128588	1.80291	0.000197748
L3MBTL4			1.77408	4.1574e-10			1.99309	0.138107
LCORL	1.5812	7.92408e-08	1.62874	7.24689e-08	1.17783	0.474781	1.81143	0.175287
LDB1			1.36355	2.27995e-27			1.83603	3.69391e-05
LEF1	2.05636	1.25478e-71	1.14588	0.0274175	2.73512	6.49385e-06	2.21697	0.00705806
LHX2			1.06029	0.248164
LIN54			1.71246	4.22931e-45			2.0304	0.000522454
LIN9			2.96743	2.5605e-48			3.15349	0.0161402
LMO1			1.29819	1.665e-10			1.59747	0.0218093
LMO2			1.58441	4.76802e-68			1.52424	0.00783119
LYL1			1.9893	1.31529e-32			2.55871	0.00350235
MAF			1.8385	1.50046e-102			1.9048	9.07005e-05
MAF1			1.96754	8.61394e-31			2.23691	0.00401193
MAFB			1.1652	0.000246304
MAFF	1.08647	0.0143793	1.35293	1.53373e-16	1.05016	0.479855	2.08633	0.000132157
MAFG			0.983827	0.673094			1.02318	0.520397
MAFK	0.951347	0.979215	0.907664	0.993802	1.05396	0.428411	1.44029	0.0483015
MAML1			0.971813	0.700055			1.22817	0.285817
MAML3			0.185758	1
MAX	1.59377	2.14885e-70	1.38536	6.6885e-83	1.6738	0.000404982	1.33803	0.00345427	32518154	regulates hTERT
MAZ			1.48802	2.12822e-38			1.84854	8.46636e-05
MBD1			1.48964	1.80951e-09			2.44574	0.00182961
MBD2	1.85007	1.40186e-38	1.64451	2.11889e-27	2.64384	2.14077e-05	1.86169	0.0093165
MBD3			1.35132	6.17e-06			3.03664	0.000150494
MBD4			0.0548716	1
MCM2	2.63608	4.08619e-25			1.84959	0.295141
MCM3			0.123083	1
MCM5			0.158588	0.999999			1.10113	0.604237
MCM7	0.267936	1	0.64694	0.905151	1.24558	0.482658	3.77719	0.237417
MCRS1			1.84449	1.07339e-65			2.23938	4.07541e-05
MECOM			1.50269	2.87401e-22			2.42913	4.07373e-06
MED			1.99952	2.1778e-74			2.57145	5.23698e-07
MED1			1.19546	1.38398e-46			1.28703	0.00061197
MED12			0.948396	0.823858			2.23006	0.000264306
MED25			0.291735	1
MED26			1.43404	6.10552e-40			1.63731	0.00109554
MEF2A	2.00923	7.06826e-41	1.57776	6.53323e-53	2.60677	0.000528084	1.93681	5.51752e-05
MEF2B	2.13471	1.43116e-128	1.53993	2.92824e-44	1.48838	0.0538823	2.01277	9.26841e-06
MEF2C	0.960041	0.670574	3.00855	1.56992e-45	1.70902	0.202627	2.00404	0.132956
MEF2D			1.81944	2.63406e-75			1.83449	0.000905066
MEIS1			1.51229	3.32784e-18			1.2827	0.253621
MEIS2	1.7937	9.2715e-68	1.75219	3.53753e-68	1.76924	0.00324323	1.74369	0.00293174
MEN1			1.89248	1.43003e-88			2.71775	9.61055e-10
MGA	1.93624	1.64152e-82	1.47918	2.35575e-31	1.9812	0.00117828	1.8707	0.000332286
MIER1	1.70525	4.23814e-13	1.37441	1.53965e-07	1.49122	0.278454	1.45759	0.194889
MITF	1.442	1.86231e-19	1.15401	1.02082e-07	1.14304	0.372778	1.10871	0.316495
MLL4			1.47279	1.03361e-21			1.90413	0.00144105
MLLT1	2.02613	6.86357e-152	1.5527	7.30688e-85	2.12642	4.04011e-06	1.9936	1.38573e-09
MLLT3			2.07422	2.19411e-66			2.03642	0.00384179
MLX			2.32935	8.20891e-122			1.99731	0.00141163
MNT	1.58771	1.81238e-95	1.47121	2.69373e-46	1.61009	0.000768198	1.77002	0.000105786	34115413	regulates hTERT
MNX1			1.60841	2.53409e-39			1.96813	0.000237339
MORC2			2.11709	2.32155e-109			2.10517	0.000290686
MPHOSPH8			2.16706	6.55816e-42			1.15238	0.463942
MRTFA			2.25893	7.46302e-39			2.9888	0.000421254
MRTFB			1.18831	2.17475e-08			1.49763	0.00759873
MSX2			2.43227	8.63542e-31			2.62606	0.00860178
MTA1	1.04387	0.24287	1.80636	9.61863e-98	2.61642	6.38884e-05	1.90494	5.45324e-05
MTA2	1.79641	3.23007e-107	1.14566	3.01857e-09	1.59673	0.00536084	1.37852	0.00493638
MTA3	1.52497	1.95489e-35	1.77236	2.23225e-97	2.0813	5.70534e-05	2.13713	1.00474e-07
MTF2			2.05207	2.00408e-63			1.66951	0.0346169
MXD4			1.99519	2.51024e-116			1.82711	0.00046714
MXI1	1.88625	1.24695e-137	1.99222	3.44627e-137	2.03562	8.44372e-07	1.85085	0.000235852
MYB	1.77712	4.09452e-06	1.26057	6.44054e-24	1.53909	0.377343	1.49639	0.00107178
MYBL2	0.81541	0.949488	1.85097	4.88038e-174	1.47401	0.397719	1.98404	3.12291e-07
MYC	1.72818	7.55233e-111	1.29191	3.47667e-56	1.73507	0.000112749	1.28592	0.00757756	9637678	regulates hTERT
MYC-DAXX			2.14291	3.17054e-55			2.20403	0.00275027
MYCN			1.3075	1.6673e-40			1.23724	0.057983
MYF5			1.82431	2.19719e-21			1.97019	0.0427218
MYNN	2.391	1.3599e-63	1.77256	1.10541e-66	2.83584	0.000924884	2.09869	5.35691e-06
MYOCD			1.56005	1.19518e-05			1.97629	0.141794
MYOD1			1.46662	6.60449e-80			1.36521	0.00968423
MYOG			0.269518	1			1.21455	0.29888
MZF1			1.56534	7.08788e-23			1.87963	0.0116045
NAB2			0.178203	1
NANOG	0.164355	1	1.3588	1.36032e-44			1.39618	0.0110561
NBN	1.82717	2.48166e-95	1.36043	6.4885e-24	1.79778	0.000671931	1.87271	1.87648e-05
NCAPH2			1.82274	2.30562e-128			1.93655	2.16817e-06
NCBP1			1.82603	8.31262e-40			2.77922	6.38614e-06
NCOA1	1.68457	2.53874e-33	1.35875	4.67931e-15	1.76131	0.0159462	2.05627	0.000282213
NCOA2	0.689021	0.999347	1.69542	1.73843e-40	1.5501	0.305025	1.65442	0.0281553
NCOA3	1.4562	7.61667e-05	1.52434	1.38831e-21	3.45233	0.00333082	2.26587	0.000933665
NCOA4			0.895289	0.708992	1.11867	0.601969
NCOA6	2.58711	2.73754e-35	5.21844	4.36515e-78	3.15413	0.0182336	4.87634	0.0633018
NCOR1	1.48479	5.19086e-33	1.25841	2.24069e-13	1.48514	0.032886	1.51743	0.00984318
NCOR2			1.20782	9.65148e-05			2.29407	5.60919e-05
NELFA			1.8558	2.28095e-58			2.77048	1.78311e-07
NELFCD			1.99476	2.00216e-78			2.684	1.42753e-07
NELFE			1.41492	6.55163e-40			1.78622	1.44495e-05
NEUROD1	1.81286	5.07976e-27	1.21181	1.98481e-13	2.16209	0.00802595	1.51781	0.00147102
NEUROG2			0.704178	1			1.29119	0.181149
NFAT5			2.07698	1.03962e-70			2.45701	1.60699e-05
NFATC1	1.52374	7.62883e-12	2.16657	1.17817e-164	1.07872	0.502201	1.97669	0.000175306
NFATC2			2.33614	4.26061e-65			2.61746	0.000544817
NFATC3	1.82676	2.49214e-66	1.25572	4.05927e-12	2.09748	0.000121752	1.69673	0.000588025
NFE2	1.67189	3.29563e-28	1.07768	0.0156918	1.21165	0.352728	1.2943	0.0995817
NFE2L2	0.740542	0.999991	1.14717	3.74428e-05	1.88808	0.0402397	1.5648	0.00786469
NFIA			1.32409	1.93455e-06			1.42785	0.183703
NFIB	1.95548	6.75785e-54	1.60997	7.43648e-25	2.28915	0.0005234	2.32863	0.000169579
NFIC	1.76954	8.3382e-126	1.38119	6.36461e-51	1.83085	2.33263e-05	1.25645	0.0655984
NFIL3			1.04357	0.435604			3.30605	0.0596766
NFIX			1.54974	3.95137e-05
NFKB1			1.51017	1.75279e-52			1.51979	0.00569092
NFKB2			1.45739	7.16158e-07
NFKBIZ			1.68582	1.77481e-53			2.20753	2.52285e-06
NFRKB	2.09233	1.22629e-84	1.29112	7.93667e-07	1.70393	0.0264666	2.15321	0.0023089	34591601	ALT (telomere binding)
NFXL1	2.45437	4.95349e-35	2.79463	1.31532e-34	3.65255	0.000511816	2.96716	0.0245746
NFYA			1.34111	1.45621e-12	1.68198	0.460325	1.69045	0.012625
NFYB	0.531025	1	1.64545	1.65008e-50	2.3559	0.010136	1.94506	0.000228074
NFYC			1.74864	2.16074e-50			2.40212	2.60454e-06
NIPBL			1.47628	4.65011e-47			1.8088	4.19757e-05
NKX2-1			1.23915	6.30241e-10			1.56898	0.0113224
NKX2-5			1.66647	1.20462e-14
NKX3-1			1.27819	3.53954e-12			1.13952	0.327887
NONO			1.78897	4.93275e-54			2.24178	3.90121e-05
NOTCH1			1.92557	5.55278e-120			1.8639	8.37263e-05
NOTCH3			1.7001	1.25383e-18			1.20281	0.403149
NR1H2			1.54334	1.49929e-18			1.26695	0.266544
NR2C1	2.27341	5.43228e-82	1.70343	7.05335e-28	1.83076	0.0203721	2.02038	0.00642813
NR2C2	1.42798	0.107893	1.57959	3.43976e-33	5.37953	0.0521708	1.87025	0.00109718	33244044	ALT (telomere binding)
NR2F1	1.66024	1.17123e-74	1.4619	3.57881e-36	1.92538	3.29692e-05	1.55879	0.00471346
NR2F2	1.48892	1.07984e-30	1.30517	1.14928e-63	1.83714	0.000538954	1.46126	6.15768e-05
NR2F6	1.61495	1.11425e-38	1.26846	6.09363e-09	1.48664	0.046837	1.44187	0.060979
NR3C1	1.50017	4.8851e-20			1.57854	0.0416563
NR4A1			1.49467	3.73366e-25			1.86426	0.00173789
NR5A1			1.67402	8.89957e-22			1.39086	0.230368
NR5A2			1.63212	2.77721e-13			2.67694	0.000542907
NRF1	1.66645	7.76537e-66	1.27555	4.2889e-14	2.02277	1.77575e-05	1.89632	1.83596e-05	31181625	regulates TERRA
NRIP1			1.13952	0.00102314			1.35568	0.112309
NRL			1.66311	7.71282e-18			1.58914	0.13914
NSD2			0.148556	1			1.80443	0.305233
NUFIP1	3.61921	9.04922e-51
NUP98-HOXA9			1.02718	0.325683
NUTM1			2.04592	1.43007e-82			1.85765	0.00422337
OGG1			1.20946	4.35852e-09			1.41322	0.0269132
OGT			1.86574	1.77266e-30			2.52835	0.00122453
OLIG2			1.74312	4.94334e-63			2.04153	6.4618e-05
ONECUT1			0.912291	0.997376			1.05004	0.459024
ONECUT2			0.991256	0.620415			1.38861	0.0410819
OSR2			1.39593	2.12107e-14			1.73373	0.0109884
OTX2			1.07648	0.0462998			1.76316	0.00421752
OVOL1			2.86546	4.28e-72			2.6629	0.00796862
OVOL3			3.11584	2.35568e-58			2.42437	0.0314353
PAF1			1.92821	4.60472e-73			2.41829	8.44713e-07
PALB2			2.52594	7.91515e-16			1.02136	0.635348
PARP1			2.33878	2.72998e-98			2.09691	0.0021325
PATZ1			2.13363	2.66241e-124			1.91197	0.000430508
PAX3-FOXO1			1.12214	0.000179214
PAX5	1.85516	3.79383e-45	1.24979	2.23441e-26	2.26337	0.000294953	1.45005	0.00274482	19806612	increase hTERT expression
PAX6			1.62202	1.43036e-08			2.37957	0.0550108
PAX7			1.37676	1.52225e-06			1.64528	0.14924
PAX8	0.393549	1	1.69954	6.38751e-09			2.18499	0.0722065	18632625	regulates hTERT
PAXIP1			1.94196	2.43421e-117			1.80039	0.000689961
PBX1			1.44796	1.92712e-21			1.72279	0.007136
PBX1-2-3			3.45855	1.31185e-76			1.73821	0.189255
PBX2			1.19976	0.000112855			1.12771	0.402518
PBX3	1.03941	0.373001	1.18157	0.00139125	2.16733	0.0756786	2.22339	0.000707362
PCBP1	1.99928	1.50689e-54	2.27084	6.61573e-128	2.52401	0.000289888	2.32442	1.6493e-05
PCBP2	0.320957	1	0.918794	0.866466	3.08289	0.0388329	1.45057	0.19898
PCGF1			1.5464	4.29536e-22			2.11457	0.00081638
PCGF2			0.445625	0.999998			2.06629	0.125454
PDX1			1.2319	7.56524e-15			1.21641	0.155913
PGR			1.37533	4.45627e-88			1.43921	0.00010561
PHB2	0.617037	0.999954	3.1332	1.09518e-66	2.58239	0.0257832	3.26055	0.00824534
PHF19			0.313763	1
PHF20	2.36336	1.07082e-71	1.74158	8.56952e-18	2.47742	0.00090926	2.33522	0.0101739
PHF21A	1.43045	2.52447e-05	1.63305	1.96085e-18	2.96402	0.00738098	2.04459	0.00877402
PHF5A			1.49678	5.14554e-24			1.75318	0.00493724
PHF8	1.96854	2.86159e-105	2.00222	3.54882e-156	2.39322	8.21849e-07	2.16598	5.56288e-07
PHIP			1.40033	4.75679e-43			1.5491	0.000928616
PHOX2B			0.861338	0.99999
PITX3			1.19969	7.44509e-08			1.56657	0.00646537
PKNOX1	1.41815	1.07716e-56	1.40327	5.4074e-51	1.39562	0.00947998	1.60127	9.53007e-05
PLAG1			1.90663	1.2702e-84			1.91744	0.000314573
PLRG1	3.55283	3.1694e-09	6.32245	4.68547e-50	10.8572	0.00227876	5.02673	0.0597457
PML	1.78965	5.67549e-35	1.77264	2.07785e-69	2.03973	0.00587698	2.34498	1.38271e-06
POLR2A	1.45453	5.14402e-106			1.44838	0.000363442
POLR2G	1.70601	7.49083e-65			2.09195	3.06642e-06
POU2F1			1.31756	2.96789e-34			1.41396	0.00706355
POU2F2	2.0726	1.28846e-49	1.9077	9.03622e-61	2.40049	0.0022022	1.70761	0.0343181
POU2F3			1.29887	2.79232e-10			1.25354	0.226666
POU3F1			0.897366	0.91026			1.24346	0.439567
POU3F2			0.0744463	1
POU4F2			1.10955	0.020366
POU5F1			1.23229	2.62286e-38			1.43357	0.000108412
PPARG			1.69813	9.04797e-131			1.59541	0.000476742
PRDM1			1.25954	1.1821e-14			1.37166	0.0634002
PRDM10	1.81753	1.13132e-49	1.73355	4.59639e-86	1.99208	0.00368139	1.94137	1.47823e-05
PRDM12			1.56188	8.15735e-05			2.52461	0.112056
PRDM14			1.54135	5.9211e-23			1.76067	0.0139301
PRDM15			1.81759	4.916e-19			2.70363	0.00206441
PRDM2			0.981015	0.578081			9.24537	0.0196797
PRDM4			2.41534	1.77175e-79			2.15642	0.00517969
PRDM6			1.41208	4.33201e-23			1.37688	0.0744791
PREB			0.584141	0.992352			3.72865	0.0446484
PRKDC			2.31581	2.41329e-29			2.46411	0.0311494
PROX1			1.0422	0.314944			1.63598	0.127031
PRPF4	2.06444	1.55393e-30	2.07992	5.41865e-61	2.24332	0.0137199	2.5119	4.88998e-05
PSIP1			0.681749	1			1.3821	0.169176
PTBP1	0.561232	0.999997	1.90938	1.53478e-61	3.02545	0.00391107	1.88865	0.00184939
PTRF			1.84694	1.2256e-08			2.02188	0.260329
PTTG1			2.01667	1.26598e-09
PYGO2	3.54715	1.11453e-56			3.57815	0.0104174	1.71713	0.252594
RAD21	1.31639	5.68635e-49	1.18422	9.76409e-33	1.24944	0.0387869	1.1773	0.0498704	20364118	ALT
RAD51	1.6904	7.43314e-47	1.36768	2.40782e-15	1.85733	0.00404911	1.89857	0.00227262
RARA			1.67543	5.12722e-46			1.9075	0.000706893
RB1	1.82183	4.82791e-50	1.69296	6.23451e-59	2.24461	0.000133345	2.37274	1.25489e-07	12379853/28169375	telomere maintainence/TERRA expression
RBAK			3.7347	1.08392e-27			1.08003	0.620372
RBBP4			1.06878	0.0541606			1.39213	0.078896
RBBP5	1.69613	7.54804e-51	1.45038	8.94355e-28	2.01363	0.000155532	1.68062	0.00383132
RBFOX2	2.1582	3.75578e-200	1.99951	4.63196e-115	2.39751	1.4653e-09	2.41756	2.46618e-07
RBM14	1.13485	0.21387	2.9779	3.86693e-59	2.24452	0.142752	2.33953	0.0582534
RBM22	1.91167	4.44992e-42	2.03245	2.19148e-99	2.03679	0.0031682	2.64853	7.3633e-09
RBM25	1.08775	0.0570602	1.15592	0.000551336	1.83581	0.00660235	1.4215	0.0712106
RBM34	0.0759075	0.999998
RBM39	2.14996	1.34517e-100	1.75747	1.37145e-67	1.92317	0.00130883	2.05404	1.70712e-05
RBP2			4.70478	3.36469e-45			2.16164	0.3798
RBPJ			1.20061	8.33857e-12			1.30156	0.041185
RCOR1	1.79019	1.45431e-63	1.26636	9.03266e-24	1.72905	0.00438098	1.43326	0.00370919
REL			2.65974	2.64321e-38			2.53813	0.0258438
RELA			1.22365	8.82568e-65			1.28566	0.000907166
RELB	1.70501	1.08251e-52	1.56142	3.42234e-61	1.65974	0.00992426	1.78329	4.87419e-05
REPIN1			2.78689	2.63159e-49			3.49142	0.00594622
REST	1.45327	5.97418e-69	1.29835	1.34673e-54	1.39905	0.00907477	1.44436	0.000237722	22821339	TRF2 regulation, affecting TL
RFX1	1.70642	1.10472e-49	1.67603	4.36052e-51	2.17107	4.51552e-05	2.20357	3.4037e-05
RFX3			1.45902	1.45275e-09			2.37937	0.00344259
RFX5	1.591	1.34912e-23	1.34138	7.75621e-10	2.02796	0.00253109	1.62712	0.0377676
RFXAP			1.64495	5.64782e-24			2.19536	0.00069399
RING1			3.78167	6.11422e-46			2.86603	0.15399
RLF	2.37667	7.73218e-39	3.53713	1.13112e-65	2.48686	0.0122036	2.9327	0.0446204
RNF2	1.58451	3.54102e-54	1.32341	1.03344e-32	1.65512	0.00252321	1.35411	0.0150835
RORB			1.08711	0.061672			1.74972	0.0150705
RORC			1.54542	1.13178e-22			1.70246	0.0147427
RPA2			2.29621	9.74963e-32			2.98054	0.000348992
RREB1			2.76557	1.55379e-50			2.3577	0.0372353
RUNX1	2.40432	7.49898e-27	1.25296	1.99476e-59	3.18301	0.00503627	1.30532	0.00137382
RUNX1-3			0.10105	0.999956
RUNX1-RUNX1T1			2.24563	4.83529e-30			2.21715	0.0488823
RUNX1T1			1.5732	1.35443e-67			2.06272	2.57499e-07
RUNX2			1.66473	4.29373e-80			1.73143	0.000251564
RUNX3	1.51494	1.28267e-36			1.98731	6.86972e-05
RUVBL1			3.08535	1.64653e-51			2.0419	0.126906
RUVBL2			1.52566	2.57633e-36			1.86012	0.000831099
RXR			1.68752	3.93533e-70			2.04104	8.01177e-06
RXRA	1.56881	7.55332e-56	1.61375	2.10559e-36	1.49503	0.0114568	1.67189	0.0158666
RYBP			1.72621	2.38377e-43			2.00142	0.00108438
SAFB	1.76059	3.91632e-10	2.09424	1.37603e-15	4.07415	0.000502556	3.62478	0.00245409
SAFB2			1.84259	8.04264e-08			2.83697	0.0477124
SALL1							13.4217	0.0740495
SALL2			2.1116	2.40782e-28
SALL3			2.62639	9.96517e-86			1.90137	0.0378332
SALL4			2.13578	1.15206e-05			6.55306	0.0368609
SAP30	2.15945	3.00052e-78	2.01834	3.33747e-78	3.28511	2.43546e-08	2.51283	2.82344e-06
SATB1			0.887632	0.999005
SCRT1			1.42014	2.12431e-13			1.71228	0.0273087
SETDB1	1.47884	0.000138806	1.18232	8.75007e-09	3.31144	0.001805	1.2357	0.134557	31086817	ALT
SETX			1.68081	1.92947e-09			3.41788	0.00623265
SFMBT1			2.62313	1.06167e-48			4.06519	1.29544e-05
SFPQ			2.2851	8.91091e-58			2.07488	0.0148052
SHOX2			0.818056	0.974619			1.44599	0.259801
SIN3A	1.75475	5.40711e-110	1.65007	1.95759e-125	1.82148	3.65691e-05	1.72803	7.32094e-06	31365169	regulates hTERT
SIN3B	2.03149	2.19406e-38	1.68868	2.24576e-24	2.79294	0.000257029	2.62881	7.77898e-05
SIRT6	0.856659	0.695215	1.43432	5.64498e-19	5.63542	0.166264	1.67848	0.0120433
SIX1			1.67226	1.37314e-42			2.18382	3.61957e-05
SIX2			1.0528	0.141824			1.04709	0.495054
SIX4	0.377228	0.998737
SIX5	2.17324	6.30032e-35	1.86778	1.5525e-29	1.94597	0.0582729	2.76325	0.000163582
SKI	1.79078	2.01659e-46	1.89757	7.51604e-101	1.76452	0.00849563	2.02157	1.86531e-05
SKIL	1.73899	1.43907e-62	1.75875	4.55802e-81	1.75095	0.00293904	1.76638	0.000538633
SMAD1	2.07398	4.44403e-44	1.29014	5.41117e-15	2.19462	0.00464692	1.82037	8.50765e-05
SMAD1-5			0.57965	0.893576			3.88012	0.231562
SMAD2			1.1117	1.264e-08			1.13586	0.164018
SMAD2-3			1.11384	7.26919e-09			1.13876	0.15865
SMAD3			1.35734	2.6516e-70			1.2962	0.0131935
SMAD3-EPAS1			1.50612	0.00846348			2.65086	0.173964
SMAD3-HIF1A			1.46627	3.12771e-22			1.45785	0.0606406
SMAD4			1.81602	9.25049e-100			1.5524	0.0125074
SMAD5	2.00068	2.39213e-65	1.67172	1.78325e-31	2.5972	1.24178e-05	3.19778	1.13588e-09
SMARCA2			0.993359	0.57936			1.15226	0.299299
SMARCA4	1.32281	8.80374e-24	1.09381	8.99276e-16	1.33047	0.0560975	1.16095	0.018654	25486475	regulates hTERT
SMARCA5	1.80793	3.77142e-56	1.89775	8.85923e-114	2.11055	0.00012262	1.64275	0.00405746
SMARCB1	2.56239	7.46977e-21	1.21084	8.63758e-25	2.72127	0.0927842	1.2711	0.0188926
SMARCC1			1.27144	1.15572e-49			1.35517	0.00102922
SMARCC2	2.08703	8.71914e-61	1.95421	6.90965e-41	1.80541	0.0401341	2.14234	0.00635579
SMARCD3			0.934766	0.873809			2.1326	0.00118554
SMARCE1	1.27417	6.41354e-10	1.06462	0.0304942	2.00172	0.000300177	1.50264	0.00758889
SMC1			1.37976	5.53296e-42			1.32168	0.0303902
SMC1A			1.32543	1.02692e-37			1.20568	0.106491
SMC1A-B			2.36703	5.23457e-98			1.61843	0.0739528
SMC3	1.67687	3.68106e-94	1.29407	7.94614e-33	1.65644	0.000682084	1.25805	0.0502709
SNAI2			1.11135	7.67579e-06			1.30456	0.0288137
SNAPC1			2.96614	8.80847e-43			2.45726	0.0757115
SND1			0.223053	1
SNIP1			3.544	3.20207e-28			6.50715	0.00023213
SNRNP70	0.81562	0.745647	0.47483	0.999358	2.56529	0.329544	1.19777	0.572433
SOX10							1.03274	0.633906
SOX11			0.679684	0.999961
SOX13	0.715019	0.998617	1.91812	6.68508e-20	2.54029	0.0169544	1.31191	0.364092
SOX2			1.12992	1.17438e-08			1.21495	0.0849279
SOX21			2.99292	4.73499e-31			3.65323	0.0218728
SOX4			1.54221	2.1761e-27			2.33321	2.18744e-05
SOX6	1.62796	7.97388e-35	1.4707	1.30625e-40	2.02802	0.000541771	1.78663	8.84246e-05
SOX8			1.37469	2.23965e-22
SOX9			1.079	0.172685			1.67945	0.110592
SP1	1.46486	8.79658e-63	1.7441	3.57454e-146	1.57084	0.000283568	1.64896	0.000129507	11279234	regulates hTERT (TINF2 and TRF2?)
SP140L			1.76067	1.37513e-49			2.18193	9.90119e-05
SP2			2.03764	2.90289e-91			1.96755	0.000506537
SP3			1.81809	6.21778e-60			2.0387	0.000677957
SP4			1.67418	8.93009e-40			1.99146	0.000698354
SP5			1.5645	1.19814e-33			1.64952	0.0100402
SP7			1.81294	6.97855e-107			1.81499	9.95667e-05
SPDEF			1.29383	2.74903e-11			1.9149	0.000366579
SPI1	1.13694	0.000101832	1.04291	0.0159513	1.46798	0.0230213	1.24197	0.0308722
SPIB			1.86652	1.06011e-56			2.28349	0.000187137
SPIN1			2.14824	2.33798e-11			1.03914	0.628577
SRC			2.60013	6.65315e-19			6.15772	9.20665e-05
SREBF1	2.29645	8.90754e-55	1.83486	1.11469e-26	3.46646	1.23633e-05	2.72695	0.00040774
SREBF2	2.13853	1.49614e-14	1.21096	0.00465695			1.64627	0.0835306
SREBP2			1.51593	2.66795e-67			1.81477	2.8384e-06
SRF	1.98313	1.92651e-52	1.42576	1.54654e-17	2.34917	0.0010895	1.89084	0.00206002
SRSF1			1.82204	2.49576e-47			2.21128	0.00015174
SRSF3			1.78791	4.80337e-41			2.34142	5.77642e-05
SRSF4	1.5218	0.00192108	0.741612	0.996273	6.46439	0.00298705	2.32794	0.0388754
SRSF7			1.85772	1.10111e-25			2.07319	0.0114628
SRSF9			1.2039	0.0406743			1.24816	0.484628
SS18			1.27979	2.27015e-22			1.42563	0.00618797
SS18-SSX			1.43514	5.60459e-19			1.75039	0.00816685
SSRP1			1.41309	5.26093e-09			1.17802	0.382686
STAG1			1.47854	3.643e-73			1.58735	0.000238375
STAG2			1.39033	1.2862e-27			1.68021	0.000903445
STAT1	1.55678	5.09907e-12	1.2134	6.44494e-15	3.12694	9.21987e-05	1.5296	0.000332307
STAT2	0.296337	0.999999	2.44923	5.83643e-24			2.44162	0.0773593
STAT3	1.58792	1.39539e-37	1.16531	8.14139e-31	1.36579	0.114281	1.32581	0.000468746	19649288	regulates hTERT
STAT5A	2.00205	6.02967e-54	1.73479	2.25765e-37	1.47187	0.142717	1.51019	0.0751617
STAT5B			1.53563	5.73572e-24			2.70146	3.44319e-07
SUPT16H			1.43755	3.47472e-07			1.90296	0.0525783
SUPT5H			1.84835	1.84141e-168			2.00418	5.74331e-08
SUPT6H			1.3625	1.20058e-11			2.16043	0.000249203
SUZ12	1.36102	1.26094e-05	1.48641	4.41517e-38	2.02128	0.0207099	1.7238	0.000604941
T			1.11024	8.51443e-32			1.09093	0.121423
TAF1	1.82615	6.54419e-115	1.61455	6.89397e-78	2.04733	1.7457e-06	2.08667	1.30874e-07
TAF15	2.86696	4.51996e-125	1.68902	5.86315e-34	2.62365	0.000107123	2.39136	5.22546e-06
TAF3			1.82001	1.10024e-46			3.06553	2.43062e-08
TAF7	1.46668	4.10959e-10	2.31382	2.90882e-69	2.48357	0.00231079	2.68786	0.000172661
TAF9B	1.51204	1.37167e-17	2.00955	3.17223e-22	2.38459	0.00204135	1.5087	0.270101
TAL1	1.74215	1.18623e-40	0.982274	0.784904	1.76124	0.0157158	1.20062	0.0918555
TARDBP			1.68176	8.76871e-121			1.92131	6.60666e-08
TASOR			5.93317	6.92581e-39
TBL1X			1.93106	4.13366e-86			1.73528	0.00744698
TBL1XR1	2.10614	1.8619e-85	1.80752	1.69835e-46	2.16932	0.000243644	2.19641	0.000306663
TBP	1.85353	4.82869e-88	1.23582	7.59419e-12	2.2363	1.61658e-06	1.9131	1.03957e-05
TBX18			1.63023	1.55249e-07			1.24809	0.436182
TBX2			1.30492	5.77764e-16			1.89291	0.000104288
TBX21	1.12448	0.00984515	1.4354	1.36098e-39	1.75524	0.0132495	1.63625	0.00103131
TBX3	1.58932	5.86087e-15	1.5826	1.87154e-11	1.04455	0.533147	1.11095	0.493294
TBX5			1.29896	1.7415e-09			1.52132	0.0469777
TCF12	1.60525	2.84999e-72	1.39721	9.5149e-62	1.68444	0.000456314	1.5455	0.000114928
TCF21			0.498568	1			1.21245	0.333669
TCF25			2.84989	1.84303e-42			4.36622	0.000834356
TCF3			1.60224	1.02559e-126			1.71126	2.13372e-06
TCF3-PBX1			3.83936	2.16004e-45			1.44519	0.407382
TCF4			1.25247	3.38795e-08			1.54205	0.0337868
TCF7	1.90812	2.03118e-51	1.74699	4.35501e-49	1.34847	0.188367	2.00985	0.000734163
TCF7L2	1.99098	8.45893e-42	1.39105	1.68959e-38	1.86969	0.0233969	1.60814	0.000690077
TCFL5			0.154382	1			2.94624	0.146253
TEAD1			1.37307	8.62093e-44			1.42982	0.00634027
TEAD2							5.03253	0.184322
TEAD4	1.73814	1.55979e-40	1.23246	1.22958e-43	1.72882	0.0242339	1.2132	0.0432143
TERF1			1.4128	7.72682e-12			1.41122	0.170205
TERF2			1.90298	1.2674e-25			2.0803	0.0443517
TERT			2.19352	1.60459e-125			1.68567	0.0118485
TET2			1.50861	6.49743e-08			1.67218	0.172375
TFAP2A			0.970234	0.713154			1.31173	0.233698
TFAP2C			1.10647	0.000334895			1.45934	0.00651062
TFAP4	1.30038	7.45613e-06	1.47128	1.90894e-28	2.05197	0.00607295	1.91962	0.000161145
TFDP1			1.82842	7.3004e-31			2.74584	2.00419e-05
TFDP2			1.88099	1.43456e-74			1.83617	0.00194385
TFE3			1.94758	6.50499e-110			1.78458	0.00105536
TFEB			1.32678	0.0103979
TFIIIC			2.0517	1.90912e-94			2.38552	3.87363e-06
TGIF2			1.75277	3.35012e-18			2.52632	0.00616367
THAP1	1.85697	3.81196e-10	2.46245	1.33319e-64	1.4434	0.344814	2.5763	0.000655093
THAP11			2.20738	1.35989e-16			3.35497	0.01418
THRA	0.0789169	1	1.89039	8.69032e-07			4.7986	0.0590724
THRAP3			1.53108	8.27995e-05
THRB			2.06446	4.60778e-79			1.75354	0.013101
TLE3			1.40709	4.12684e-35			1.43625	0.0222426
TOP1			1.97908	1.08947e-23			3.24135	0.00107705
TOP2A			5.10471	7.60487e-57			1.39604	0.519304
TP53			1.2297	4.77414e-28			1.43915	0.000568336
TP63			1.30204	2.1047e-49			1.44905	0.000297675
TP73			1.2624	0.000314632			1.45636	0.170407
TRIM22	1.7115	6.12167e-89	1.72312	2.64226e-103	1.78105	0.000448647	1.97638	1.01872e-06
TRIM24	2.12397	2.0121e-115	1.41273	2.88854e-45	1.83826	0.00423048	1.68745	7.24976e-05
TRIM25			1.25946	3.73348e-07			1.39949	0.101165
TRIM28	1.74284	9.37489e-99	1.13292	2.59376e-08	1.5261	0.00979304	1.28538	0.0402429	34330324	inhibits ALT
TRIP13	0.225548	1			1.05326	0.627421
TRPS1			1.83068	1.4876e-59			2.07389	0.000423543
TSC22D4			1.91908	1.56414e-12			1.76801	0.187463
TSHZ1			1.23782	0.00588649			1.41178	0.313405
TSHZ2			0.897304	0.923689
TWIST1			1.39836	1.36689e-19			1.48036	0.0407789
U2AF1	1.58944	2.88966e-09	1.63384	3.00795e-33	2.95627	0.00059663	2.14558	0.000141812
U2AF2	0.196064	1	1.08141	0.207707	2.15283	0.159561	2.23247	0.0315604
UBN1			2.20554	2.78267e-62			1.95345	0.0161883
UBTF	1.99883	1.21506e-52	2.36422	2.65202e-103	2.60231	4.70977e-05	2.23678	0.000602564
USF1	1.27122	2.66172e-07	1.57349	1.69007e-55			1.22164	0.187371
USF2	1.72419	1.74997e-36	1.55273	9.17267e-39	1.34632	0.208821	1.70867	0.00314899
USP7			0.587012	0.998998			1.5288	0.379299
UTX			0.241153	0.985064			12.0392	0.0822977
VDR			1.66518	1.14198e-98			1.76927	4.04542e-05
VEZF1			1.59737	1.55246e-19			2.17481	0.00226427
WDHD1			1.91348	2.22199e-11			1.38226	0.430276
WDR5			1.8599	5.52174e-91			1.95496	0.000141434
WRNIP1	1.30292	0.00379301			1.3423	0.38911
WT1			1.32802	7.02182e-11			1.89308	0.00200243
XBP1			1.5908	1.18546e-51			1.72551	0.00130048
XRCC3									17308089/21903669	ALT/telomere trimming
XRCC5	1.55707	1.26639e-25	1.72577	1.36138e-54	2.2108	6.34319e-05	1.7044	0.00557173
XRN2			1.64963	2.13229e-14			2.40833	0.00496079
YAP1			1.37489	5.89941e-13			1.93936	0.00304904
YBX1			0.153084	1
YY1	1.62661	1.45895e-120	1.41019	6.10268e-104	1.49034	0.00167136	1.40116	0.000544722
YY1AP1			1.33964	6.01807e-28			1.6192	0.00061055
YY2			2.02245	1.31567e-33			2.29824	0.00747329
ZBED1	1.43974	4.19607e-10	2.51832	1.857e-83	2.42028	0.0011817	1.83178	0.0464096
ZBED2			3.79945	4.70392e-86			3.28554	0.0161049
ZBED4			1.98361	5.71097e-96			2.08388	5.69888e-05
ZBTB1	0.54463	0.914839	1.54598	2.07917e-19	12.0788	0.00178414	1.97797	0.00389806
ZBTB10			2.40875	3.08831e-82			2.23535	0.00423299
ZBTB11	1.65182	6.56887e-11	2.01002	1.27293e-71	2.83095	0.00533445	2.46542	1.35418e-05
ZBTB12			0.949726	0.773442			2.10276	0.00935329
ZBTB14			1.861	4.62652e-29			2.83795	0.000122327
ZBTB16			1.87413	5.02588e-21			2.3902	0.023017
ZBTB2	2.20681	7.54673e-60	1.85799	8.77268e-132	2.24734	0.00625229	1.58089	0.00622708
ZBTB20			1.50265	5.40961e-24			1.83262	0.00213554
ZBTB21			1.75796	6.23803e-60			1.64759	0.0106287
ZBTB24			1.19033	0.00548311			1.06581	0.514238
ZBTB26			1.81353	6.8963e-45			2.28865	4.67867e-05
ZBTB33	1.61886	2.01486e-89	1.58775	2.97143e-90	1.74817	5.54797e-05	1.80651	5.38327e-06
ZBTB40	1.84023	1.65453e-98	1.67479	3.8814e-91	1.75933	0.00240009	1.94865	1.74094e-06
ZBTB42			1.372	2.04362e-07			1.14082	0.432717
ZBTB44			1.27739	1.29218e-05			1.50316	0.110127
ZBTB48			1.56287	1.93007e-76			1.53024	0.00218888
ZBTB49			0.587379	0.857158
ZBTB5	1.17153	0.0535589	0.3837	1	2.7186	0.0339359
ZBTB6			1.61135	5.63036e-19			2.38675	0.000875992
ZBTB7A	1.5628	2.03038e-23	1.39726	2.99685e-46	2.23149	0.000258725	1.41243	0.00922856
ZBTB7B	2.14721	6.94786e-34	1.77576	1.70314e-85	2.95454	0.00357563	1.75875	0.000703616
ZBTB8A	0.504651	0.990301	1.87307	3.48868e-81			1.91907	0.000518329
ZC3H11A			1.57248	2.09988e-06			2.22525	0.0991105
ZC3H8			1.6036	2.55901e-08			1.73639	0.154388
ZEB1	2.36174	2.42966e-27	1.61334	2.67651e-63	2.01491	0.132822	1.97258	6.27656e-06
ZEB2	1.63459	3.33122e-36	1.52285	6.48528e-59	1.62463	0.0323384	1.60368	0.00117305
ZFP3			1.94865	6.31932e-34			1.33046	0.265376
ZFP36			1.80729	3.92372e-53			2.14513	4.08461e-05
ZFP37			1.95624	1.12598e-60			2.38176	4.9378e-05
ZFP42			1.7605	0.0012985			2.86306	0.152661
ZFP57			0.899216	0.894372			1.01133	0.570621
ZFP64			1.47285	8.68529e-35			1.71216	0.000944721
ZFP69B			1.65198	1.67318e-38			2.41858	1.49457e-06
ZFP91	2.29383	3.2189e-54	2.19815	2.19511e-34	2.50869	0.00242826	2.02946	0.0473135
ZFX	1.60831	8.76703e-42	1.68535	1.4187e-78	2.28156	1.59001e-06	2.14951	3.51897e-08
ZFY			2.12651	2.94797e-143			2.11347	4.07712e-05
ZHX1	0.510785	0.999988	1.51092	2.73904e-22	4.4353	0.000265778	2.3768	1.44352e-05
ZHX2	2.77266	3.56431e-129	1.83935	4.3133e-41	3.25442	6.73768e-07	2.2908	0.000666718
ZIC2			1.87032	1.48353e-15			2.89736	0.00875114
ZIC5			1.7047	2.88169e-10			2.25587	0.066931
ZIK1			2.58542	3.22502e-05			8.13193	0.0230614
ZIM3			0.980384	0.62692			1.13021	0.459731
ZKSCAN1	2.12017	3.60379e-48	1.57675	1.72153e-31	1.89702	0.0288346	2.16785	3.09358e-05
ZKSCAN2			3.61865	9.92179e-70			3.53412	0.0108197
ZKSCAN5			4.09532	3.75695e-62			3.10765	0.0361741
ZKSCAN8			0.18472	1			2.64623	0.0613648
ZMIZ1	5.37351	1.27634e-40	1.87741	3.18748e-47	2.89698	0.299324	2.41351	3.74423e-05
ZMYM2							4.17305	0.217909
ZMYM3	1.44272	6.64363e-14	1.4399	1.7711e-20	1.70028	0.0248108	1.64962	0.0124438
ZMYND11			1.59706	1.74789e-09			2.57436	0.00549124
ZMYND8			1.81938	4.52469e-51			2.1897	0.000296657
ZNF10			1.54558	8.73161e-19			2.18041	0.00339812
ZNF101			1.81351	2.01772e-28			2.37176	0.00209998
ZNF114			4.62263	4.20555e-13			13.4709	0.00127527
ZNF12			2.75581	2.20174e-183			2.61328	6.31335e-06
ZNF121			1.77848	1.32638e-61			1.97484	0.000210951
ZNF124			0.936854	0.683811
ZNF132							13.6869	0.0726283
ZNF133			1.6342	2.90129e-10			1.34093	0.34799
ZNF134			0.222923	1
ZNF136			2.42171	2.00938e-11
ZNF140			0.795229	0.951037			1.26186	0.477107
ZNF141			0.143488	0.999989
ZNF142			2.18756	4.47773e-72			2.33186	0.000187414
ZNF143	1.52726	1.65336e-46	1.21248	1.70256e-26	1.55099	0.00776745	1.26192	0.0259448
ZNF146			1.6193	1.45996e-16			1.64962	0.100455
ZNF148			1.48022	6.35309e-14			2.48144	0.000119375
ZNF157			2.28344	1.08957e-13
ZNF165			1.62835	0.00603457			2.31883	0.213169
ZNF169			1.21487	0.197543			2.93848	0.146504
ZNF174			0.425051	0.94974
ZNF175			1.56811	7.27978e-44			1.72609	0.0023123
ZNF18			2.25728	3.01247e-88			2.33651	0.000146876
ZNF182			0.455847	1			2.90837	0.0144917
ZNF184	1.39275	2.02447e-08	1.71477	2.04414e-44	2.03879	0.0126149	1.96017	0.00128484
ZNF189			1.60637	4.53625e-46			1.85395	0.000365358
ZNF19			0.383805	1			1.02583	0.560089
ZNF195			6.31337	3.90932e-08			15.8022	0.0633593
ZNF197			4.05029	8.8893e-31			2.9339	0.295626
ZNF2			1.96382	2.22136e-99			2.10704	2.09809e-05
ZNF202			2.33062	1.18115e-76			2.34972	0.00142088
ZNF205			0.745647	0.999999
ZNF207	1.67618	7.31206e-21	1.52474	1.11568e-23	2.04747	0.00567887	2.17714	0.000125329
ZNF211			0.217598	0.999992			1.63235	0.470224
ZNF213			1.95427	9.51806e-36			2.5716	0.00117557
ZNF215			1.17945	0.0589247
ZNF217	1.7657	2.99605e-74	1.73587	1.0791e-111	1.93732	0.000100291	1.50628	0.00615898
ZNF22			2.01938	2.10645e-44			1.73863	0.0760615
ZNF222			0.150531	0.998831			3.73991	0.239925
ZNF223			1.57591	0.00699691			2.29941	0.215876
ZNF224			2.03276	6.16982e-13			3.13459	0.018237
ZNF23			0.106164	1
ZNF232			1.69034	1.4886e-24			2.79021	1.42915e-05
ZNF239			0.454154	1			1.89484	0.0677929
ZNF24	1.66116	1.02515e-67	1.66552	3.37179e-109	1.99832	1.74753e-05	1.87425	7.44027e-07
ZNF248							2.75521	0.161615
ZNF253			0.331237	0.98387
ZNF256			2.39459	3.30541e-27			3.2282	0.00414473
ZNF257			0.665463	1			1.18873	0.372314
ZNF26			0.939826	0.71227			1.37838	0.431067
ZNF260			2.89716	1.48824e-19			1.08846	0.611806
ZNF263			1.5572	2.55269e-45			1.51429	0.0132514
ZNF264			1.50984	7.27349e-12			1.99481	0.028589
ZNF267							5.84285	0.161801
ZNF273			1.5068	1.93649e-06			1.57734	0.242722
ZNF274	1.35198	0.00928589	1.85152	1.12004e-81	1.42533	0.41395	1.92648	0.000217149
ZNF276			1.98658	7.81111e-93			1.82973	0.0016408
ZNF28			0.381358	1			2.10941	0.118594
ZNF280A	0.927472	0.749612	2.97368	1.69112e-113			1.58525	0.166955
ZNF280D			2.68033	1.32409e-54			2.23931	0.0676453
ZNF281			1.88381	4.30289e-25			2.64703	0.00179473
ZNF282	1.77876	2.4967e-20	1.38537	0.000251165	2.9928	0.000142219	3.72562	3.39733e-05
ZNF283			1.42261	5.66828e-09			1.70328	0.0860305
ZNF285							8.11761	0.119185
ZNF3			1.93796	3.03543e-84			1.98535	0.00016151
ZNF30			2.52318	1.87504e-50			1.6849	0.169101
ZNF300			0.590111	1
ZNF311			1.57631	2.29686e-07			2.14769	0.0559789
ZNF316	1.1725	4.91168e-10	1.41607	9.15568e-11	1.3375	0.0394944	1.37805	0.19034
ZNF317			1.78487	8.90391e-38
ZNF318	1.57505	1.36135e-09	1.08608	0.1974	1.45066	0.257617	1.32405	0.397806
ZNF319			0.367689	0.999993			2.43619	0.12361
ZNF320			1.4446	7.93731e-06			3.24475	0.000979673
ZNF324			2.10999	4.10493e-87			2.69664	7.34453e-07
ZNF329			1.88967	0.00111769			3.257	0.123976
ZNF331			1.11681	0.281603
ZNF335			1.20465	9.08678e-07			1.51304	0.0232756
ZNF337			1.61634	1.34108e-16			2.73675	8.14728e-05
ZNF34			1.48641	6.47348e-12			1.8484	0.056136
ZNF341			1.87982	2.93549e-72			1.80041	0.00307225
ZNF343			4.02499	1.15596e-95			1.9778	0.188075
ZNF35			1.38315	9.73568e-15			1.36593	0.124615
ZNF350			1.54197	1.85447e-05			1.12957	0.539334
ZNF354B			0.0955795	1
ZNF362			1.69386	3.33263e-75			1.83767	0.000168699
ZNF366			1.39519	3.61569e-29			1.38265	0.0349758
ZNF384	1.9657	9.12572e-95	1.77243	2.35491e-68	1.90717	0.000522998	1.81678	0.000760619
ZNF391			2.27344	3.07022e-70			2.59164	8.52658e-05
ZNF394			1.99285	2.4892e-93			2.46599	4.1006e-07
ZNF395			0.216364	1			3.47446	0.0249268
ZNF397			0.108899	1			1.76265	0.43972
ZNF398			1.57829	1.04467e-23			2.23386	0.00024578
ZNF407	1.74923	4.66538e-13	1.35019	8.24207e-18	2.81814	0.00886991	1.77352	0.000954167
ZNF41			0.62204	0.999923			1.39927	0.363774
ZNF410			0.226554	1			1.76161	0.31545
ZNF417							3.33698	0.265547
ZNF423			2.10899	2.81619e-14			2.05799	0.0917668
ZNF425			1.19459	0.115772
ZNF426			1.99663	1.0862e-26			2.25185	0.0290767
ZNF429			5.13921	3.96466e-40			2.08687	0.246657
ZNF433			1.24922	0.215689			2.27027	0.363002
ZNF436			0.125336	0.999998			2.18971	0.232397
ZNF44			1.73738	7.53024e-39			2.47692	6.51912e-06
ZNF440			1.52806	8.50894e-11
ZNF441							1.11851	0.542803
ZNF444	2.54682	3.13159e-145	1.95449	3.4273e-76	2.62621	1.14273e-05	2.16549	9.26618e-05
ZNF445			1.33785	0.0290271			2.17935	0.156558
ZNF449			1.59588	1.01451e-21			2.15125	0.00152404
ZNF462			1.14263	0.0714745
ZNF467			0.704205	0.999999
ZNF468			1.68453	1.51017e-07			2.70451	0.0322327
ZNF479			2.33525	5.544e-69			2.0169	0.0138295
ZNF487			2.52177	4.18507e-07			1.79558	0.438368
ZNF490			0.943637	0.708445
ZNF492			9.22239	2.95086e-43			5.32032	0.176
ZNF496			0.901764	0.876789
ZNF501			1.81954	1.7398e-98			1.99749	1.39059e-05
ZNF503			1.87378	1.03841e-25			2.30537	0.00434193
ZNF506			3.78782	1.60308e-37			2.27577	0.219015
ZNF507	0.267909	0.999999	0.448476	1	1.09756	0.607335	1.48551	0.28008
ZNF512			1.06686	0.191225			1.70209	0.108163
ZNF512B	2.27211	7.28219e-20	1.38602	1.54021e-05	3.51635	0.00626806	2.56107	0.00605444
ZNF513			2.17829	4.09879e-25			3.72979	3.1081e-05
ZNF518A			1.46284	1.2982e-16			1.74229	0.0278911
ZNF519			1.39749	5.32511e-05			1.54818	0.214178
ZNF521							7.64307	0.125612
ZNF524			2.48737	9.95833e-89			2.3647	0.00219215
ZNF528			1.42265	7.32644e-22			1.61634	0.0133591
ZNF530			3.32656	4.0185e-08			2.63982	0.321859
ZNF532			1.69898	6.88389e-05			1.74668	0.245838
ZNF534			2.23689	3.69064e-75			2.04644	0.00900759
ZNF544							3.89641	0.231003
ZNF547			0.887484	0.803868			2.40345	0.0810796
ZNF548			5.12163	1.11752e-67			3.26836	0.123575
ZNF549			1.16714	0.06375			1.05441	0.551841
ZNF550			1.70598	2.13329e-52			1.75223	0.00320275
ZNF554			1.52335	1.80474e-14			1.83861	0.027053
ZNF555			1.24995	0.0155038			2.00461	0.133703
ZNF557			1.03446	0.511794			3.82566	0.235352
ZNF558			1.78413	5.41411e-26
ZNF560			0.271117	0.995194
ZNF561			1.78878	3.09576e-55			2.12109	0.000151367
ZNF565			0.324388	0.999994
ZNF566			9.04243	0.000244286			40.2786	0.000683084
ZNF572			1.92104	3.16113e-55			2.25138	0.000144798
ZNF573			0.126341	1
ZNF574	3.42579	1.3824e-54	1.62014	2.23914e-23	3.85107	0.00735496	1.92801	0.00889575
ZNF577			1.60577	3.91312e-12			1.75656	0.0893167
ZNF579	1.73379	1.03632e-19	2.09978	1.48098e-47	2.72218	0.00122134	3.00118	6.33332e-06
ZNF580			2.05781	2.21343e-97			2.09278	0.000321609
ZNF583			1.19741	0.0488226			1.32909	0.354588
ZNF584			0.118622	1			2.75464	0.0898016
ZNF585A			0.976	0.585504			1.75504	0.317143
ZNF585B			0.760426	0.99068			1.26833	0.475313
ZNF589			0.0712987	1
ZNF592	1.79878	5.55715e-64	1.41228	2.99935e-16	2.28906	1.19565e-05	2.28008	4.97561e-05
ZNF596			1.50639	6.29147e-09			2.1182	0.041385
ZNF597			3.98753	4.17153e-66			2.35849	0.131947
ZNF598			1.75887	1.60965e-62			1.88411	0.00052663
ZNF605			1.50215	0.00201284
ZNF609			1.36391	2.85134e-08			1.86704	0.0243742
ZNF610			2.69441	1.27148e-109			1.92656	0.0179059
ZNF611							2.73494	0.312993
ZNF613			2.70452	1.46652e-14			5.49547	0.17072
ZNF616			0.140318	0.999262			7.72824	0.12462
ZNF621							2.89083	0.296831
ZNF623			1.76545	9.35625e-18			1.86589	0.0743031
ZNF624			0.962931	0.607805			1.16101	0.585957
ZNF626			1.80126	1.90542e-07
ZNF629			1.50391	3.02457e-48			1.42283	0.0217244
ZNF639	1.75881	1.0353e-33	1.48016	4.04603e-23	2.23322	0.0010081	2.0791	8.14378e-05
ZNF644			0.318331	1			1.82226	0.172708
ZNF645			0.505092	0.985459
ZNF652			1.93813	1.13214e-71			2.00404	0.000712477
ZNF654			0.989411	0.589161			1.2664	0.248374
ZNF660			1.84884	3.6997e-89			2.0685	2.56077e-05
ZNF662			2.46522	7.66774e-05			2.64076	0.32205
ZNF664			1.72777	3.90843e-33			2.07619	0.00341942
ZNF669			0.305064	0.963626
ZNF671			3.39638	1.49474e-22			3.10542	0.13461
ZNF674			2.28311	4.59109e-13			1.78682	0.309342
ZNF677			2.38195	1.50972e-16			2.47721	0.117241
ZNF680			1.16645	0.0337843
ZNF687	2.2057	2.33488e-145	2.02826	7.37095e-91	2.38363	2.57304e-06	2.20233	4.01925e-05
ZNF692			1.63077	1.74011e-52			1.98727	3.89013e-05
ZNF695			2.05701	4.83613e-21			2.29606	0.0921764
ZNF696			3.87362	5.02148e-10			5.20302	0.178909
ZNF697			1.56939	2.03405e-27			2.38887	1.2997e-05
ZNF700			0.226421	1			1.20142	0.572472
ZNF711			1.70189	1.2959e-48			2.56653	1.26697e-07
ZNF714			4.09649	7.30759e-14			2.25894	0.365847
ZNF716							1.5852	0.489018
ZNF730			2.23664	0.000226198			4.44006	0.0724249
ZNF736			2.16705	3.15553e-32			2.13076	0.0279128
ZNF737			1.60486	9.89054e-13			1.00844	0.573029
ZNF740			0.84605	0.884971			2.08925	0.168738
ZNF750			1.60113	6.74354e-39			1.53772	0.0328707
ZNF75A			1.8736	1.08742e-11			2.41868	0.0786649
ZNF76			2.18983	2.14584e-81			2.60091	1.22891e-05
ZNF764			1.70839	3.81516e-06			3.41387	0.0136612
ZNF765			0.142314	0.999218
ZNF766			1.45046	3.7232e-14			2.2559	0.000172542
ZNF768			0.117364	1			1.02328	0.631865
ZNF77			0.421296	0.95165
ZNF770			1.58668	7.78098e-53			1.82491	6.07111e-05
ZNF776							1.88924	0.416805
ZNF777			1.71159	1.22098e-39			2.44937	1.60014e-05
ZNF778			1.11683	0.159722			2.56502	0.014267
ZNF780A			8.57417	2.16338e-45
ZNF781			0.946759	0.709095			1.79865	0.177464
ZNF783			0.662507	0.986107			3.40742	0.0283132
ZNF785			2.23897	2.91714e-24			3.66853	0.00227726
ZNF786			2.1	1.65477e-99			2.62904	4.48465e-07
ZNF79			0.0978383	1
ZNF791			1.74128	1.73376e-05			2.4718	0.118276
ZNF792			2.91331	1.74721e-48			4.50837	0.000246888
ZNF8	2.78041	2.0132e-07	3.63225	1.18817e-56	2.18674	0.373736	3.09128	0.0198919
ZNF800			2.31705	2.69753e-83			2.49066	0.000153987
ZNF816							2.13948	0.381407
ZNF823			0.133915	1
ZNF83			0.199535	1			3.01419	0.142234
ZNF830	2.09461	1.73262e-17	1.98106	5.09571e-15	2.04353	0.17923	2.00954	0.184262
ZNF84			0.159324	0.998275
ZNF843			2.18014	1.76284e-104			2.1247	0.000732615
ZNF846			6.43394	1.20948e-50			6.92845	0.0309002
ZNF85			4.63961	7.84795e-36			1.91531	0.419318
ZNF879							6.12016	0.155391
ZNF883			1.51016	8.7499e-28			1.87267	0.000789432
ZNF891			1.81035	1.5486e-81			2.04757	1.78172e-05
ZNF90			2.0022	1.46511e-29			1.59398	0.13939
ZNF92			0.695166	0.999791
ZSCAN16			1.06983	0.0434436			1.26721	0.180018
ZSCAN18			0.753283	0.929307
ZSCAN2			0.376388	0.999417
ZSCAN21			2.40622	1.05979e-157			2.59641	1.86865e-06
ZSCAN22			1.7929	1.03142e-55			1.91283	0.00230519
ZSCAN23			2.85152	3.97523e-40			1.48134	0.280679
ZSCAN29	2.39499	1.03886e-92	2.01716	2.93393e-34	2.5181	0.000172202	2.16913	0.0174577
ZSCAN30			2.17263	4.00598e-87			2.20671	0.000684112
ZSCAN31			0.374226	0.997471
ZSCAN4			1.13615	0.00507837			1.51073	0.0551257
ZSCAN5A			3.85329	3.4425e-125			2.44697	0.0307325
ZSCAN5C			1.55861	3.43924e-13			1.41383	0.216161
ZXDB			2.13313	2.94767e-168			2.22112	1.49231e-06
ZXDC			1.81758	6.42213e-23			2.36202	0.00969549
ZZZ3	3.00015	3.83881e-47	3.04192	2.92124e-91	2.66043	0.057336	3.03797	0.00159318
