# Supplementary material for: Validation of human telomere length multi-ancestry meta-analysis association signals identifies POP5 and KBTBD6 as human telomere length regulation genes
Source: Nat Commun. 2024 May 24;15:4417. doi: 10.1038/s41467-024-48394-y (PMC11126610; doi:10.1038/s41467-024-48394-y)
Supplement: Supplementary file 14 — Supplementary Data 11 [file 41467_2024_48394_MOESM14_ESM.xlsx]

## Sheet: Sheet1
Supplementary Table 11: The lead SNP of each meta-analysis signal was intersected with the JASPAR 2022 track in the UCSC genome browser. Overlapping transcription factor binding sites (TFBS) are indicated for each lead SNP.
rsID	TFBS
rs542948485	ZBTB7A
rs12044242	PAX5
rs12044242	PAX2
rs146042055	FOXD3
rs146042055	STAT2
rs146042055	ZIM3
rs146042055	ZNF384
rs146042055	FOXJ3
rs146042055	FOXD3
rs146042055	FOXD2
rs146042055	FOXE1
rs146042055	FOXJ3
rs146042055	FOXC2
rs62139251	NA
rs11894326	NA
rs35510081	PHOX2B
rs35510081	LIN54
rs35510081	MEF2C
rs35510081	POU2F1::SOX2
rs35510081	ZNF384
rs35510081	MEF2A
rs35510081	ZNF384
rs35510081	ZNF354A
rs3775946	NA
rs4691895	IRF5
rs4691895	BCL11B
rs33961405	NHLH2
rs56099285	TFAP2A
rs56099285	TFAP2C
rs3131064	NA
rs1150748	ETV5::FIGLA
rs1150748	TFAP4:ETV1
rs1150748	SNAI2
rs1150748	TCF4
rs1150748	ASCL1
rs1150748	ZEB1
rs1150748	TCF3
rs1150748	TCF12
rs1150748	SNAI1
rs1150748	SNAI3
rs6968500	NA
rs10954213	DMBX1
rs10954213	PITX3
rs10954213	ZNF24
rs10954213	LHX3
rs10954213	POU6F1
rs3008267	GATA2
rs3008267	HOXC13
rs10958468	NA
rs73687065	NA
rs10111287	ZNF460
rs10111287	ZFX
rs10111287	TFAP2C
rs10111287	ZNF257
rs10111287	SP2
rs62560860	NRF1
rs62560860	TFAP2A
rs958919990	HMBOX1
rs3736462	LHX3
rs3736462	ZNF214
rs3736462	POU4F1
rs3736462	PAX7
rs3736462	ARX
rs3736462	ARID3B
rs3736462	LMX1B
rs3736462	LHX3
rs3736462	MIX-A
rs3736462	PHOX2B
rs3736462	POU6F1
rs3736462	ARGFX
rs3736462	NKX6-1
rs3736462	NKX6-2
rs3736462	LMX1A
rs3736462	LHX4
rs3736462	VAX1
rs3736462	VSX1
rs3736462	VSX2
rs3736462	BARX2
rs3736462	BUXA
rs3736462	PROP1
rs3758526	ZFP14
rs7923385	ZRNTL
rs7923385	MYCN
rs7923385	MYC
rs7923385	USF2
rs7923385	MAX
rs7923385	MLX
rs7923385	MLXIPL
rs7923385	TFEB
rs7923385	TFE3
rs7923385	ARNT2
rs7923385	TFAP4::ETV1
rs7923385	ERF::FIGLA
rs7923385	ETV5::FIGLA
rs11190126	NA
rs112519582	NKX2-1
rs2475215	DMRT1
rs2475215	SOX2
rs12241155	ZFX
rs582297	PRDM9
rs74892322	BARX2
rs74892322	ZNF384
rs28755851	FOXE1
rs28755851	FOXD2
rs28755851	ZNF384
rs1411041	ZNF416
rs532687339	PRDM9
rs532687339	KLF4
rs532687339	ZNF281
rs532687339	PRDM9
rs532687339	KLF5
rs532687339	ZNF740
rs532687339	KLF9
rs532687339	RREB1
rs532687339	PRDM9
rs532687339	KLF1
rs532687339	KLF10
rs532687339	ZNF740
rs532687339	EGR1
rs532687339	KLF17
rs532687339	RREB1
rs532687339	PRDM9
rs532687339	KLF16
rs532687339	SP8
rs532687339	SP9
rs532687339	ZNF740
rs532687339	PRDM9
rs532687339	EGR1
rs532687339	KLF16
rs532687339	ZNF281
rs532687339	KLF16
rs532687339	ZNF281
rs532687339	KLF9
rs532687339	SP1
rs532687339	VEZF1
rs532687339	ZNF148
rs532687339	PATZ1
rs4902358	ZNF343
rs4902358	ZNF85
rs2572	NA
rs11623533	ZFP42
rs11623533	YY1
rs2887399	STAT5B
rs2887399	RBPJ
rs113119217	ZNF211
rs113119217	ZNF8
rs12934863	NA
rs9939870	NA
rs12149396	NA
rs7193541	ZNF211
rs6564996	IRF2
rs6564996	STAT1::STAT2
rs6564996	ZNF652
rs6564996	NR2E1
rs11117354	NR2C1
rs59922886	ZKSCAN5
rs208011	SPI1
rs208011	SPIB
rs208011	ZKSCAN5
rs144204502	ZNF530
rs144204502	CREB3L1
rs144204502	ATF6
rs144204502	NR1H4
rs144204502	E2F8
rs144204502	E2F6
rs2124616	ZNF460
rs2124616	SP5
rs2124616	THAP11
rs2124616	ZNF135
rs28782011	NA
rs139955496	THAP11
rs139955496	ZNF382
rs139955496	SIX3
rs8105767	MAFG
rs8105767	MAFK
rs79476302	NA
rs114703330	ZNF530
rs114703330	ELF3
rs114703330	IKZF3
rs114703330	SPI1
rs114703330	GABPA
rs114703330	ERG
rs114703330	ELF5
rs114703330	NFAT5
rs114703330	NFATC1
rs114703330	YY1
rs28663120	DLX2
rs28663120	DLX5
rs131784	NA
rs12394264	ZNF257
rs12394264	ZNF281
rs12394264	THAP1
rs12394264	NR1H4::RXRA
rs12394264	NR2F6
rs5945232	OLIG2
rs5945232	OLIG3
