# Supplementary material for: Validation of human telomere length multi-ancestry meta-analysis association signals identifies POP5 and KBTBD6 as human telomere length regulation genes
Source: Nat Commun. 2024 May 24;15:4417. doi: 10.1038/s41467-024-48394-y (PMC11126610; doi:10.1038/s41467-024-48394-y)
Supplement: Supplementary file 15 — Supplementary Data 12 [file 41467_2024_48394_MOESM15_ESM.xlsx]

## Sheet: Sheet1
Supplementary Table 12: Summary statistics for a GWAS on 109,122 TOPMed individuals including an interaction term between age and genotype. All other covariates are consistent with what was used in Taub et al. 2022. Genetic variants with a genotype x age p-value (GxE.pval) < 5e-5 are reported.
snpID	chr	pos	n.obs	freq	MAC	Est.G	Est.G:age_at_dna_blood_draw_wgs	SE.G	SE.G:age_at_dna_blood_draw_wgs	GxE.Stat	Joint.Stat	GxE.pval	Joint.pval
1:11753332:A:G	1	11753332	109122	0.581441	91348	0.032908	-0.000600001	0.00586693	0.000109647	5.47214	5.67344	4.44643e-08	1.02443e-07
1:10690337:T:A	1	10690337	109122	0.0813539	17755	-0.0491697	0.00111034	0.0101255	0.000203853	5.44674	5.44745	5.13008e-08	3.59927e-07
1:4080816:G:A	1	4080816	109122	0.689132	67845	0.0326878	-0.000639194	0.00628201	0.000118262	5.4049	5.44211	6.48463e-08	3.70553e-07
1:101621432:T:G	1	101621432	109122	0.189893	41443	-0.0289244	0.000727098	0.00719469	0.000138339	5.2559	5.46798	1.47302e-07	3.21782e-07
1:73995710:G:A	1	73995710	109122	0.0719607	15705	-0.0466163	0.00112939	0.0107784	0.000217014	5.20424	5.27334	1.94796e-07	9.15261e-07
1:114203017:G:A	1	114203017	109122	0.746252	55379	0.0331391	-0.000647367	0.00669939	0.000125835	5.14456	5.17401	2.68143e-07	1.53777e-06
1:58581211:C:T	1	58581211	109122	0.0261542	5708	-0.0751075	0.00177744	0.017348	0.000352768	5.03855	5.0782	4.69067e-07	2.51295e-06
1:242566200:T:C	1	242566200	109122	0.95418	10000	0.0575431	-0.00133517	0.0131727	0.000266219	5.01533	5.03621	5.29424e-07	3.10745e-06
1:217337155:C:T	1	217337155	109122	0.144705	31581	-0.0275722	0.0007798	0.00795563	0.000155533	5.01374	5.36327	5.33824e-07	5.67326e-07
1:165142859:A:C	1	165142859	109122	0.196936	42980	0.0342501	-0.000682188	0.00741674	0.000136082	5.01308	5.01308	5.35666e-07	3.49037e-06
1:226520780:T:C	1	226520780	109122	0.64931	76536	-0.0186629	0.000563213	0.00610256	0.000112933	4.98716	6.22362	6.12744e-07	3.88279e-09
1:67692770:A:AT	1	67692770	109122	0.521032	104532	0.0236421	-0.00053673	0.00576492	0.000108298	4.95602	5.06631	7.19502e-07	2.6691e-06
1:23551884:T:C	1	23551884	109122	0.0462372	10091	-0.0527868	0.00133204	0.0133184	0.00026906	4.95071	5.11317	7.39445e-07	2.10275e-06
1:107945800:C:T	1	107945800	109122	0.944782	12051	0.0534173	-0.00120149	0.0121889	0.000245208	4.89986	4.90212	9.59056e-07	6.05037e-06
1:240282245:T:C	1	240282245	109122	0.328311	71652	-0.0292249	0.000567889	0.00620405	0.000116299	4.88302	4.92216	1.04471e-06	5.48308e-06
1:5748033:A:C	1	5748033	109122	0.311198	67917	-0.0280603	0.000565745	0.00626918	0.000115937	4.87977	4.88613	1.06209e-06	6.54297e-06
1:228463159:T:A	1	228463159	109122	0.166039	36237	-0.0295523	0.000710769	0.00736878	0.000145903	4.87153	4.90972	1.10739e-06	5.8288e-06
1:59651377:G:A	1	59651377	109122	0.0789438	17229	-0.0411682	0.000995739	0.0102577	0.00020494	4.85869	4.93958	1.18164e-06	5.03191e-06
1:14566157:T:A	1	14566157	109122	0.87821	26580	0.0413484	-0.00081597	0.0084635	0.000167996	4.85708	5.02166	1.19132e-06	3.34335e-06
1:70273960:C:T	1	70273960	109122	0.105387	23000	-0.0361162	0.000866985	0.00905887	0.000179741	4.82353	4.87521	1.41038e-06	6.90097e-06
1:248834509:A:G	1	248834509	109122	0.348074	75965	-0.0253081	0.00053897	0.00597429	0.00011223	4.80237	4.80306	1.56798e-06	9.78465e-06
1:48673668:T:C	1	48673668	109122	0.0592273	12926	-0.0441941	0.00113801	0.0118283	0.000238324	4.77503	4.97745	1.79677e-06	4.17046e-06
1:38260294:A:G	1	38260294	109122	0.025806	5632	0.0602419	-0.00162118	0.0144804	0.000340562	4.76031	4.7657	1.93295e-06	1.16996e-05
1:41221827:G:C	1	41221827	109122	0.0365967	7987	-0.0618955	0.00142548	0.0147707	0.000299556	4.75864	4.77102	1.94899e-06	1.14068e-05
1:31446502:GT:G	1	31446502	109122	0.525655	103523	0.0264575	-0.000508436	0.00572992	0.000106945	4.75418	4.81328	1.99253e-06	9.31539e-06
1:55595308:C:T	1	55595308	109122	0.522397	104234	0.0239479	-0.000510564	0.00578545	0.000108293	4.71464	4.73417	2.42134e-06	1.35901e-05
1:237252380:G:A	1	237252380	109122	0.0379529	8283	-0.0556607	0.00140098	0.0146364	0.000297541	4.70851	4.85053	2.49532e-06	7.781e-06
1:25168013:G:C	1	25168013	109122	0.396739	86586	-0.0284982	0.000517164	0.00592475	0.00011034	4.68702	4.86955	2.77218e-06	7.09406e-06
1:103174914:C:A	1	103174914	109122	0.104997	22915	-0.0384985	0.000838221	0.00908896	0.000179374	4.67303	4.67314	2.96785e-06	1.81088e-05
1:245026085:T:G	1	245026085	109122	0.243526	53148	0.0269745	-0.000570635	0.00664836	0.00012212	4.67274	4.69422	2.97204e-06	1.64062e-05
1:43129432:AG:A	1	43129432	109122	0.0635252	13864	-0.0488991	0.00106278	0.0113422	0.000227802	4.66539	4.66939	3.08028e-06	1.84286e-05
1:2286690:T:C	1	2286690	109122	0.119146	26003	-0.0363659	0.000803791	0.0090709	0.000172314	4.66468	4.73152	3.09105e-06	1.37617e-05
1:16173110:T:C	1	16173110	109122	0.425547	92873	0.0232054	-0.000504028	0.0059021	0.000108348	4.65193	4.70477	3.28847e-06	1.56123e-05
1:238436421:G:T	1	238436421	109122	0.0825498	18016	0.0503178	-0.000911932	0.0106202	0.000196414	4.64291	4.78951	3.43541e-06	1.04419e-05
1:218642086:C:G	1	218642086	109122	0.141667	30918	-0.0353839	0.000726875	0.00826168	0.000156655	4.63996	4.64026	3.4847e-06	2.11046e-05
1:18760982:G:A	1	18760982	109122	0.0740914	16170	-0.0338079	0.000980825	0.0105529	0.000211839	4.63004	5.14345	3.65594e-06	1.80033e-06
1:8168634:A:G	1	8168634	109122	0.161164	35173	-0.0338739	0.000676845	0.0076134	0.000147899	4.5764	4.66168	4.73053e-06	1.91035e-05
1:194336836:C:T	1	194336836	109122	0.936058	13955	0.0556646	-0.00103923	0.0116542	0.000227154	4.57502	4.80254	4.76185e-06	9.80923e-06
1:209838757:A:G	1	209838757	109122	0.724753	60071	0.022515	-0.000553692	0.00641531	0.000121726	4.54868	4.86292	5.39823e-06	7.32659e-06
1:229723661:T:C	1	229723661	109122	0.0529866	11564	-0.0534745	0.0011443	0.01238	0.000251638	4.5474	4.57091	5.43124e-06	2.9047e-05
1:234379519:C:T	1	234379519	109122	0.277149	60486	0.0236075	-0.000539519	0.0064302	0.000119632	4.50983	4.65301	6.48801e-06	1.98912e-05
1:220463542:A:G	1	220463542	109122	0.948745	11186	0.0408316	-0.00113227	0.0124544	0.000253057	4.47439	4.82731	7.66309e-06	8.70644e-06
1:204006421:G:T	1	204006421	109122	0.0595572	12998	-0.0658166	0.00105302	0.0118421	0.000235559	4.4703	5.7394	7.81083e-06	7.03083e-08
1:80486128:T:C	1	80486128	109122	0.18582	40554	-0.0339645	0.00062801	0.00729016	0.000140669	4.46445	4.68932	8.02744e-06	1.67878e-05
1:184367837:C:A	1	184367837	109122	0.0412749	9008	-0.0636058	0.00125303	0.0137195	0.000281096	4.45765	4.67671	8.2862e-06	1.78087e-05
1:99505428:C:T	1	99505428	109122	0.0594656	12978	-0.0455402	0.00106605	0.01189	0.000239444	4.4522	4.47922	8.4995e-06	4.39821e-05
1:98461329:T:C	1	98461329	109122	0.77165	49836	0.0276178	-0.000575615	0.00682882	0.000130079	4.4251	4.42514	9.63954e-06	5.59573e-05
1:104558002:CT:C	1	104558002	109122	0.312499	68201	0.0274293	-0.000516861	0.00621812	0.000117117	4.41319	4.50171	1.01859e-05	3.97585e-05
1:188879149:G:A	1	188879149	109122	0.047731	10417	-0.0507014	0.00116589	0.0130994	0.0002643	4.41124	4.42447	1.0278e-05	5.61236e-05
1:71483168:A:G	1	71483168	109122	0.131193	28632	-0.0235218	0.000713072	0.00821531	0.000162425	4.39015	4.94403	1.1327e-05	4.92232e-06
1:182555379:A:G	1	182555379	109122	0.1492	32562	0.0386861	-0.000650852	0.00794458	0.000148331	4.38784	4.87211	1.1448e-05	7.00627e-06
1:28087824:C:A	1	28087824	109122	0.065216	14233	-0.0455372	0.000992926	0.0111878	0.000226322	4.38722	4.39426	1.14808e-05	6.41185e-05
1:231583018:T:A	1	231583018	109122	0.158556	34604	0.0296287	-0.000642154	0.00781997	0.000146683	4.37785	4.41136	1.19858e-05	5.94703e-05
1:7069156:A:G	1	7069156	109122	0.0848958	18528	-0.045015	0.000871282	0.00991078	0.000199987	4.35669	4.58715	1.32041e-05	2.69648e-05
1:214457731:T:C	1	214457731	109122	0.255888	55846	0.0224703	-0.000535651	0.00662844	0.000122998	4.35495	4.61983	1.33095e-05	2.31988e-05
1:46438258:A:G	1	46438258	109122	0.0385211	8407	-0.0594785	0.00127815	0.0144179	0.000294293	4.34313	4.36324	1.40468e-05	7.34485e-05
1:109484982:C:T	1	109484982	109122	0.0937804	20467	-0.0391644	0.000823617	0.00952859	0.000189886	4.33743	4.36843	1.44161e-05	7.18025e-05
1:116495375:C:T	1	116495375	109122	0.0811019	17700	-0.0395977	0.000884708	0.0102133	0.000204625	4.32356	4.32369	1.53532e-05	8.72142e-05
1:179727673:C:T	1	179727673	109122	0.044519	9716	-0.0547675	0.00115806	0.0132706	0.000268026	4.32071	4.34831	1.55526e-05	7.83833e-05
1:147549648:G:C	1	147549648	109122	0.155651	33970	-0.030739	0.000646993	0.00806655	0.000149849	4.31764	4.34159	1.57705e-05	8.07057e-05
1:190092061:T:G	1	190092061	109122	0.591338	89188	-0.0250849	0.000477605	0.005888	0.000110766	4.31184	4.37768	1.61902e-05	6.89567e-05
1:26296209:C:T	1	26296209	109122	0.682901	69205	0.0210091	-0.000503181	0.00610944	0.000116709	4.3114	4.49487	1.62223e-05	4.10001e-05
1:78834999:T:TCC	1	78834999	109122	0.0353274	7710	0.0650203	-0.0012801	0.0163832	0.000297374	4.30467	4.30494	1.67233e-05	9.45618e-05
1:221969538:C:G	1	221969538	109122	0.0365829	7984	-0.0533603	0.00129243	0.0148325	0.000300369	4.30281	4.37745	1.68642e-05	6.90263e-05
1:52982480:G:A	1	52982480	109122	0.22846	49860	-0.0276135	0.000558694	0.00680161	0.000129913	4.30052	4.33261	1.70396e-05	8.3911e-05
1:223493362:C:T	1	223493362	109122	0.864867	29492	0.0307356	-0.000688351	0.00824908	0.000160397	4.29154	4.30716	1.77442e-05	9.36611e-05
1:91919477:C:T	1	91919477	109122	0.255072	55668	0.0210564	-0.000522767	0.00658631	0.000122378	4.27173	4.61771	1.93965e-05	2.34267e-05
1:87317216:G:A	1	87317216	109122	0.0843597	18411	-0.0391429	0.00085132	0.0099754	0.000199492	4.26744	4.27335	1.97728e-05	0.000108284
1:246314940:C:A	1	246314940	109122	0.0314739	6869	0.0687749	-0.00130478	0.0168865	0.000305773	4.26716	4.28082	1.97978e-05	0.000104876
1:13538686:A:AACT	1	13538686	109122	0.522342	104246	0.0196481	-0.000460984	0.00578451	0.000108135	4.26303	4.41663	2.01672e-05	5.81013e-05
1:76091365:C:T	1	76091365	109122	0.0791729	17279	-0.0323537	0.000841336	0.0105238	0.000197889	4.25156	4.76412	2.1229e-05	1.17878e-05
1:29696835:C:T	1	29696835	109122	0.149571	32643	-0.0301916	0.000646925	0.00796057	0.00015257	4.24019	4.24274	2.2333e-05	0.000123357
1:120131442:G:A	1	120131442	109122	0.0441891	9644	0.0429856	-0.00110085	0.0130592	0.000259881	4.23596	4.42625	2.27574e-05	5.56813e-05
1:47534494:C:T	1	47534494	109122	0.0750628	16382	-0.0505147	0.000897299	0.0104872	0.000212165	4.22925	4.82304	2.34467e-05	8.88778e-06
1:247755704:G:A	1	247755704	109122	0.0517128	11286	0.0523813	-0.00106262	0.0133614	0.000251968	4.2173	4.21751	2.47243e-05	0.00013725
1:34913893:C:T	1	34913893	109122	0.164605	35924	0.0313572	-0.000611073	0.00760721	0.000145347	4.20425	4.26115	2.61952e-05	0.000114068
1:106174347:T:C	1	106174347	109122	0.611059	84884	-0.0229289	0.000464345	0.0059516	0.000110472	4.20329	4.20339	2.63059e-05	0.000145661
1:146054161:C:A	1	146054161	109122	0.0466817	10188	-0.048922	0.00113658	0.0134954	0.000270839	4.19649	4.22675	2.71082e-05	0.000132002
1:64505603:G:A	1	64505603	109122	0.606473	85885	0.0202309	-0.000461851	0.0058727	0.000110246	4.18929	4.28702	2.79824e-05	0.00010213
1:61643729:G:T	1	61643729	109122	0.0280695	6126	-0.071469	0.00144569	0.0170657	0.000345711	4.18178	4.27662	2.89242e-05	0.000106778
1:232641447:C:CA	1	232641447	109122	0.0297878	6501	0.0656567	-0.00133829	0.017573	0.000320407	4.17685	4.1894	2.95573e-05	0.000154469
1:39813335:A:T	1	39813335	109122	0.0331693	7239	-0.0545727	0.00131571	0.0156272	0.000315575	4.16925	4.23897	3.05609e-05	0.000125346
1:72500579:A:G	1	72500579	109122	0.112177	24482	-0.0255563	0.00072035	0.00885113	0.000173127	4.16083	4.59469	3.17099e-05	2.6047e-05
1:205580431:T:C	1	205580431	109122	0.945057	11991	0.0502202	-0.000999225	0.0123983	0.000240342	4.15751	4.2011	3.21731e-05	0.000147067
1:63327484:A:G	1	63327484	109122	0.695795	66391	-0.0225462	0.000487868	0.00618395	0.000117424	4.15477	4.17871	3.2562e-05	0.000161529
1:54122725:C:A	1	54122725	109122	0.55498	97123	-0.0235087	0.000452775	0.00581269	0.000109179	4.14709	4.19013	3.36728e-05	0.000153993
1:192978383:C:T	1	192978383	109122	0.0709527	15485	0.041883	-0.000866944	0.0115025	0.000209767	4.13289	4.15756	3.58234e-05	0.000176421
1:113201256:C:A	1	113201256	109122	0.0417469	9111	-0.0515131	0.00115844	0.0139345	0.000280364	4.13192	4.13454	3.59742e-05	0.000194087
1:82829261:G:C	1	82829261	109122	0.0714155	15586	-0.04076	0.000889804	0.0106914	0.000215713	4.12495	4.13061	3.70821e-05	0.000197265
1:207080702:GT:G	1	207080702	109122	0.339437	74080	0.0209317	-0.000469329	0.00615067	0.000113796	4.12432	4.21643	3.71835e-05	0.000137876
1:151863125:A:G	1	151863125	109122	0.850136	32707	0.0313792	-0.000635558	0.00798146	0.000154126	4.12362	4.14311	3.72957e-05	0.00018732
1:235686291:C:T	1	235686291	109122	0.045889	10015	-0.0488233	0.00109823	0.0131889	0.000267294	4.10871	4.10944	3.97873e-05	0.000215241
1:36686870:C:T	1	36686870	109122	0.0669251	14606	0.0364404	-0.000882155	0.0108639	0.000214839	4.10611	4.19091	4.0237e-05	0.00015349
1:110491445:C:T	1	110491445	109122	0.081024	17683	-0.0401852	0.000858985	0.0104157	0.000209272	4.10464	4.11375	4.04949e-05	0.000211465
1:149978479:A:T	1	149978479	109122	0.0396116	8645	0.0628647	-0.00110298	0.0133966	0.000268749	4.10412	4.70137	4.05854e-05	1.58645e-05
1:185778808:G:A	1	185778808	109122	0.0635344	13866	-0.032312	0.000935787	0.0112365	0.000228229	4.10021	4.52931	4.12774e-05	3.50998e-05
1:9450301:T:A	1	9450301	109122	0.0302551	6603	-0.0692073	0.00134871	0.0162495	0.000329214	4.09675	4.28858	4.18999e-05	0.000101449
1:200170100:G:T	1	200170100	109122	0.124457	27162	0.0312188	-0.000676044	0.00866007	0.000165076	4.09534	4.11444	4.21544e-05	0.000210865
1:161607414:G:T	1	161607414	109122	0.213215	46533	0.0300856	-0.00052701	0.0070362	0.000129596	4.06656	4.28789	4.77129e-05	0.000101748
1:168775364:G:C	1	168775364	109122	0.043992	9601	-0.0475204	0.00111837	0.0135966	0.000275432	4.06043	4.08765	4.89827e-05	0.000235344
1:211148003:G:T	1	211148003	109122	0.0707923	15450	0.0402912	-0.00082955	0.0109244	0.000204353	4.0594	4.05982	4.91985e-05	0.000263601
2:196960257:A:C	2	196960257	109122	0.892634	23432	0.0463058	-0.00105536	0.00894101	0.000178245	5.92081	5.92399	3.20367e-09	2.39605e-08
2:194053062:T:C	2	194053062	109122	0.935659	14042	0.0631352	-0.00131296	0.0112912	0.000226898	5.78655	5.84326	7.18453e-09	3.85305e-08
2:147218566:G:T	2	147218566	109122	0.0274189	5984	-0.100446	0.00191818	0.0167152	0.000341481	5.61725	6.02	1.9402e-08	1.35048e-08
2:65984556:T:G	2	65984556	109122	0.458308	100023	-0.0310859	0.000595763	0.00580169	0.000107814	5.52585	5.58763	3.27898e-08	1.66078e-07
2:179735582:C:T	2	179735582	109122	0.0761441	16618	0.0513825	-0.00104724	0.0097969	0.000191824	5.45941	5.51909	4.77711e-08	2.43001e-07
2:164581963:T:C	2	164581963	109122	0.178346	38923	-0.0330957	0.00076456	0.00713989	0.000141108	5.41826	5.42871	6.01815e-08	3.98549e-07
2:198486149:A:G	2	198486149	109122	0.106725	23292	-0.0416643	0.000939082	0.00902199	0.000179005	5.24611	5.2487	1.55342e-07	1.04194e-06
2:71606406:A:C	2	71606406	109122	0.967275	7142	0.0976013	-0.00168678	0.0174279	0.000321793	5.2418	5.60068	1.59015e-07	1.54384e-07
2:190071862:G:A	2	190071862	109122	0.707126	63918	0.0311202	-0.000623762	0.00632848	0.000119311	5.22803	5.24065	1.71324e-07	1.08688e-06
2:167385597:T:TG	2	167385597	109122	0.779508	48121	0.0342966	-0.000682472	0.00688565	0.00013118	5.20257	5.24861	1.96552e-07	1.04243e-06
2:202315477:C:T	2	202315477	109122	0.0922775	20139	-0.0405097	0.000987356	0.00954874	0.000191159	5.16511	5.23376	2.40298e-07	1.12679e-06
2:212359247:T:G	2	212359247	109122	0.325691	71080	-0.0301999	0.00058993	0.00606218	0.000114239	5.16398	5.21662	2.41749e-07	1.23236e-06
2:191181475:C:A	2	191181475	109122	0.249262	54400	-0.0327908	0.000628197	0.00659344	0.000124185	5.05855	5.15282	4.22451e-07	1.71555e-06
2:182790508:A:G	2	182790508	109122	0.203689	44454	-0.0333746	0.000667179	0.00701178	0.000132817	5.02331	5.07797	5.07888e-07	2.51583e-06
2:208146403:T:C	2	208146403	109122	0.562485	95485	-0.0265886	0.000548585	0.00581166	0.000109515	5.0092	5.01016	5.4656e-07	3.54186e-06
2:77015492:A:G	2	77015492	109122	0.18011	39308	-0.0280329	0.000702806	0.00709919	0.00014045	5.00398	5.07671	5.61595e-07	2.53198e-06
2:125269305:G:T	2	125269305	109122	0.128489	28042	-0.0353548	0.000816763	0.00840385	0.000163993	4.98046	5.02749	6.34323e-07	3.24687e-06
2:163404328:A:G	2	163404328	109122	0.287875	62827	-0.0214933	0.000582999	0.00636837	0.000117823	4.9481	5.30562	7.49414e-07	7.71589e-07
2:148561292:A:C	2	148561292	109122	0.906252	20460	0.045523	-0.000932806	0.0100274	0.000188878	4.93866	4.93909	7.86605e-07	5.04395e-06
2:216169252:C:T	2	216169252	109122	0.293245	63999	-0.031974	0.000592086	0.00634434	0.000120017	4.93334	5.09789	8.08358e-07	2.27339e-06
2:199669856:TA:T	2	199669856	109122	0.048597	10606	-0.0588356	0.00128995	0.0129763	0.000263183	4.90135	4.90486	9.51821e-07	5.96949e-06
2:169210040:A:G	2	169210040	109122	0.14142	30864	-0.0319404	0.000764658	0.00805746	0.000156202	4.89533	4.99895	9.81405e-07	3.74621e-06
2:108429765:G:A	2	108429765	109122	0.189613	41382	-0.0305948	0.000681294	0.00736622	0.000139417	4.88673	4.96254	1.02525e-06	4.49109e-06
2:143280570:C:G	2	143280570	109122	0.0653901	14271	-0.0438869	0.00110943	0.0113264	0.00022768	4.87274	5.02924	1.10059e-06	3.2184e-06
2:79166111:C:T	2	79166111	109122	0.0327203	7141	-0.0671763	0.00152713	0.0155563	0.000314152	4.86113	4.86932	1.16719e-06	7.10213e-06
2:218826772:T:G	2	218826772	109122	0.177609	38762	-0.0216944	0.000686134	0.00735339	0.000141216	4.85875	5.37784	1.18129e-06	5.24616e-07
2:184632600:T:C	2	184632600	109122	0.435068	94951	-0.0276227	0.000531509	0.00587344	0.000109451	4.85611	4.89678	1.19712e-06	6.21085e-06
2:121238794:A:C	2	121238794	109122	0.0473278	10329	-0.0725275	0.00129318	0.0131472	0.000266657	4.8496	5.53142	1.23708e-06	2.27001e-07
2:240888388:C:A	2	240888388	109122	0.0672871	14685	-0.0514782	0.00107411	0.0111101	0.000222526	4.82687	4.86754	1.38697e-06	7.16367e-06
2:174313885:C:A	2	174313885	109122	0.0334809	7307	-0.0625784	0.00150812	0.0154791	0.000312687	4.8231	4.89637	1.41344e-06	6.22339e-06
2:235274010:A:C	2	235274010	109122	0.177114	38654	0.0311788	-0.000678788	0.0073698	0.000141079	4.81139	4.83409	1.49882e-06	8.42563e-06
2:157910856:C:T	2	157910856	109122	0.929615	15361	0.0508194	-0.00104486	0.010787	0.00021733	4.80772	4.88626	1.52663e-06	6.53863e-06
2:225300792:CA:C	2	225300792	109122	0.464086	101284	-0.0295248	0.000519963	0.00581408	0.000108265	4.80269	5.09509	1.5655e-06	2.30603e-06
2:113617867:G:A	2	113617867	109122	0.24276	52981	0.0351895	-0.00060376	0.00689577	0.000125833	4.79811	5.11154	1.60172e-06	2.12041e-06
2:237871500:T:C	2	237871500	109122	0.0697247	15217	-0.0462165	0.00104186	0.0112207	0.000217724	4.78523	4.83384	1.70794e-06	8.43582e-06
2:140949584:CT:C	2	140949584	109122	0.947009	11565	0.0503545	-0.0011967	0.0123689	0.000250643	4.77452	4.81301	1.80137e-06	9.32765e-06
2:205904865:C:A	2	205904865	109122	0.804329	42704	0.0299036	-0.000644793	0.00711348	0.000135159	4.77061	4.7761	1.83664e-06	1.11331e-05
2:217189525:C:T	2	217189525	109122	0.0649044	14165	-0.0524961	0.00108273	0.0113247	0.00022702	4.76931	4.8281	1.8486e-06	8.673e-06
2:159035606:G:A	2	159035606	109122	0.0549568	11994	-0.0390067	0.00117026	0.012222	0.00024632	4.75098	5.42588	2.02431e-06	4.0472e-07
2:2599733:C:T	2	2599733	109122	0.2283	49825	0.0302294	-0.000605001	0.00677182	0.000127532	4.7439	4.75556	2.09643e-06	1.22784e-05
2:232957339:T:C	2	232957339	109122	0.201499	43976	-0.0245417	0.00063644	0.00704668	0.000134203	4.74235	4.90321	2.1125e-06	6.01802e-06
2:227744104:G:A	2	227744104	109122	0.106615	23268	-0.037259	0.000864847	0.00903546	0.000183813	4.70504	4.71492	2.53811e-06	1.48839e-05
2:53251210:T:C	2	53251210	109122	0.0745175	16263	-0.0512653	0.000987624	0.0108621	0.000210118	4.70032	4.81268	2.59754e-06	9.34225e-06
2:138751666:T:C	2	138751666	109122	0.200519	43762	0.0289551	-0.000618559	0.00708237	0.000131832	4.69201	4.71664	2.70528e-06	1.47636e-05
2:214979305:G:C	2	214979305	109122	0.834749	36065	0.028852	-0.000676584	0.0074538	0.000144931	4.66832	4.6972	3.0367e-06	1.61786e-05
2:130788386:T:C	2	130788386	109122	0.140095	30575	-0.0268411	0.000734123	0.00801073	0.00015744	4.66289	4.89966	3.11801e-06	6.12372e-06
2:222723952:T:G	2	222723952	109122	0.722508	60561	-0.0256142	0.000560851	0.00656313	0.000120407	4.65797	4.73005	3.1934e-06	1.38575e-05
2:7564770:C:T	2	7564770	109122	0.032876	7175	0.0691995	-0.00144752	0.0176687	0.000313497	4.61732	4.74029	3.88724e-06	1.32018e-05
2:221168395:G:A	2	221168395	109122	0.353022	77045	0.0286688	-0.000519098	0.00600939	0.000112444	4.61651	4.80916	3.90238e-06	9.50206e-06
2:54818859:T:C	2	54818859	109122	0.0295678	6453	-0.0738588	0.00154586	0.0163363	0.000335796	4.60358	4.67006	4.15296e-06	1.83714e-05
2:239693871:A:G	2	239693871	109122	0.362686	79154	0.0294617	-0.000517813	0.00593966	0.000112624	4.59773	4.96272	4.27117e-06	4.48722e-06
2:226528144:A:T	2	226528144	109122	0.550787	98038	-0.0291541	0.000494302	0.00582851	0.000107708	4.58929	5.00337	4.44754e-06	3.66434e-06
2:181202854:G:A	2	181202854	109122	0.142533	31107	0.0370879	-0.00069292	0.00800838	0.000151222	4.58214	4.71394	4.60239e-06	1.49526e-05
2:156839366:T:TA	2	156839366	109122	0.0553188	12073	-0.0581065	0.00112628	0.0121394	0.000245932	4.57962	4.82106	4.65815e-06	8.97288e-06
2:115652843:A:G	2	115652843	109122	0.420236	91714	0.0273486	-0.000502754	0.00589774	0.000110076	4.56732	4.70264	4.93998e-06	1.577e-05
2:165767537:C:A	2	165767537	109122	0.912373	19124	0.0413613	-0.000878678	0.00982456	0.000192834	4.55665	4.55905	5.19759e-06	3.06623e-05
2:126908501:C:T	2	126908501	109122	0.170914	37301	-0.0311667	0.000654857	0.00753575	0.000144298	4.53822	4.53822	5.67303e-06	3.37094e-05
2:203534612:T:G	2	203534612	109122	0.149667	32664	-0.0270714	0.000693257	0.00781179	0.000152876	4.53476	4.73797	5.76682e-06	1.33478e-05
2:117656181:C:T	2	117656181	109122	0.404094	88191	0.0282509	-0.000493516	0.00589686	0.000108959	4.52936	4.80831	5.91615e-06	9.54067e-06
2:129740545:G:A	2	129740545	109122	0.119275	26031	0.031667	-0.000727015	0.0084331	0.000160547	4.52838	4.60913	5.94389e-06	2.43729e-05
2:132634889:C:T	2	132634889	109122	0.144357	31505	-0.0304213	0.000702282	0.0079197	0.000155137	4.52685	4.53405	5.98703e-06	3.4354e-05
2:177451023:A:G	2	177451023	109122	0.553596	97425	0.0255161	-0.000488522	0.00587135	0.000107936	4.52605	4.5676	6.00951e-06	2.94889e-05
2:11829130:G:C	2	11829130	109122	0.120691	26340	0.0436126	-0.00074854	0.00888883	0.000165442	4.52448	4.90654	6.05428e-06	5.92076e-06
2:86930667:C:G	2	86930667	109122	0.200578	43775	-0.0328543	0.000607465	0.00708595	0.000135329	4.4888	4.68929	7.16247e-06	1.67902e-05
2:154535169:A:G	2	154535169	109122	0.062146	13563	-0.0379593	0.00103674	0.0113495	0.000231792	4.47274	4.78499	7.72223e-06	1.06703e-05
2:33861178:G:C	2	33861178	109122	0.0306629	6692	-0.0636277	0.00145882	0.0160805	0.000326797	4.464	4.47205	8.04444e-06	4.54176e-05
2:135785658:C:A	2	135785658	109122	0.0288347	6293	-0.061151	0.001504	0.016912	0.000340957	4.41111	4.53542	1.02841e-05	3.41403e-05
2:24116307:G:A	2	24116307	109122	0.0309195	6748	-0.0619238	0.00141053	0.016564	0.000319828	4.41026	4.48923	1.03245e-05	4.20523e-05
2:103117494:T:C	2	103117494	109122	0.621492	82607	-0.0236532	0.000490546	0.00600472	0.000111234	4.41005	4.41639	1.03346e-05	5.81631e-05
2:134587539:G:A	2	134587539	109122	0.393078	85787	0.0262692	-0.000480581	0.00585762	0.000109239	4.39936	4.54976	1.08573e-05	3.1987e-05
2:20148132:G:T	2	20148132	109122	0.635866	79470	-0.0204516	0.00049428	0.00597371	0.000112591	4.39006	4.65774	1.1332e-05	1.94574e-05
2:187947452:G:C	2	187947452	109122	0.923622	16669	0.039001	-0.000907946	0.0103443	0.000207159	4.38285	4.40088	1.17136e-05	6.22796e-05
2:75469408:A:G	2	75469408	109122	0.259526	56640	-0.0306137	0.00054537	0.00652323	0.000124521	4.37976	4.6979	1.18811e-05	1.61249e-05
2:85226590:T:TCTC	2	85226590	109122	0.646689	77108	-0.0245567	0.00049097	0.00606661	0.000112354	4.36986	4.37227	1.24325e-05	7.06074e-05
2:213945455:G:A	2	213945455	109122	0.175354	38270	-0.0307832	0.000628076	0.00750756	0.000143758	4.36897	4.37683	1.24835e-05	6.92127e-05
2:110102085:C:G	2	110102085	109122	0.752832	53943	0.0247335	-0.000541282	0.00652245	0.000124104	4.36154	4.36274	1.2915e-05	7.36096e-05
2:5454636:T:C	2	5454636	109122	0.823349	38553	0.0321264	-0.000627034	0.00748155	0.000143999	4.35443	4.42153	1.33415e-05	5.68572e-05
2:144827028:C:T	2	144827028	109122	0.670186	71980	0.0263555	-0.000502556	0.00612555	0.000115484	4.35174	4.42188	1.35061e-05	5.67691e-05
2:200724263:A:G	2	200724263	109122	0.65654	74958	0.0260507	-0.000492029	0.00608841	0.000113334	4.3414	4.42612	1.41581e-05	5.57147e-05
2:188977964:G:C	2	188977964	109122	0.085354	18628	-0.0420722	0.000875363	0.0100168	0.000201916	4.33529	4.3831	1.45568e-05	6.73396e-05
2:224240087:A:G	2	224240087	109122	0.066586	14532	-0.045972	0.000971633	0.011139	0.000224358	4.33072	4.35905	1.4862e-05	7.48012e-05
2:9139502:C:T	2	9139502	109122	0.158896	34678	-0.0310599	0.000642564	0.00755167	0.000149443	4.29972	4.33301	1.71012e-05	8.37644e-05
2:234157503:T:C	2	234157503	109122	0.105075	22932	0.0407826	-0.000737194	0.00896658	0.000171558	4.29704	4.56421	1.73091e-05	2.99493e-05
2:39643820:AT:A	2	39643820	109122	0.0297053	6483	-0.0759717	0.00143253	0.0164103	0.00033483	4.27839	4.63165	1.88249e-05	2.19644e-05
2:67538995:C:T	2	67538995	109122	0.0794569	17341	0.0403455	-0.000823534	0.0100428	0.000192521	4.27763	4.28779	1.88892e-05	0.000101794
2:106295984:C:T	2	106295984	109122	0.260365	56823	0.023103	-0.000526662	0.00650117	0.000123824	4.25331	4.35108	2.10637e-05	7.74432e-05
2:219921219:C:T	2	219921219	109122	0.042929	9369	-0.0593196	0.0011872	0.0138426	0.000279209	4.25202	4.36758	2.11853e-05	7.20687e-05
2:195187385:T:G	2	195187385	109122	0.0784122	17113	-0.0437787	0.000876858	0.0102538	0.000206431	4.24771	4.37111	2.15971e-05	7.09675e-05
2:176127716:C:T	2	176127716	109122	0.235924	51489	-0.0250845	0.000539641	0.00671748	0.000127061	4.24711	4.24752	2.16546e-05	0.000120878
2:18106467:A:G	2	18106467	109122	0.126867	27688	0.0354771	-0.000673225	0.00834272	0.000160044	4.2065	4.33118	2.59356e-05	8.44309e-05
2:45925019:G:A	2	45925019	109122	0.0886714	19352	0.0361474	-0.000783929	0.00964069	0.000186386	4.20595	4.2091	2.59983e-05	0.000142202
2:14724298:GACAGACATATCGCC:G	2	14724298	109122	0.0508559	11099	-0.0468042	0.00106577	0.0125217	0.000253528	4.20378	4.20735	2.62499e-05	0.000143254
2:123715090:G:C	2	123715090	109122	0.0464022	10127	-0.050847	0.00110827	0.0130202	0.000263712	4.20258	4.2084	2.63889e-05	0.000142619
2:30311357:C:T	2	30311357	109122	0.0961813	20991	0.0410731	-0.00076471	0.00957197	0.000182604	4.18781	4.34008	2.8166e-05	8.12376e-05
2:58384845:T:C	2	58384845	109122	0.594747	88444	-0.0194739	0.000459396	0.00587498	0.000109879	4.18094	4.37751	2.90302e-05	6.90077e-05
2:204713524:A:G	2	204713524	109122	0.0890288	19430	-0.032859	0.000797224	0.00985823	0.000191324	4.16687	4.30958	3.08804e-05	9.26896e-05
2:210685132:G:A	2	210685132	109122	0.144256	31483	0.0307872	-0.000631127	0.00813561	0.000151609	4.16286	4.16371	3.14285e-05	0.000171965
2:230984488:T:C	2	230984488	109122	0.701485	65149	-0.0230707	0.000482605	0.00629458	0.000116814	4.13142	4.14147	3.60536e-05	0.000188603
2:127922586:G:A	2	127922586	109122	0.0738119	16109	-0.0365993	0.000875912	0.0106156	0.000212152	4.1287	4.18608	3.64813e-05	0.00015663
2:47206829:C:T	2	47206829	109122	0.384166	83842	-0.0234656	0.000457341	0.00598	0.000110957	4.1218	4.15055	3.7593e-05	0.000181631
2:101076152:T:C	2	101076152	109122	0.097895	21365	-0.0373705	0.000779597	0.00941552	0.000189288	4.11858	4.15817	3.81209e-05	0.000175969
2:241897539:G:A	2	241897539	109122	0.0521985	11392	-0.0445016	0.00103871	0.0124649	0.000252352	4.11613	4.133	3.85294e-05	0.000195322
2:111651949:A:T	2	111651949	109122	0.615151	83991	0.0229016	-0.000451965	0.00583567	0.000110852	4.0772	4.10809	4.55806e-05	0.00021644
2:22839760:CAT:C	2	22839760	109122	0.0556212	12139	-0.0450791	0.000989525	0.0120123	0.0002431	4.07044	4.07348	4.69238e-05	0.000249362
3:194351960:A:G	3	194351960	109122	0.446578	97463	-0.0297551	0.000629974	0.00593353	0.000108854	5.78732	5.81823	7.15193e-09	4.45847e-08
3:23182464:C:T	3	23182464	109122	0.250115	54586	-0.0304819	0.000706479	0.00658034	0.000125169	5.64418	5.70856	1.65967e-08	8.38854e-08
3:83510035:G:A	3	83510035	109122	0.27878	60842	0.0345958	-0.000667473	0.00644802	0.000118989	5.60952	5.64198	2.02888e-08	1.22402e-07
3:9290527:C:T	3	9290527	109122	0.239063	52174	0.0367627	-0.000676532	0.00669915	0.000123268	5.4883	5.61422	4.05812e-08	1.431e-07
3:5108108:G:A	3	5108108	109122	0.0360926	7877	0.0580943	-0.00153456	0.0130536	0.000289628	5.29838	5.32003	1.16838e-07	7.14735e-07
3:14815306:A:G	3	14815306	109122	0.0331326	7231	0.0726231	-0.00145736	0.014611	0.00028228	5.16281	5.21799	2.43271e-07	1.2236e-06
3:27655694:C:A	3	27655694	109122	0.0770743	16821	-0.0470954	0.00106614	0.0103852	0.000208155	5.12184	5.12539	3.02566e-07	1.97529e-06
3:11511003:C:T	3	11511003	109122	0.032427	7077	-0.0672583	0.00160204	0.0156997	0.000317919	5.03914	5.09655	4.67625e-07	2.28898e-06
3:62814568:C:T	3	62814568	109122	0.391543	85452	0.0287838	-0.000551081	0.00597237	0.000110247	4.99861	5.03917	5.77454e-07	3.06153e-06
3:3517249:T:G	3	3517249	109122	0.0476714	10404	-0.057522	0.00129347	0.0127786	0.000259019	4.9937	4.99389	5.92321e-07	3.84211e-06
3:187876927:CAT:C	3	187876927	109122	0.30487	66536	-0.0318722	0.000578339	0.00617944	0.000116146	4.9794	5.2049	6.37831e-07	1.30999e-06
3:24301839:T:C	3	24301839	109122	0.603114	86618	0.0225258	-0.000549542	0.0059068	0.000111142	4.9445	5.28639	7.63393e-07	8.54328e-07
3:181278250:T:G	3	181278250	109122	0.369765	80699	-0.0273251	0.000552614	0.0059555	0.000111899	4.93853	4.94469	7.8714e-07	4.90631e-06
3:98283601:C:T	3	98283601	109122	0.0300444	6557	-0.0874564	0.00157852	0.016193	0.000327917	4.81378	5.40785	1.48103e-06	4.4623e-07
3:55256308:G:T	3	55256308	109122	0.902293	21324	0.0376339	-0.000900481	0.00938363	0.000187129	4.81209	4.86525	1.49359e-06	7.24418e-06
3:30560896:C:T	3	30560896	109122	0.255709	55807	0.0329553	-0.000581483	0.00652739	0.000120941	4.80801	5.07205	1.52442e-06	2.59261e-06
3:76029405:G:A	3	76029405	109122	0.0514745	11234	-0.0555288	0.00119142	0.0125665	0.000249627	4.77281	4.77548	1.81671e-06	1.11662e-05
3:172827859:A:G	3	172827859	109122	0.0724006	15801	-0.0440005	0.00102689	0.0107375	0.000215305	4.76948	4.79209	1.84702e-06	1.03136e-05
3:134931621:C:T	3	134931621	109122	0.491445	107255	-0.02852	0.000515532	0.00578085	0.000108453	4.75351	4.9659	1.99912e-06	4.41676e-06
3:10355092:TAAAC:T	3	10355092	109122	0.0454354	9916	0.0466093	-0.00112626	0.011983	0.000238827	4.7158	4.75277	2.4076e-06	1.24424e-05
3:64554460:G:C	3	64554460	109122	0.737871	57208	0.0287401	-0.000583552	0.0065627	0.000124415	4.69037	4.69879	2.72714e-06	1.60579e-05
3:184366487:A:G	3	184366487	109122	0.0646112	14101	-0.0520401	0.00104323	0.0117451	0.000222665	4.68521	4.69487	2.79673e-06	1.6356e-05
3:19234806:G:C	3	19234806	109122	0.102367	22341	-0.0422914	0.000854678	0.0091647	0.000183142	4.66675	4.767	3.05999e-06	1.16273e-05
3:21420788:C:CT	3	21420788	109122	0.102037	22269	0.0365236	-0.000834077	0.00874299	0.000178847	4.66363	4.66365	3.10674e-06	1.89291e-05
3:66355110:G:T	3	66355110	109122	0.179203	39110	-0.0361197	0.000658081	0.00728259	0.000141113	4.66349	4.9927	3.10889e-06	3.86513e-06
3:39556704:A:T	3	39556704	109122	0.278981	60886	0.0284912	-0.000555168	0.00643259	0.000119209	4.65709	4.67681	3.20717e-06	1.78008e-05
3:138226216:G:A	3	138226216	109122	0.0317305	6925	0.0439194	-0.00134299	0.0127611	0.000288822	4.6499	4.72972	3.3209e-06	1.3879e-05
3:32518181:A:C	3	32518181	109122	0.104067	22712	-0.0411287	0.0008299	0.00945935	0.000179056	4.63486	4.639	3.57184e-06	2.12282e-05
3:117591222:A:G	3	117591222	109122	0.409697	89414	0.0234427	-0.000509849	0.00582257	0.000110108	4.63044	4.66941	3.64887e-06	1.84268e-05
3:114277311:A:G	3	114277311	109122	0.515034	105841	-0.0248168	0.000496838	0.0058496	0.000107613	4.6169	4.61826	3.89519e-06	2.33674e-05
3:143093392:G:A	3	143093392	109122	0.110917	24207	-0.0397248	0.0008122	0.00887177	0.00017594	4.61635	4.68434	3.90548e-06	1.71843e-05
3:13009414:A:G	3	13009414	109122	0.082646	18037	0.0457683	-0.000883462	0.00969501	0.000191533	4.61259	4.7949	3.97691e-06	1.01756e-05
3:72802290:T:A	3	72802290	109122	0.13983	30517	-0.0330449	0.000721781	0.00800359	0.000157049	4.5959	4.59899	4.30892e-06	2.55379e-05
3:7625097:C:T	3	7625097	109122	0.154588	33738	0.0336418	-0.000679756	0.00798153	0.000148086	4.59027	4.59037	4.42683e-06	2.65698e-05
3:186294785:C:T	3	186294785	109122	0.250284	54623	0.0288357	-0.000560745	0.00659964	0.00012355	4.53861	4.56862	5.6625e-06	2.93523e-05
3:132182548:T:G	3	132182548	109122	0.225766	49272	-0.0277814	0.000572814	0.00665453	0.000127515	4.49213	4.5071	7.05143e-06	3.88044e-05
3:129624469:G:C	3	129624469	109122	0.0815097	17789	0.0522501	-0.000873711	0.0102503	0.000194735	4.48668	5.11688	7.23422e-06	2.06322e-06
3:70138807:G:A	3	70138807	109122	0.692729	67060	0.0284782	-0.000529949	0.00620484	0.000118393	4.47617	4.63581	7.59926e-06	2.15448e-05
3:152867708:T:TA	3	152867708	109122	0.0974781	21274	-0.0376791	0.00081671	0.00933819	0.000183797	4.44354	4.44365	8.84905e-06	5.15467e-05
3:37637042:A:T	3	37637042	109122	0.0712459	15549	0.0456424	-0.000943247	0.0115474	0.000212525	4.43828	4.45724	9.06807e-06	4.85217e-05
3:191222505:C:T	3	191222505	109122	0.0478868	10451	0.048263	-0.00102875	0.0118277	0.000232105	4.43228	4.44457	9.32409e-06	5.13376e-05
3:61806590:A:AT	3	61806590	109122	0.436809	95331	-0.023592	0.000479799	0.0057498	0.000108733	4.41262	4.41734	1.02127e-05	5.79212e-05
3:41693316:T:C	3	41693316	109122	0.211264	46107	-0.0299335	0.000583588	0.0069259	0.000132649	4.39949	4.5104	1.08504e-05	3.82318e-05
3:29079228:C:T	3	29079228	109122	0.0644416	14064	-0.0411974	0.00101485	0.0114278	0.000231826	4.37764	4.46979	1.19971e-05	4.5878e-05
3:17148999:A:T	3	17148999	109122	0.356431	77789	0.0262681	-0.00049523	0.00598085	0.000113318	4.37025	4.47138	1.24104e-05	4.55544e-05
3:86163027:T:C	3	86163027	109122	0.121781	26578	0.0370138	-0.000719044	0.00881059	0.000164694	4.36595	4.39242	1.26574e-05	6.4641e-05
3:53846163:G:A	3	53846163	109122	0.0519831	11345	-0.0519778	0.00109242	0.0123255	0.000251247	4.34802	4.39936	1.37374e-05	6.26965e-05
3:2104164:T:A	3	2104164	109122	0.0653076	14253	-0.0545886	0.000991409	0.0113161	0.000228159	4.34525	4.82417	1.3912e-05	8.83941e-06
3:150342263:G:C	3	150342263	109122	0.961749	8348	-0.0582146	0.00117891	0.0143357	0.000271403	4.34376	4.3532	1.40063e-05	7.67323e-05
3:111952171:C:T	3	111952171	109122	0.140045	30564	-0.0301332	0.000678426	0.00814151	0.000156981	4.3217	4.37364	1.54832e-05	7.01851e-05
3:167799026:T:C	3	167799026	109122	0.0360606	7870	-0.0477247	0.0012985	0.0149558	0.000301138	4.31196	4.67979	1.61813e-05	1.75543e-05
3:78691187:T:C	3	78691187	109122	0.03519	7680	-0.0605651	0.00130823	0.0151006	0.000304975	4.28964	4.29659	1.78963e-05	9.80193e-05
3:124245638:A:T	3	124245638	109122	0.684834	68783	0.0197818	-0.000500908	0.00630833	0.000116974	4.2822	4.75415	1.85051e-05	1.23611e-05
3:25435164:TG:T	3	25435164	109122	0.0415086	9059	-0.0570666	0.00120876	0.0140323	0.000282846	4.27358	4.29438	1.92362e-05	9.89533e-05
3:50537059:T:C	3	50537059	109122	0.972563	5988	0.0611798	-0.00145675	0.0169243	0.000343262	4.24385	4.28965	2.19715e-05	0.000100985
3:15924837:A:C	3	15924837	109122	0.785621	46787	0.0279376	-0.000559368	0.00698823	0.000131883	4.24138	4.24884	2.22151e-05	0.000120202
3:102830690:C:T	3	102830690	109122	0.544606	99387	0.0211801	-0.000452154	0.0058445	0.000107926	4.1895	4.20999	2.79575e-05	0.000141671
3:36139734:GT:G	3	36139734	109122	0.283298	61828	-0.0241354	0.000493535	0.00620494	0.000118614	4.16084	4.1833	3.17073e-05	0.000158465
3:139287822:C:G	3	139287822	109122	0.224478	48991	0.021852	-0.000528446	0.00681387	0.000127731	4.13716	4.3435	3.51627e-05	8.00394e-05
3:183143386:G:T	3	183143386	109122	0.331711	72394	-0.0203074	0.000474158	0.0060475	0.000114855	4.12832	4.25487	3.65427e-05	0.000117161
3:155814186:G:A	3	155814186	109122	0.202943	44291	-0.0221526	0.000549555	0.00700553	0.000133401	4.11956	4.20574	3.79602e-05	0.000144228
3:51727237:A:G	3	51727237	109122	0.0670122	14625	0.0245587	-0.00087566	0.0102562	0.000212871	4.11357	4.83643	3.89584e-05	8.3309e-06
3:57685739:A:T	3	57685739	109122	0.703699	64666	0.0252346	-0.000483011	0.00630053	0.000117457	4.11223	4.17423	3.91857e-05	0.00016458
3:146467248:T:C	3	146467248	109122	0.185517	40488	0.0335041	-0.000561081	0.00731997	0.000136983	4.096	4.58218	4.20352e-05	2.75865e-05
3:6200734:A:T	3	6200734	109122	0.13034	28446	-0.0347763	0.00066724	0.00846037	0.00016302	4.093	4.19568	4.25826e-05	0.000150451
3:177827504:C:T	3	177827504	109122	0.126501	27608	-0.0329018	0.000661689	0.00829761	0.000162194	4.07961	4.12759	4.51118e-05	0.000199741
3:180092025:C:G	3	180092025	109122	0.123014	26847	-0.0304504	0.000676256	0.00852902	0.00016647	4.06232	4.07055	4.85868e-05	0.000252356
3:197400246:A:G	3	197400246	109122	0.501595	108774	-0.0251998	0.000439454	0.00584474	0.000108195	4.06169	4.3225	4.87197e-05	8.76621e-05
4:38460318:T:G	4	38460318	109122	0.0370549	8087	-0.0845964	0.00166486	0.014696	0.000297895	5.58876	5.81725	2.28695e-08	4.48385e-08
4:143478629:G:A	4	143478629	109122	0.47314	103260	-0.0335775	0.000595879	0.00587046	0.000106826	5.57805	5.80521	2.43234e-08	4.80867e-08
4:122572097:G:A	4	122572097	109122	0.0449176	9803	0.0491343	-0.00135359	0.0122662	0.000254262	5.32361	5.54523	1.0173e-07	2.10289e-07
4:176361636:G:A	4	176361636	109122	0.333824	72855	0.032218	-0.000602084	0.00605404	0.000113683	5.29618	5.4253	1.18253e-07	4.05981e-07
4:64994378:T:C	4	64994378	109122	0.133103	29049	-0.0425054	0.000842628	0.00822566	0.000160627	5.24586	5.35663	1.55555e-07	5.87896e-07
4:162940302:C:G	4	162940302	109122	0.0975193	21283	-0.043836	0.000973491	0.00931299	0.000186864	5.20963	5.21023	1.89214e-07	1.27413e-06
4:1413371:A:C	4	1413371	109122	0.0953749	20815	-0.0509989	0.000979502	0.0100279	0.000188574	5.19426	5.24816	2.0554e-07	1.04489e-06
4:18826725:C:T	4	18826725	109122	0.0354053	7727	-0.0789576	0.00158141	0.0151941	0.000305352	5.17899	5.30385	2.23096e-07	7.78867e-07
4:59326755:T:A	4	59326755	109122	0.266903	58250	-0.0293194	0.000642925	0.0065297	0.000124229	5.17534	5.19528	2.27491e-07	1.3772e-06
4:174095688:C:T	4	174095688	109122	0.813965	40601	0.0369851	-0.000723045	0.00725778	0.000140405	5.14972	5.26316	2.60877e-07	9.6568e-07
4:7383628:C:G	4	7383628	109122	0.787041	46477	0.0317131	-0.000692902	0.00721765	0.000135949	5.09677	5.15947	3.455e-07	1.65771e-06
4:110007659:A:T	4	110007659	109122	0.0862658	18827	-0.0450097	0.00100039	0.00990953	0.000197035	5.07721	5.07767	3.83016e-07	2.51971e-06
4:21792342:A:G	4	21792342	109122	0.780131	47985	0.0314031	-0.000656393	0.00685059	0.000129874	5.05409	5.0708	4.32458e-07	2.60913e-06
4:165553935:T:C	4	165553935	109122	0.388221	84727	-0.0294644	0.000553011	0.00589725	0.00011079	4.99154	5.10957	5.98985e-07	2.14182e-06
4:15962950:A:G	4	15962950	109122	0.922532	16907	0.0507072	-0.00103742	0.0103597	0.000208037	4.98672	5.07245	6.14135e-07	2.58733e-06
4:23410520:G:A	4	23410520	109122	0.440608	96160	-0.0285756	0.000540927	0.00589815	0.000108869	4.96863	5.0316	6.74289e-07	3.18047e-06
4:107344870:G:A	4	107344870	109122	0.381875	83342	0.0302118	-0.000550192	0.0059363	0.000111211	4.94727	5.13737	7.52617e-07	1.85746e-06
4:159014449:T:G	4	159014449	109122	0.272722	59520	0.0324975	-0.000594545	0.00647526	0.000121932	4.87604	5.06293	1.08239e-06	2.71526e-06
4:179864458:C:G	4	179864458	109122	0.706517	64051	0.0292638	-0.000582394	0.00632719	0.000119798	4.86147	4.87769	1.16519e-06	6.81794e-06
4:77533941:C:A	4	77533941	109122	0.0405418	8848	-0.0682209	0.00139293	0.0141436	0.0002867	4.8585	4.95463	1.18278e-06	4.67073e-06
4:8859663:A:G	4	8859663	109122	0.0708198	15456	-0.0507314	0.00105907	0.0108967	0.000218801	4.84035	4.88245	1.29608e-06	6.66161e-06
4:60584478:T:C	4	60584478	109122	0.251782	54950	-0.0338711	0.000599572	0.00656325	0.000124175	4.82842	5.17975	1.37618e-06	1.49272e-06
4:54593217:G:A	4	54593217	109122	0.0924195	20170	-0.0465653	0.000915345	0.00951636	0.000189745	4.82407	4.9931	1.4066e-06	3.85731e-06
4:135633263:C:T	4	135633263	109122	0.0335175	7315	0.0725379	-0.00148088	0.0167721	0.000307277	4.81937	4.83439	1.44009e-06	8.41377e-06
4:70584193:C:A	4	70584193	109122	0.0917276	20019	-0.0341632	0.000915062	0.00956263	0.000190024	4.8155	5.14575	1.46832e-06	1.7792e-06
4:46196811:T:C	4	46196811	109122	0.114271	24939	-0.0443298	0.000830068	0.00873285	0.000173027	4.79734	5.11652	1.60787e-06	2.06709e-06
4:48085231:T:C	4	48085231	109122	0.87218	27896	0.0366107	-0.000786225	0.00832304	0.000163987	4.79443	4.80743	1.63141e-06	9.58152e-06
4:43292811:C:T	4	43292811	109122	0.0307729	6716	-0.0668734	0.00156381	0.0160518	0.000326293	4.79266	4.81743	1.64581e-06	9.13112e-06
4:63656431:A:G	4	63656431	109122	0.882233	25702	0.045178	-0.000813901	0.00856806	0.000170035	4.78666	5.28054	1.69578e-06	8.81151e-07
4:154129918:TG:T	4	154129918	109122	0.0258976	5652	0.0517007	-0.00155413	0.013734	0.000326073	4.76622	4.77954	1.87715e-06	1.09521e-05
4:33255078:A:T	4	33255078	109122	0.0816701	17824	-0.0473486	0.000965648	0.0100954	0.000203306	4.74972	4.84795	2.03694e-06	7.87908e-06
4:17292927:G:A	4	17292927	109122	0.800315	43580	0.0309075	-0.000644658	0.00722301	0.000135896	4.74375	4.74791	2.09797e-06	1.27327e-05
4:189174594:A:G	4	189174594	109122	0.0291921	6371	-0.0712296	0.00159711	0.0166165	0.000336932	4.74015	4.74134	2.13559e-06	1.3136e-05
4:73891945:A:T	4	73891945	109122	0.0963875	21036	-0.0317115	0.000886082	0.00944285	0.000188649	4.69698	5.08107	2.64033e-06	2.47663e-06
4:5845124:T:G	4	5845124	109122	0.0352816	7700	-0.0681398	0.00142951	0.015133	0.000305955	4.6723	4.70958	2.97848e-06	1.52631e-05
4:100213710:G:A	4	100213710	109122	0.0345989	7551	-0.067204	0.00143683	0.0150058	0.000307992	4.66516	4.70123	3.08375e-06	1.58745e-05
4:116379685:G:C	4	116379685	109122	0.0964883	21058	-0.043956	0.000852286	0.00918567	0.000182703	4.66488	4.85629	3.08794e-06	7.56637e-06
4:94532144:T:A	4	94532144	109122	0.564987	94939	-0.0214147	0.000504048	0.00589991	0.000108435	4.64839	4.86482	3.34538e-06	7.25931e-06
4:12444113:C:G	4	12444113	109122	0.269762	58874	-0.0312833	0.000563675	0.00642891	0.000121397	4.64322	4.91229	3.43025e-06	5.75592e-06
4:113667188:T:A	4	113667188	109122	0.0684234	14933	-0.0532807	0.00102459	0.0109752	0.000220815	4.64003	4.89079	3.48362e-06	6.39538e-06
4:161253655:AT:A	4	161253655	109122	0.0326011	7115	0.0755279	-0.00145731	0.0145222	0.000314357	4.63586	5.20085	3.55462e-06	1.3379e-06
4:104521700:A:C	4	104521700	109122	0.179744	39228	-0.0331874	0.000657724	0.00746446	0.000142663	4.61032	4.64352	4.02046e-06	2.07874e-05
4:181916586:G:A	4	181916586	109122	0.331753	72403	0.0277964	-0.000525375	0.00613604	0.000114119	4.60373	4.6715	4.14989e-06	1.82483e-05
4:80386711:T:C	4	80386711	109122	0.895864	22727	0.0327262	-0.000820913	0.0091301	0.000178889	4.58896	4.7654	4.45451e-06	1.17166e-05
4:177869169:T:C	4	177869169	109122	0.932791	14668	0.0526676	-0.00104305	0.0112639	0.000227735	4.58012	4.73889	4.6471e-06	1.32896e-05
4:129132218:T:C	4	129132218	109122	0.0272172	5940	-0.0824294	0.0015788	0.017065	0.000344889	4.57771	4.84797	4.70099e-06	7.8782e-06
4:31432176:GA:G	4	31432176	109122	0.0519464	11337	-0.0538834	0.0011456	0.0125034	0.000250642	4.57067	4.58717	4.86167e-06	2.69621e-05
4:57441487:C:T	4	57441487	109122	0.300856	65660	0.0242491	-0.000533872	0.00636984	0.000117441	4.54587	4.62878	5.47082e-06	2.22583e-05
4:186243569:A:G	4	186243569	109122	0.030081	6565	-0.0733207	0.00150027	0.0163382	0.000330698	4.53667	4.61483	5.71486e-06	2.37409e-05
4:124327334:A:G	4	124327334	109122	0.442166	96500	-0.0271511	0.000499902	0.00587509	0.000110307	4.5319	4.67752	5.84545e-06	1.77415e-05
4:62507823:T:G	4	62507823	109122	0.343331	74930	-0.0261325	0.00051745	0.00604445	0.000114335	4.52573	4.54867	6.0188e-06	3.21468e-05
4:82114863:C:T	4	82114863	109122	0.963674	7928	0.0523197	-0.0013516	0.0146967	0.000301504	4.48284	4.64589	7.36555e-06	2.05607e-05
4:40631614:A:G	4	40631614	109122	0.0598184	13055	-0.0458928	0.00106059	0.0117321	0.000236937	4.47626	4.48795	7.59623e-06	4.22944e-05
4:26733978:T:A	4	26733978	109122	0.954785	9868	0.0665581	-0.00123943	0.0135928	0.000277255	4.47038	4.89661	7.80808e-06	6.21582e-06
4:86931831:T:C	4	86931831	109122	0.86796	28817	0.0330744	-0.000733935	0.00827181	0.000164412	4.464	4.46409	8.0445e-06	4.70626e-05
4:67592113:T:G	4	67592113	109122	0.057257	12496	-0.0433794	0.00106842	0.0118556	0.000239529	4.4605	4.54911	8.17689e-06	3.20827e-05
4:34323648:C:G	4	34323648	109122	0.346543	75631	-0.0233355	0.000492537	0.00598651	0.000110905	4.44106	4.44357	8.9518e-06	5.15656e-05
4:142324927:T:G	4	142324927	109122	0.0309562	6756	-0.0624007	0.00143934	0.0161061	0.000326836	4.40386	4.41838	1.0634e-05	5.76541e-05
4:115029728:C:G	4	115029728	109122	0.0472453	10311	-0.0590529	0.00118324	0.0132281	0.000269162	4.39603	4.53581	1.10249e-05	3.40803e-05
4:83209000:T:C	4	83209000	109122	0.494676	107960	0.0249398	-0.000469376	0.00589244	0.000107234	4.37711	4.42528	1.20264e-05	5.59212e-05
4:105715480:A:G	4	105715480	109122	0.0444457	9700	-0.0581623	0.00119663	0.0134207	0.000274118	4.36538	4.45379	1.26902e-05	4.92738e-05
4:30162682:T:TA	4	30162682	109122	0.419957	91653	-0.0261193	0.000476131	0.00582855	0.000109518	4.34751	4.53185	1.37692e-05	3.46982e-05
4:42188265:T:G	4	42188265	109122	0.0362255	7906	-0.0498608	0.00130844	0.0148464	0.00030148	4.34005	4.57393	1.42448e-05	2.86484e-05
4:71683076:AT:A	4	71683076	109122	0.21952	47909	-0.0249237	0.00055754	0.00691341	0.000128747	4.33051	4.33116	1.48762e-05	8.44383e-05
4:137864469:A:G	4	137864469	109122	0.0357307	7798	-0.0607178	0.00130009	0.0149096	0.000300964	4.31975	4.33258	1.56203e-05	8.39235e-05
4:3600589:T:C	4	3600589	109122	0.413853	90321	-0.0194963	0.00046887	0.00585007	0.000108919	4.30477	4.55299	1.67159e-05	3.15213e-05
4:183875775:T:G	4	183875775	109122	0.809585	41557	0.0265628	-0.000596486	0.00731247	0.000138749	4.29903	4.3574	1.71549e-05	7.53426e-05
4:188034819:A:T	4	188034819	109122	0.191295	41749	-0.0282808	0.000592725	0.00719547	0.000138206	4.28872	4.28983	1.79707e-05	0.000100908
4:403106:A:G	4	403106	109122	0.222109	48474	0.0307791	-0.000541702	0.0068782	0.00012683	4.2711	4.50037	1.94511e-05	3.99978e-05
4:172175747:C:CCT	4	172175747	109122	0.064854	14154	-0.0487647	0.000961427	0.0115565	0.000225277	4.26776	4.33751	1.97449e-05	8.21458e-05
4:24709000:C:T	4	24709000	109122	0.394577	86114	0.016849	-0.000471329	0.00594898	0.000110707	4.25744	5.02059	2.06779e-05	3.36132e-06
4:152958556:T:C	4	152958556	109122	0.0432177	9432	-0.0440501	0.00117445	0.0136081	0.000276613	4.24584	4.4983	2.17778e-05	4.03721e-05
4:97250061:G:A	4	97250061	109122	0.0263787	5757	0.0778717	-0.00142759	0.0184317	0.000336337	4.24452	4.31783	2.19058e-05	8.94488e-05
4:52566744:C:A	4	52566744	109122	0.126345	27574	-0.0336616	0.00069888	0.00831668	0.000164893	4.23838	4.28715	2.25142e-05	0.000102072
4:37218770:C:A	4	37218770	109122	0.301484	65797	0.0285913	-0.00049716	0.00636154	0.00011734	4.2369	4.50399	2.26623e-05	3.93524e-05
4:167800233:T:G	4	167800233	109122	0.941923	12675	0.0381827	-0.00101035	0.0118191	0.000238638	4.23381	4.46024	2.29762e-05	4.78781e-05
4:166653812:T:C	4	166653812	109122	0.0636398	13889	-0.0467935	0.000962706	0.0113779	0.000227538	4.23097	4.28438	2.3269e-05	0.000103292
4:119058264:C:CT	4	119058264	109122	0.212042	46277	-0.0285084	0.000567286	0.00699834	0.000134126	4.22951	4.25962	2.34201e-05	0.000114815
4:145493115:A:G	4	145493115	109122	0.627729	81246	-0.0258181	0.000466638	0.00600075	0.000111084	4.20076	4.3549	2.66016e-05	7.61672e-05
4:170659273:T:C	4	170659273	109122	0.0401065	8753	-0.0557994	0.00120684	0.0141638	0.000287615	4.19605	4.20641	2.71614e-05	0.000143819
4:130880672:G:A	4	130880672	109122	0.569908	93865	0.0235403	-0.000455953	0.00578947	0.000109022	4.18221	4.22233	2.8869e-05	0.000134486
4:117507461:C:T	4	117507461	109122	0.527089	103210	-0.0190396	0.000448665	0.00578722	0.000108235	4.14528	4.33565	3.39399e-05	8.28122e-05
4:127750759:C:CA	4	127750759	109122	0.0365371	7974	0.0502699	-0.00120635	0.0139661	0.000292326	4.12671	4.13155	3.67987e-05	0.000196502
4:180904759:G:A	4	180904759	109122	0.361921	78987	-0.021155	0.000469019	0.00607095	0.000114337	4.10207	4.17107	4.09475e-05	0.00016677
4:2528006:A:G	4	2528006	109122	0.339143	74016	-0.0261168	0.00047575	0.0061786	0.000116014	4.1008	4.25986	4.11719e-05	0.000114698
4:101350754:T:G	4	101350754	109122	0.168903	36862	-0.0285184	0.000590651	0.00745189	0.000144289	4.09353	4.13517	4.2485e-05	0.000193581
5:137564707:G:C	5	137564707	109122	0.471257	102849	0.0267978	-0.000582823	0.00579835	0.000107905	5.40125	5.45319	6.61764e-08	3.48849e-07
5:15222635:T:C	5	15222635	109122	0.723136	60424	-0.0294242	0.0006283	0.00643483	0.000119116	5.2747	5.30642	1.32976e-07	7.68349e-07
5:142548674:C:T	5	142548674	109122	0.159436	34796	-0.0410456	0.000778862	0.00789672	0.000148704	5.23768	5.32471	1.62612e-07	6.97146e-07
5:77876548:T:G	5	77876548	109122	0.515808	105672	-0.0287131	0.00055524	0.00582462	0.000107836	5.14894	5.18104	2.61965e-07	1.48275e-06
5:151048405:A:AT	5	151048405	109122	0.821722	38908	0.0355423	-0.000738221	0.00750081	0.000143584	5.14138	5.14198	2.7273e-07	1.81404e-06
5:39274899:C:T	5	39274899	109122	0.175308	38260	0.0336855	-0.000698518	0.00745734	0.000139844	4.99496	4.99634	5.88474e-07	3.79546e-06
5:58727332:C:T	5	58727332	109122	0.043992	9601	-0.0672917	0.00137147	0.0135629	0.00027468	4.99299	5.09497	5.94502e-07	2.30743e-06
5:143695159:TC:T	5	143695159	109122	0.123202	26888	0.0394099	-0.000814593	0.00873664	0.000163384	4.98574	4.98918	6.17245e-07	3.93358e-06
5:87208986:T:A	5	87208986	109122	0.121199	26451	-0.0404745	0.000823544	0.0085568	0.000168263	4.89438	4.95692	9.86169e-07	4.6182e-06
5:36021361:T:C	5	36021361	109122	0.279595	61020	-0.0299771	0.000595412	0.0064418	0.000122081	4.8772	4.89776	1.07604e-06	6.18091e-06
5:11745400:G:A	5	11745400	109122	0.840096	34898	0.0306208	-0.000725828	0.00766974	0.000149657	4.84994	4.90682	1.23497e-06	5.91263e-06
5:1755869:G:C	5	1755869	109122	0.0741922	16192	-0.0464186	0.00103145	0.0106781	0.000213212	4.83769	4.83809	1.31357e-06	8.26439e-06
5:158343371:C:T	5	158343371	109122	0.0799747	17454	-0.0543625	0.000986224	0.0101639	0.000204496	4.82271	5.34867	1.41621e-06	6.13471e-07
5:56272034:G:A	5	56272034	109122	0.533266	101862	-0.027171	0.000523407	0.00576197	0.000108575	4.82068	4.87407	1.43071e-06	6.9394e-06
5:7670726:G:A	5	7670726	109122	0.0308233	6727	0.0381588	-0.00144591	0.0127013	0.000301474	4.79614	5.07299	1.61755e-06	2.58026e-06
5:176673651:C:T	5	176673651	109122	0.820705	39130	0.0318443	-0.000678325	0.00728838	0.000141725	4.7862	4.80851	1.69965e-06	9.53182e-06
5:40379587:G:A	5	40379587	109122	0.0307271	6706	0.0541761	-0.00148726	0.0134397	0.000313077	4.75044	4.75057	2.02975e-06	1.25728e-05
5:25300119:T:G	5	25300119	109122	0.0475156	10370	-0.0613882	0.00123672	0.0144227	0.000260562	4.74635	4.76504	2.0712e-06	1.17367e-05
5:487730:C:T	5	487730	109122	0.600658	87154	-0.0283231	0.000524648	0.0058732	0.000110839	4.73344	4.88292	2.20747e-06	6.64631e-06
5:89610557:C:T	5	89610557	109122	0.0407846	8901	-0.0617409	0.00134257	0.0140658	0.000284845	4.71333	4.72037	2.43702e-06	1.45059e-05
5:19039231:G:A	5	19039231	109122	0.0347684	7588	0.055491	-0.00126123	0.0123912	0.000268053	4.70514	4.8007	2.53697e-06	9.89631e-06
5:168884911:G:T	5	168884911	109122	0.0416323	9086	0.0573794	-0.00124285	0.0124385	0.000264187	4.70444	4.79419	2.54564e-06	1.02101e-05
5:74127700:A:G	5	74127700	109122	0.258321	56377	0.0285713	-0.000579828	0.00658012	0.000123434	4.69747	4.69775	2.63401e-06	1.61364e-05
5:173593796:G:A	5	173593796	109122	0.589638	89559	-0.026259	0.000513408	0.00585608	0.000109391	4.69333	4.71708	2.68799e-06	1.47333e-05
5:17770264:A:G	5	17770264	109122	0.0371373	8105	-0.0677044	0.0014133	0.0148892	0.000301633	4.68551	4.7339	2.79263e-06	1.3607e-05
5:167630135:CT:C	5	167630135	109122	0.0934	20384	-0.0376167	0.000881116	0.0095454	0.000190213	4.63226	4.67227	3.6169e-06	1.81824e-05
5:26976884:T:A	5	26976884	109122	0.127454	27816	-0.0392319	0.000758764	0.0086269	0.000164479	4.61315	4.68077	3.96615e-06	1.7474e-05
5:10231864:G:A	5	10231864	109122	0.188143	41061	0.0277676	-0.000628512	0.0071998	0.000136312	4.61082	4.65708	4.01077e-06	1.95172e-05
5:116054692:G:A	5	116054692	109122	0.0803688	17540	-0.0401676	0.000942405	0.0101572	0.000204502	4.60828	4.62779	4.06007e-06	2.23604e-05
5:83834819:C:A	5	83834819	109122	0.347313	75799	-0.0310139	0.000521843	0.0061005	0.000114096	4.5737	5.08781	4.79175e-06	2.3931e-06
5:81120878:C:T	5	81120878	109122	0.439742	95971	-0.0220896	0.000492428	0.0057955	0.000107925	4.56268	4.6322	5.05055e-06	2.19087e-05
5:51774104:T:TG	5	51774104	109122	0.0647532	14132	-0.0478205	0.00104408	0.0113959	0.000229578	4.54783	4.55147	5.42021e-06	3.17401e-05
5:32226054:AT:A	5	32226054	109122	0.0482121	10522	0.0674612	-0.00111609	0.0127518	0.000245937	4.53812	5.33183	5.67586e-06	6.71181e-07
5:139254415:G:A	5	139254415	109122	0.0362942	7921	0.0432492	-0.00132264	0.0136196	0.00029215	4.52727	4.86699	5.97506e-06	7.18286e-06
5:113073247:G:A	5	113073247	109122	0.487697	106437	0.0232138	-0.000484525	0.00584496	0.000107336	4.51411	4.5207	6.35831e-06	3.64939e-05
5:31061240:C:T	5	31061240	109122	0.0310341	6773	0.0615371	-0.00135179	0.0149412	0.000300475	4.49885	4.50111	6.83233e-06	3.98656e-05
5:135832655:A:C	5	135832655	109122	0.328605	71716	0.024806	-0.000513516	0.00621998	0.000114392	4.48909	4.4978	7.15292e-06	4.04642e-05
5:133682249:G:A	5	133682249	109122	0.20237	44166	-0.0292725	0.000596914	0.00702964	0.000133137	4.48344	4.51734	7.34493e-06	3.70524e-05
5:53786204:T:C	5	53786204	109122	0.124572	27187	0.03136	-0.000702762	0.00835352	0.000158586	4.43143	4.48382	9.36122e-06	4.30857e-05
5:3201619:C:G	5	3201619	109122	0.409134	89291	0.0244534	-0.000484993	0.00585392	0.000109602	4.42503	4.43513	9.64289e-06	5.35345e-05
5:82265044:G:C	5	82265044	109122	0.0387181	8450	-0.0657545	0.00130483	0.0144955	0.000294879	4.42498	4.59112	9.64529e-06	2.64778e-05
5:154613191:C:T	5	154613191	109122	0.185416	40466	0.0310137	-0.000603182	0.00713756	0.000136335	4.42425	4.49039	9.67772e-06	4.18349e-05
5:5580194:T:A	5	5580194	109122	0.0259114	5655	0.055737	-0.00142824	0.0157493	0.000323623	4.41327	4.49504	1.01821e-05	4.09682e-05
5:75270069:A:G	5	75270069	109122	0.166882	36421	-0.0302388	0.000647344	0.00754213	0.000147187	4.39811	4.39812	1.09198e-05	6.30409e-05
5:13856230:A:G	5	13856230	109122	0.0941148	20540	0.0426488	-0.000791917	0.00950725	0.000180204	4.39455	4.54479	1.11002e-05	3.27191e-05
5:160005232:C:T	5	160005232	109122	0.0342507	7475	0.0524622	-0.00118361	0.0135783	0.000270121	4.38179	4.38193	1.1771e-05	6.76857e-05
5:37037411:A:G	5	37037411	109122	0.0369678	8068	-0.0614593	0.00128149	0.014391	0.000292691	4.37829	4.43433	1.19614e-05	5.37235e-05
5:149433168:T:G	5	149433168	109122	0.759324	52526	0.0239468	-0.000542323	0.00654182	0.000125289	4.32857	4.34195	1.50081e-05	8.0579e-05
5:33999293:A:C	5	33999293	109122	0.0279229	6094	-0.069789	0.00149153	0.0169653	0.000345189	4.32093	4.3393	1.55376e-05	8.15111e-05
5:107693042:T:C	5	107693042	109122	0.583966	90797	0.0220086	-0.000476914	0.00584151	0.000110737	4.30673	4.33569	1.65684e-05	8.27976e-05
5:67080060:A:G	5	67080060	109122	0.289612	63206	-0.0227773	0.000513168	0.00629742	0.00011924	4.30367	4.36378	1.67991e-05	7.32747e-05
5:126485300:G:A	5	126485300	109122	0.0305484	6667	-0.0609834	0.00139588	0.0159993	0.00032687	4.27043	4.27435	1.95095e-05	0.000107821
5:152359910:T:A	5	152359910	109122	0.166002	36229	-0.0330352	0.000630933	0.00765453	0.000147857	4.26719	4.38707	1.97947e-05	6.61749e-05
5:65471831:G:A	5	65471831	109122	0.171409	37409	-0.0314498	0.000612077	0.00751446	0.000144082	4.24813	4.32831	2.15563e-05	8.54879e-05
5:23457947:T:G	5	23457947	109122	0.423343	92392	-0.0283863	0.000460784	0.00580401	0.000108771	4.23627	4.9143	2.27267e-05	5.69936e-06
5:128517449:G:A	5	128517449	109122	0.168495	36773	-0.0328699	0.000615149	0.00749568	0.00014584	4.21797	4.42499	2.46509e-05	5.59948e-05
5:172306835:T:A	5	172306835	109122	0.0751315	16397	-0.0380885	0.000877951	0.0105003	0.000209427	4.19216	4.20789	2.76312e-05	0.000142926
5:121365944:T:C	5	121365944	109122	0.0635665	13873	-0.0437361	0.000940039	0.0118529	0.00022473	4.18296	4.20437	2.87733e-05	0.000145058
5:166002824:A:G	5	166002824	109122	0.508436	107281	-0.0250237	0.000451152	0.00581883	0.00010799	4.17774	4.3442	2.94425e-05	7.97954e-05
5:101658510:G:A	5	101658510	109122	0.0517815	11301	-0.041867	0.00104843	0.0122961	0.000251267	4.17258	4.2603	3.01175e-05	0.000114483
5:55045640:A:G	5	55045640	109122	0.126968	27710	-0.0373322	0.000682437	0.00836754	0.000163733	4.16798	4.48053	3.0731e-05	4.37251e-05
5:145240067:G:A	5	145240067	109122	0.0918926	20055	0.0368708	-0.000755653	0.00949139	0.00018243	4.14215	4.15309	3.44071e-05	0.000179728
5:95878112:C:G	5	95878112	109122	0.0530736	11583	-0.0442604	0.00101687	0.012236	0.000245641	4.13967	4.1539	3.47802e-05	0.000179121
5:179051757:C:T	5	179051757	109122	0.272388	59447	0.022804	-0.000494206	0.00645382	0.000119548	4.13397	4.17777	3.56556e-05	0.00016217
5:60268158:T:C	5	60268158	109122	0.0518777	11322	-0.048162	0.00102895	0.0125241	0.000249058	4.13136	4.136	3.60618e-05	0.000192916
5:8692623:C:T	5	8692623	109122	0.114381	24963	0.0324702	-0.000679488	0.00864429	0.000164753	4.12428	4.12428	3.71904e-05	0.000202483
5:156016654:G:T	5	156016654	109122	0.0492339	10745	0.0407788	-0.000961781	0.0106578	0.000234539	4.10072	4.16511	4.11859e-05	0.000170963
5:130141942:GCTGA:G	5	130141942	109122	0.025751	5620	-0.086323	0.00144787	0.0174522	0.000354055	4.0894	5.05478	4.32496e-05	2.82948e-06
5:21280203:G:C	5	21280203	109122	0.157603	34396	-0.0318489	0.000612111	0.00783724	0.00014972	4.08838	4.16606	4.34397e-05	0.00017029
5:79136836:C:T	5	79136836	109122	0.0431306	9413	-0.0577312	0.00113038	0.0138003	0.00027711	4.07918	4.23253	4.51941e-05	0.000128813
5:161186749:A:G	5	161186749	109122	0.290876	63482	-0.0290723	0.000485792	0.00632519	0.000119446	4.06703	4.60728	4.7616e-05	2.45813e-05
5:86207856:T:C	5	86207856	109122	0.319482	69725	-0.0246211	0.000471133	0.00602154	0.000115934	4.0638	4.1834	4.82799e-05	0.000158394
5:72584368:T:C	5	72584368	109122	0.592277	88983	0.0229706	-0.000447223	0.00592372	0.000110146	4.06027	4.08267	4.90152e-05	0.000240184
5:57350482:A:G	5	57350482	109122	0.0351121	7663	-0.0610298	0.00125607	0.0152597	0.000309438	4.05921	4.12382	4.92397e-05	0.000202874
6:4551198:C:T	6	4551198	109122	0.601354	87002	-0.0309341	0.000635356	0.00591441	0.000109253	5.81546	5.81721	6.04663e-09	4.4849e-08
6:161369738:G:A	6	161369738	109122	0.138959	30327	-0.0417611	0.000843065	0.00818824	0.000156668	5.38122	5.40326	7.39838e-08	4.5744e-07
6:29648348:G:A	6	29648348	109122	0.120975	26402	-0.0488128	0.000886698	0.0086639	0.000167783	5.28478	5.64451	1.25857e-07	1.20664e-07
6:115979448:G:C	6	115979448	109122	0.443394	96768	-0.0322872	0.000575203	0.00587912	0.000109762	5.24046	5.51476	1.60173e-07	2.48882e-07
6:82161731:A:G	6	82161731	109122	0.0263054	5741	-0.0816526	0.00180633	0.0172094	0.000349161	5.17334	5.17367	2.29943e-07	1.54043e-06
6:75982059:C:T	6	75982059	109122	0.410339	89554	0.0277473	-0.000567502	0.00586892	0.000110065	5.15606	5.1561	2.52194e-07	1.68676e-06
6:49713665:G:C	6	49713665	109122	0.175945	38399	-0.0385551	0.000746037	0.0075835	0.000144862	5.14999	5.22769	2.60504e-07	1.16318e-06
6:157079563:G:A	6	157079563	109122	0.032876	7175	0.0558921	-0.00147411	0.0128051	0.000288458	5.11032	5.11099	3.21606e-07	2.12633e-06
6:53414549:T:G	6	53414549	109122	0.0393184	8581	-0.068962	0.00145468	0.0143175	0.000288721	5.03837	5.06788	4.69525e-07	2.64802e-06
6:163368063:C:CT	6	163368063	109122	0.147578	32208	-0.0360665	0.000771544	0.00794297	0.000153378	5.03034	5.03034	4.89614e-07	3.20066e-06
6:7381529:T:C	6	7381529	109122	0.035387	7723	0.0700752	-0.00146292	0.0132828	0.000293559	4.98338	5.32934	6.24821e-07	6.80173e-07
6:90059618:T:A	6	90059618	109122	0.0328852	7177	-0.074922	0.00157584	0.0155127	0.000316757	4.97491	5.02707	6.5277e-07	3.25377e-06
6:91927276:C:T	6	91927276	109122	0.197701	43147	-0.0352655	0.000682248	0.00727468	0.000137735	4.95333	5.0118	7.29542e-07	3.51295e-06
6:119790278:A:G	6	119790278	109122	0.125543	27399	-0.0356497	0.00082392	0.00834465	0.000167659	4.91427	4.92278	8.91116e-07	5.46653e-06
6:95844452:G:T	6	95844452	109122	0.130707	28526	0.0407066	-0.000748461	0.00820657	0.000153194	4.88571	5.04392	1.03055e-06	2.989e-06
6:129171353:C:G	6	129171353	109122	0.28146	61427	-0.029805	0.00058681	0.00641299	0.000120275	4.8789	4.90678	1.06677e-06	5.91354e-06
6:66865503:A:G	6	66865503	109122	0.505375	107949	-0.0281561	0.000526383	0.00575502	0.00010848	4.85236	4.97725	1.22003e-06	4.17456e-06
6:126100757:A:G	6	126100757	109122	0.108191	23612	-0.0399577	0.000863708	0.00892913	0.000178107	4.84939	4.86092	1.23845e-06	7.39834e-06
6:88190628:C:G	6	88190628	109122	0.482231	105244	0.0242781	-0.000518238	0.00575996	0.000107714	4.81123	4.83331	1.50006e-06	8.45782e-06
6:170159818:A:C	6	170159818	109122	0.810584	41339	-0.0276374	0.000664126	0.00739136	0.000138104	4.80888	5.12915	1.5178e-06	1.93751e-06
6:148841768:C:T	6	148841768	109122	0.050384	10996	-0.0568376	0.00119985	0.0127515	0.00024981	4.80305	4.80552	1.56268e-06	9.66962e-06
6:136887625:TAAAAC:T	6	136887625	109122	0.0949992	20733	0.0454061	-0.000868346	0.00959941	0.000180884	4.80056	4.87246	1.58219e-06	6.99413e-06
6:125078442:C:T	6	125078442	109122	0.0478409	10441	-0.0632267	0.00125908	0.0129225	0.000263186	4.78398	4.9629	1.71861e-06	4.48313e-06
6:93694358:A:T	6	93694358	109122	0.0412428	9001	-0.0656763	0.0013547	0.0140287	0.000284308	4.76492	4.83567	1.88932e-06	8.36156e-06
6:127559974:T:C	6	127559974	109122	0.150465	32838	-0.0318229	0.000730122	0.00811641	0.000153663	4.75145	4.89821	2.01963e-06	6.16748e-06
6:692700:T:G	6	692700	109122	0.825608	38060	0.0431913	-0.000668936	0.00753032	0.000143062	4.67584	5.92149	2.92751e-06	2.43191e-08
6:80512257:C:T	6	80512257	109122	0.110949	24214	-0.0379382	0.000822263	0.00888932	0.000176148	4.66803	4.67097	3.04105e-06	1.8293e-05
6:63419607:G:A	6	63419607	109122	0.12579	27453	-0.0312984	0.000770552	0.00844971	0.000166095	4.63922	4.78705	3.49731e-06	1.05654e-05
6:74930121:T:C	6	74930121	109122	0.14975	32682	-0.0348092	0.000707725	0.00782205	0.000153021	4.62502	4.70303	3.74564e-06	1.57413e-05
6:166354688:A:C	6	166354688	109122	0.0474881	10364	-0.0667542	0.00121852	0.013014	0.000264889	4.6001	5.13106	4.22281e-06	1.91865e-06
6:144777503:G:T	6	144777503	109122	0.0343606	7499	0.0688856	-0.00137618	0.0164898	0.000299914	4.58858	4.59129	4.46281e-06	2.64571e-05
6:130207054:C:T	6	130207054	109122	0.066224	14453	0.0407988	-0.000974105	0.0101634	0.000212826	4.57699	4.57701	4.71709e-06	2.82479e-05
6:19230662:T:A	6	19230662	109122	0.0703433	15352	0.0462285	-0.000954765	0.0108146	0.00020884	4.57174	4.57913	4.83681e-06	2.79741e-05
6:65816296:C:G	6	65816296	109122	0.0563498	12298	0.0399647	-0.00102697	0.0110543	0.000228171	4.50087	4.5825	6.76753e-06	2.7546e-05
6:86113261:T:G	6	86113261	109122	0.483376	105494	-0.0228802	0.000480804	0.00573503	0.000106889	4.49816	4.5027	6.85437e-06	3.95816e-05
6:22291309:G:A	6	22291309	109122	0.486469	106169	0.0270211	-0.000484585	0.00579706	0.000107896	4.49121	4.69492	7.08207e-06	1.63523e-05
6:165069152:T:C	6	165069152	109122	0.0604278	13188	-0.0472689	0.00105536	0.0116206	0.000235114	4.4887	4.48875	7.16581e-06	4.21424e-05
6:37258225:C:G	6	37258225	109122	0.833054	36435	0.0368047	-0.000665891	0.00779764	0.00014856	4.48231	4.7326	7.38385e-06	1.36913e-05
6:67992891:G:A	6	67992891	109122	0.0823849	17980	-0.0421849	0.000898835	0.0101062	0.00020163	4.45783	4.47312	8.27918e-06	4.52011e-05
6:51775953:C:G	6	51775953	109122	0.340756	74368	0.0268757	-0.000501156	0.00613102	0.000112895	4.43913	4.51455	9.03238e-06	3.75225e-05
6:107099066:A:C	6	107099066	109122	0.341769	74589	0.0277417	-0.000502744	0.00615818	0.000113572	4.42666	4.57005	9.57029e-06	2.9161e-05
6:105098577:T:C	6	105098577	109122	0.696684	66197	0.0262298	-0.000515146	0.00623663	0.000116515	4.42128	4.45655	9.81177e-06	4.86717e-05
6:40477583:T:C	6	40477583	109122	0.16356	35696	-0.0320437	0.000652767	0.00747766	0.00014776	4.41774	4.47455	9.9738e-06	4.49119e-05
6:84501710:A:G	6	84501710	109122	0.961351	8435	0.0615779	-0.00128346	0.0143007	0.000290714	4.41485	4.47122	1.01078e-05	4.55853e-05
6:73079758:C:T	6	73079758	109122	0.71728	61702	0.0241642	-0.000526484	0.0063455	0.000119306	4.4129	4.42168	1.01996e-05	5.68186e-05
6:28288695:A:T	6	28288695	109122	0.0414765	9052	-0.060512	0.00123574	0.0138463	0.000280973	4.39806	4.48555	1.09221e-05	4.27528e-05
6:102867774:G:A	6	102867774	109122	0.304302	66412	0.0201721	-0.000510066	0.00630243	0.000116485	4.3788	4.79268	1.19332e-05	1.02844e-05
6:47087305:G:A	6	47087305	109122	0.116457	25416	0.0310537	-0.00072983	0.00819023	0.000166888	4.37317	4.37966	1.22454e-05	6.83607e-05
6:31358512:G:A	6	31358512	109122	0.492609	107509	-0.023826	0.000472205	0.00572252	0.000107999	4.37231	4.38955	1.22939e-05	6.54606e-05
6:33993584:CCCA:C	6	33993584	109122	0.0334121	7292	0.0524716	-0.00127498	0.0125585	0.000292135	4.36436	4.45571	1.27496e-05	4.88539e-05
6:142946933:T:C	6	142946933	109122	0.0324957	7092	-0.0643544	0.00138326	0.015605	0.000317203	4.36079	4.3766	1.29596e-05	6.9283e-05
6:168149834:A:T	6	168149834	109122	0.776525	48772	-0.0269657	0.000564852	0.00690092	0.000130012	4.3446	4.34797	1.39528e-05	7.85002e-05
6:134463143:C:T	6	134463143	109122	0.14016	30589	-0.0250201	0.000681407	0.00799021	0.000157779	4.31873	4.64826	1.56926e-05	2.03351e-05
6:10138215:G:A	6	10138215	109122	0.0299115	6528	-0.0604011	0.00143322	0.0163824	0.000332755	4.30715	4.34876	1.65375e-05	7.8231e-05
6:11270651:A:G	6	11270651	109122	0.403484	88058	-0.0249378	0.000474175	0.00587825	0.000110488	4.29164	4.36435	1.7736e-05	7.30943e-05
6:56281762:T:C	6	56281762	109122	0.5251	103644	0.0205847	-0.000465316	0.00585359	0.000108604	4.2845	4.40443	1.83148e-05	6.13134e-05
6:99773934:T:C	6	99773934	109122	0.125277	27341	0.0313326	-0.000682217	0.00840124	0.000159456	4.27839	4.29938	1.88246e-05	9.68509e-05
6:147044275:A:G	6	147044275	109122	0.137172	29937	-0.0336371	0.000688735	0.00830771	0.000161024	4.27721	4.29191	1.89252e-05	0.000100011
6:101840181:T:A	6	101840181	109122	0.124173	27100	0.0362745	-0.000694369	0.00848421	0.000162368	4.27652	4.37002	1.89834e-05	7.13057e-05
6:133265790:A:T	6	133265790	109122	0.351744	76766	0.0256458	-0.000483464	0.00594958	0.0001131	4.27466	4.38298	1.91427e-05	6.73734e-05
6:15904817:A:ATAAAC	6	15904817	109122	0.131935	28794	-0.0335762	0.000693641	0.00848675	0.000162714	4.26296	4.265	2.01741e-05	0.000112211
6:57313421:A:C	6	57313421	109122	0.0652435	14239	-0.048583	0.000961239	0.0111539	0.000225656	4.25975	4.42185	2.04653e-05	5.67776e-05
6:158885266:C:T	6	158885266	109122	0.255819	55831	-0.0295125	0.000527779	0.00658117	0.000124922	4.22487	4.49933	2.39074e-05	4.01856e-05
6:3243825:G:T	6	3243825	109122	0.0535043	11677	-0.0415618	0.00105277	0.0123281	0.000249977	4.21149	4.35204	2.53693e-05	7.71211e-05
6:5647856:C:T	6	5647856	109122	0.0366196	7992	-0.0583375	0.00124663	0.0150542	0.000297907	4.18461	4.18573	2.8565e-05	0.000156859
6:78007052:T:C	6	78007052	109122	0.053037	11575	-0.0463036	0.00104683	0.0123578	0.000250312	4.18209	4.18313	2.88847e-05	0.000158574
6:25220352:C:T	6	25220352	109122	0.91186	19236	0.0415931	-0.0008072	0.00978801	0.000193352	4.17478	4.31686	2.98277e-05	8.98265e-05
6:71600114:G:C	6	71600114	109122	0.0275471	6012	-0.071939	0.00142397	0.0167162	0.000341308	4.17211	4.34881	3.01793e-05	7.82128e-05
6:60262101:T:C	6	60262101	109122	0.47785	104288	0.0238947	-0.000448176	0.00580454	0.000108149	4.14407	4.22102	3.41201e-05	0.000135235
6:118026711:C:T	6	118026711	109122	0.849897	32759	0.0264154	-0.000638198	0.00784973	0.000154045	4.14293	4.2055	3.42904e-05	0.000144371
6:38948122:T:C	6	38948122	109122	0.0507185	11069	-0.0497299	0.00105348	0.0125176	0.000254923	4.13255	4.16753	3.58753e-05	0.000169246
6:140863462:A:T	6	140863462	109122	0.158318	34552	-0.0338189	0.000619916	0.00788287	0.000150177	4.1279	4.31684	3.66086e-05	8.98328e-05
6:23951286:C:A	6	23951286	109122	0.0678232	14802	-0.049464	0.000892176	0.0110611	0.000217265	4.10639	4.47213	4.01884e-05	4.54005e-05
6:17547371:AT:A	6	17547371	109122	0.052675	11496	0.0545345	-0.00101063	0.0137975	0.000246324	4.10286	4.12066	4.0807e-05	0.000205533
6:150110564:G:A	6	150110564	109122	0.0437492	9548	-0.0484971	0.00111867	0.0135963	0.000274247	4.07905	4.09336	4.522e-05	0.000229918
6:160166092:C:A	6	160166092	109122	0.0627784	13701	-0.0495689	0.000932768	0.0113505	0.000229332	4.06732	4.3773	4.75562e-05	6.90694e-05
6:155821794:T:G	6	155821794	109122	0.420245	91716	0.0191884	-0.000446633	0.00579482	0.000109864	4.06533	4.21036	4.79638e-05	0.000141449
6:109206638:C:T	6	109206638	109122	0.711131	63044	0.0226778	-0.000483668	0.00633526	0.0001191	4.06102	4.06396	4.88587e-05	0.000259209
7:65306516:G:A	7	65306516	109122	0.397807	86819	-0.0313057	0.000630043	0.00592362	0.000111615	5.64481	5.64843	1.65367e-08	1.18021e-07
7:130970818:C:T	7	130970818	109122	0.0307042	6701	0.0579103	-0.00166803	0.0128267	0.00030039	5.55287	5.55422	2.81011e-08	2.00054e-07
7:95908788:C:T	7	95908788	109122	0.0744854	16256	0.0504433	-0.00104869	0.00977157	0.000197519	5.30933	5.39201	1.10028e-07	4.86071e-07
7:93218753:A:G	7	93218753	109122	0.610207	85070	-0.0305674	0.000577538	0.00593345	0.000108947	5.30107	5.36319	1.15124e-07	5.67581e-07
7:119663102:A:C	7	119663102	109122	0.0313273	6837	0.0522762	-0.00155899	0.0131402	0.000296537	5.25732	5.34413	1.46171e-07	6.28534e-07
7:128257016:C:A	7	128257016	109122	0.44239	96549	0.0249998	-0.000565732	0.00582068	0.000107872	5.24446	5.37064	1.56742e-07	5.45324e-07
7:144088040:G:A	7	144088040	109122	0.132356	28886	0.0430306	-0.000805754	0.00792696	0.000154684	5.20904	5.48275	1.89818e-07	2.96774e-07
7:197316:G:A	7	197316	109122	0.0868248	18949	0.0454908	-0.000938052	0.00922857	0.000180509	5.19669	5.23555	2.02866e-07	1.1163e-06
7:31341667:G:GT	7	31341667	109122	0.0567576	12387	-0.0683599	0.00121708	0.0123946	0.000240139	5.06824	5.51535	4.01511e-07	2.48071e-07
7:80442668:A:AT	7	80442668	109122	0.093565	20420	-0.0454176	0.000960433	0.00971205	0.000192144	4.9985	5.01036	5.77789e-07	3.53832e-06
7:108008590:A:G	7	108008590	109122	0.405349	88465	-0.0254754	0.000546312	0.0059032	0.00010968	4.98098	5.00345	6.32625e-07	3.6629e-06
7:114614673:G:A	7	114614673	109122	0.0948846	20708	0.0419524	-0.00089875	0.00926711	0.000181075	4.96342	4.96447	6.92625e-07	4.44826e-06
7:94724927:C:T	7	94724927	109122	0.0395154	8624	0.0608386	-0.00134372	0.0129361	0.000271563	4.94809	4.99048	7.49444e-07	3.90807e-06
7:112482585:C:A	7	112482585	109122	0.729569	59020	-0.0278996	0.000595963	0.00644354	0.000120645	4.93982	4.95332	7.81932e-07	4.70127e-06
7:52347106:A:G	7	52347106	109122	0.312536	68209	-0.0313158	0.000579467	0.00619325	0.000117316	4.93936	5.12042	7.83792e-07	2.02621e-06
7:103549911:G:A	7	103549911	109122	0.0929144	20278	-0.043344	0.00093162	0.00958197	0.000188713	4.93671	4.93689	7.94518e-07	5.09913e-06
7:47481485:C:T	7	47481485	109122	0.0758463	16553	-0.0492326	0.00101054	0.0104459	0.000209358	4.82683	4.89806	1.38724e-06	6.17201e-06
7:100827154:C:G	7	100827154	109122	0.236456	51605	0.0284038	-0.000605491	0.00666735	0.000126011	4.80508	4.8137	1.54691e-06	9.29685e-06
7:43308332:A:C	7	43308332	109122	0.128017	27939	-0.0319544	0.000785386	0.00831183	0.000163686	4.79812	4.87123	1.60161e-06	7.03626e-06
7:49035035:G:C	7	49035035	109122	0.25767	56235	-0.0245989	0.000589083	0.0065216	0.000123681	4.76292	4.9455	1.90812e-06	4.88672e-06
7:50485238:T:A	7	50485238	109122	0.026759	5840	0.0617726	-0.00155529	0.0144336	0.000327692	4.7462	4.75865	2.07276e-06	1.20994e-05
7:46021883:A:T	7	46021883	109122	0.0374535	8174	0.0477093	-0.00133852	0.0127006	0.00028243	4.7393	4.80615	2.14458e-06	9.64035e-06
7:12649989:C:T	7	12649989	109122	0.0361659	7893	0.059515	-0.00134582	0.0123892	0.00028432	4.73348	4.94958	2.207e-06	4.78904e-06
7:15839944:TA:T	7	15839944	109122	0.365417	79750	-0.0265086	0.000529308	0.00595755	0.000112055	4.72365	4.74009	2.31651e-06	1.3214e-05
7:132339162:C:T	7	132339162	109122	0.407342	88900	-0.0305652	0.000519926	0.00592698	0.000110361	4.71113	5.15705	2.46341e-06	1.67854e-06
7:5153070:T:A	7	5153070	109122	0.0280283	6117	-0.0735254	0.00164135	0.0171636	0.000348921	4.70409	4.70453	2.54997e-06	1.56306e-05
7:98213356:G:T	7	98213356	109122	0.200624	43785	0.0306553	-0.000628889	0.00702462	0.000134045	4.69162	4.6967	2.71046e-06	1.6216e-05
7:29785816:T:C	7	29785816	109122	0.765391	51202	0.0267085	-0.000598441	0.00672651	0.000128008	4.67501	4.72149	2.93932e-06	1.44296e-05
7:106465753:T:C	7	106465753	109122	0.0413482	9024	-0.064692	0.001339	0.0142394	0.000286686	4.67062	4.71377	3.00288e-06	1.49645e-05
7:78908366:C:T	7	78908366	109122	0.235122	51314	-0.0259482	0.000592577	0.00655787	0.000127326	4.65403	4.6916	3.25512e-06	1.66095e-05
7:75754059:A:G	7	75754059	109122	0.0733858	16016	-0.0486746	0.000969381	0.0109506	0.000209456	4.62809	4.65311	3.69061e-06	1.98814e-05
7:36311315:A:AT	7	36311315	109122	0.0618665	13502	-0.0485565	0.00106494	0.0115041	0.000232654	4.57735	4.58181	4.70893e-06	2.76331e-05
7:41314844:C:A	7	41314844	109122	0.231571	50539	-0.0281353	0.000583315	0.00676917	0.000127642	4.56995	4.57268	4.87848e-06	2.88126e-05
7:122120597:G:A	7	122120597	109122	0.104411	22787	-0.0411508	0.000808115	0.00938049	0.000179756	4.49562	4.54334	6.93664e-06	3.2935e-05
7:147321587:A:G	7	147321587	109122	0.0681393	14871	0.0374468	-0.000947423	0.0103362	0.000211162	4.48671	4.55521	7.23317e-06	3.12036e-05
7:148957818:G:A	7	148957818	109122	0.409633	89400	0.0238158	-0.000493678	0.00586055	0.000110097	4.48401	4.48572	7.32519e-06	4.2721e-05
7:2575857:C:T	7	2575857	109122	0.16049	35026	-0.0342017	0.00066003	0.00788946	0.000149274	4.42161	4.47412	9.79692e-06	4.4998e-05
7:32406297:T:C	7	32406297	109122	0.841723	34543	0.0300092	-0.000650404	0.00755782	0.000147832	4.39962	4.40131	1.08439e-05	6.21632e-05
7:66830900:G:A	7	66830900	109122	0.269666	58853	0.0302923	-0.000523336	0.00650391	0.000119897	4.36489	4.66503	1.27187e-05	1.88073e-05
7:14061913:A:T	7	14061913	109122	0.186039	40602	-0.0278881	0.000611512	0.00725039	0.000140345	4.3572	4.35918	1.31736e-05	7.47599e-05
7:102078500:G:A	7	102078500	109122	0.105483	23021	-0.0338977	0.000780658	0.00899632	0.000179495	4.34918	4.35454	1.36649e-05	7.62879e-05
7:157883546:C:A	7	157883546	109122	0.717578	61637	-0.0264241	0.000514811	0.0062847	0.000119092	4.32281	4.36384	1.54057e-05	7.32563e-05
7:133363002:T:C	7	133363002	109122	0.330121	72047	0.0285555	-0.000493369	0.00618183	0.000114139	4.32253	4.62677	1.54249e-05	2.24665e-05
7:145347060:G:A	7	145347060	109122	0.0253844	5540	0.0555973	-0.00142952	0.0147254	0.000331329	4.31451	4.31527	1.59959e-05	9.04425e-05
7:18389298:A:G	7	18389298	109122	0.0280466	6121	0.0674792	-0.00132094	0.0160893	0.000306818	4.30529	4.36345	1.6677e-05	7.33815e-05
7:138777905:C:T	7	138777905	109122	0.028546	6230	0.0476663	-0.00136443	0.0135341	0.000317771	4.29376	4.29819	1.75672e-05	9.73498e-05
7:152720216:T:C	7	152720216	109122	0.0377284	8234	-0.0578411	0.00126048	0.0144642	0.000293827	4.28988	4.29631	1.78772e-05	9.81383e-05
7:33708852:T:C	7	33708852	109122	0.0467642	10206	-0.0452507	0.00113024	0.0131265	0.000263861	4.28346	4.41491	1.84009e-05	5.85447e-05
7:129379235:G:T	7	129379235	109122	0.283728	61922	0.0227563	-0.000509349	0.00644752	0.000119265	4.27073	4.36887	1.94836e-05	7.16632e-05
7:140258744:T:C	7	140258744	109122	0.469154	102390	0.0234055	-0.000461807	0.00583487	0.000109076	4.23383	4.24461	2.29744e-05	0.000122381
7:7046256:C:A	7	7046256	109122	0.599682	87367	0.0215182	-0.000469388	0.00597421	0.000111872	4.19577	4.24568	2.7194e-05	0.000121826
7:118105296:C:A	7	118105296	109122	0.0661324	14433	0.037117	-0.00087488	0.010238	0.00020884	4.18923	4.19263	2.79906e-05	0.00015239
7:8442016:G:A	7	8442016	109122	0.625534	81725	0.0222063	-0.000456047	0.00584938	0.000109304	4.17227	4.17736	3.01585e-05	0.000162446
7:68991804:G:A	7	68991804	109122	0.929176	15457	0.0284327	-0.000895127	0.0110155	0.000214553	4.17205	5.18353	3.01866e-05	1.46377e-06
7:24121890:T:G	7	24121890	109122	0.491775	107327	0.0261357	-0.000452617	0.0057596	0.000108872	4.15735	4.53821	3.21956e-05	3.3711e-05
7:28670425:C:G	7	28670425	109122	0.0406747	8877	-0.0481344	0.00117285	0.0143611	0.000282794	4.14738	4.29579	3.36306e-05	9.83555e-05
7:124556774:A:G	7	124556774	109122	0.0372473	8129	-0.052289	0.00121968	0.0145567	0.000295295	4.13039	4.14863	3.62155e-05	0.000183082
7:55094053:T:C	7	55094053	109122	0.146368	31944	-0.0267589	0.00064795	0.00806255	0.000156929	4.12895	4.25677	3.6443e-05	0.000116216
7:110593887:A:G	7	110593887	109122	0.345476	75398	0.0157991	-0.000468366	0.00603505	0.000113544	4.12497	5.08272	3.70782e-05	2.45591e-06
7:81720356:C:A	7	81720356	109122	0.0827331	18056	-0.0349406	0.000830596	0.0100841	0.000201432	4.12345	4.15925	3.73243e-05	0.000175181
7:142718507:C:T	7	142718507	109122	0.0834662	18216	0.0345418	-0.000791934	0.0096999	0.000192202	4.12032	4.14243	3.78348e-05	0.000187852
7:1341392:C:A	7	1341392	109122	0.333031	72682	0.0210871	-0.00046893	0.00608593	0.000114393	4.09929	4.17164	4.14419e-05	0.000166372
7:72403243:A:C	7	72403243	109122	0.164504	35902	0.02641	-0.000591411	0.00768937	0.00014428	4.09905	4.17453	4.14855e-05	0.000164374
7:104798591:A:C	7	104798591	109122	0.0281657	6147	-0.0587263	0.0014012	0.0166944	0.000342759	4.08801	4.12035	4.35097e-05	0.000205792
8:122802916:C:T	8	122802916	109122	0.237225	51773	0.0355224	-0.000688555	0.00688657	0.000126442	5.44563	5.45924	5.16234e-08	3.37511e-07
8:125623623:A:T	8	125623623	109122	0.0391672	8548	-0.0668592	0.00156517	0.0142314	0.000288176	5.43132	5.46286	5.594e-08	3.30916e-07
8:69362751:A:C	8	69362751	109122	0.030892	6742	0.0753117	-0.00151211	0.0153467	0.000290608	5.20327	5.22532	1.95811e-07	1.17767e-06
8:110662435:A:C	8	110662435	109122	0.0290409	6338	0.049885	-0.00155419	0.0130786	0.000313605	4.95588	4.98568	7.20034e-07	4.00279e-06
8:10691615:T:C	8	10691615	109122	0.0828201	18075	-0.0338212	0.000988516	0.0100464	0.000202135	4.89038	5.42783	1.0064e-06	4.00454e-07
8:124354766:A:G	8	124354766	109122	0.0808545	17646	-0.0515794	0.000976096	0.0106173	0.000200834	4.86022	4.95518	1.17256e-06	4.65815e-06
8:8832916:T:C	8	8832916	109122	0.789836	45867	0.038179	-0.000652137	0.0070945	0.000134372	4.85322	5.38667	1.21473e-06	5.0028e-07
8:65131313:C:T	8	65131313	109122	0.0250545	5468	-0.0684458	0.00175809	0.0178407	0.000362971	4.84359	5.05956	1.27512e-06	2.76189e-06
8:53141083:G:A	8	53141083	109122	0.0423654	9246	0.0443363	-0.00126743	0.0117253	0.000262094	4.83579	4.88978	1.3262e-06	6.42705e-06
8:275031:C:T	8	275031	109122	0.0692436	15112	-0.0474711	0.00106971	0.0110554	0.00022204	4.81764	4.82214	1.45269e-06	8.92609e-06
8:12668689:C:A	8	12668689	109122	0.279201	60934	0.0298884	-0.000573176	0.00644067	0.000119221	4.80768	4.84515	1.52691e-06	7.98649e-06
8:90121863:C:A	8	90121863	109122	0.671226	71753	-0.0223838	0.000550297	0.00603973	0.000114933	4.78797	5.0893	1.6848e-06	2.37506e-06
8:6384809:G:T	8	6384809	109122	0.729963	58934	0.0276991	-0.0005665	0.00634272	0.000118604	4.7764	4.78616	1.78465e-06	1.06105e-05
8:134035557:G:A	8	134035557	109122	0.175405	38281	-0.027674	0.000685475	0.00749573	0.000143532	4.77576	4.98594	1.79025e-06	3.99768e-06
8:2021872:C:G	8	2021872	109122	0.0512179	11178	-0.0640941	0.00119945	0.0125675	0.00025196	4.76047	5.10835	1.93138e-06	2.15517e-06
8:127915388:A:G	8	127915388	109122	0.137539	30017	-0.0311444	0.000760817	0.00809952	0.000160054	4.75351	4.81848	1.99916e-06	9.08497e-06
8:18354663:A:G	8	18354663	109122	0.179913	39265	0.0308058	-0.00065864	0.00717392	0.000139364	4.72603	4.72616	2.28948e-06	1.41149e-05
8:96457917:T:C	8	96457917	109122	0.578243	92046	-0.0262854	0.000516476	0.00585568	0.000109549	4.71458	4.73313	2.4221e-06	1.36571e-05
8:141404997:C:T	8	141404997	109122	0.111627	24362	-0.0349121	0.000826242	0.00884176	0.000175994	4.69472	4.71849	2.66974e-06	1.46355e-05
8:140071098:A:T	8	140071098	109122	0.35699	77911	0.0254337	-0.000528556	0.00604064	0.000112722	4.68902	4.69409	2.74517e-06	1.6416e-05
8:22425340:A:G	8	22425340	109122	0.0298519	6515	0.0683821	-0.00153684	0.0149467	0.000329415	4.66536	4.75863	3.08073e-06	1.21003e-05
8:138402036:G:A	8	138402036	109122	0.0329127	7183	0.0541457	-0.00138343	0.0130982	0.000297177	4.65523	4.66236	3.23623e-06	1.90436e-05
8:68283601:G:A	8	68283601	109122	0.102862	22449	-0.0370663	0.000830239	0.00930743	0.000179837	4.61661	4.66078	3.90051e-06	1.91841e-05
8:21318561:A:T	8	21318561	109122	0.424992	92752	0.0225175	-0.000500999	0.00589097	0.000109073	4.59323	4.68232	4.36447e-06	1.73476e-05
8:5029245:C:T	8	5029245	109122	0.451545	98547	-0.0262269	0.000494697	0.00586347	0.000108842	4.54508	4.61073	5.49137e-06	2.41933e-05
8:15857713:T:C	8	15857713	109122	0.030695	6699	-0.0762828	0.00151203	0.0162861	0.000332695	4.54479	4.72864	5.49904e-06	1.39505e-05
8:23816209:T:A	8	23816209	109122	0.306666	66928	-0.0298914	0.00052937	0.00614076	0.000117082	4.52136	4.86933	6.1444e-06	7.10161e-06
8:121166726:T:C	8	121166726	109122	0.101002	22043	-0.031713	0.00081649	0.00907853	0.000180676	4.51907	4.67196	6.21109e-06	1.82089e-05
8:30253769:G:A	8	30253769	109122	0.0486795	10624	-0.0537243	0.00118663	0.0130836	0.000263	4.51192	4.51194	6.42445e-06	3.79673e-05
8:49655200:G:C	8	49655200	109122	0.418252	91281	0.0241482	-0.000486393	0.00586908	0.000108391	4.48741	4.48807	7.20948e-06	4.22714e-05
8:106549430:G:A	8	106549430	109122	0.0513599	11209	-0.0440636	0.00114904	0.0126947	0.000256282	4.48349	4.71396	7.34323e-06	1.49514e-05
8:118788739:G:A	8	118788739	109122	0.0606798	13243	0.0465331	-0.000989759	0.0108673	0.000221187	4.47475	4.52036	7.64995e-06	3.65506e-05
8:100566311:C:T	8	100566311	109122	0.051896	11326	-0.050782	0.00112791	0.0125651	0.000252572	4.46569	4.46595	7.98097e-06	4.66735e-05
8:16955010:T:C	8	16955010	109122	0.18565	40517	0.0287022	-0.000614149	0.00733061	0.000137777	4.45755	4.47765	8.29023e-06	4.42924e-05
8:98677622:A:G	8	98677622	109122	0.0313456	6841	0.0734843	-0.00137039	0.0169347	0.000307637	4.45456	4.49261	8.40673e-06	4.14186e-05
8:129701172:C:T	8	129701172	109122	0.0429473	9373	0.0527726	-0.00118271	0.0121726	0.000266507	4.43784	4.5356	9.08679e-06	3.41135e-05
8:115439843:T:C	8	115439843	109122	0.0381133	8318	-0.0632039	0.00128853	0.0142411	0.000290766	4.4315	4.54168	9.35782e-06	3.31851e-05
8:111750917:AC:A	8	111750917	109122	0.754555	53567	-0.0248534	0.000545616	0.00660521	0.000123558	4.41588	4.46527	1.00601e-05	4.68145e-05
8:47221783:T:C	8	47221783	109122	0.128631	28073	0.0380251	-0.000696268	0.00850568	0.000158804	4.38444	4.52783	1.16284e-05	3.53357e-05
8:130957641:G:A	8	130957641	109122	0.791289	45550	0.03346	-0.000583	0.00697955	0.000133193	4.37709	4.79907	1.20274e-05	9.97399e-06
8:136423148:A:G	8	136423148	109122	0.298785	65208	-0.0258154	0.000506729	0.00616477	0.000117548	4.31084	4.35703	1.62632e-05	7.54634e-05
8:61460266:C:T	8	61460266	109122	0.113025	24667	-0.0330589	0.00074651	0.00881556	0.00017366	4.2987	4.3076	1.71806e-05	9.34857e-05
8:42381056:T:C	8	42381056	109122	0.265034	57842	-0.0214416	0.00051994	0.00649499	0.000121291	4.2867	4.37819	1.81346e-05	6.88019e-05
8:56568985:A:T	8	56568985	109122	0.424676	92683	0.0210373	-0.000466869	0.00580813	0.000109498	4.26374	4.32894	2.01036e-05	8.52551e-05
8:26061147:C:A	8	26061147	109122	0.0530645	11581	0.0440991	-0.00101852	0.0112116	0.000238938	4.26272	4.28702	2.01955e-05	0.000102131
8:51277687:C:G	8	51277687	109122	0.464343	101340	-0.0178497	0.000454472	0.00581164	0.000107088	4.24391	4.56843	2.19658e-05	2.93783e-05
8:109423433:A:C	8	109423433	109122	0.0907012	19795	-0.0377586	0.000825395	0.00967909	0.000194528	4.24307	4.24925	2.20481e-05	0.000119994
8:103168515:T:G	8	103168515	109122	0.0649044	14165	-0.0509513	0.000945241	0.0114128	0.000224116	4.21763	4.47756	2.4688e-05	4.43111e-05
8:142594434:T:C	8	142594434	109122	0.030695	6699	-0.0662896	0.00138664	0.0164131	0.000329366	4.21002	4.23336	2.55351e-05	0.00012836
8:126911820:A:G	8	126911820	109122	0.695323	66494	-0.0199569	0.000492185	0.00625092	0.000117025	4.20581	4.53865	2.60152e-05	3.36439e-05
8:32657832:T:A	8	32657832	109122	0.0263375	5748	-0.0581023	0.00147875	0.0174196	0.000351806	4.20331	4.38769	2.63038e-05	6.59961e-05
8:71483214:C:T	8	71483214	109122	0.103829	22660	0.0360853	-0.000733298	0.00860517	0.000174945	4.19159	4.31651	2.77002e-05	8.99631e-05
8:27096726:G:A	8	27096726	109122	0.0446106	9736	-0.0525844	0.00112605	0.0133745	0.000269009	4.18592	4.19747	2.84016e-05	0.000149329
8:58167753:T:C	8	58167753	109122	0.797126	44276	-0.0332838	0.000555898	0.00699564	0.000132834	4.1849	4.77898	2.85295e-05	1.09813e-05
8:74721033:C:T	8	74721033	109122	0.0335129	7314	0.041315	-0.00124925	0.0143631	0.000300935	4.15121	4.59672	3.30718e-05	2.58061e-05
8:13669267:C:T	8	13669267	109122	0.736813	57439	0.0237836	-0.000513856	0.00655915	0.000124133	4.13955	4.16138	3.47991e-05	0.000173638
8:135283007:C:G	8	135283007	109122	0.728675	59215	0.0284693	-0.000506453	0.00642903	0.000122794	4.12443	4.43185	3.71659e-05	5.43189e-05
8:60235450:T:C	8	60235450	109122	0.0268232	5854	-0.0537431	0.00143136	0.0171696	0.000348152	4.1113	4.38153	3.9343e-05	6.78028e-05
8:38611182:G:A	8	38611182	109122	0.104314	22766	-0.0347936	0.000741044	0.00911859	0.00018233	4.06431	4.08218	4.81756e-05	0.000240668
8:3732570:T:G	8	3732570	109122	0.462469	100931	-0.023066	0.000443226	0.00575726	0.00010918	4.05957	4.11725	4.91627e-05	0.00020844
9:87562321:G:A	9	87562321	109122	0.681737	69459	-0.0355847	0.00071985	0.00620466	0.000114898	6.26512	6.26517	3.72548e-10	2.99548e-09
9:6280786:A:G	9	6280786	109122	0.774298	49258	0.0355152	-0.000743811	0.00679666	0.000128401	5.79288	5.79585	6.91887e-09	5.0772e-08
9:115948583:A:T	9	115948583	109122	0.143857	31396	-0.0464559	0.000904488	0.0080323	0.000157227	5.75277	5.91511	8.77947e-09	2.52552e-08
9:17563148:G:T	9	17563148	109122	0.527497	103121	0.0315243	-0.00061358	0.00585624	0.000107585	5.7032	5.72545	1.17577e-08	7.61635e-08
9:5263989:G:T	9	5263989	109122	0.154891	33804	-0.0317904	0.000844465	0.00775424	0.000151593	5.5706	5.79061	2.5386e-08	5.23359e-08
9:1630558:T:G	9	1630558	109122	0.0367662	8024	-0.0796223	0.00164341	0.0148272	0.000300337	5.47187	5.55068	4.45301e-08	2.04022e-07
9:343677:C:T	9	343677	109122	0.0504573	11012	-0.0612138	0.00135349	0.0127123	0.00025707	5.26506	5.266	1.40142e-07	9.51375e-07
9:97036822:T:G	9	97036822	109122	0.285085	62218	-0.0280743	0.000625435	0.0063043	0.000119981	5.21279	5.25161	1.86017e-07	1.02614e-06
9:81507440:C:T	9	81507440	109122	0.048125	10503	-0.0755415	0.00136383	0.0142537	0.000262001	5.20544	5.35247	1.93537e-07	6.01136e-07
9:109189766:C:T	9	109189766	109122	0.153278	33452	-0.0320942	0.000780172	0.00775884	0.000150282	5.19139	5.3316	2.08732e-07	6.72032e-07
9:8446752:A:G	9	8446752	109122	0.532642	101998	0.0270451	-0.000558046	0.00583302	0.000108634	5.13694	5.13961	2.79243e-07	1.83625e-06
9:4019224:C:T	9	4019224	109122	0.155995	34045	-0.0390422	0.000767195	0.00784402	0.000150828	5.08656	5.15236	3.64607e-07	1.71958e-06
9:19025387:G:T	9	19025387	109122	0.488907	106701	-0.0235704	0.000526225	0.00580958	0.000107981	4.87332	4.96942	1.09739e-06	4.34031e-06
9:114189276:C:T	9	114189276	109122	0.118225	25802	-0.0433497	0.000818426	0.0085875	0.000169134	4.83893	5.10236	1.30541e-06	2.22214e-06
9:133481205:C:T	9	133481205	109122	0.0269836	5889	0.0759023	-0.00160907	0.018427	0.000333004	4.832	4.91298	1.35169e-06	5.7363e-06
9:111094460:G:A	9	111094460	109122	0.102537	22378	-0.042311	0.000881987	0.00917443	0.000182741	4.82643	4.87119	1.38999e-06	7.0376e-06
9:2964978:A:G	9	2964978	109122	0.127793	27890	-0.0353059	0.000774342	0.008244	0.000162417	4.76761	4.76844	1.86422e-06	1.15477e-05
9:78359491:T:C	9	78359491	109122	0.203996	44521	-0.0300931	0.0006424	0.00691609	0.000135284	4.74851	4.75046	2.04919e-06	1.25797e-05
9:20659239:A:G	9	20659239	109122	0.116984	25531	-0.0337193	0.000792036	0.00869541	0.00016982	4.66398	4.7346	3.10146e-06	1.35621e-05
9:10067456:C:A	9	10067456	109122	0.169379	36966	-0.0301075	0.000676185	0.00741405	0.000145204	4.65679	4.65682	3.21183e-06	1.95411e-05
9:83106400:C:T	9	83106400	109122	0.0896428	19564	-0.039033	0.000906479	0.00974066	0.000194682	4.65621	4.67039	3.2209e-06	1.83433e-05
9:120096832:CT:C	9	120096832	109122	0.848252	33118	0.0382092	-0.000703132	0.00781998	0.000151381	4.64477	4.93522	3.40456e-06	5.14129e-06
9:12788909:A:T	9	12788909	109122	0.0442303	9653	-0.0600584	0.00125585	0.013442	0.000271828	4.62001	4.66457	3.83721e-06	1.88482e-05
9:118725516:A:G	9	118725516	109122	0.124682	27211	-0.0353241	0.000779952	0.008452	0.000168849	4.61922	4.62018	3.85186e-06	2.3161e-05
9:129753451:A:G	9	129753451	109122	0.230568	50320	-0.0301844	0.000597756	0.00680381	0.000129629	4.6113	4.64856	4.00168e-06	2.03067e-05
9:134825481:C:T	9	134825481	109122	0.197678	43142	0.0314733	-0.000621639	0.00723901	0.000135272	4.59547	4.60647	4.31784e-06	2.46731e-05
9:66828754:C:T	9	66828754	109122	0.215067	46937	-0.0243197	0.000603955	0.00677373	0.000131855	4.58047	4.67521	4.63938e-06	1.79346e-05
9:86109880:T:C	9	86109880	109122	0.0926165	20213	-0.0409681	0.000861304	0.00940263	0.000188716	4.56403	4.60592	5.01819e-06	2.47362e-05
9:65077108:A:T	9	65077108	109122	0.141484	30878	-0.0273745	0.000705899	0.00791484	0.000155293	4.54558	4.66762	5.47836e-06	1.8582e-05
9:117259782:C:T	9	117259782	109122	0.715268	62141	0.0312101	-0.000544804	0.00639087	0.000120073	4.53726	4.89231	5.69886e-06	6.34804e-06
9:88777139:G:A	9	88777139	109122	0.268557	58611	-0.0276178	0.000554844	0.00650936	0.000122346	4.53504	4.5447	5.75913e-06	3.27321e-05
9:16440496:G:C	9	16440496	109122	0.142854	31177	-0.0359621	0.000711643	0.00795409	0.000157685	4.51306	4.64861	6.39001e-06	2.03021e-05
9:38293905:T:C	9	38293905	109122	0.113511	24773	-0.0336216	0.000789549	0.00880016	0.000175064	4.51005	4.53106	6.48121e-06	3.48218e-05
9:11513866:A:T	9	11513866	109122	0.160935	35123	-0.0271794	0.00065714	0.00758197	0.000147923	4.44243	4.46906	8.89469e-06	4.60277e-05
9:32699168:C:T	9	32699168	109122	0.0722815	15775	-0.0415467	0.000939924	0.0105092	0.000212565	4.42181	4.4225	9.78771e-06	5.66136e-05
9:137475693:A:T	9	137475693	109122	0.126065	27513	-0.037861	0.000728286	0.00841923	0.000165082	4.41166	4.56955	1.0258e-05	2.92284e-05
9:99254308:C:G	9	99254308	109122	0.0548973	11981	-0.058592	0.00108513	0.012154	0.000246176	4.40796	4.82201	1.04348e-05	8.93198e-06
9:79771943:G:A	9	79771943	109122	0.0431719	9422	-0.0536619	0.00121184	0.0135525	0.000275401	4.40029	4.40126	1.08108e-05	6.21771e-05
9:101335618:A:G	9	101335618	109122	0.408098	89065	-0.0187395	0.00047384	0.00581779	0.000109609	4.32301	4.64785	1.53912e-05	2.03744e-05
9:95446156:C:G	9	95446156	109122	0.0678827	14815	-0.0421497	0.000956635	0.0110555	0.000221657	4.31584	4.3205	1.59e-05	8.8426e-05
9:73090977:A:C	9	73090977	109122	0.554407	97248	0.0209095	-0.000467251	0.00575769	0.000108279	4.31526	4.3782	1.59417e-05	6.87983e-05
9:107371135:C:A	9	107371135	109122	0.0412245	8997	-0.0555644	0.00123974	0.0142198	0.000287637	4.31008	4.31048	1.63194e-05	9.23332e-05
9:14972899:A:G	9	14972899	109122	0.828325	37467	-0.0287463	0.000605907	0.00755046	0.000140582	4.30998	4.32408	1.63266e-05	8.70656e-05
9:76844384:T:C	9	76844384	109122	0.0280878	6130	-0.0735976	0.00148978	0.0171122	0.000345803	4.30816	4.39839	1.64616e-05	6.2967e-05
9:91474382:C:T	9	91474382	109122	0.324192	70753	-0.0257235	0.000499871	0.00617232	0.00011633	4.29701	4.34237	1.73118e-05	8.04321e-05
9:27461976:A:T	9	27461976	109122	0.613524	84346	0.0213832	-0.000477347	0.00586042	0.000111324	4.28792	4.35615	1.80352e-05	7.57549e-05
9:74129826:G:A	9	74129826	109122	0.394568	86112	0.0215816	-0.000469455	0.00595433	0.000110623	4.24374	4.29316	2.19822e-05	9.94739e-05
9:63286184:T:C	9	63286184	109122	0.402242	87787	0.0236833	-0.000610563	0.00821865	0.000144802	4.21653	4.48674	2.48086e-05	4.25254e-05
9:75813605:G:A	9	75813605	109122	0.0304018	6635	-0.0581826	0.00139462	0.0162855	0.000331329	4.20915	4.26164	2.56329e-05	0.00011383
9:131287171:C:T	9	131287171	109122	0.149264	32576	0.0264303	-0.00062191	0.00789684	0.000147783	4.20827	4.38454	2.57332e-05	6.69131e-05
9:113013143:T:C	9	113013143	109122	0.372739	81348	-0.0230038	0.000466281	0.00585347	0.000111159	4.19472	4.20651	2.73207e-05	0.00014376
9:84458545:T:C	9	84458545	109122	0.342557	74761	-0.020234	0.000472334	0.00607595	0.000112747	4.18932	4.30163	2.79786e-05	9.59191e-05
9:71496862:G:A	9	71496862	109122	0.0550531	12015	-0.0479842	0.00102799	0.0121981	0.000245972	4.17931	4.19321	2.92391e-05	0.000152017
9:24768181:T:C	9	24768181	109122	0.340206	74248	0.0207747	-0.000467705	0.00607034	0.000112883	4.14328	4.24137	3.42375e-05	0.000124076
9:121932316:C:T	9	121932316	109122	0.0927769	20248	-0.0405425	0.0007759	0.00961643	0.000188943	4.10653	4.26261	4.01642e-05	0.00011336
9:28724869:A:C	9	28724869	109122	0.0389472	8500	-0.0546662	0.0011987	0.0143031	0.000292333	4.10046	4.10651	4.12331e-05	0.000217849
9:125671332:T:C	9	125671332	109122	0.897839	22296	0.0382509	-0.0007464	0.00915968	0.000182673	4.08599	4.24924	4.38893e-05	0.000119997
10:44525116:G:A	10	44525116	109122	0.0466313	10177	0.0614001	-0.00144603	0.0114079	0.000252702	5.72226	5.78907	1.05119e-08	5.28039e-08
10:6225553:T:C	10	6225553	109122	0.025302	5522	0.0784961	-0.00175599	0.0154852	0.00034928	5.02747	5.20662	4.96992e-07	1.29829e-06
10:120305163:G:A	10	120305163	109122	0.0476577	10401	-0.0561434	0.00129736	0.0129845	0.000262122	4.94945	4.96605	7.4423e-07	4.41354e-06
10:804039:G:A	10	804039	109122	0.206521	45072	0.0281959	-0.000652055	0.00732594	0.000136273	4.78492	5.00944	1.71053e-06	3.55468e-06
10:121716805:T:C	10	121716805	109122	0.0347959	7594	-0.0701672	0.00146606	0.0151459	0.000306465	4.78377	4.82963	1.72035e-06	8.6093e-06
10:84520118:G:C	10	84520118	109122	0.0251187	5482	0.0608635	-0.00159561	0.01565	0.000337996	4.72079	4.76176	2.34932e-06	1.19214e-05
10:123276080:T:C	10	123276080	109122	0.352115	76847	-0.0256527	0.000535172	0.00603032	0.000113503	4.71504	4.7169	2.41668e-06	1.47451e-05
10:53275745:G:C	10	53275745	109122	0.0264887	5781	0.0673181	-0.00153713	0.0136516	0.000326772	4.70398	5.05267	2.55136e-06	2.85982e-06
10:29265264:A:G	10	29265264	109122	0.574119	92946	-0.0243926	0.00051754	0.00582393	0.000110025	4.70385	4.71749	2.55304e-06	1.47047e-05
10:113310099:T:C	10	113310099	109122	0.852005	32299	0.0339537	-0.000716699	0.00800601	0.000153144	4.6799	4.6811	2.87013e-06	1.74473e-05
10:115058009:T:C	10	115058009	109122	0.0347318	7580	-0.0625024	0.0014309	0.0150487	0.000307475	4.65372	4.65814	3.26002e-06	1.94212e-05
10:76924815:C:A	10	76924815	109122	0.033183	7242	-0.0679752	0.00146131	0.0155482	0.000315096	4.63766	4.65049	3.52372e-06	2.01254e-05
10:106769632:G:A	10	106769632	109122	0.0314098	6855	-0.0705607	0.00147561	0.0158185	0.000319448	4.61924	4.65924	3.85157e-06	1.93226e-05
10:18702451:C:T	10	18702451	109122	0.712441	62758	0.0294776	-0.000556006	0.00635117	0.000120738	4.60507	4.72045	4.12323e-06	1.45006e-05
10:48284727:G:T	10	48284727	109122	0.0617703	13481	0.0458619	-0.000969694	0.0105303	0.000212541	4.56239	4.60907	5.05736e-06	2.43794e-05
10:128756956:A:G	10	128756956	109122	0.378521	82610	-0.0253267	0.000507698	0.00591957	0.000112116	4.52834	4.53683	5.94477e-06	3.39229e-05
10:23102732:C:T	10	23102732	109122	0.102683	22410	-0.0395846	0.000816586	0.00878377	0.000181186	4.5069	4.6325	6.57806e-06	2.18782e-05
10:85822809:T:C	10	85822809	109122	0.290982	63505	0.029086	-0.000535233	0.00626638	0.000119312	4.486	4.6752	7.25724e-06	1.79352e-05
10:4018900:CAT:C	10	4018900	109122	0.493237	107646	0.0265175	-0.000478297	0.00585347	0.000107258	4.4593	4.60804	8.22268e-06	2.44955e-05
10:78280849:C:A	10	78280849	109122	0.265226	57884	-0.0309956	0.000543978	0.00651288	0.000123505	4.4045	4.75977	1.06031e-05	1.20349e-05
10:62872137:A:G	10	62872137	109122	0.535685	101334	0.0240979	-0.00047674	0.00583194	0.000108243	4.40435	4.41282	1.06101e-05	5.90866e-05
10:116723661:C:G	10	116723661	109122	0.11384	24845	-0.0315063	0.00076593	0.0087333	0.000174311	4.39405	4.47166	1.11259e-05	4.5496e-05
10:125270520:C:T	10	125270520	109122	0.0748108	16327	-0.0414538	0.000917219	0.0104341	0.000210459	4.35817	4.35871	1.31152e-05	7.49122e-05
10:59582344:C:T	10	59582344	109122	0.127875	27908	-0.0371411	0.000713929	0.00850327	0.000163991	4.35348	4.46379	1.33995e-05	4.71251e-05
10:88453242:G:T	10	88453242	109122	0.173049	37767	0.0315182	-0.000607419	0.00732489	0.000140186	4.33294	4.41573	1.4713e-05	5.83329e-05
10:69015573:G:A	10	69015573	109122	0.0588745	12849	-0.0462276	0.0010247	0.0117895	0.000238016	4.30516	4.30562	1.66865e-05	9.42854e-05
10:45797876:C:T	10	45797876	109122	0.0279916	6109	0.0663137	-0.00132852	0.0159232	0.000310498	4.27868	4.33958	1.88004e-05	8.14122e-05
10:110828597:G:A	10	110828597	109122	0.457529	99853	-0.0260278	0.000466564	0.00581078	0.000109358	4.2664	4.49297	1.98649e-05	4.13512e-05
10:12427941:T:C	10	12427941	109122	0.938166	13495	0.0461991	-0.000994811	0.0114868	0.000233205	4.26581	4.28389	1.99174e-05	0.00010351
10:13729444:A:C	10	13729444	109122	0.865857	29276	0.0358817	-0.000676967	0.00822558	0.000158819	4.26251	4.41586	2.02144e-05	5.82987e-05
10:64145936:A:G	10	64145936	109122	0.667711	72520	0.0230753	-0.000480124	0.00605039	0.000112752	4.25824	4.26055	2.06041e-05	0.000114363
10:131480534:G:A	10	131480534	109122	0.109071	23804	-0.0343445	0.000750631	0.00895264	0.000176408	4.25509	4.2551	2.08967e-05	0.000117048
10:96269934:T:C	10	96269934	109122	0.0374581	8175	-0.0547111	0.00126476	0.0146804	0.000297422	4.25241	4.26738	2.11478e-05	0.000111082
10:99604702:C:T	10	99604702	109122	0.032285	7046	-0.0701151	0.00132374	0.0174342	0.000311925	4.24378	4.24909	2.1979e-05	0.000120076
10:15747406:G:A	10	15747406	109122	0.159968	34912	-0.0238099	0.000629573	0.00767419	0.000148573	4.23746	4.48002	2.26061e-05	4.38266e-05
10:132985510:T:C	10	132985510	109122	0.699873	65501	-0.0261784	0.000491336	0.00630929	0.000116907	4.2028	4.27062	2.63632e-05	0.000109552
10:82731600:C:CT	10	82731600	109122	0.0880345	19213	0.0345823	-0.000772213	0.00925833	0.000184173	4.19287	4.19287	2.75447e-05	0.000152236
10:2924226:G:A	10	2924226	109122	0.232575	50758	-0.0278028	0.000542432	0.00685153	0.000129766	4.18008	4.21203	2.9141e-05	0.000140461
10:43059760:A:G	10	43059760	109122	0.346736	75673	-0.0213088	0.000472701	0.00600793	0.000113916	4.14955	4.19261	3.33128e-05	0.0001524
10:105261156:A:C	10	105261156	109122	0.308036	67227	0.023392	-0.00048578	0.00636728	0.000117117	4.14782	4.15821	3.35663e-05	0.000175946
10:108948002:T:C	10	108948002	109122	0.0831226	18141	-0.0398372	0.000828238	0.00991202	0.000200015	4.14087	4.19977	3.45986e-05	0.000147892
10:75427450:G:T	10	75427450	109122	0.0454171	9912	-0.0452778	0.00110609	0.0132129	0.000268786	4.11515	4.17594	3.86932e-05	0.000163408
10:100794238:C:T	10	100794238	109122	0.537504	100937	0.0164273	-0.000446975	0.00584495	0.000108822	4.10739	4.72568	4.00162e-05	1.41464e-05
10:26611390:C:T	10	26611390	109122	0.380038	82941	0.0242994	-0.00045431	0.00594178	0.000111128	4.08817	4.17649	4.34791e-05	0.00016304
10:65320611:T:A	10	65320611	109122	0.396217	86472	0.0237881	-0.00044777	0.00591027	0.000109741	4.08025	4.14634	4.49873e-05	0.00018483
10:90011928:T:C	10	90011928	109122	0.0467413	10201	0.0430133	-0.00101976	0.0135634	0.000250097	4.07746	4.32941	4.55307e-05	8.50814e-05
10:9251416:G:C	10	9251416	109122	0.0422646	9224	0.049539	-0.000990577	0.0117823	0.000243538	4.06745	4.29315	4.75313e-05	9.94803e-05
11:58531017:G:A	11	58531017	109122	0.946464	11684	0.0433683	-0.00148908	0.0131598	0.000249291	5.97324	8.22754	2.32587e-09	1.99891e-15
11:78793722:T:G	11	78793722	109122	0.830923	36900	-0.0427594	0.000840313	0.00734166	0.000141586	5.935	6.02958	2.93846e-09	1.27475e-08
11:119639403:T:A	11	119639403	109122	0.779462	48131	0.0336045	-0.000724921	0.00672619	0.000129589	5.59398	5.594	2.21918e-08	1.60266e-07
11:12903167:A:C	11	12903167	109122	0.0748566	16337	-0.0541943	0.00109304	0.010839	0.000211373	5.17116	5.21132	2.32646e-07	1.26689e-06
11:116722306:G:C	11	116722306	109122	0.0524046	11437	-0.0516549	0.00128689	0.0124311	0.000251053	5.12596	5.25426	2.96019e-07	1.01197e-06
11:127971770:G:A	11	127971770	109122	0.0290134	6332	0.0544391	-0.00152777	0.0133901	0.000306693	4.98142	4.98694	6.31187e-07	3.97782e-06
11:3024450:T:A	11	3024450	109122	0.0598459	13061	-0.0534103	0.00109276	0.0115523	0.000234795	4.65409	4.75663	3.2541e-06	1.22162e-05
11:11146342:A:T	11	11146342	109122	0.0367616	8023	-0.0520578	0.00132615	0.014539	0.000295137	4.49333	4.65393	7.01185e-06	1.98054e-05
11:130338639:A:C	11	130338639	109122	0.136109	29705	-0.0320687	0.000725799	0.00842745	0.000162042	4.47909	4.54204	7.49618e-06	3.313e-05
11:96235451:A:G	11	96235451	109122	0.0841214	18359	-0.0494371	0.000888772	0.0105268	0.00019921	4.46147	4.70745	8.13975e-06	1.54172e-05
11:7519700:G:A	11	7519700	109122	0.0887126	19361	-0.036821	0.00084691	0.00999798	0.000190411	4.44779	4.56087	8.67568e-06	3.04088e-05
11:117932028:G:C	11	117932028	109122	0.643908	77715	0.0245925	-0.000500652	0.00600841	0.000113304	4.41865	4.41909	9.93212e-06	5.7473e-05
11:131372243:T:A	11	131372243	109122	0.0287522	6275	0.0526706	-0.001365	0.0130376	0.000309274	4.41357	4.4736	1.01678e-05	4.5104e-05
11:44866240:C:T	11	44866240	109122	0.159221	34749	0.0328238	-0.000635423	0.00763159	0.00014487	4.38617	4.45412	1.15363e-05	4.92002e-05
11:99844216:T:A	11	99844216	109122	0.0521343	11378	0.0698958	-0.00107475	0.0136418	0.00024518	4.38353	5.21356	1.16773e-05	1.25221e-06
11:105010338:C:CAT	11	105010338	109122	0.389573	85022	-0.0258117	0.000487827	0.00595825	0.000111929	4.35837	4.43775	1.31035e-05	5.29149e-05
11:5287460:AC:A	11	5287460	109122	0.0363905	7942	-0.0533903	0.00134126	0.0153057	0.000308115	4.35312	4.53091	1.34214e-05	3.48453e-05
11:133594188:C:T	11	133594188	109122	0.0880024	19206	0.0307949	-0.000791898	0.00918705	0.000182511	4.3389	4.48279	1.43195e-05	4.32857e-05
11:41837640:T:C	11	41837640	109122	0.0837136	18270	-0.0376821	0.000882296	0.010256	0.00020377	4.32987	4.38754	1.49198e-05	6.60385e-05
11:37149022:C:G	11	37149022	109122	0.933144	14591	0.0373924	-0.000956184	0.0110432	0.00022165	4.31394	4.46942	1.60368e-05	4.59555e-05
11:70533728:C:T	11	70533728	109122	0.055273	12063	-0.0457222	0.0010565	0.0121776	0.000245209	4.30856	4.32329	1.6432e-05	8.73654e-05
11:89369108:G:A	11	89369108	109122	0.0580039	12659	0.0455634	-0.000948639	0.0110606	0.00022059	4.30045	4.34262	1.70448e-05	8.03444e-05
11:80084290:T:G	11	80084290	109122	0.196147	42808	-0.0276552	0.000595796	0.00718628	0.000139129	4.28233	4.28574	1.84942e-05	0.000102693
11:86906003:C:T	11	86906003	109122	0.171812	37497	-0.0302603	0.000618947	0.00764291	0.000144539	4.28222	4.28244	1.85039e-05	0.000104153
11:122396628:C:G	11	122396628	109122	0.142222	31039	-0.0362028	0.000672244	0.00830252	0.000158218	4.24886	4.39958	2.14861e-05	6.26385e-05
11:73204353:G:C	11	73204353	109122	0.631825	80352	0.0225552	-0.000475661	0.0061032	0.000112022	4.24613	4.25655	2.17492e-05	0.000116327
11:109839605:A:G	11	109839605	109122	0.852216	32253	0.0285729	-0.000655161	0.00785098	0.00015432	4.24548	4.2565	2.1813e-05	0.00011635
11:19531638:A:C	11	19531638	109122	0.318368	69482	-0.0223599	0.000486255	0.00616035	0.000115326	4.21637	4.23419	2.4827e-05	0.00012791
11:82272553:C:T	11	82272553	109122	0.0812852	17740	-0.0447261	0.000843804	0.0104352	0.000202063	4.17596	4.33195	2.96738e-05	8.4152e-05
11:115243646:C:A	11	115243646	109122	0.02927	6388	-0.0603043	0.00140519	0.0165517	0.000337211	4.1671	4.18658	3.08502e-05	0.000156299
11:14640640:ATTG:A	11	14640640	109122	0.0298702	6519	0.0551753	-0.00120737	0.0138469	0.000291858	4.13683	4.21166	3.52139e-05	0.000140676
11:39323328:G:GT	11	39323328	109122	0.0364592	7957	-0.053902	0.00124303	0.0148829	0.000300602	4.13514	4.15134	3.5474e-05	0.000181033
11:43506304:G:A	11	43506304	109122	0.117002	25535	-0.0317838	0.000699833	0.00858068	0.000170121	4.11373	4.11627	3.89314e-05	0.000209282
11:9427256:G:A	11	9427256	109122	0.957387	9300	-0.0430401	0.00109383	0.0123136	0.000268752	4.07003	4.07403	4.70081e-05	0.000248803
11:126580496:C:A	11	126580496	109122	0.0292746	6389	-0.0711746	0.00136395	0.0165264	0.00033578	4.06203	4.31811	4.86476e-05	8.9341e-05
12:99476115:A:G	12	99476115	109122	0.353311	77108	-0.031692	0.000653298	0.00597724	0.000113048	5.77892	5.77966	7.51804e-09	5.57595e-08
12:23351252:G:A	12	23351252	109122	0.0977713	21338	-0.0450791	0.00100497	0.009342	0.000184056	5.46012	5.46614	4.75816e-08	3.25027e-07
12:115133385:A:G	12	115133385	109122	0.38248	83474	-0.0331059	0.000602673	0.00601066	0.000111457	5.40724	5.58888	6.40027e-08	1.64925e-07
12:7836934:T:C	12	7836934	109122	0.955316	9752	0.0663265	-0.00143318	0.0136538	0.000276981	5.17429	5.18355	2.28784e-07	1.46366e-06
12:105965148:A:G	12	105965148	109122	0.251462	54880	-0.0249738	0.000631392	0.00660418	0.000123164	5.12641	5.26675	2.95319e-07	9.47593e-07
12:47887613:C:T	12	47887613	109122	0.0435293	9500	-0.0604431	0.00135932	0.0135747	0.000275668	4.931	4.93149	8.18111e-07	5.23683e-06
12:110862206:G:A	12	110862206	109122	0.616361	83727	-0.0294666	0.000544916	0.00601272	0.000110736	4.92085	5.02394	8.61684e-07	3.30526e-06
12:120474203:G:T	12	120474203	109122	0.059965	13087	-0.0516908	0.00114012	0.0115868	0.000235023	4.85109	4.85454	1.22786e-06	7.63108e-06
12:94514914:T:C	12	94514914	109122	0.0452475	9875	-0.057811	0.00128921	0.0132555	0.000268694	4.79807	4.79808	1.602e-06	1.00214e-05
12:41895710:G:C	12	41895710	109122	0.55525	97064	0.02638	-0.000521149	0.00583472	0.000108989	4.78164	4.79735	1.73868e-06	1.00566e-05
12:88281949:T:C	12	88281949	109122	0.282881	61737	-0.0331147	0.000569157	0.00638913	0.000119296	4.77098	5.19161	1.83327e-06	1.40366e-06
12:10560477:C:A	12	10560477	109122	0.234073	51085	-0.029817	0.000607005	0.00680665	0.000129187	4.69866	4.70702	2.61879e-06	1.54483e-05
12:65053257:T:G	12	65053257	109122	0.506859	107625	0.0190165	-0.000508383	0.00581895	0.000108285	4.69484	5.31405	2.66818e-06	7.37818e-07
12:5351961:ATACT:A	12	5351961	109122	0.0374214	8167	0.0505885	-0.00128756	0.0123289	0.000276849	4.65078	4.65533	3.30688e-06	1.96774e-05
12:78381003:A:G	12	78381003	109122	0.0482396	10528	0.0511566	-0.00115414	0.0125591	0.000249964	4.61722	4.62905	3.88916e-06	2.22307e-05
12:89478365:C:T	12	89478365	109122	0.0285002	6220	-0.0700072	0.001591	0.0168079	0.00034498	4.61185	4.6134	3.99091e-06	2.38973e-05
12:90796646:G:A	12	90796646	109122	0.0272264	5942	0.0760429	-0.00156692	0.0158481	0.000340558	4.60103	4.84454	4.20417e-06	8.01025e-06
12:18295020:G:A	12	18295020	109122	0.133342	29101	-0.035043	0.000749037	0.00836392	0.000164188	4.56207	4.56242	5.06521e-06	3.01954e-05
12:82870407:A:AG	12	82870407	109122	0.267792	58444	-0.0311928	0.000548589	0.0065067	0.00012041	4.55603	4.85874	5.21304e-06	7.47714e-06
12:97543283:C:T	12	97543283	109122	0.0434193	9476	-0.0639574	0.00128759	0.014197	0.000283554	4.5409	4.6131	5.60143e-06	2.39309e-05
12:113059004:T:C	12	113059004	109122	0.082394	17982	-0.0401241	0.000910242	0.0099544	0.000200648	4.5365	4.53751	5.71953e-06	3.38187e-05
12:9092409:C:T	12	9092409	109122	0.0691382	15089	-0.0427417	0.000999443	0.0109512	0.000220827	4.52591	4.54614	6.01369e-06	3.25191e-05
12:12718165:T:G	12	12718165	109122	0.368239	80366	-0.0242772	0.00050071	0.00602425	0.000111274	4.49977	4.49991	6.80273e-06	4.00808e-05
12:116591069:C:T	12	116591069	109122	0.187991	41028	0.030359	-0.00061385	0.00704472	0.000136672	4.49141	4.52599	7.07541e-06	3.56314e-05
12:593576:G:C	12	593576	109122	0.11911	25995	-0.0306539	0.000767816	0.00885399	0.00017149	4.47732	4.78609	7.55856e-06	1.06142e-05
12:125338912:C:T	12	125338912	109122	0.314391	68614	-0.0226954	0.000515731	0.00612379	0.000115481	4.46595	4.5238	7.97154e-06	3.5986e-05
12:126526181:A:G	12	126526181	109122	0.932557	14719	0.0404501	-0.000991038	0.0109636	0.000222287	4.45837	4.52412	8.25842e-06	3.59331e-05
12:39980516:T:C	12	39980516	109122	0.422234	92150	-0.0260499	0.000491555	0.00587063	0.000110378	4.45339	4.53637	8.45269e-06	3.39944e-05
12:84977213:TA:T	12	84977213	109122	0.352651	76964	-0.0229185	0.000493585	0.00591823	0.000111353	4.4326	4.45463	9.31022e-06	4.90892e-05
12:101919077:C:A	12	101919077	109122	0.328197	71627	-0.0263136	0.000508266	0.00615714	0.000114696	4.4314	4.47902	9.36237e-06	4.40223e-05
12:61481998:T:C	12	61481998	109122	0.234233	51120	0.0248837	-0.000569486	0.00677392	0.00012871	4.42457	4.54403	9.66357e-06	3.2832e-05
12:21978757:T:C	12	21978757	109122	0.833631	36309	0.0276114	-0.000640606	0.00752046	0.000145341	4.40762	4.41325	1.04514e-05	5.89745e-05
12:127627394:T:A	12	127627394	109122	0.205655	44883	0.0285471	-0.000574908	0.00709979	0.000131986	4.35583	4.35668	1.32564e-05	7.55782e-05
12:53329584:G:A	12	53329584	109122	0.913752	18823	0.0416025	-0.000861536	0.00988362	0.000199015	4.32901	4.39223	1.49779e-05	6.46932e-05
12:76722238:T:C	12	76722238	109122	0.0277258	6051	-0.0607892	0.00145425	0.016878	0.000339727	4.28064	4.35157	1.8636e-05	7.72801e-05
12:4222244:T:C	12	4222244	109122	0.239805	52336	0.0284975	-0.000529164	0.00667235	0.000124051	4.2657	4.3636	1.99278e-05	7.33316e-05
12:69688760:T:C	12	69688760	109122	0.119435	26066	-0.0298776	0.000728399	0.00857602	0.000170764	4.26554	4.31692	1.99421e-05	8.98021e-05
12:68435452:A:G	12	68435452	109122	0.277872	60644	0.0309899	-0.00051304	0.00645269	0.000120332	4.26353	4.81525	2.01225e-05	9.22761e-06
12:71803111:A:G	12	71803111	109122	0.0698072	15235	-0.0488502	0.000927904	0.0108395	0.000218308	4.25043	4.52603	2.13362e-05	3.56253e-05
12:109145924:A:G	12	109145924	109122	0.778963	48240	0.0287976	-0.000547935	0.00658218	0.00012946	4.23245	4.43031	2.31155e-05	5.469e-05
12:24609175:T:C	12	24609175	109122	0.166997	36446	0.0180561	-0.000597837	0.00751088	0.000141979	4.21074	5.26725	2.54539e-05	9.4512e-07
12:95767487:T:C	12	95767487	109122	0.483317	105481	-0.0235295	0.000453042	0.00572551	0.000108221	4.18625	4.2408	2.83596e-05	0.000124376
12:130015139:G:A	12	130015139	109122	0.0410183	8952	0.0483293	-0.00112408	0.0121049	0.000268548	4.18575	4.24874	2.84225e-05	0.000120256
12:107491998:T:TC	12	107491998	109122	0.699694	65540	-0.0215179	0.000489905	0.00627761	0.000117336	4.17523	4.2801	2.97682e-05	0.0001052
12:16797884:A:G	12	16797884	109122	0.0725472	15833	-0.0345649	0.000896289	0.0106576	0.000214805	4.17256	4.33582	3.01192e-05	8.27518e-05
12:131618973:C:T	12	131618973	109122	0.435224	94985	0.0204289	-0.000453496	0.00579891	0.000108697	4.17212	4.23896	3.01775e-05	0.000125351
12:51314435:A:G	12	51314435	109122	0.0637314	13909	0.036756	-0.000919361	0.010288	0.000220832	4.16316	4.16755	3.13871e-05	0.00016923
12:30830688:A:G	12	30830688	109122	0.281332	61399	0.0263227	-0.000496939	0.0062448	0.000119506	4.15828	4.28082	3.20652e-05	0.000104877
12:20681828:ATAT:A	12	20681828	109122	0.0296595	6473	-0.0539336	0.00138137	0.0164382	0.000332266	4.15743	4.34227	3.21849e-05	8.04681e-05
12:70734208:TA:T	12	70734208	109122	0.960466	8628	0.0498421	-0.001201	0.014318	0.000289752	4.14491	4.20868	3.39942e-05	0.000142452
12:123734453:G:A	12	123734453	109122	0.44568	97267	0.02608	-0.000445832	0.00592031	0.000107582	4.14411	4.4212	3.41142e-05	5.69407e-05
12:121629033:T:C	12	121629033	109122	0.583718	90851	-0.0241149	0.000443986	0.00585667	0.000107761	4.12009	4.21962	3.78731e-05	0.000136035
12:100615524:C:T	12	100615524	109122	0.651051	76156	0.0241148	-0.000471418	0.00609908	0.000114777	4.10724	4.13131	4.00422e-05	0.000196691
12:1649632:A:G	12	1649632	109122	0.450936	98414	0.0212217	-0.000448224	0.00578899	0.000109386	4.09762	4.10562	4.1742e-05	0.000218642
12:26061549:TG:T	12	26061549	109122	0.0483908	10561	-0.057234	0.00106146	0.0141602	0.000261092	4.06548	4.12672	4.79345e-05	0.000200461
13:24215460:T:G	13	24215460	109122	0.128453	28034	0.0433226	-0.000869645	0.00806021	0.000156532	5.55569	5.6216	2.76524e-08	1.37288e-07
13:27370079:A:C	13	27370079	109122	0.0289859	6326	-0.0816035	0.00171088	0.0164947	0.000337945	5.06262	5.12702	4.13544e-07	1.9588e-06
13:111541272:G:A	13	111541272	109122	0.255833	55834	0.0309979	-0.00061838	0.00659859	0.00012357	5.00428	5.01166	5.607e-07	3.51539e-06
13:107613167:C:T	13	107613167	109122	0.610821	84936	0.0245201	-0.00055428	0.00586173	0.000111015	4.99283	5.09843	5.95011e-07	2.26718e-06
13:37893217:A:G	13	37893217	109122	0.0265437	5793	0.0534676	-0.00162668	0.0135666	0.000330877	4.91626	4.92066	8.82124e-07	5.52385e-06
13:112667469:AAAAG:A	13	112667469	109122	0.0254623	5557	-0.0786597	0.00176151	0.0177411	0.000362092	4.86482	4.86497	1.14559e-06	7.25381e-06
13:61159333:C:T	13	61159333	109122	0.1361	29703	-0.039024	0.000777652	0.00833812	0.000161576	4.81293	4.86878	1.48737e-06	7.1207e-06
13:19165529:T:C	13	19165529	109122	0.245024	53475	0.0264736	-0.000588369	0.00660289	0.000124906	4.7105	4.77667	2.47115e-06	1.11028e-05
13:26162160:C:T	13	26162160	109122	0.119967	26182	0.0426531	-0.000762879	0.00856237	0.000161994	4.70931	4.99723	2.48562e-06	3.77856e-06
13:22465789:C:A	13	22465789	109122	0.324879	70903	0.0261448	-0.000536097	0.00620566	0.000114707	4.67361	4.67582	2.95944e-06	1.78835e-05
13:42060557:G:A	13	42060557	109122	0.350718	76542	0.0294836	-0.000526454	0.00617657	0.000112779	4.66802	4.83654	3.04109e-06	8.32655e-06
13:74943611:C:A	13	74943611	109122	0.913995	18770	0.0587178	-0.000910619	0.0101338	0.000196287	4.63923	6.03079	3.4971e-06	1.26547e-08
13:87204110:A:G	13	87204110	109122	0.0462372	10091	-0.0680713	0.0012236	0.013209	0.000266144	4.59751	5.1569	4.27572e-06	1.67982e-06
13:103755678:A:G	13	103755678	109122	0.151459	33055	-0.0360416	0.000707561	0.00847978	0.000154615	4.57628	4.57632	4.73325e-06	2.83371e-05
13:55893457:G:A	13	55893457	109122	0.851524	32404	0.0378654	-0.000698409	0.0078357	0.00015331	4.55553	4.8798	5.22525e-06	6.74833e-06
13:57458372:A:G	13	57458372	109122	0.322891	70469	-0.0292496	0.000528668	0.0062278	0.000116197	4.54978	4.75023	5.37029e-06	1.25931e-05
13:40290051:A:G	13	40290051	109122	0.0353274	7710	-0.0674874	0.00139792	0.0151029	0.000307555	4.54527	4.61379	5.48641e-06	2.38547e-05
13:84347221:G:A	13	84347221	109122	0.783944	47153	-0.0283154	0.00059636	0.0069545	0.000131246	4.54384	4.54809	5.52389e-06	3.22322e-05
13:80933515:C:T	13	80933515	109122	0.033293	7266	0.0639074	-0.00130517	0.0132938	0.000287572	4.53861	4.86152	5.66275e-06	7.3766e-06
13:48495623:T:C	13	48495623	109122	0.0477401	10419	-0.0649046	0.00118496	0.0130107	0.000264504	4.47993	4.99023	7.46665e-06	3.91311e-06
13:95828017:C:T	13	95828017	109122	0.338887	73960	0.0277303	-0.000505992	0.00611466	0.000113104	4.47367	4.60726	7.68867e-06	2.4584e-05
13:30730421:T:C	13	30730421	109122	0.951655	10551	0.0644419	-0.00115552	0.0128862	0.000261214	4.42365	5.00777	9.70459e-06	3.58452e-06
13:73052414:T:C	13	73052414	109122	0.628727	81028	0.0261494	-0.000496407	0.00601288	0.000112532	4.41125	4.47888	1.02776e-05	4.40506e-05
13:53250595:CT:C	13	53250595	109122	0.161352	35214	-0.0295271	0.000632172	0.00745715	0.000143372	4.40933	4.40933	1.03693e-05	6.00039e-05
13:109647402:A:G	13	109647402	109122	0.0257006	5609	-0.0743489	0.00157167	0.0175142	0.00035672	4.4059	4.43961	1.05345e-05	5.24809e-05
13:28660150:G:A	13	28660150	109122	0.0278083	6069	-0.0592738	0.00150627	0.0167566	0.0003432	4.38891	4.53352	1.13921e-05	3.44369e-05
13:76588282:G:A	13	76588282	109122	0.144526	31542	0.0365528	-0.000662516	0.00809035	0.000151094	4.38479	4.56058	1.16095e-05	3.045e-05
13:49895733:T:G	13	49895733	109122	0.540354	100315	0.019519	-0.000477897	0.00579356	0.000109038	4.38286	4.68859	1.17134e-05	1.68454e-05
13:98296521:G:C	13	98296521	109122	0.518131	105165	-0.0227826	0.0004681	0.00581679	0.000107174	4.36768	4.36838	1.25575e-05	7.18172e-05
13:105583749:G:A	13	105583749	109122	0.456943	99725	-0.0277624	0.000467332	0.00589221	0.000107506	4.34704	4.71661	1.37986e-05	1.47657e-05
13:65466369:C:A	13	65466369	109122	0.0940461	20525	0.0422008	-0.000784609	0.00963364	0.000181262	4.32859	4.45117	1.50065e-05	4.98527e-05
13:20951694:A:G	13	20951694	109122	0.901679	21458	0.0385819	-0.000793439	0.00917762	0.000183552	4.32269	4.38951	1.5414e-05	6.54726e-05
13:67544107:T:A	13	67544107	109122	0.0391488	8544	-0.0696817	0.0012437	0.0142584	0.000288596	4.3095	4.89821	1.63626e-05	6.16744e-06
13:47246022:G:GT	13	47246022	109122	0.0462281	10089	-0.0547637	0.0011848	0.0136101	0.000275276	4.30407	4.30876	1.67691e-05	9.30177e-05
13:101381714:A:T	13	101381714	109122	0.397747	86806	-0.0218371	0.000473614	0.00591994	0.000110137	4.30022	4.33204	1.70629e-05	8.412e-05
13:59536059:T:C	13	59536059	109122	0.714663	62273	0.0242121	-0.000497666	0.00629573	0.000117652	4.22997	4.24865	2.33725e-05	0.000120299
13:43230554:C:T	13	43230554	109122	0.955211	9775	0.0502113	-0.00115954	0.0136642	0.000274664	4.22168	4.24332	2.4249e-05	0.000123057
13:77679067:T:C	13	77679067	109122	0.821232	39015	0.0313935	-0.000600354	0.00751827	0.000143379	4.18717	4.26989	2.82455e-05	0.000109895
13:52045714:A:G	13	52045714	109122	0.585501	90462	0.0250928	-0.000449559	0.00582618	0.000109829	4.09327	4.32604	4.25324e-05	8.63328e-05
13:32452078:T:G	13	32452078	109122	0.0622056	13576	-0.0491914	0.000937128	0.0113938	0.000229662	4.08047	4.33853	4.49445e-05	8.1783e-05
13:33776782:C:T	13	33776782	109122	0.0333434	7277	-0.0700283	0.00127348	0.0157004	0.000312901	4.06991	4.46034	4.70307e-05	4.78562e-05
14:101847703:G:A	14	101847703	109122	0.165649	36152	-0.0368743	0.000793693	0.0077617	0.00014693	5.40185	5.43485	6.59585e-08	3.85474e-07
14:82641057:T:G	14	82641057	109122	0.0674795	14727	-0.0548757	0.00119934	0.0111914	0.000226702	5.29037	5.29492	1.22068e-07	8.16626e-07
14:54721182:G:A	14	54721182	109122	0.0258197	5635	0.07745	-0.00170514	0.0170595	0.000333765	5.10882	5.11571	3.24172e-07	2.07565e-06
14:95716662:G:A	14	95716662	109122	0.243828	53214	-0.0182821	0.000642946	0.00667214	0.000127056	5.06033	6.84305	4.1854e-07	6.78522e-11
14:100200225:G:A	14	100200225	109122	0.0548194	11964	-0.0575295	0.00121644	0.0125095	0.000243119	5.00346	5.00353	5.63102e-07	3.66136e-06
14:76081704:A:G	14	76081704	109122	0.0446381	9742	-0.0671789	0.00134726	0.0137984	0.000272307	4.94758	5.01687	7.51421e-07	3.42467e-06
14:21966600:T:C	14	21966600	109122	0.0333342	7275	-0.0646269	0.00151607	0.0152601	0.000310192	4.88753	4.91411	1.02111e-06	5.70449e-06
14:38607524:A:T	14	38607524	109122	0.0349746	7633	0.060891	-0.00142857	0.0131497	0.000294445	4.85175	4.92217	1.22376e-06	5.48294e-06
14:73327897:C:T	14	73327897	109122	0.0781052	17046	-0.0465346	0.000983401	0.0105068	0.000206039	4.77288	4.77695	1.81611e-06	1.10881e-05
14:98933932:A:G	14	98933932	109122	0.156641	34186	-0.0337831	0.000709595	0.00762219	0.000150092	4.72774	4.76811	2.27034e-06	1.15662e-05
14:63325880:G:A	14	63325880	109122	0.0358681	7828	-0.0681003	0.0014251	0.0147283	0.000304151	4.68549	4.76189	2.79292e-06	1.1914e-05
14:47236193:A:C	14	47236193	109122	0.175643	38333	0.0348625	-0.00063436	0.00732823	0.000136181	4.65819	4.82779	3.18997e-06	8.68607e-06
14:33636868:C:T	14	33636868	109122	0.071782	15666	0.0462171	-0.000918471	0.0102174	0.00020051	4.58068	4.66926	4.63465e-06	1.84396e-05
14:69530868:A:T	14	69530868	109122	0.697316	66059	0.0224918	-0.000545253	0.00630723	0.000119119	4.57738	4.83732	4.70843e-06	8.29511e-06
14:23959741:A:G	14	23959741	109122	0.117135	25564	-0.0406731	0.000778711	0.00860647	0.000171522	4.54002	4.7853	5.62496e-06	1.06543e-05
14:104934843:C:T	14	104934843	109122	0.0504573	11012	0.0466907	-0.00111452	0.0116884	0.000248745	4.4806	4.48069	7.44347e-06	4.36944e-05
14:50219029:C:G	14	50219029	109122	0.161865	35326	0.0320746	-0.000633829	0.00753991	0.000142511	4.44759	4.47696	8.6838e-06	4.44304e-05
14:25280838:T:C	14	25280838	109122	0.194658	42483	0.0337808	-0.000599692	0.00718546	0.000135422	4.42831	4.71002	9.49762e-06	1.52319e-05
14:34934814:C:G	14	34934814	109122	0.186901	40790	0.0343826	-0.000611017	0.00734842	0.000138958	4.39713	4.68521	1.09692e-05	1.71141e-05
14:42580178:T:C	14	42580178	109122	0.16915	36916	-0.0329269	0.000644982	0.00774115	0.000147163	4.38277	4.42059	1.1718e-05	5.70938e-05
14:44397650:G:T	14	44397650	109122	0.0834983	18223	-0.0433726	0.000873929	0.0101297	0.000199941	4.37094	4.43441	1.23713e-05	5.37061e-05
14:92277777:T:C	14	92277777	109122	0.397555	86764	0.0253538	-0.000478201	0.00596158	0.000109422	4.37024	4.42175	1.24112e-05	5.68028e-05
14:30105285:A:AAT	14	30105285	109122	0.0323445	7059	-0.0634529	0.00139489	0.0158286	0.000321437	4.33955	4.3411	1.42774e-05	8.08779e-05
14:88267347:A:T	14	88267347	109122	0.545275	99241	0.0262071	-0.000467877	0.00584458	0.000108028	4.33109	4.52458	1.48374e-05	3.58584e-05
14:70585814:G:T	14	70585814	109122	0.0546223	11921	-0.0516354	0.00105272	0.0122445	0.000243705	4.31964	4.37264	1.56282e-05	7.04942e-05
14:67973494:A:G	14	67973494	109122	0.0933863	20381	-0.0374984	0.000817023	0.00952874	0.000189226	4.3177	4.31849	1.57665e-05	8.91975e-05
14:90077071:A:G	14	90077071	109122	0.625648	81700	-0.0282801	0.00047879	0.0059938	0.000111178	4.30653	4.71828	1.65835e-05	1.46495e-05
14:61496608:G:A	14	61496608	109122	0.864624	29545	0.0322802	-0.000695083	0.0082171	0.000162875	4.2676	4.27315	1.97587e-05	0.000108375
14:57461384:T:C	14	57461384	109122	0.853274	32022	0.023899	-0.000645967	0.007786	0.000152666	4.23123	4.40675	2.32418e-05	6.06912e-05
14:36029224:A:G	14	36029224	109122	0.0331143	7227	0.0477434	-0.0011625	0.013185	0.000274769	4.23085	4.23203	2.32812e-05	0.000129084
14:48946923:C:T	14	48946923	109122	0.485754	106013	0.0256403	-0.000455762	0.00574878	0.000107858	4.22557	4.47515	2.38334e-05	4.47912e-05
14:78845084:T:A	14	78845084	109122	0.0664119	14494	-0.0377212	0.000942318	0.0113179	0.000225702	4.17506	4.31201	2.9791e-05	9.17246e-05
14:45630861:A:T	14	45630861	109122	0.0277167	6049	-0.06631	0.00139145	0.0170075	0.000333687	4.16992	4.17429	3.04702e-05	0.000164543
14:66039228:G:C	14	66039228	109122	0.369545	80651	-0.0222188	0.000465967	0.00589266	0.000111825	4.16693	4.16776	3.08727e-05	0.000169087
14:28780495:G:C	14	28780495	109122	0.0743846	16234	-0.0361021	0.000886029	0.0106396	0.000213871	4.14282	4.21724	3.43065e-05	0.000137409
14:77648067:A:T	14	77648067	109122	0.333819	72854	-0.0173202	0.00047559	0.0060541	0.000115086	4.13249	4.7779	3.58854e-05	1.1038e-05
14:40726899:G:T	14	40726899	109122	0.0267407	5836	-0.0745253	0.00144419	0.0172517	0.000350811	4.11671	4.33962	3.84321e-05	8.13973e-05
14:20889697:C:T	14	20889697	109122	0.955967	9610	0.0506188	-0.00109926	0.0131622	0.000267052	4.11628	4.12437	3.8503e-05	0.000202406
14:84555902:G:A	14	84555902	109122	0.15457	33734	0.0289077	-0.000620107	0.00811539	0.000151512	4.09279	4.12655	4.26207e-05	0.000200598
14:94685695:G:A	14	94685695	109122	0.883493	25427	-0.0368903	0.000662995	0.00825441	0.000162275	4.08562	4.47112	4.39601e-05	4.56059e-05
14:51534400:A:C	14	51534400	109122	0.0778349	16987	0.0451958	-0.000841727	0.0107145	0.000206182	4.08244	4.24863	4.45653e-05	0.000120312
14:56026751:A:G	14	56026751	109122	0.664202	73286	-0.0263415	0.000468003	0.0061317	0.000114741	4.07878	4.3089	4.52724e-05	9.29615e-05
14:52932032:A:G	14	52932032	109122	0.036505	7967	0.0443476	-0.00115698	0.0128804	0.000283991	4.074	4.08052	4.6212e-05	0.0002423
15:53384538:G:A	15	53384538	109122	0.685082	68729	0.0286381	-0.00061799	0.0061622	0.000116227	5.3171	5.32963	1.05434e-07	6.79125e-07
15:91068266:C:T	15	91068266	109122	0.171629	37457	0.042063	-0.000739749	0.00741232	0.000140053	5.28192	5.68131	1.27839e-07	9.79648e-08
15:92405063:A:G	15	92405063	109122	0.0375314	8191	0.0670142	-0.00149535	0.0134205	0.000284274	5.26024	5.3068	1.43864e-07	7.66799e-07
15:47262383:G:A	15	47262383	109122	0.800086	43630	0.0345546	-0.000707954	0.00706576	0.000135735	5.2157	5.24009	1.8312e-07	1.09007e-06
15:73174033:A:G	15	73174033	109122	0.639257	78730	0.0300555	-0.000574485	0.00600584	0.000111623	5.14667	5.21514	2.65152e-07	1.24191e-06
15:29065543:C:G	15	29065543	109122	0.0593006	12942	-0.0628355	0.00119491	0.0117879	0.000235891	5.06553	5.36042	4.07276e-07	5.76068e-07
15:39176911:T:C	15	39176911	109122	0.0674062	14711	-0.0536593	0.0011076	0.0110975	0.000223392	4.95812	5.02711	7.11768e-07	3.25308e-06
15:62769047:C:T	15	62769047	109122	0.0454858	9927	-0.0543309	0.00132334	0.0133282	0.000269462	4.91103	4.99448	9.06015e-07	3.83092e-06
15:61389884:A:G	15	61389884	109122	0.251297	54844	0.029198	-0.000597137	0.00670915	0.000124371	4.80125	4.80369	1.57675e-06	9.75509e-06
15:34821409:A:T	15	34821409	109122	0.334703	73047	0.0228941	-0.000549098	0.00614281	0.000114389	4.80027	5.07577	1.5845e-06	2.54419e-06
15:77751811:A:G	15	77751811	109122	0.230907	50394	-0.0247749	0.000610511	0.00676367	0.000128176	4.76305	4.95204	1.90686e-06	4.73105e-06
15:69757085:C:T	15	69757085	109122	0.214329	46776	0.0285666	-0.000618636	0.00712472	0.000131075	4.7197	4.79323	2.36197e-06	1.02572e-05
15:68603680:C:G	15	68603680	109122	0.218714	47733	-0.0303281	0.00061945	0.00697268	0.000131406	4.714	4.71702	2.42897e-06	1.47369e-05
15:95455214:C:T	15	95455214	109122	0.0267041	5828	0.0678509	-0.00144252	0.0137296	0.000307314	4.69397	5.03771	2.67953e-06	3.0841e-06
15:97225964:G:T	15	97225964	109122	0.0693902	15144	-0.0479654	0.00101902	0.0111301	0.000217112	4.69351	4.69371	2.68554e-06	1.64454e-05
15:49412504:A:T	15	49412504	109122	0.120196	26232	-0.0321168	0.0008038	0.00861445	0.000171689	4.68173	4.78813	2.84457e-06	1.0511e-05
15:57771438:GT:G	15	57771438	109122	0.0374947	8183	-0.0638069	0.00138746	0.0144994	0.000296451	4.68023	4.69319	2.86547e-06	1.64856e-05
15:31889802:A:G	15	31889802	109122	0.116732	25476	-0.0446454	0.000791192	0.00887124	0.000171269	4.61958	5.03275	3.84523e-06	3.16207e-06
15:37717902:A:G	15	37717902	109122	0.0386494	8435	-0.0781301	0.0013633	0.0145097	0.00029527	4.61712	5.43071	3.89102e-06	3.94247e-07
15:51885288:T:C	15	51885288	109122	0.0324591	7084	-0.060107	0.00146816	0.0158523	0.000320057	4.58718	4.69141	4.49281e-06	1.66241e-05
15:83564277:A:G	15	83564277	109122	0.0460265	10045	-0.0543301	0.0012324	0.0134704	0.000270842	4.55025	4.5588	5.35831e-06	3.06974e-05
15:27012607:G:A	15	27012607	109122	0.0640109	13970	-0.0628087	0.00103851	0.0113794	0.000228391	4.54709	5.61577	5.43921e-06	1.4186e-07
15:71301010:G:A	15	71301010	109122	0.219163	47831	0.0268029	-0.000584798	0.00693919	0.00012912	4.52912	4.58672	5.92308e-06	2.70176e-05
15:46048378:T:C	15	46048378	109122	0.130606	28504	-0.0353578	0.000729967	0.00848936	0.00016324	4.47175	4.47853	7.75836e-06	4.41182e-05
15:80792243:T:C	15	80792243	109122	0.637122	79196	0.0276186	-0.000501816	0.00590017	0.000112326	4.46748	4.70275	7.91465e-06	1.57616e-05
15:50607707:CAT:C	15	50607707	109122	0.037481	8180	0.0491775	-0.00115508	0.0127818	0.000262061	4.40769	4.40769	1.0448e-05	6.0439e-05
15:40358463:T:C	15	40358463	109122	0.0288622	6299	0.0475449	-0.00136966	0.013137	0.000313185	4.37333	4.37392	1.22368e-05	7.01004e-05
15:56037210:C:T	15	56037210	109122	0.0313777	6848	-0.0635142	0.00136704	0.015836	0.000316838	4.31462	4.31813	1.59874e-05	8.93326e-05
15:54545861:A:C	15	54545861	109122	0.260332	56816	-0.0230656	0.000522706	0.00632341	0.000121419	4.30498	4.30919	1.67004e-05	9.2845e-05
15:75612370:C:T	15	75612370	109122	0.948599	11218	-0.0382649	0.0010681	0.0115085	0.000248246	4.30259	4.39089	1.68816e-05	6.50745e-05
15:74201689:T:C	15	74201689	109122	0.0339162	7402	0.0424055	-0.00123919	0.0125871	0.000288081	4.30152	4.33131	1.69633e-05	8.43834e-05
15:60336424:T:C	15	60336424	109122	0.0460677	10054	-0.0421497	0.00114349	0.0133523	0.000269237	4.24715	4.57577	2.16504e-05	2.84082e-05
15:87265707:G:T	15	87265707	109122	0.757134	53004	-0.0270144	0.000525596	0.00670973	0.000124015	4.23815	4.25487	2.25365e-05	0.000117161
15:44395675:C:G	15	44395675	109122	0.110711	24162	-0.0324979	0.00076767	0.00917615	0.000181568	4.22799	4.29892	2.35786e-05	9.70413e-05
15:66768518:G:A	15	66768518	109122	0.298258	65093	0.0259339	-0.000493538	0.00628579	0.000117265	4.20876	4.26377	2.56774e-05	0.000112804
15:25612050:T:C	15	25612050	109122	0.685371	68666	0.025276	-0.000489236	0.00617033	0.000116382	4.20372	4.25422	2.62566e-05	0.000117487
15:22672285:AT:A	15	22672285	109122	0.0410916	8968	0.0535914	-0.00111895	0.0134844	0.00026815	4.17285	4.19534	3.00817e-05	0.000150665
15:33243450:T:C	15	33243450	109122	0.440232	96078	0.0198345	-0.000451764	0.00578902	0.0001092	4.13704	4.24501	3.51817e-05	0.000122175
15:48391939:T:A	15	48391939	109122	0.928044	15704	0.0439682	-0.000894805	0.0108699	0.000216641	4.13035	4.19206	3.62207e-05	0.000152756
16:85235728:G:A	16	85235728	109122	0.0287522	6275	0.0523324	-0.00173196	0.0133244	0.000323086	5.36069	5.4305	8.29038e-08	3.94688e-07
16:83351061:C:G	16	83351061	109122	0.455793	99474	-0.0250147	0.000565587	0.00575801	0.000108062	5.23392	5.34664	1.65955e-07	6.20152e-07
16:1058884:T:C	16	1058884	109122	0.226215	49370	-0.0278146	0.00067499	0.00680875	0.000129127	5.22733	5.36037	1.71978e-07	5.76217e-07
16:82151929:C:T	16	82151929	109122	0.0500128	10915	-0.0562497	0.00133828	0.0126708	0.000256872	5.2099	5.25364	1.88943e-07	1.01524e-06
16:55088509:T:C	16	55088509	109122	0.342956	74848	-0.0268452	0.000597587	0.00613608	0.00011473	5.20864	5.27405	1.90227e-07	9.11825e-07
16:78002905:T:G	16	78002905	109122	0.25395	55423	0.0322777	-0.000625946	0.00661134	0.000123771	5.05729	5.09137	4.25249e-07	2.35022e-06
16:3911914:G:A	16	3911914	109122	0.8719	27957	0.0385588	-0.000795977	0.00831963	0.00016544	4.81127	4.87344	1.49974e-06	6.96075e-06
16:79955597:G:C	16	79955597	109122	0.0298198	6508	0.0580262	-0.00145859	0.0131817	0.000309711	4.70952	4.78811	2.48298e-06	1.0512e-05
16:49456087:G:A	16	49456087	109122	0.0312448	6819	0.0484186	-0.00144699	0.0134316	0.000309821	4.67042	4.73656	3.0058e-06	1.34372e-05
16:17258456:A:G	16	17258456	109122	0.155945	34034	0.0330343	-0.000680951	0.00761722	0.000147554	4.61494	4.62456	3.93218e-06	2.26975e-05
16:74085100:C:T	16	74085100	109122	0.0270019	5893	-0.0595773	0.00157714	0.0168965	0.000343708	4.58858	4.85178	4.46262e-06	7.73386e-06
16:60035944:C:A	16	60035944	109122	0.273607	59713	0.0257548	-0.000550399	0.00646668	0.000121585	4.52686	4.55056	5.98663e-06	3.1872e-05
16:21805396:GT:G	16	21805396	109122	0.0279	6089	0.0595073	-0.00148679	0.0159498	0.000330412	4.49979	4.56959	6.80201e-06	2.92219e-05
16:69495886:C:T	16	69495886	109122	0.335707	73266	0.0256573	-0.000501759	0.00611522	0.000113739	4.41151	4.42983	1.02654e-05	5.4806e-05
16:62642123:T:G	16	62642123	109122	0.598161	87699	0.0235156	-0.000480676	0.0059005	0.000109752	4.37966	4.37968	1.18867e-05	6.83545e-05
16:16197011:A:T	16	16197011	109122	0.567695	94348	0.0229711	-0.000478118	0.00579802	0.000109245	4.37655	4.37933	1.20571e-05	6.84605e-05
16:71185485:A:G	16	71185485	109122	0.102853	22447	-0.0281064	0.000790973	0.00911006	0.000181411	4.36013	4.70557	1.29987e-05	1.55542e-05
16:88365920:T:C	16	88365920	109122	0.558338	96390	-0.0239976	0.000475303	0.00581878	0.000109084	4.35722	4.36938	1.31724e-05	7.15055e-05
16:5704693:T:C	16	5704693	109122	0.741445	56428	0.0270681	-0.00053478	0.00656341	0.000122873	4.35228	4.40321	1.34729e-05	6.16442e-05
16:75367215:T:C	16	75367215	109122	0.524042	103875	0.0237117	-0.000463628	0.00579813	0.000108802	4.26121	4.28446	2.03325e-05	0.000103256
16:57658544:T:C	16	57658544	109122	0.19946	43531	-0.0321331	0.000583012	0.00731591	0.000137003	4.25547	4.42183	2.08606e-05	5.67828e-05
16:89654423:T:G	16	89654423	109122	0.456874	99710	0.0210427	-0.000460174	0.00579607	0.000108219	4.25226	4.29712	2.11621e-05	9.77968e-05
16:8374100:G:C	16	8374100	109122	0.142501	31100	0.0334266	-0.00064168	0.00761147	0.000151261	4.2422	4.43707	2.21338e-05	5.30759e-05
16:76369318:T:C	16	76369318	109122	0.0790629	17255	-0.0353162	0.000865254	0.0101891	0.000204117	4.23901	4.30848	2.24512e-05	9.31303e-05
16:24296469:C:T	16	24296469	109122	0.0806254	17596	-0.0520963	0.000860691	0.0104399	0.000204731	4.20401	5.07693	2.62222e-05	2.52914e-06
16:52445859:A:T	16	52445859	109122	0.267412	58361	0.0284542	-0.000507109	0.00647078	0.000121799	4.16351	4.41004	3.13392e-05	5.98154e-05
16:19629494:TA:T	16	19629494	109122	0.0596626	13021	0.0448414	-0.00092679	0.0108149	0.000224297	4.13198	4.26225	3.59651e-05	0.000113537
16:66903100:G:T	16	66903100	109122	0.252012	55000	-0.0249199	0.000510441	0.00659883	0.000123642	4.12838	4.14081	3.6533e-05	0.000189113
16:27308022:G:A	16	27308022	109122	0.0439325	9588	0.0508482	-0.001101	0.013553	0.00026741	4.11727	4.11735	3.83388e-05	0.000208351
17:36413038:A:C	17	36413038	109122	0.593143	88794	0.0633195	-0.00148876	0.0131853	0.000228559	6.51369	6.56213	7.33252e-11	4.45961e-10
17:38884610:A:G	17	38884610	109122	0.656682	74927	-0.0285771	0.000597897	0.00608264	0.000112988	5.29169	5.30319	1.21191e-07	7.81588e-07
17:15502728:CTCTT:C	17	15502728	109122	0.0274922	6000	-0.0807693	0.00176074	0.0169812	0.000345097	5.10215	5.10808	3.35813e-07	2.15823e-06
17:31672437:T:C	17	31672437	109122	0.92765	15790	0.0493852	-0.00102264	0.0110597	0.000209479	4.88184	4.88226	1.051e-06	6.66781e-06
17:56514929:G:C	17	56514929	109122	0.155143	33859	-0.0393079	0.000748375	0.00794188	0.000153411	4.87823	5.0279	1.07041e-06	3.24021e-06
17:72365293:C:T	17	72365293	109122	0.0369815	8071	-0.0624213	0.00142484	0.0147433	0.000296483	4.80581	4.81909	1.54126e-06	9.05856e-06
17:52380997:G:T	17	52380997	109122	0.105785	23087	-0.0374716	0.000863006	0.00897816	0.000179682	4.80295	4.80809	1.56343e-06	9.55086e-06
17:40883800:G:A	17	40883800	109122	0.0276617	6037	0.0513493	-0.00149949	0.0133916	0.000312654	4.79601	4.80421	1.61855e-06	9.73094e-06
17:50350799:GGT:G	17	50350799	109122	0.0860092	18771	-0.0385772	0.000936911	0.00983252	0.000197221	4.75056	4.80809	2.0285e-06	9.55086e-06
17:20811193:T:C	17	20811193	109122	0.0788292	17204	-0.0430301	0.000967518	0.010548	0.00020684	4.67763	4.69935	2.90214e-06	1.60155e-05
17:1120824:A:C	17	1120824	109122	0.0518365	11313	-0.0567867	0.00117832	0.0125867	0.000252138	4.67331	4.71621	2.96385e-06	1.47935e-05
17:65341975:C:A	17	65341975	109122	0.27198	59358	-0.0249046	0.000560204	0.00646114	0.000121265	4.61968	4.68499	3.84332e-06	1.71317e-05
17:64155699:A:G	17	64155699	109122	0.538517	100716	0.0234712	-0.000500243	0.0058365	0.000108389	4.61528	4.63928	3.92573e-06	2.12012e-05
17:61380070:T:C	17	61380070	109122	0.0963417	21026	-0.0376283	0.000876485	0.00949542	0.000190128	4.60998	4.63366	4.02713e-06	2.17608e-05
17:75595938:A:C	17	75595938	109122	0.088928	19408	-0.0479514	0.000872577	0.00977648	0.000192503	4.53279	4.90865	5.82102e-06	5.85975e-06
17:9441274:G:A	17	9441274	109122	0.0794661	17343	-0.0402092	0.000936817	0.0103746	0.000208674	4.48938	4.51353	7.14303e-06	3.7696e-05
17:17017988:T:G	17	17017988	109122	0.123889	27038	-0.0276782	0.000752288	0.0085033	0.000167921	4.48002	4.82832	7.46344e-06	8.66399e-06
17:13735685:C:T	17	13735685	109122	0.546998	98865	0.0237087	-0.00048291	0.00583457	0.000108743	4.44082	4.44082	8.96177e-06	5.21998e-05
17:70351126:T:A	17	70351126	109122	0.41707	91023	-0.0282087	0.000477801	0.00585189	0.000108928	4.3864	4.82072	1.15243e-05	8.98776e-06
17:74407390:G:T	17	74407390	109122	0.817131	39910	0.0321979	-0.00062057	0.00742659	0.000142178	4.36475	4.44851	1.27271e-05	5.04447e-05
17:76809701:G:A	17	76809701	109122	0.58803	89910	0.0245054	-0.000474662	0.00581059	0.000108866	4.36006	4.41406	1.30029e-05	5.87645e-05
17:46887602:T:C	17	46887602	109122	0.0669801	14618	-0.0382768	0.000952692	0.0113331	0.0002205	4.32059	4.56058	1.55612e-05	3.04493e-05
17:6320640:T:C	17	6320640	109122	0.033852	7388	-0.0609217	0.00131149	0.0162086	0.000303981	4.31438	4.35709	1.60051e-05	7.54452e-05
17:79333289:A:G	17	79333289	109122	0.637195	79180	0.0264648	-0.000485374	0.00600431	0.000113022	4.2945	4.44785	1.75086e-05	5.05943e-05
17:54734770:G:T	17	54734770	109122	0.0343881	7505	0.0453352	-0.00125545	0.0133927	0.000293558	4.27666	4.35266	1.89717e-05	7.69139e-05
17:3552395:C:T	17	3552395	109122	0.194929	42542	0.0291477	-0.00057769	0.00718395	0.000135233	4.27182	4.28924	1.93888e-05	0.00010116
17:67896184:C:G	17	67896184	109122	0.941345	12801	-0.0466199	0.000946836	0.0109978	0.000222271	4.25983	4.36851	2.04584e-05	7.17768e-05
17:4749735:G:A	17	4749735	109122	0.0444319	9697	0.0486569	-0.00103255	0.013164	0.00024861	4.15329	4.15666	3.27726e-05	0.000177076
17:73372697:C:T	17	73372697	109122	0.0392863	8574	-0.0588824	0.00119154	0.0150089	0.000288463	4.13067	4.13934	3.61713e-05	0.00019027
17:7332255:G:C	17	7332255	109122	0.111362	24304	-0.033524	0.000717503	0.00872212	0.00017448	4.11222	4.13388	3.91868e-05	0.000194613
17:33974364:T:C	17	33974364	109122	0.0395475	8631	-0.0514336	0.00118535	0.0142486	0.000289623	4.09272	4.10156	4.2635e-05	0.000222316
17:78268379:T:C	17	78268379	109122	0.469488	102463	-0.0210025	0.000443431	0.0057304	0.000108359	4.09225	4.09895	4.27208e-05	0.000224716
17:57730102:T:C	17	57730102	109122	0.0926257	20215	-0.0375429	0.00076445	0.00984342	0.000187377	4.07974	4.08356	4.50851e-05	0.000239311
17:63003399:A:G	17	63003399	109122	0.0286743	6258	0.0487363	-0.00130162	0.0136151	0.000319167	4.07819	4.08467	4.53879e-05	0.000238228
18:23150213:T:G	18	23150213	109122	0.0259663	5667	0.0565549	-0.00173483	0.0136872	0.000332273	5.2211	5.22983	1.77866e-07	1.15022e-06
18:3558080:G:A	18	3558080	109122	0.708565	63604	0.0318177	-0.000617171	0.00636426	0.000119302	5.17318	5.23513	2.30144e-07	1.11877e-06
18:12881306:G:A	18	12881306	109122	0.0376688	8221	-0.0669899	0.00148523	0.0145722	0.000294297	5.04671	5.04671	4.49484e-07	2.94723e-06
18:11774883:A:C	18	11774883	109122	0.46805	102149	-0.0222758	0.000543602	0.00588415	0.000107746	5.04523	5.36093	4.52986e-07	5.74502e-07
18:59508235:C:G	18	59508235	109122	0.0422051	9211	0.0485734	-0.00132574	0.0119722	0.000265805	4.98763	5.01934	6.11245e-07	3.3826e-06
18:933244:A:G	18	933244	109122	0.384954	84014	0.0248443	-0.00054896	0.00593142	0.000110121	4.98504	5.06584	6.19498e-07	2.67554e-06
18:73822778:C:T	18	73822778	109122	0.0712734	15555	0.0428299	-0.00100668	0.00987532	0.000202888	4.96175	4.96366	6.98622e-07	4.46621e-06
18:77124182:C:A	18	77124182	109122	0.0390114	8514	0.0586468	-0.001343	0.0119813	0.000272001	4.93748	5.10792	7.91397e-07	2.15991e-06
18:10281872:T:A	18	10281872	109122	0.0271073	5916	0.0764711	-0.00161749	0.0149577	0.000328622	4.92202	5.18569	8.56535e-07	1.44748e-06
18:15329089:C:T	18	15329089	109122	0.0940461	20525	-0.0362656	0.000912912	0.00937552	0.000188064	4.85425	4.96777	1.20842e-06	4.37604e-06
18:7199898:A:G	18	7199898	109122	0.253359	55294	-0.0277482	0.000601426	0.00653122	0.000124323	4.8376	4.83996	1.31418e-06	8.18999e-06
18:28201469:CA:C	18	28201469	109122	0.0730009	15932	-0.0430785	0.00103426	0.0105921	0.00021398	4.83345	4.87641	1.34189e-06	6.86088e-06
18:72741895:GAGAA:G	18	72741895	109122	0.0297236	6487	-0.0758505	0.0015299	0.016556	0.00032939	4.64464	4.71464	3.40676e-06	1.49037e-05
18:9165720:T:A	18	9165720	109122	0.232845	50817	0.029187	-0.000585609	0.0067613	0.000126128	4.64296	4.6458	3.43454e-06	2.0569e-05
18:55386354:A:G	18	55386354	109122	0.238985	52157	-0.0250668	0.000581173	0.00674084	0.000126828	4.58236	4.6932	4.59755e-06	1.64853e-05
18:32006408:A:G	18	32006408	109122	0.0276754	6040	0.0478945	-0.00145351	0.0143996	0.000317279	4.58118	4.77213	4.62369e-06	1.13462e-05
18:67387708:C:CA	18	67387708	109122	0.609277	85273	0.0214444	-0.000499198	0.0058481	0.000110641	4.51189	4.63712	6.42527e-06	2.14146e-05
18:45382310:A:T	18	45382310	109122	0.570426	93752	0.027484	-0.000486924	0.00583521	0.000108161	4.50184	4.74607	6.73683e-06	1.28448e-05
18:53168841:C:T	18	53168841	109122	0.0350479	7649	0.0655251	-0.00126211	0.0144468	0.000286458	4.40591	4.58925	1.05342e-05	2.67067e-05
18:47784830:C:T	18	47784830	109122	0.040331	8802	0.047638	-0.00115371	0.012284	0.000263724	4.37469	4.37515	1.21603e-05	6.97249e-05
18:60784499:T:G	18	60784499	109122	0.113511	24773	-0.03483	0.000756502	0.0087393	0.000173369	4.36353	4.36619	1.27979e-05	7.25079e-05
18:26202887:C:A	18	26202887	109122	0.0250912	5476	-0.0794189	0.00156867	0.0177895	0.000361512	4.33919	4.50995	1.43007e-05	3.83082e-05
18:4769954:A:G	18	4769954	109122	0.128068	27950	-0.034654	0.000709475	0.00837988	0.00016367	4.33478	4.36805	1.45904e-05	7.19234e-05
18:57542066:C:A	18	57542066	109122	0.0329723	7196	0.0524839	-0.00127138	0.0132016	0.000293621	4.32999	4.34917	1.49116e-05	7.80913e-05
18:2147073:T:C	18	2147073	109122	0.41049	89587	-0.0253133	0.000471734	0.00592687	0.000109298	4.31605	4.39741	1.58849e-05	6.32377e-05
18:49280062:G:C	18	49280062	109122	0.535369	101403	0.0232142	-0.000461778	0.00575794	0.000108477	4.25694	4.27116	2.07241e-05	0.0001093
18:62889420:C:G	18	62889420	109122	0.0440929	9623	0.0386566	-0.00109551	0.0121389	0.000257505	4.25432	4.42088	2.09687e-05	5.70221e-05
18:30971276:T:C	18	30971276	109122	0.0367754	8026	-0.05555	0.00125729	0.0146963	0.000296561	4.23956	4.24351	2.23962e-05	0.000122955
18:50311806:A:G	18	50311806	109122	0.0390709	8527	-0.0584128	0.00122545	0.0142874	0.000290134	4.22373	4.26612	2.40296e-05	0.000111677
18:6199813:G:A	18	6199813	109122	0.0967312	21111	-0.033338	0.000786516	0.00937752	0.00018701	4.20575	4.22799	2.60215e-05	0.000131311
18:33187081:C:T	18	33187081	109122	0.913038	18979	0.0410224	-0.000830717	0.00984094	0.000197773	4.20036	4.29694	2.66486e-05	9.78737e-05
18:46469978:G:C	18	46469978	109122	0.0365371	7974	0.0514317	-0.00117535	0.013948	0.000279997	4.19771	4.20326	2.69623e-05	0.000145737
18:21379199:C:G	18	21379199	109122	0.170845	37286	-0.0225246	0.000606852	0.00747014	0.000144641	4.19557	4.48401	2.72182e-05	4.3048e-05
18:14270150:A:G	18	14270150	109122	0.0510529	11142	-0.0451171	0.00105987	0.0124894	0.000254059	4.17175	4.19065	3.02274e-05	0.000153661
18:75665727:G:A	18	75665727	109122	0.0254898	5563	-0.0650556	0.00150149	0.017562	0.000362856	4.13797	4.14172	3.50395e-05	0.000188403
18:71074180:G:A	18	71074180	109122	0.0338841	7395	0.0689417	-0.0012483	0.0168721	0.000302058	4.13265	4.18662	3.58602e-05	0.000156275
18:41579171:T:A	18	41579171	109122	0.0478409	10441	0.0415597	-0.000979184	0.0115677	0.000238362	4.10797	4.10864	3.99158e-05	0.00021595
19:44718166:T:C	19	44718166	109122	0.0292425	6382	0.060285	-0.00177548	0.0134238	0.000311271	5.70396	5.74366	1.17053e-08	6.8609e-08
19:31069062:C:T	19	31069062	109122	0.0254944	5564	0.0677056	-0.00177692	0.0139104	0.00033257	5.343	5.38957	9.14207e-08	4.92525e-07
19:17001975:A:G	19	17001975	109122	0.300641	65613	-0.0333122	0.000626752	0.0063198	0.000118665	5.28168	5.39996	1.28004e-07	4.65666e-07
19:33281979:C:T	19	33281979	109122	0.0352862	7701	0.0392415	-0.00144701	0.0120697	0.000284571	5.08487	5.32607	3.67882e-07	6.92131e-07
19:56215641:T:C	19	56215641	109122	0.444823	97080	-0.0281556	0.000540203	0.00586152	0.000109504	4.93318	4.98108	8.08998e-07	4.09557e-06
19:52605432:CAAAG:C	19	52605432	109122	0.404309	88238	0.0286876	-0.000544719	0.00589024	0.000110538	4.9279	5.00471	8.31202e-07	3.63984e-06
19:15841363:T:C	19	15841363	109122	0.744286	55808	-0.0329814	0.000598815	0.00661471	0.000121988	4.90881	5.05938	9.16307e-07	2.76453e-06
19:577157:G:T	19	577157	109122	0.0596672	13022	0.0498603	-0.00102289	0.010832	0.000209653	4.87895	4.90239	1.0665e-06	6.04249e-06
19:32184206:G:T	19	32184206	109122	0.0961034	20974	-0.0457052	0.000905337	0.00944078	0.000187235	4.83529	4.96958	1.32949e-06	4.33682e-06
19:4350118:G:A	19	4350118	109122	0.173324	37827	-0.038072	0.000692049	0.00780662	0.000146413	4.72668	4.91049	2.2822e-06	5.80681e-06
19:41223969:GGT:G	19	41223969	109122	0.225889	49299	-0.0231616	0.000599584	0.00675014	0.000127326	4.70904	4.97657	2.48892e-06	4.18875e-06
19:21531402:C:T	19	21531402	109122	0.804774	42607	-0.0257815	0.000633953	0.00724096	0.000135081	4.69315	5.05053	2.69031e-06	2.89096e-06
19:29664126:G:A	19	29664126	109122	0.0250958	5477	0.0734246	-0.00149518	0.0164131	0.000318654	4.69216	4.73037	2.7033e-06	1.38365e-05
19:35698011:T:C	19	35698011	109122	0.408158	89078	-0.0263851	0.000516727	0.00590446	0.000110506	4.67601	4.70308	2.92507e-06	1.57372e-05
19:14808160:T:C	19	14808160	109122	0.38539	84109	-0.0233313	0.000518808	0.00588243	0.000110952	4.67598	4.74558	2.92556e-06	1.28746e-05
19:54985667:G:A	19	54985667	109122	0.134661	29389	-0.0322204	0.000738913	0.00830728	0.000159379	4.63622	4.71454	3.54846e-06	1.49106e-05
19:46261116:T:A	19	46261116	109122	0.141456	30872	-0.0410934	0.000717769	0.00804969	0.000157325	4.56234	5.10529	5.05866e-06	2.18919e-06
19:13425012:G:A	19	13425012	109122	0.101826	22223	-0.0323118	0.000829061	0.00915651	0.00018195	4.55654	4.70765	5.20021e-06	1.54023e-05
19:5405782:G:A	19	5405782	109122	0.0355382	7756	0.0526738	-0.00128208	0.0128643	0.000281724	4.55084	4.55804	5.34314e-06	3.08039e-05
19:39189619:T:C	19	39189619	109122	0.959999	8730	-0.0458072	0.00115659	0.012241	0.000254749	4.54013	4.56135	5.62205e-06	3.03433e-05
19:36844341:A:C	19	36844341	109122	0.0300398	6556	-0.0528586	0.00147121	0.0162735	0.00032894	4.47257	4.91461	7.72858e-06	5.6906e-06
19:18005335:A:G	19	18005335	109122	0.44634	97411	-0.0276872	0.000479609	0.00585556	0.000107888	4.44544	4.74483	8.77128e-06	1.29206e-05
19:38126541:C:CT	19	38126541	109122	0.0531378	11597	-0.0546977	0.00110546	0.0123768	0.000251421	4.39685	4.51538	1.09836e-05	3.7382e-05
19:11580263:A:C	19	11580263	109122	0.104117	22723	-0.0327007	0.000771141	0.00934348	0.000182171	4.23306	4.31771	2.30538e-05	8.94957e-05
19:51356593:C:T	19	51356593	109122	0.100553	21945	-0.0382234	0.000775879	0.00921904	0.000184339	4.20897	4.29331	2.56541e-05	9.94097e-05
19:1701952:C:T	19	1701952	109122	0.190557	41588	-0.0342286	0.000579408	0.00724104	0.000137694	4.20794	4.73833	2.57711e-05	1.33248e-05
19:8411699:T:A	19	8411699	109122	0.0283169	6180	-0.0597931	0.00141011	0.0166143	0.000339067	4.15881	4.18583	3.19908e-05	0.000156796
19:49601747:T:C	19	49601747	109122	0.0253936	5542	-0.0711384	0.00150717	0.0178604	0.000363854	4.14225	4.17028	3.43918e-05	0.000167316
19:58096047:T:C	19	58096047	109122	0.0434147	9475	-0.0428433	0.00111445	0.0135589	0.000274067	4.06634	4.27002	4.7757e-05	0.000109833
19:42547219:A:T	19	42547219	109122	0.481479	105080	-0.0174566	0.000433514	0.00577939	0.000106618	4.06606	4.33043	4.78138e-05	8.47071e-05
19:22931336:A:G	19	22931336	109122	0.645997	77259	0.0228451	-0.000459379	0.00610796	0.000113241	4.05664	4.06135	4.97837e-05	0.000261968
20:63763035:A:G	20	63763035	109122	0.476545	104003	-0.0348836	0.000600874	0.00574583	0.000107907	5.56844	6.07111	2.57023e-08	9.91523e-09
20:60621791:G:A	20	60621791	109122	0.60075	87134	-0.0307993	0.000590057	0.00587474	0.000110778	5.32647	5.39713	1.00142e-07	4.72829e-07
20:16143468:T:C	20	16143468	109122	0.850667	32591	0.0429668	-0.000781769	0.00823275	0.000154177	5.0706	5.25939	3.96573e-07	9.85011e-07
20:31709330:C:T	20	31709330	109122	0.412291	89980	-0.0291608	0.000551143	0.00595199	0.00010884	5.06381	5.12437	4.10968e-07	1.98566e-06
20:61959806:G:C	20	61959806	109122	0.0906875	19792	-0.0478293	0.000959641	0.00969691	0.000192127	4.99482	5.09569	5.88916e-07	2.29896e-06
20:57624263:A:C	20	57624263	109122	0.546563	98960	0.0259525	-0.00054332	0.00584166	0.000109023	4.98355	4.99072	6.24276e-07	3.90349e-06
20:38872861:C:T	20	38872861	109122	0.0676995	14775	0.0488277	-0.00101147	0.0107843	0.000205394	4.92453	4.92647	8.45644e-07	5.36804e-06
20:43866762:A:T	20	43866762	109122	0.0395154	8624	-0.0673648	0.00139145	0.0141897	0.000285006	4.88218	4.93608	1.04919e-06	5.11967e-06
20:48789450:GT:G	20	48789450	109122	0.623316	82209	-0.0207945	0.000530156	0.00595544	0.000111246	4.76562	5.24383	1.88276e-06	1.06889e-06
20:53288565:G:C	20	53288565	109122	0.0609181	13295	-0.0546073	0.00108366	0.0114762	0.000231987	4.6712	4.83833	2.99441e-06	8.25459e-06
20:35657558:G:T	20	35657558	109122	0.0254119	5546	-0.0935303	0.00162435	0.0187133	0.00035054	4.63385	4.99812	3.58929e-06	3.76175e-06
20:55186300:TATAG:T	20	55186300	109122	0.790015	45828	0.0286821	-0.000607717	0.00696228	0.00013235	4.59175	4.59202	4.3955e-06	2.63686e-05
20:5135442:A:G	20	5135442	109122	0.0661828	14444	-0.0437817	0.00100751	0.0112154	0.000225664	4.46463	4.47503	8.02062e-06	4.4815e-05
20:51381265:C:T	20	51381265	109122	0.0535776	11693	-0.0471917	0.00108161	0.0123238	0.000248166	4.35841	4.36781	1.31014e-05	7.19969e-05
20:25121572:G:A	20	25121572	109122	0.0324178	7075	-0.0589331	0.00135905	0.0156489	0.000314931	4.31538	4.33407	1.59325e-05	8.33821e-05
20:3446125:G:C	20	3446125	109122	0.270706	59080	0.0260418	-0.000513658	0.00653862	0.00012047	4.26379	4.26783	2.00985e-05	0.000110864
20:2001665:C:T	20	2001665	109122	0.039048	8522	0.0461168	-0.00120274	0.0127581	0.000282804	4.25291	4.26443	2.11006e-05	0.000112485
20:40646963:T:C	20	40646963	109122	0.730403	58838	-0.0278522	0.000511107	0.00640881	0.000120879	4.22826	4.38717	2.35507e-05	6.61473e-05
20:37258137:T:C	20	37258137	109122	0.759916	52397	-0.0225078	0.000523028	0.00671607	0.000124551	4.1993	4.35469	2.67738e-05	7.62366e-05
20:22904872:G:A	20	22904872	109122	0.0367937	8030	-0.0506282	0.00123901	0.0145964	0.000296633	4.17691	4.25269	2.9549e-05	0.000118253
20:14609999:G:A	20	14609999	109122	0.0288851	6304	-0.0676009	0.00138867	0.0163893	0.000334189	4.15533	4.23645	3.24815e-05	0.000126689
20:18828584:C:G	20	18828584	109122	0.0547598	11951	-0.0425826	0.00101924	0.0122378	0.000246341	4.13749	4.19083	3.51119e-05	0.000153541
20:33801268:G:A	20	33801268	109122	0.0667143	14560	0.0374933	-0.000841441	0.0102966	0.000205063	4.10333	4.10379	4.07245e-05	0.00022029
21:24005594:T:G	21	24005594	109122	0.504339	108175	-0.0325544	0.000569351	0.00577771	0.000107077	5.31723	5.65714	1.05358e-07	1.12355e-07
21:26077647:C:T	21	26077647	109122	0.0323033	7050	-0.0730208	0.00158591	0.0158581	0.000321003	4.94049	4.94548	7.79265e-07	4.88732e-06
21:17755961:C:T	21	17755961	109122	0.0839748	18327	-0.0436067	0.000966263	0.00999567	0.000201268	4.80088	4.80254	1.57972e-06	9.80928e-06
21:45326569:A:C	21	45326569	109122	0.0696239	15195	-0.0467118	0.00105463	0.0109342	0.000219892	4.79611	4.79808	1.61774e-06	1.00216e-05
21:20376920:G:A	21	20376920	109122	0.0372473	8129	-0.0712654	0.00137272	0.0148217	0.00029327	4.68074	4.85788	2.85848e-06	7.50818e-06
21:28163554:T:C	21	28163554	109122	0.072199	15757	-0.0481303	0.000990432	0.0107348	0.000215284	4.60058	4.6629	4.2132e-06	1.8995e-05
21:15338717:T:C	21	15338717	109122	0.0769002	16783	-0.0538374	0.000954739	0.0104022	0.000209079	4.56641	5.18047	4.9615e-06	1.48716e-06
21:18785436:AT:A	21	18785436	109122	0.555081	97101	-0.0257378	0.000489322	0.00584537	0.000108319	4.51741	4.5695	6.26007e-06	2.92343e-05
21:21413531:C:T	21	21413531	109122	0.0516303	11268	-0.0587709	0.00113385	0.012471	0.000252559	4.48944	4.74086	7.1412e-06	1.3166e-05
21:34512652:C:G	21	34512652	109122	0.0331097	7226	-0.0642463	0.00136453	0.015517	0.000315811	4.3207	4.34843	1.55537e-05	7.8343e-05
21:41359338:C:T	21	41359338	109122	0.120462	26290	-0.0358223	0.000728001	0.00871017	0.000169014	4.30735	4.33692	1.65226e-05	8.23568e-05
21:43375204:C:T	21	43375204	109122	0.264337	57690	0.0233474	-0.000516851	0.00644575	0.000121122	4.26717	4.31941	1.97965e-05	8.88407e-05
21:30155899:C:T	21	30155899	109122	0.566641	94578	0.0203465	-0.000457113	0.00585851	0.000107377	4.2571	4.31517	2.07095e-05	9.04839e-05
21:37593899:C:T	21	37593899	109122	0.266193	58095	0.0310133	-0.000511268	0.00653505	0.000121115	4.22133	4.75494	2.42867e-05	1.23147e-05
21:31158445:G:T	21	31158445	109122	0.0525329	11465	-0.0468261	0.00106296	0.0125086	0.000252548	4.20894	4.21245	2.56567e-05	0.000140208
21:40305917:C:T	21	40305917	109122	0.0251003	5478	-0.064735	0.00151424	0.0176793	0.000362037	4.18255	4.20041	2.88261e-05	0.000147494
21:32990432:C:T	21	32990432	109122	0.0719745	15708	-0.0502903	0.000894989	0.0111129	0.00021717	4.12115	4.52639	3.76991e-05	3.55671e-05
21:35761064:C:T	21	35761064	109122	0.240698	52531	-0.0246474	0.000518355	0.00645761	0.000126367	4.10199	4.12047	4.09613e-05	0.00020569
21:46669100:C:A	21	46669100	109122	0.120379	26272	-0.0254938	0.00068222	0.00905327	0.000168042	4.05982	4.74716	4.91116e-05	1.27784e-05
22:20559470:G:A	22	20559470	109122	0.535827	101303	-0.0283809	0.000529394	0.00580655	0.00010807	4.89862	5.0008	9.65117e-07	3.71171e-06
22:36462582:A:G	22	36462582	109122	0.161026	35143	-0.0344493	0.000734577	0.00782857	0.000149982	4.89775	4.90259	9.69382e-07	6.03631e-06
22:44268442:G:A	22	44268442	109122	0.0358681	7828	0.0443857	-0.0012986	0.0124152	0.000275548	4.71281	4.79932	2.44324e-06	9.96178e-06
22:24941819:A:C	22	24941819	109122	0.0340399	7429	0.050819	-0.00129193	0.0122703	0.000276608	4.67061	4.69234	3.00307e-06	1.65514e-05
22:49572470:T:A	22	49572470	109122	0.0294212	6421	0.043229	-0.00145417	0.013776	0.000314894	4.61796	4.91776	3.87522e-06	5.60321e-06
22:22646606:A:G	22	22646606	109122	0.48416	105665	0.0238732	-0.000493391	0.00584247	0.000108878	4.53159	4.53421	5.85426e-06	3.43288e-05
22:19313142:T:C	22	19313142	109122	0.456457	99619	0.0254415	-0.000474524	0.00580796	0.000107372	4.41946	4.50548	9.8948e-06	3.90887e-05
22:23848692:A:G	22	23848692	109122	0.0994667	21708	-0.0380681	0.000782806	0.00917185	0.000183005	4.2775	4.3392	1.89004e-05	8.15475e-05
22:17535490:T:C	22	17535490	109122	0.0503152	10981	-0.0559081	0.0010475	0.0127463	0.000251057	4.17235	4.40535	3.01476e-05	6.10656e-05
22:47433141:A:G	22	47433141	109122	0.0838374	18297	-0.0392752	0.000828086	0.0100398	0.000200326	4.13369	4.15808	3.56982e-05	0.000176039
22:16425548:C:A	22	16425548	109122	0.302666	66055	0.0235979	-0.000475762	0.00623106	0.000116068	4.09899	4.10033	4.14951e-05	0.000223445
X:137975609:A:G	X	137975609	109122	0.0504776	8614	0.0615714	-0.00118115	0.0113462	0.000204606	5.77277	5.77682	7.79789e-09	5.66796e-08
X:19177432:C:A	X	19177432	109122	0.327391	55866	-0.0256528	0.000519817	0.00522746	9.85562e-05	5.27432	5.29476	1.3325e-07	8.17324e-07
X:45042638:TACTTCTCTACATAGGAAGAAGTTTCCCC:T	X	45042638	109122	0.377353	64392	-0.0347062	0.000753689	0.00831677	0.000148527	5.07444	5.10631	3.88649e-07	2.17777e-06
X:29568116:TATTTAAAGATCAAGAATAACAGATTATTCTTG:T	X	29568116	109122	0.360464	61510	0.0553026	0.000829484	0.0616519	0.000163603	5.07012	5.30422	3.97575e-07	7.77344e-07
X:11759045:A:C	X	11759045	109122	0.0503399	8590	-0.0522735	0.00112426	0.0108405	0.000222198	5.05972	5.09047	4.19865e-07	2.36093e-06
X:146512851:G:T	X	146512851	109122	0.568583	73617	0.0229194	-0.000464553	0.00485261	9.19503e-05	5.05222	5.06997	4.36699e-07	2.62016e-06
X:417715:G:A	X	417715	109122	0.24978	54513	0.0311536	-0.000606854	0.00635409	0.000120139	5.05125	5.10231	4.38918e-07	2.22271e-06
X:1461244:G:A	X	1461244	109122	0.563218	95325	0.0274892	-0.000551922	0.00589859	0.000109402	5.0449	5.04681	4.5376e-07	2.94577e-06
X:31213609:G:A	X	31213609	109122	0.0589018	10051	0.0435549	-0.000899088	0.00931773	0.000183301	4.90497	4.93395	9.34398e-07	5.17358e-06
X:91770722:T:C	X	91770722	109122	0.17175	29308	-0.0251096	0.000619058	0.00637562	0.000127146	4.8689	4.98017	1.12224e-06	4.11429e-06
X:13733074:T:C	X	13733074	109122	0.0506593	8644	0.042415	-0.000981209	0.00887391	0.000203512	4.82139	4.97987	1.4256e-06	4.12038e-06
X:9856763:C:T	X	9856763	109122	0.0362107	6179	-0.0587828	0.00123277	0.0125803	0.000257475	4.78794	4.84945	1.68506e-06	7.82193e-06
X:57795233:G:A	X	57795233	109122	0.0326096	5564	-0.062928	0.00130832	0.0132569	0.000274929	4.75874	4.86218	1.94803e-06	7.35301e-06
X:54908595:T:C	X	54908595	109122	0.069169	11803	-0.0357425	0.000909043	0.00952947	0.000193753	4.69175	4.83727	2.70874e-06	8.29735e-06
X:154348382:T:C	X	154348382	109122	0.140328	23946	-0.0298475	0.000654414	0.00696418	0.000139548	4.68954	4.69915	2.73822e-06	1.6031e-05
X:148113678:G:T	X	148113678	109122	0.254325	43398	0.0212687	-0.000474991	0.00537304	0.000101378	4.68533	4.73042	2.79507e-06	1.38332e-05
X:6889285:C:T	X	6889285	109122	0.228428	38979	0.0241282	-0.000484083	0.00547322	0.000103388	4.68221	4.6974	2.83792e-06	1.61631e-05
X:2677591:C:T	X	2677591	109122	0.0254073	5545	0.055895	-0.00163786	0.01589	0.00034984	4.68175	4.8924	2.84442e-06	6.34544e-06
X:25990542:T:C	X	25990542	109122	0.456159	77839	-0.0197236	0.000425754	0.00479877	9.11744e-05	4.66967	4.67266	3.01682e-06	1.81496e-05
X:120462705:A:G	X	120462705	109122	0.0546765	9330	-0.0479944	0.000981119	0.0102399	0.00021169	4.63469	4.77887	3.57477e-06	1.09872e-05
X:124767120:G:A	X	124767120	109122	0.0627227	10703	-0.0434015	0.00088747	0.00967843	0.000192029	4.62155	4.66932	3.8089e-06	1.84345e-05
X:64070643:G:A	X	64070643	109122	0.0383497	6544	-0.0549973	0.00115068	0.0121599	0.000249093	4.6195	4.68718	3.84674e-06	1.69568e-05
X:86347117:T:A	X	86347117	109122	0.146147	24938	-0.0313169	0.000600583	0.00658597	0.000130268	4.61036	4.79863	4.01967e-06	9.99495e-06
X:32856234:G:A	X	32856234	109122	0.0321935	5494	-0.0595574	0.0012635	0.0133762	0.000274271	4.60674	4.64828	4.0903e-06	2.03331e-05
X:8533581:G:A	X	8533581	109122	0.431798	73682	0.0202616	-0.000411328	0.00476885	9.03358e-05	4.55333	4.55807	5.28038e-06	3.08001e-05
X:17733838:A:T	X	17733838	109122	0.214662	36630	-0.0256879	0.000535533	0.00607019	0.000118038	4.53694	4.58011	5.70759e-06	2.78487e-05
X:66043980:C:T	X	66043980	109122	0.214539	36609	-0.0110467	0.000501548	0.00569408	0.000111086	4.51495	6.79715	6.3332e-06	9.27949e-11
X:20405522:C:G	X	20405522	109122	0.425873	72671	-0.0196056	0.000411804	0.00510035	9.34698e-05	4.40575	4.41053	1.05419e-05	5.96865e-05
X:4354163:A:G	X	4354163	109122	0.313874	53560	-0.0217318	0.000452172	0.00530663	0.000102838	4.39692	4.4327	1.09797e-05	5.41141e-05
X:23600669:G:C	X	23600669	109122	0.202344	34528	0.0260143	-0.000475728	0.00565485	0.000108421	4.38777	4.63067	1.1452e-05	2.20645e-05
X:107684729:A:G	X	107684729	109122	0.55303	76271	0.0173599	-0.000395729	0.00482893	9.09924e-05	4.34903	4.42257	1.36739e-05	5.65965e-05
X:151386718:G:A	X	151386718	109122	0.0387453	6612	-0.0488454	0.00108431	0.0121028	0.000250724	4.3247	4.3328	1.52739e-05	8.38424e-05
X:21460540:C:T	X	21460540	109122	0.372849	63623	-0.0269268	0.000417026	0.00521916	9.70404e-05	4.29744	5.19529	1.72779e-05	1.37713e-06
X:101308672:GT:G	X	101308672	109122	0.28018	47810	0.0177147	-0.000419075	0.00516754	9.7975e-05	4.27737	4.43023	1.89112e-05	5.47104e-05
X:150048413:G:A	X	150048413	109122	0.871507	21926	0.0292184	-0.000619854	0.00715951	0.000144944	4.2765	4.32334	1.89853e-05	8.73453e-05
X:68295098:A:G	X	68295098	109122	0.118	20136	-0.026835	0.000640186	0.00740971	0.000149707	4.27626	4.29767	1.90056e-05	9.75645e-05
X:34730694:G:A	X	34730694	109122	0.0726735	12401	-0.0410166	0.00079272	0.00904804	0.00018563	4.27043	4.55327	1.95093e-05	3.14811e-05
X:48317922:G:T	X	48317922	109122	0.876023	21156	0.0307545	-0.00062397	0.00731316	0.000147926	4.21813	4.33505	2.4634e-05	8.30298e-05
X:43060399:G:A	X	43060399	109122	0.341535	58280	-0.0158278	0.00041407	0.00515589	9.82487e-05	4.2145	4.52398	2.50328e-05	3.59559e-05
X:98954862:G:A	X	98954862	109122	0.03813	6506	-0.0408711	0.00106348	0.0122912	0.000252517	4.21153	4.37742	2.53649e-05	6.90358e-05
X:95388999:G:A	X	95388999	109122	0.179846	30689	-0.0205846	0.000535615	0.00641657	0.00012739	4.20454	4.29758	2.61614e-05	9.76034e-05
X:117763072:C:T	X	117763072	109122	0.079448	13557	-0.0352447	0.000711626	0.00871215	0.000169277	4.2039	4.23344	2.62351e-05	0.000128319
X:49642676:G:C	X	49642676	109122	0.0347662	5932	0.0315979	-0.00100894	0.0100625	0.000240071	4.2027	4.2599	2.63751e-05	0.00011468
X:16550293:T:C	X	16550293	109122	0.470107	80219	-0.0156587	0.000375711	0.0047229	8.97724e-05	4.18515	4.34996	2.84977e-05	7.78233e-05
X:37860632:T:C	X	37860632	109122	0.0624883	10663	0.0291029	-0.000762656	0.00829793	0.000183283	4.16108	4.1659	3.16742e-05	0.000170401
X:50784047:G:A	X	50784047	109122	0.139914	23875	-0.026126	0.000570437	0.00692854	0.000137446	4.15025	4.15192	3.32112e-05	0.000180598
X:35966189:ACTAATATTTAAGAAATATTAGCTG:A	X	35966189	109122	0.384116	65546	-0.0313276	0.000597616	0.00769885	0.00014471	4.12976	4.30401	3.63138e-05	9.49404e-05
X:70599519:CT:C	X	70599519	109122	0.737433	44804	0.0212451	-0.000430809	0.00542298	0.000104769	4.11198	4.13271	3.92274e-05	0.000195557
X:89797428:A:C	X	89797428	109122	0.0665348	11354	-0.0316345	0.000806404	0.00958086	0.000196874	4.09604	4.20238	4.20274e-05	0.000146279
