# Supplementary material for: Validation of human telomere length multi-ancestry meta-analysis association signals identifies POP5 and KBTBD6 as human telomere length regulation genes
Source: Nat Commun. 2024 May 24;15:4417. doi: 10.1038/s41467-024-48394-y (PMC11126610; doi:10.1038/s41467-024-48394-y)
Supplement: Supplementary file 16 — Supplementary Data 13 [file 41467_2024_48394_MOESM16_ESM.xlsx]

## Sheet: Sheet1
Supplementary Table 13: Age-stratified summary statistics. 109,122 TOPMed individuals were split into three groups based on age: ages 0 - 43 years old (one), ages 43.1 - 61 years old (two), and 61.1 - 98 years old (three). Genetic variants that had an association p-value < 5e-5 in at least one age group are reported. For each age group the number of individuals with the genetic variant (n.obs), t…
snpID	one_n.obs	one_MAC	one_pvalue	two_n.obs	two_MAC	two_pvalue	three_n.obs	three_MAC	three_pvalue
10:100057578:A:G	36979	444	3.70013e-05	37470	453	0.186642	34671	247	0.541407
10:100317086:C:A	36979	24811	2.22969e-05	37470	24589	0.00264061	34671	18101	0.0500484
10:100318168:G:A	36979	24760	1.62676e-05	37470	24536	0.00237554	34671	18078	0.0603695
10:100393824:G:T	36979	586	3.83755e-05	37470	555	0.16515	34671	268	0.661501
10:100750214:C:T	36979	10549	4.83462e-05	37470	10121	0.0487187	34671	5685	0.0260293
10:100751769:AGCAGCACTGG:A	36979	10516	4.18618e-05	37470	10112	0.0430896	34671	5687	0.0304077
10:100753238:T:G	36979	10572	3.48156e-05	37470	10173	0.0589562	34671	5709	0.0224338
10:100754324:C:T	36979	10544	4.68078e-05	37470	10127	0.0474147	34671	5697	0.0333859
10:100754569:A:G	36979	10536	4.26234e-05	37470	10123	0.042247	34671	5687	0.0261385
10:100754987:A:G	36979	10535	4.60129e-05	37470	10123	0.042247	34671	5688	0.0308464
10:100954488:C:A	36979	747	2.41235e-05	37470	709	0.49624	34671	372	0.462361
10:100955931:C:T	36979	541	4.71069e-05	37470	500	0.874568	34671	266	0.338295
10:101091469:A:G	36979	6	0.619879	37470	19	0.0813291	34671	22	4.55918e-05
10:101346889:G:T	36979	3739	2.991e-06	37470	3601	0.128026	34671	1916	0.0138706
10:101375342:C:T	36979	4502	4.6446e-06	37470	4369	0.0873052	34671	2314	0.00579881
10:101403644:G:A	36979	4436	3.76188e-06	37470	4272	0.0944255	34671	2256	0.012096
10:101440354:A:AC	36979	9946	1.26188e-05	37470	9362	0.0882467	34671	5050	0.000915425
10:101455163:G:A	36979	9845	1.69241e-05	37470	9262	0.0752174	34671	4992	0.00165344
10:101467290:A:G	36979	3711	2.92804e-06	37470	3541	0.209166	34671	1881	0.0193767
10:101499280:G:A	36979	9860	1.84632e-05	37470	9267	0.070145	34671	4992	0.00129847
10:101531642:A:C	36979	9892	1.73788e-05	37470	9289	0.0697996	34671	4998	0.000838441
10:101577963:G:C	36979	4402	2.96035e-06	37470	4295	0.0579184	34671	2270	0.0299566
10:101654095:C:T	36979	4583	4.51321e-06	37470	4456	0.273791	34671	2486	0.129982
10:101715971:G:A	36979	4199	5.77163e-07	37470	4085	0.253544	34671	2311	0.0316818
10:101740780:G:A	36979	6	0.550376	37470	11	0.234238	34671	13	9.55695e-06
10:101786851:T:A	36979	5	3.32744e-05	37470	8	0.632641	34671	6	0.851843
10:101987748:C:T	36979	12484	4.70264e-06	37470	12023	0.403465	34671	7268	0.29097
10:102754489:C:A	36979	27	3.52001e-05	37470	25	0.151711	34671	13	0.10821
10:102781032:G:C	36979	27	3.52001e-05	37470	25	0.151711	34671	13	0.10821
10:102783581:G:A	36979	27	3.52001e-05	37470	24	0.328067	34671	13	0.10821
10:1035718:C:T	36979	6	0.442396	37470	7	2.53261e-05	34671	15	0.623863
10:103583143:C:T	36979	14034	0.0614116	37470	15671	0.101862	34671	16687	1.76438e-05
10:103583523:T:C	36979	16054	0.0886643	37470	17557	0.453673	34671	17741	3.1729e-05
10:103584242:A:C	36979	16088	0.0640841	37470	17572	0.450331	34671	17754	1.7323e-05
10:103587005:A:G	36979	15403	0.187958	37470	16936	0.449692	34671	17076	1.61916e-05
10:103587007:T:C	36979	21298	0.689325	37470	22421	0.877534	34671	20098	1.31283e-05
10:103591592:C:T	36979	21636	0.792899	37470	22741	0.977637	34671	20261	1.02504e-05
10:103602347:G:A	36979	20858	0.0707806	37470	21443	0.541929	34671	21830	1.31092e-06
10:103616060:T:C	36979	28243	0.661356	37470	31131	0.082407	34671	32579	1.19428e-05
10:103616980:C:T	36979	20897	0.0994476	37470	21500	0.696537	34671	21778	9.76694e-07
10:103617592:C:T	36979	21413	0.130306	37470	21959	0.614396	34671	21995	1.30389e-06
10:103619674:G:A	36979	21941	0.142155	37470	22693	0.975295	34671	22856	6.17084e-07
10:103625069:C:T	36979	21348	0.0950175	37470	22100	0.638265	34671	22415	7.78822e-07
10:103625593:A:G	36979	36556	0.284156	37470	36184	0.405808	34671	32881	1.11587e-05
10:103630263:G:C	36979	36717	0.338492	37470	35855	0.408333	34671	32338	3.90012e-05
10:103630442:T:A	36979	36652	0.356663	37470	35912	0.419523	34671	32389	3.56127e-05
10:103632601:CCTGT:C	36979	21399	0.180214	37470	21939	0.483633	34671	21933	1.86205e-06
10:103689745:GGGAAGATGCT:G	36979	1805	2.26671e-05	37470	1709	0.417952	34671	857	0.894879
10:103714386:A:C	36979	28336	0.00522072	37470	27730	0.000119124	34671	20709	4.64879e-05
10:103714894:A:G	36979	28267	0.00327767	37470	27682	9.18292e-05	34671	20665	4.51678e-05
10:103716287:T:G	36979	27912	0.00360542	37470	27388	0.000186104	34671	20646	4.71616e-05
10:103720629:T:A	36979	7017	0.0241655	37470	8077	0.0450546	34671	8265	1.9545e-06
10:103721310:T:G	36979	21857	1.12627e-06	37470	22931	0.224137	34671	18994	0.000518587
10:103721984:G:C	36979	21583	2.24216e-06	37470	22505	0.180406	34671	18513	0.000173056
10:103722121:T:C	36979	20786	1.27321e-05	37470	21905	0.264345	34671	18468	0.00164973
10:103722942:G:A	36979	31194	4.30652e-06	37470	32071	0.0205257	34671	27748	0.000309473
10:103723936:T:C	36979	22455	3.57472e-07	37470	23472	0.278949	34671	19385	0.000484392
10:103724026:T:G	36979	21407	1.97095e-06	37470	22515	0.212147	34671	18735	0.00298225
10:103724206:A:G	36979	22079	8.26888e-07	37470	23128	0.313292	34671	19200	0.000951137
10:103725154:C:G	36979	31394	6.90361e-06	37470	32266	0.00978155	34671	27837	0.000474057
10:103726183:T:C	36979	22548	4.15447e-07	37470	23601	0.24666	34671	19413	0.000438418
10:103726319:A:G	36979	25390	1.1132e-08	37470	26147	0.0618677	34671	20929	3.21736e-05
10:103728988:G:C	36979	21874	6.47214e-07	37470	22837	0.160784	34671	18651	0.000246101
10:103729606:G:A	36979	21876	5.27671e-07	37470	22833	0.161716	34671	18652	0.000309709
10:103729608:A:G	36979	21875	4.96349e-07	37470	22835	0.161673	34671	18652	0.000309709
10:103732173:C:T	36979	31100	3.54636e-06	37470	31842	0.00831554	34671	27232	0.000177486
10:103733089:C:T	36979	1849	0.0372193	37470	2440	0.000976929	34671	3009	3.9123e-05
10:103733419:G:T	36979	6351	0.01292	37470	7360	0.0169681	34671	7495	1.82096e-06
10:103733927:CT:C	36979	24728	2.67169e-09	37470	25400	0.0427517	34671	20173	9.04388e-06
10:103735854:T:C	36979	31279	8.07618e-06	37470	31974	0.00896104	34671	27330	0.000179252
10:103738307:T:C	36979	20038	4.77676e-05	37470	21050	0.161873	34671	17676	0.00178308
10:103738397:T:A	36979	24953	3.2482e-09	37470	25574	0.0360018	34671	20350	4.2158e-06
10:103738980:G:GA	36979	25043	6.24711e-08	37470	25532	0.00610281	34671	20063	5.78426e-06
10:103740762:T:C	36979	24724	6.18022e-09	37470	25368	0.0164757	34671	20092	4.37441e-06
10:103741099:T:C	36979	26284	2.02998e-10	37470	26051	1.22639e-05	34671	20704	5.96167e-09
10:103742021:C:T	36979	6415	0.0121806	37470	7441	0.0234412	34671	7431	5.11484e-07
10:103742652:G:C	36979	6274	0.021307	37470	7323	0.0151053	34671	7407	1.15843e-06
10:103742948:TC:T	36979	25824	7.73963e-10	37470	25758	4.51149e-06	34671	20602	7.55619e-08
10:103742956:T:A	36979	25849	1.11766e-09	37470	25812	6.6364e-06	34671	20630	5.45693e-08
10:103743078:T:C	36979	5892	0.0204183	37470	6990	0.00702603	34671	7231	3.92601e-06
10:103743293:A:G	36979	1384	9.54467e-07	37470	1326	0.000718884	34671	755	0.0171398
10:103746666:G:A	36979	1439	3.551e-07	37470	1329	0.000645467	34671	768	0.0010534
10:103747387:C:T	36979	6205	0.0089516	37470	7298	0.0210996	34671	7363	8.26691e-07
10:103747551:A:G	36979	22042	8.60598e-06	37470	22325	0.00258801	34671	18635	3.31275e-06
10:103747737:G:A	36979	1228	3.44634e-06	37470	1151	0.000468866	34671	660	0.0118602
10:103747775:G:A	36979	1228	2.83427e-06	37470	1151	0.000468866	34671	660	0.0118602
10:103747909:C:G	36979	6686	0.0114587	37470	7710	0.0372306	34671	7643	9.16945e-07
10:103748007:ACT:A	36979	1216	1.66227e-06	37470	1147	0.000451184	34671	654	0.00833657
10:103748511:C:G	36979	13146	0.018871	37470	14410	0.00789101	34671	14714	1.16511e-05
10:103748744:C:T	36979	6695	0.0102828	37470	7719	0.0354634	34671	7645	7.73037e-07
10:103749239:C:T	36979	1232	1.31407e-06	37470	1175	0.00141366	34671	663	0.00704209
10:103749778:C:T	36979	25291	1.39675e-09	37470	25342	1.24067e-05	34671	20305	1.85752e-07
10:103750011:T:TC	36979	25192	1.07011e-09	37470	25227	2.51465e-05	34671	20241	1.83918e-07
10:103750144:C:T	36979	14404	4.29315e-06	37470	14589	0.0143519	34671	10896	5.58958e-07
10:103750323:G:C	36979	6216	0.00579107	37470	7299	0.0161153	34671	7365	3.75512e-07
10:103750986:A:G	36979	17074	2.97726e-05	37470	18044	2.63047e-05	34671	16766	9.55514e-07
10:103750997:C:T	36979	6708	0.0111815	37470	7736	0.0278777	34671	7649	5.019e-07
10:103751337:T:C	36979	1232	4.23972e-06	37470	1155	0.000959743	34671	667	0.0196342
10:103751843:G:C	36979	6127	0.00896966	37470	7217	0.00710455	34671	7325	8.49591e-07
10:103751889:C:T	36979	6695	0.00876334	37470	7724	0.0306266	34671	7642	5.74218e-07
10:103751980:T:G	36979	1231	4.48606e-06	37470	1155	0.000959743	34671	667	0.0196342
10:103752428:C:T	36979	6696	0.00880851	37470	7723	0.030453	34671	7642	5.18074e-07
10:103753483:A:G	36979	15722	0.00708206	37470	16774	0.00126276	34671	16038	1.45631e-05
10:103754244:C:T	36979	25259	1.75317e-09	37470	25321	9.64442e-06	34671	20285	1.52684e-07
10:103754715:C:A	36979	6693	0.0103461	37470	7720	0.0320037	34671	7638	5.83565e-07
10:103755654:T:C	36979	15839	0.00585586	37470	16885	0.00131651	34671	16111	1.78122e-05
10:103756928:A:G	36979	1249	3.53618e-06	37470	1177	0.00111939	34671	673	0.0231259
10:103757733:A:G	36979	6239	0.0064091	37470	7313	0.0149142	34671	7380	5.29768e-07
10:103758786:G:A	36979	6187	0.00410082	37470	7257	0.0111038	34671	7324	3.47395e-07
10:103759606:A:G	36979	6212	0.00466534	37470	7275	0.0132079	34671	7341	5.1001e-07
10:103761733:C:G	36979	1265	5.77189e-06	37470	1191	0.00138304	34671	679	0.0352708
10:103762002:C:T	36979	6200	0.00322798	37470	7270	0.0132603	34671	7334	6.51115e-07
10:103763658:G:A	36979	6392	0.00435258	37470	7525	0.0119788	34671	7659	6.07589e-06
10:103763712:TA:T	36979	1986	0.0193737	37470	2604	0.00265735	34671	3131	3.7075e-05
10:103764406:C:A	36979	4150	0.0670147	37470	5454	0.194951	34671	6399	6.26802e-07
10:103765539:C:G	36979	1959	8.32729e-07	37470	1905	0.00813527	34671	1061	0.021416
10:103765996:T:A	36979	1258	4.46745e-06	37470	1183	0.000829131	34671	674	0.0269142
10:103767403:A:C	36979	14771	1.40796e-05	37470	14189	0.00764314	34671	10707	0.275628
10:103767763:C:T	36979	17576	0.00025059	37470	17658	0.00519581	34671	15034	1.86177e-06
10:103769009:G:A	36979	15706	0.00699715	37470	16167	0.0493168	34671	14129	1.82646e-05
10:103769900:A:G	36979	1432	3.76311e-05	37470	1344	0.00443208	34671	813	0.0027842
10:103769902:A:G	36979	6206	0.00493049	37470	7268	0.0112161	34671	7355	4.80346e-07
10:103770138:T:G	36979	1259	4.30428e-06	37470	1183	0.000829131	34671	674	0.0269142
10:103771726:C:G	36979	1429	4.62163e-05	37470	1342	0.00373049	34671	815	0.00286928
10:103771730:G:C	36979	15596	0.00761167	37470	16078	0.0422693	34671	14061	1.40459e-05
10:103771804:T:G	36979	15603	0.00742424	37470	16074	0.048486	34671	14062	1.40759e-05
10:103772195:T:A	36979	1255	5.66023e-06	37470	1182	0.000756742	34671	674	0.0269142
10:103772407:A:C	36979	29606	2.31894e-06	37470	29504	0.002279	34671	24409	1.33969e-05
10:103773916:T:G	36979	24820	1.86628e-09	37470	24885	1.19991e-05	34671	20067	1.83407e-07
10:103775573:T:C	36979	9835	0.0026615	37470	10538	0.00349364	34671	9263	1.29682e-08
10:103776904:G:T	36979	5824	0.00524869	37470	6938	0.00400619	34671	7176	2.36582e-06
10:103776909:G:A	36979	1849	8.60942e-08	37470	1801	0.00517684	34671	947	0.0677883
10:103777591:T:C	36979	23650	3.54312e-07	37470	23849	3.224e-06	34671	20024	3.0459e-06
10:103777988:T:C	36979	8143	3.5411e-07	37470	7307	0.00493344	34671	3490	0.132625
10:103778024:G:A	36979	15574	7.09391e-10	37470	15808	2.94829e-05	34671	11915	1.81356e-07
10:103779063:T:A	36979	8239	4.35923e-07	37470	7403	0.00351316	34671	3552	0.163414
10:103779104:C:T	36979	11736	2.61972e-05	37470	12398	0.0106541	34671	10657	1.44412e-09
10:103779592:C:A	36979	20218	2.4877e-06	37470	20443	0.000400875	34671	16312	1.46465e-06
10:103780249:C:T	36979	22763	4.02608e-09	37470	22766	2.69377e-06	34671	17665	5.27199e-07
10:103781828:G:A	36979	9403	0.0186752	37470	10229	0.00239462	34671	9458	6.41053e-07
10:103782130:G:A	36979	1221	2.579e-06	37470	1146	0.000179814	34671	650	0.044524
10:103782937:G:C	36979	23900	7.58083e-10	37470	23938	2.31716e-05	34671	18479	5.55804e-08
10:103783456:CAG:C	36979	18335	2.1731e-05	37470	19150	0.00027145	34671	16552	6.94293e-08
10:103783635:G:A	36979	35778	3.69977e-07	37470	35975	0.000317142	34671	30641	0.0152201
10:103783998:C:G	36979	23138	7.34131e-11	37470	23405	1.25362e-05	34671	17896	4.18112e-07
10:103784239:T:C	36979	12594	0.00681354	37470	13045	0.00620487	34671	11029	5.49356e-09
10:103784743:A:T	36979	28498	6.65571e-09	37470	28434	1.17196e-05	34671	21971	1.08478e-06
10:103786368:T:A	36979	20837	0.00380974	37470	21481	0.00852604	34671	18688	1.88612e-05
10:103787093:A:G	36979	12392	0.00615271	37470	12912	0.00385875	34671	10972	8.47174e-09
10:103787759:T:G	36979	7887	0.0565947	37470	8827	0.0201864	34671	8170	1.05458e-06
10:103788326:C:T	36979	1898	0.0531825	37470	2479	0.00125291	34671	3075	1.98122e-05
10:103788638:G:A	36979	1187	1.05768e-05	37470	1117	0.000143264	34671	622	0.0221204
10:103789762:T:A	36979	15637	0.00327299	37470	16380	0.0147872	34671	14689	3.30453e-06
10:103789876:T:C	36979	16025	3.97416e-05	37470	15454	0.00925282	34671	10928	0.930881
10:103790369:T:C	36979	13	0.884508	37470	23	1.87759e-05	34671	30	0.658531
10:103791444:C:T	36979	27446	2.04626e-06	37470	27454	0.000262696	34671	21526	8.50613e-06
10:103791461:C:A	36979	20145	0.0177264	37470	20804	0.00550756	34671	18487	1.67425e-05
10:103792691:A:G	36979	11009	0.00317403	37470	10788	0.00113748	34671	8176	1.88636e-06
10:103794035:A:C	36979	1886	0.0555103	37470	2473	0.00126894	34671	3065	7.2309e-06
10:103795298:C:T	36979	1184	8.84429e-06	37470	1106	0.000256459	34671	620	0.0206749
10:103795373:G:A	36979	28903	1.73008e-09	37470	28848	5.83109e-06	34671	22297	7.08158e-07
10:103797148:A:G	36979	2089	6.22508e-07	37470	2040	0.0288709	34671	1067	0.177127
10:103797677:TA:T	36979	2082	7.49155e-07	37470	2034	0.0285022	34671	1059	0.146439
10:103797933:A:G	36979	12044	0.00675174	37470	12237	0.00122341	34671	10348	3.5444e-08
10:103797995:C:G	36979	2086	7.63775e-07	37470	2038	0.0316958	34671	1065	0.171269
10:103798598:G:A	36979	2085	6.47363e-07	37470	2039	0.0350835	34671	1065	0.171269
10:103798908:G:A	36979	2090	1.25753e-06	37470	2040	0.0319577	34671	1071	0.192113
10:103799129:G:A	36979	32028	1.89149e-06	37470	32793	0.0108537	34671	27242	0.0099623
10:103799130:G:T	36979	32030	1.71766e-06	37470	32793	0.0108537	34671	27244	0.0097374
10:103799239:G:T	36979	2086	7.63775e-07	37470	2035	0.0323081	34671	1065	0.171269
10:103799515:A:G	36979	10432	0.0440941	37470	10821	0.000174621	34671	9511	1.17272e-06
10:103799931:A:G	36979	32156	1.21314e-06	37470	32892	0.0106001	34671	27268	0.00506255
10:103800122:G:A	36979	936	6.02212e-06	37470	252	0.0437728	34671	107	0.0527854
10:103800164:C:G	36979	2086	7.63775e-07	37470	2036	0.0311817	34671	1066	0.173325
10:103800228:T:C	36979	2107	4.65182e-07	37470	2048	0.0372479	34671	1082	0.22546
10:103801052:T:G	36979	11196	1.76803e-08	37470	10332	0.00508893	34671	5051	0.175576
10:103801274:A:C	36979	2115	3.41438e-07	37470	2046	0.0517519	34671	1090	0.175434
10:103801660:T:G	36979	2457	7.49838e-06	37470	2360	0.0423289	34671	1264	0.0799394
10:103801741:T:C	36979	33625	1.45717e-06	37470	34567	0.0238748	34671	29076	0.00365901
10:103801772:C:T	36979	932	2.0588e-05	37470	889	0.0014103	34671	486	0.255435
10:103802129:G:A	36979	33721	9.47167e-07	37470	34718	0.0242368	34671	29282	0.00221663
10:103802546:C:T	36979	33841	6.30645e-07	37470	34909	0.0174709	34671	29581	0.00072994
10:103802818:A:G	36979	2785	1.49212e-06	37470	2644	0.0236897	34671	1452	0.0418654
10:103802902:A:G	36979	2770	1.59081e-06	37470	2633	0.0325258	34671	1453	0.0585841
10:103802945:A:T	36979	2770	1.73497e-06	37470	2634	0.0326243	34671	1452	0.0562749
10:103802959:G:A	36979	33799	6.54916e-07	37470	34853	0.0209039	34671	29480	0.00068363
10:103803207:T:C	36979	2773	1.54089e-06	37470	2634	0.0326243	34671	1452	0.0562749
10:103803310:T:C	36979	33785	6.79253e-07	37470	34834	0.0223941	34671	29461	0.000743959
10:103803335:G:A	36979	33923	2.59469e-07	37470	34960	0.0208822	34671	29534	0.00039909
10:103803604:G:T	36979	2457	1.0171e-05	37470	2359	0.0437015	34671	1264	0.104477
10:103803658:A:C	36979	3456	0.051165	37470	3925	4.7637e-06	34671	4195	0.0109453
10:103803848:G:A	36979	2457	1.0039e-05	37470	2360	0.0423289	34671	1264	0.104477
10:103803943:G:A	36979	33814	6.59444e-07	37470	34866	0.019799	34671	29482	0.000607805
10:103804166:A:G	36979	2785	1.91651e-06	37470	2649	0.0243912	34671	1457	0.0499916
10:103805838:A:G	36979	33483	1.08108e-06	37470	34406	0.0336164	34671	29001	0.00279605
10:103809876:A:T	36979	33730	5.52844e-07	37470	34629	0.0215805	34671	29118	0.00167665
10:103810474:A:G	36979	943	7.83649e-06	37470	898	0.00193815	34671	493	0.319864
10:103811944:G:A	36979	25328	5.73658e-05	37470	23860	6.93146e-05	34671	22645	8.04664e-06
10:103811966:T:C	36979	33835	3.24066e-07	37470	34727	0.0191737	34671	29138	0.000981615
10:103813581:G:T	36979	33742	4.49638e-07	37470	34643	0.022635	34671	29117	0.00153612
10:103814973:T:C	36979	32756	8.75994e-06	37470	33756	0.0322304	34671	28553	0.00519332
10:103815427:TAC:T	36979	54	0.80614	37470	56	1.98071e-05	34671	25	0.395622
10:103816797:T:C	36979	33820	4.0162e-07	37470	34705	0.0264261	34671	29116	0.00127686
10:103816947:C:T	36979	33709	8.77297e-07	37470	34594	0.0298661	34671	29064	0.00161169
10:103817651:G:A	36979	10989	7.42481e-05	37470	11423	2.90688e-06	34671	9344	3.58442e-08
10:103819548:C:T	36979	32008	3.6996e-05	37470	33132	0.0392653	34671	28155	0.00540749
10:103819697:G:A	36979	33672	2.92022e-07	37470	34571	0.0235691	34671	29034	0.00152199
10:103820493:G:T	36979	6376	0.000996386	37470	7026	0.000179477	34671	6847	2.28379e-07
10:103820748:C:G	36979	1492	1.47794e-05	37470	1423	0.0172626	34671	795	0.0691718
10:103821044:C:T	36979	6609	0.000835358	37470	7238	0.000528813	34671	7014	2.39897e-07
10:103824401:G:A	36979	17307	3.54418e-05	37470	16705	0.802535	34671	16451	0.145442
10:103825786:C:T	36979	209	5.01347e-06	37470	216	0.837337	34671	79	0.564553
10:103825856:C:T	36979	15464	1.36126e-05	37470	14721	0.00147888	34671	10272	0.0546973
10:103826751:T:C	36979	15873	1.39969e-05	37470	15178	0.00255727	34671	10485	0.0201742
10:103827620:C:T	36979	15726	2.67046e-05	37470	15018	0.00124446	34671	10384	0.0255461
10:103828859:G:A	36979	15711	2.65859e-05	37470	15008	0.0011535	34671	10367	0.0262291
10:103829407:C:T	36979	15733	3.62221e-05	37470	15049	0.00204017	34671	10380	0.0253265
10:103830915:T:TA	36979	24874	7.03439e-08	37470	23584	0.0144214	34671	17630	0.390836
10:103833045:C:T	36979	25187	1.07795e-07	37470	23952	0.0162926	34671	17801	0.446695
10:103833472:T:C	36979	27742	2.46393e-08	37470	26410	0.00174208	34671	20272	0.328129
10:103835097:A:G	36979	21813	1.1758e-06	37470	21662	4.05459e-05	34671	19323	1.31616e-08
10:103837364:A:C	36979	5608	0.00937601	37470	5496	0.00111014	34671	4288	2.35376e-05
10:103840677:G:C	36979	11119	9.60019e-08	37470	10773	8.65303e-08	34671	7189	9.37422e-06
10:103840833:GGTT:G	36979	11132	8.77695e-08	37470	10787	1.80569e-07	34671	7203	6.99687e-06
10:103840983:A:C	36979	11349	1.15705e-08	37470	11010	4.22701e-09	34671	7318	1.09774e-05
10:103841199:C:T	36979	11128	7.22868e-08	37470	10780	8.10051e-08	34671	7201	8.68075e-06
10:103841879:C:G	36979	17218	3.42134e-07	37470	17476	0.000489153	34671	16417	2.01056e-05
10:103842088:A:G	36979	11375	9.363e-09	37470	11038	5.80115e-09	34671	7338	1.08957e-05
10:103842247:T:G	36979	11377	1.113e-08	37470	11043	4.98333e-09	34671	7344	6.69478e-06
10:103842294:A:T	36979	11374	1.14722e-08	37470	11036	6.25471e-09	34671	7340	8.01407e-06
10:103842304:G:C	36979	11373	1.12154e-08	37470	11038	5.83688e-09	34671	7340	8.01407e-06
10:103842391:T:G	36979	11373	1.2199e-08	37470	11036	6.14945e-09	34671	7339	8.1429e-06
10:103842444:G:A	36979	11373	1.19825e-08	37470	11035	6.39529e-09	34671	7339	8.0977e-06
10:103842653:G:C	36979	11543	3.38479e-09	37470	11213	1.50573e-08	34671	7423	5.37198e-06
10:103842707:C:T	36979	11557	4.28399e-09	37470	11217	1.59444e-08	34671	7427	5.3772e-06
10:103843426:A:G	36979	11370	1.329e-08	37470	11044	4.65845e-09	34671	7337	9.12845e-06
10:103843439:TC:T	36979	15940	2.00037e-07	37470	16336	0.000703402	34671	15805	8.05003e-05
10:103843560:C:G	36979	11522	4.93761e-09	37470	11200	1.37163e-08	34671	7414	6.3448e-06
10:103843602:T:C	36979	11367	2.25327e-08	37470	11037	9.81616e-09	34671	7331	7.17612e-06
10:103845231:C:T	36979	11502	3.13145e-09	37470	11181	7.52662e-09	34671	7391	2.55382e-06
10:103845918:C:T	36979	1984	6.52306e-10	37470	1877	0.00256239	34671	1060	0.00150689
10:103846229:T:C	36979	11565	2.6012e-09	37470	11247	1.10542e-08	34671	7429	3.4109e-06
10:103846529:C:T	36979	11559	2.88454e-09	37470	11242	9.87371e-09	34671	7423	3.08411e-06
10:103846893:G:A	36979	11558	2.82558e-09	37470	11242	9.87371e-09	34671	7423	3.08411e-06
10:103847184:T:C	36979	11552	3.35622e-09	37470	11238	7.91263e-09	34671	7423	3.08411e-06
10:103847185:G:A	36979	11553	3.21708e-09	37470	11239	7.91316e-09	34671	7422	3.23211e-06
10:103847589:C:T	36979	11555	2.8506e-09	37470	11242	9.87371e-09	34671	7423	3.08411e-06
10:103847669:C:T	36979	11556	2.99581e-09	37470	11242	9.91243e-09	34671	7423	3.08411e-06
10:103847672:G:C	36979	11557	2.94695e-09	37470	11242	9.91243e-09	34671	7423	3.08411e-06
10:103847717:T:C	36979	11555	2.50983e-09	37470	11241	1.09646e-08	34671	7421	3.10713e-06
10:103847797:C:T	36979	11551	2.91949e-09	37470	11237	9.88223e-09	34671	7420	2.87064e-06
10:103848208:TCTCCTC:T	36979	11578	5.88612e-09	37470	11286	2.82065e-08	34671	7449	2.09522e-06
10:103848249:C:T	36979	11559	2.76547e-09	37470	11242	1.23686e-08	34671	7424	2.85244e-06
10:103848427:G:A	36979	11557	2.89743e-09	37470	11245	9.19133e-09	34671	7423	3.12041e-06
10:103848479:A:G	36979	11337	1.93987e-08	37470	11008	2.13001e-07	34671	7293	2.54651e-06
10:103848867:C:T	36979	11438	2.96163e-07	37470	11125	3.36148e-07	34671	7355	2.96623e-05
10:103849473:G:C	36979	11556	3.24566e-09	37470	11239	9.87503e-09	34671	7422	2.98848e-06
10:103849888:G:A	36979	11559	2.66794e-09	37470	11243	1.0537e-08	34671	7424	3.09988e-06
10:103850047:G:T	36979	11302	1.52666e-08	37470	10983	3.17247e-07	34671	7276	3.17832e-06
10:103850064:C:A	36979	4132	1.20108e-06	37470	5110	2.11836e-06	34671	5773	4.59485e-10
10:103850877:T:C	36979	11426	2.65567e-09	37470	11137	4.77258e-09	34671	7349	4.81934e-06
10:103851048:A:G	36979	11425	2.84491e-09	37470	11138	4.67601e-09	34671	7350	4.48234e-06
10:103851389:C:T	36979	6191	1.16361e-14	37470	7052	4.3532e-09	34671	6875	2.6355e-12
10:103851920:T:C	36979	11426	2.99051e-09	37470	11131	4.46428e-09	34671	7344	4.91647e-06
10:103852660:G:A	36979	12998	0.0126005	37470	13329	1.85124e-06	34671	14091	0.000139895
10:103852885:GA:G	36979	13622	0.0137164	37470	14284	5.20358e-07	34671	15125	0.000243215
10:103852994:T:G	36979	11234	2.42174e-08	37470	10934	1.04921e-07	34671	7243	4.1641e-06
10:103853571:G:A	36979	17041	1.86025e-06	37470	17285	0.00227896	34671	16224	5.67345e-05
10:103853625:A:G	36979	13646	0.014884	37470	14304	6.05721e-07	34671	15152	0.00021538
10:103853659:G:A	36979	13628	0.012049	37470	14287	6.65975e-07	34671	15129	0.000273768
10:103853895:G:C	36979	11507	3.47714e-09	37470	11196	4.63271e-09	34671	7396	2.13302e-06
10:103853940:A:G	36979	11480	3.67334e-09	37470	11183	3.10554e-09	34671	7384	3.01032e-06
10:103854786:A:T	36979	11061	6.71618e-08	37470	10768	4.32402e-08	34671	7158	6.86658e-06
10:103854996:G:T	36979	11474	5.29642e-09	37470	11177	6.27823e-09	34671	7364	7.06023e-06
10:103856724:A:T	36979	23368	4.49507e-05	37470	23073	0.186061	34671	22590	0.281103
10:103857820:T:C	36979	14049	0.0324691	37470	14579	2.5653e-07	34671	15093	6.75695e-05
10:103858163:A:T	36979	10201	2.04539e-06	37470	9939	2.00792e-08	34671	6746	1.04743e-06
10:103858402:G:A	36979	10203	1.63479e-06	37470	9940	2.39883e-08	34671	6744	9.71172e-07
10:103859604:T:C	36979	16551	1.06621e-06	37470	16862	0.000406612	34671	15973	3.23816e-05
10:103859920:G:A	36979	23446	3.56417e-05	37470	23163	0.233484	34671	22608	0.265574
10:103862059:TTTTG:T	36979	4022	3.55845e-06	37470	3766	0.00022818	34671	2135	0.00245878
10:103863703:C:A	36979	16502	1.24629e-06	37470	16836	0.000603471	34671	15930	3.6111e-05
10:103864198:T:A	36979	16501	1.07702e-06	37470	16839	0.000496718	34671	15926	3.53713e-05
10:103865022:G:A	36979	13058	0.12881	37470	12996	5.21953e-06	34671	13121	0.00108025
10:103865189:AG:A	36979	13058	0.119396	37470	12998	5.81396e-06	34671	13124	0.00105803
10:103865917:C:T	36979	4159	2.46015e-06	37470	3823	0.000208637	34671	2070	0.0167124
10:103866712:TTTTG:T	36979	4158	1.68423e-06	37470	3823	0.000143581	34671	2071	0.0168333
10:103867817:C:A	36979	16445	3.27286e-06	37470	16799	0.000653241	34671	15927	4.38876e-05
10:103868941:T:C	36979	13075	0.0991798	37470	13024	6.29343e-06	34671	13162	0.00119573
10:103869093:G:A	36979	13066	0.12738	37470	13018	6.79421e-06	34671	13155	0.00122209
10:103870296:G:C	36979	13052	0.113789	37470	13004	6.08443e-06	34671	13138	0.00106697
10:103871899:C:T	36979	4331	1.14825e-07	37470	5417	2.4591e-07	34671	6168	5.31178e-11
10:103872873:A:T	36979	8403	0.000476318	37470	9210	2.37638e-05	34671	10054	0.000913424
10:103875137:G:A	36979	22439	4.74082e-05	37470	22632	0.242681	34671	22319	0.166707
10:103875138:A:T	36979	22439	4.74082e-05	37470	22632	0.242681	34671	22319	0.170088
10:103875411:T:C	36979	1299	1.23407e-06	37470	1194	0.000140089	34671	648	0.167683
10:103875481:C:T	36979	4119	3.45404e-06	37470	3856	6.7493e-05	34671	2188	0.00128072
10:103875529:A:G	36979	1433	1.68225e-06	37470	1337	7.83358e-05	34671	723	0.0602382
10:103877231:T:C	36979	14831	0.0181431	37470	14831	2.01802e-07	34671	15258	9.83233e-05
10:103877268:C:T	36979	6454	5.92983e-16	37470	7378	3.72502e-10	34671	7267	3.03372e-12
10:103878755:T:C	36979	786	9.9012e-06	37470	737	0.00544654	34671	397	0.197068
10:103879483:A:G	36979	31737	2.03703e-12	37470	32230	1.11613e-14	34671	32147	4.05257e-12
10:103879572:T:TGCA	36979	32461	3.3879e-08	37470	33016	1.51586e-11	34671	32235	4.1512e-12
10:103879663:G:A	36979	19599	1.18181e-23	37470	19979	2.1085e-17	34671	15146	1.26779e-23
10:103879853:T:C	36979	33209	2.17877e-08	37470	33606	5.88976e-11	34671	32700	9.12182e-12
10:103880050:C:T	36979	16037	4.55774e-05	37470	16332	0.000325118	34671	15386	1.98448e-06
10:103881220:C:T	36979	34536	5.9229e-07	37470	34758	1.28256e-10	34671	33128	6.16942e-11
10:103882177:G:GCAAGTGA	36979	31169	6.3237e-11	37470	31659	1.15491e-14	34671	31463	6.84012e-13
10:103883376:G:A	36979	31149	7.83893e-11	37470	31646	2.52087e-14	34671	31470	5.93879e-13
10:103883465:G:C	36979	15001	0.000210949	37470	15223	8.32276e-08	34671	16009	0.000112291
10:103883486:G:A	36979	31190	5.30533e-11	37470	31690	2.02236e-14	34671	31497	3.47022e-13
10:103883574:A:C	36979	31192	5.98646e-11	37470	31690	2.13414e-14	34671	31498	3.70329e-13
10:103883594:A:G	36979	31197	5.83317e-11	37470	31688	2.10896e-14	34671	31497	3.7921e-13
10:103883678:C:T	36979	31195	5.29152e-11	37470	31689	2.23692e-14	34671	31499	3.79096e-13
10:103883712:TC:T	36979	31142	1.10868e-10	37470	31641	2.03142e-14	34671	31470	4.13588e-13
10:103884565:G:C	36979	6514	5.68783e-19	37470	7332	1.72276e-12	34671	6934	1.19773e-15
10:103884715:A:T	36979	3993	1.62324e-08	37470	4965	6.0771e-08	34671	5633	3.12107e-14
10:103884878:A:C	36979	31161	1.03575e-10	37470	31647	2.50699e-14	34671	31475	4.47595e-13
10:103884978:T:G	36979	31207	5.82668e-11	37470	31693	1.92467e-14	34671	31501	3.81352e-13
10:103885325:G:A	36979	3395	5.96644e-06	37470	3102	0.00209731	34671	1772	0.00120981
10:103885423:A:G	36979	7211	3.70888e-18	37470	7961	1.92254e-11	34671	7272	1.99131e-15
10:103885864:C:T	36979	31190	4.60819e-11	37470	31691	2.35531e-14	34671	31500	3.8707e-13
10:103886637:C:T	36979	31211	2.02902e-10	37470	31689	3.9823e-14	34671	31501	6.38619e-13
10:103887337:G:A	36979	16167	5.37371e-05	37470	16435	0.000144231	34671	15479	3.55931e-06
10:103887542:A:G	36979	31226	6.73722e-11	37470	31710	2.76974e-14	34671	31524	3.66809e-13
10:103888423:C:CTCTT	36979	31151	2.65182e-11	37470	31592	2.81275e-14	34671	31426	9.7803e-14
10:103888893:G:C	36979	31220	7.33088e-11	37470	31715	1.98162e-14	34671	31522	3.48769e-13
10:103888928:G:A	36979	14973	0.000241477	37470	15187	1.1931e-07	34671	15997	0.000131818
10:103889400:G:A	36979	31203	2.08183e-10	37470	31697	6.49678e-14	34671	31518	3.54585e-13
10:103889994:C:T	36979	3990	2.82314e-08	37470	4965	5.30254e-08	34671	5635	2.30089e-14
10:103890055:A:G	36979	31237	5.54501e-11	37470	31717	2.07934e-14	34671	31527	4.3254e-13
10:103890182:G:C	36979	14968	0.000257957	37470	15176	1.05821e-07	34671	15993	9.4348e-05
10:103890840:G:A	36979	31174	6.72969e-11	37470	31664	2.48951e-14	34671	31496	4.98663e-13
10:103890868:G:C	36979	31181	7.68992e-11	37470	31666	2.57358e-14	34671	31496	5.90584e-13
10:103890943:C:T	36979	97	3.48745e-05	37470	76	0.219696	34671	37	0.142812
10:103891024:C:T	36979	31228	5.27691e-11	37470	31712	3.00415e-14	34671	31528	5.04642e-13
10:103891079:T:C	36979	31225	4.67356e-11	37470	31711	2.46978e-14	34671	31524	3.83839e-13
10:103891122:T:A	36979	31177	6.60302e-11	37470	31663	2.43033e-14	34671	31495	5.1226e-13
10:103891628:T:C	36979	31224	4.16474e-11	37470	31716	2.1172e-14	34671	31525	3.87464e-13
10:103891658:G:T	36979	31225	3.59771e-11	37470	31715	1.87513e-14	34671	31522	4.13476e-13
10:103894406:A:G	36979	31239	4.90607e-11	37470	31721	2.00289e-14	34671	31528	3.99317e-13
10:103894633:T:G	36979	14991	0.000224035	37470	15214	7.95072e-08	34671	16009	0.000109085
10:103894711:A:C	36979	32923	3.33802e-08	37470	33278	5.41387e-11	34671	32318	7.66329e-12
10:103895470:C:T	36979	3986	2.03885e-08	37470	4963	6.35318e-08	34671	5631	2.58772e-14
10:103896858:G:A	36979	11950	2.18107e-23	37470	12409	5.3026e-16	34671	9688	5.1371e-17
10:103897386:T:C	36979	3373	3.29894e-06	37470	3083	0.00189193	34671	1755	0.00125306
10:103897558:G:C	36979	11949	1.6489e-23	37470	12412	5.61047e-16	34671	9686	4.11074e-17
10:103897605:C:G	36979	16142	3.17675e-05	37470	16425	0.000189019	34671	15475	2.6834e-06
10:103897723:C:T	36979	2051	1.78676e-06	37470	1462	0.0987351	34671	752	0.448838
10:103898330:C:T	36979	7628	5.37905e-18	37470	8491	2.44231e-12	34671	7562	3.15034e-15
10:103898830:G:C	36979	31272	5.27677e-11	37470	31728	1.97133e-14	34671	31550	4.6691e-13
10:103899611:C:T	36979	14988	0.000196133	37470	15190	1.0215e-07	34671	15998	0.000102063
10:103899629:T:C	36979	31226	7.26303e-11	37470	31691	1.83767e-14	34671	31538	3.27738e-13
10:103900068:T:C	36979	11943	2.12645e-23	37470	12415	6.90928e-16	34671	9685	4.73021e-17
10:103900760:TTCTC:T	36979	15277	0.000961837	37470	15433	6.31845e-07	34671	16171	0.000184715
10:103900944:T:C	36979	11949	1.79059e-23	37470	12416	6.14041e-16	34671	9689	4.53888e-17
10:103901557:C:A	36979	31186	7.479e-11	37470	31663	2.3958e-14	34671	31497	3.65658e-13
10:103901928:A:G	36979	14987	0.000200125	37470	15199	9.51678e-08	34671	16003	9.05851e-05
10:103903405:A:G	36979	796	5.56487e-10	37470	286	3.75994e-05	34671	111	0.116241
10:103903588:G:A	36979	14987	0.000210422	37470	15192	9.98716e-08	34671	15993	0.000106204
10:103905565:G:T	36979	15420	1.1701e-05	37470	15761	0.000176956	34671	15189	1.49805e-06
10:103907794:G:T	36979	31243	4.35648e-11	37470	31716	1.81415e-14	34671	31528	2.58805e-13
10:103908128:CAA:C	36979	30774	7.36837e-11	37470	31350	6.47617e-13	34671	31241	1.06451e-12
10:103908285:A:AG	36979	12013	5.33592e-23	37470	12484	2.73611e-15	34671	9762	1.77851e-17
10:103908414:C:T	36979	31250	4.6061e-11	37470	31721	3.20872e-14	34671	31526	3.19641e-13
10:103908421:C:CTT	36979	8450	3.33209e-16	37470	9253	5.85558e-12	34671	8040	1.25367e-14
10:103909085:G:A	36979	8143	1.78307e-17	37470	8934	4.06844e-12	34671	7809	7.08645e-15
10:103909864:T:C	36979	31272	6.60904e-11	37470	31742	3.22956e-14	34671	31538	3.1834e-13
10:103910745:A:G	36979	16136	2.56754e-05	37470	16417	0.000177485	34671	15469	2.11209e-06
10:103911004:G:A	36979	16164	3.34507e-05	37470	16436	0.00017517	34671	15485	2.20757e-06
10:103911091:A:T	36979	35829	3.90226e-08	37470	36432	1.68026e-09	34671	33952	1.36203e-08
10:103911351:T:G	36979	10809	1.07427e-23	37470	11240	6.41922e-15	34671	9063	7.8939e-17
10:103911374:A:G	36979	11979	3.07214e-23	37470	12451	1.75487e-15	34671	9719	1.15334e-16
10:103911769:T:C	36979	11912	3.84428e-23	37470	12386	1.04553e-15	34671	9676	4.94833e-17
10:103911925:C:T	36979	1373	2.31154e-21	37470	686	0.00180265	34671	310	0.00805863
10:103912046:T:C	36979	11909	2.89697e-23	37470	12384	1.43645e-15	34671	9678	3.46704e-17
10:103912238:C:T	36979	334	0.00166274	37470	359	1.82728e-05	34671	174	0.928902
10:103912257:C:T	36979	11916	3.59645e-23	37470	12387	1.19598e-15	34671	9677	5.51826e-17
10:103913084:G:A	36979	31171	1.01867e-10	37470	31657	3.96442e-14	34671	31489	3.41109e-13
10:103915096:A:G	36979	19551	1.28397e-33	37470	19946	4.0433e-26	34671	14847	7.76195e-24
10:103916188:T:C	36979	19754	1.09885e-33	37470	20108	1.47664e-26	34671	14934	4.24366e-24
10:103916707:C:A	36979	19777	1.07638e-33	37470	20126	8.30409e-27	34671	14934	5.49663e-24
10:103918081:T:C	36979	3349	9.274e-06	37470	3072	0.000324359	34671	1731	0.00296263
10:103918139:A:C	36979	26200	7.91372e-30	37470	25674	1.16442e-26	34671	18482	3.51635e-24
10:103918153:C:A	36979	1380	2.11076e-22	37470	694	0.001648	34671	317	0.0109972
10:103919583:C:T	36979	26234	4.7452e-30	37470	25707	1.36175e-26	34671	18503	4.34781e-24
10:103920828:T:C	36979	1395	1.22157e-22	37470	701	0.00295268	34671	320	0.0157406
10:103920874:T:G	36979	21553	7.81511e-20	37470	21356	6.65342e-19	34671	16091	5.4154e-19
10:103922538:C:T	36979	25993	1.34627e-29	37470	25505	1.87584e-26	34671	18414	6.06957e-24
10:103922638:C:T	36979	12839	1.58563e-05	37470	11515	3.69361e-05	34671	6815	0.00370312
10:103923736:G:T	36979	32919	1.85053e-14	37470	34183	1.0062e-06	34671	34369	6.14036e-07
10:103924200:T:C	36979	32472	1.39515e-12	37470	33797	2.47136e-06	34671	34579	3.01272e-07
10:103924852:T:C	36979	29373	1.03666e-06	37470	30285	0.0129628	34671	28101	4.11166e-05
10:103925723:G:C	36979	35753	1.56191e-09	37470	36822	0.000232753	34671	32888	1.87346e-05
10:103925943:G:A	36979	32943	1.3312e-13	37470	34209	1.16402e-06	34671	34349	5.77092e-07
10:103926238:T:C	36979	32794	1.16977e-13	37470	34063	1.50404e-06	34671	34437	2.98993e-07
10:103926652:A:T	36979	34369	1.02583e-11	37470	35570	5.85473e-06	34671	33631	2.06357e-06
10:103927754:AT:A	36979	33175	9.08583e-13	37470	34389	6.20074e-06	34671	34180	5.16074e-07
10:103927874:A:C	36979	11859	1.99729e-17	37470	12812	7.07287e-15	34671	10899	1.55267e-17
10:103928292:G:A	36979	2631	3.48406e-08	37470	1584	0.325899	34671	1266	0.33645
10:103928964:T:A	36979	32783	9.45624e-14	37470	34040	1.60527e-06	34671	34459	1.97733e-07
10:103929831:C:T	36979	31765	6.05249e-11	37470	32526	0.000164969	34671	29380	2.80113e-06
10:103930273:G:A	36979	34095	1.78904e-11	37470	35248	6.88494e-06	34671	33769	1.55608e-06
10:103930509:G:A	36979	33383	1.05376e-12	37470	34037	4.06649e-05	34671	30233	2.94192e-07
10:103932859:AAC:A	36979	11707	6.30471e-17	37470	12666	4.4957e-14	34671	10862	2.57207e-17
10:103933246:G:C	36979	34099	1.38604e-11	37470	35280	6.96809e-06	34671	33765	1.47436e-06
10:103934543:C:T	36979	7413	2.93335e-16	37470	8293	5.64629e-11	34671	7497	5.10803e-15
10:103934878:C:T	36979	32906	9.14736e-13	37470	33383	1.7032e-05	34671	34506	1.91928e-07
10:103934886:A:C	36979	32875	1.46085e-12	37470	33351	2.41131e-05	34671	34484	2.85055e-07
10:103935555:G:A	36979	11492	1.75752e-06	37470	10432	2.80046e-07	34671	6135	0.0948803
10:103936625:T:C	36979	15872	5.89516e-05	37470	17451	3.14752e-05	34671	17868	0.200396
10:103938180:C:G	36979	9251	0.00147862	37470	8279	8.64572e-06	34671	4941	0.539103
10:103938510:T:C	36979	5382	1.66711e-05	37470	3961	0.257605	34671	2569	0.861861
10:103939849:T:C	36979	1442	8.27831e-20	37470	716	0.00165886	34671	336	0.0179226
10:103939974:T:A	36979	8691	0.0019855	37470	7771	1.29454e-05	34671	4701	0.792633
10:103941017:T:C	36979	1442	8.27831e-20	37470	716	0.00165886	34671	336	0.0179226
10:103941507:T:G	36979	16757	0.000328356	37470	18063	1.37802e-05	34671	17753	0.306625
10:103942063:C:T	36979	5406	1.89397e-05	37470	3989	0.189675	34671	2591	0.839015
10:103942226:A:C	36979	5783	2.28312e-06	37470	4366	0.34665	34671	2795	0.615372
10:103942268:T:C	36979	5410	1.69414e-05	37470	3987	0.190331	34671	2586	0.882585
10:103942284:T:G	36979	16377	6.60322e-05	37470	17684	1.96477e-05	34671	17548	0.224565
10:103942886:T:C	36979	8737	0.00403172	37470	7809	2.00668e-05	34671	4714	0.75899
10:103943075:A:G	36979	16479	0.000247567	37470	17774	3.02116e-05	34671	17596	0.230258
10:103943262:C:T	36979	9006	0.00331222	37470	8030	1.08574e-05	34671	4845	0.674771
10:103943326:T:C	36979	5413	1.68719e-05	37470	3987	0.190331	34671	2588	0.856128
10:103944040:C:T	36979	16346	5.752e-05	37470	17630	3.31664e-05	34671	17532	0.210862
10:103944061:G:C	36979	9137	0.00118708	37470	8145	9.81123e-06	34671	4904	0.658219
10:103944096:G:A	36979	9137	0.00110416	37470	8147	1.0451e-05	34671	4902	0.645541
10:103944853:A:G	36979	16348	7.09079e-05	37470	17655	2.51281e-05	34671	17534	0.220553
10:103945432:T:C	36979	16719	0.000370256	37470	18031	1.5088e-05	34671	17737	0.293552
10:103947616:C:T	36979	5505	2.64561e-06	37470	4083	0.210698	34671	2637	0.893297
10:103947673:A:G	36979	5412	1.69368e-05	37470	3985	0.199245	34671	2587	0.910834
10:103948417:T:A	36979	5376	2.69019e-05	37470	3967	0.178606	34671	2576	0.920161
10:103948552:A:G	36979	16344	6.65759e-05	37470	17646	3.22737e-05	34671	17525	0.237683
10:103948908:A:G	36979	1995	1.67633e-06	37470	1881	0.000185971	34671	1012	0.705353
10:103949792:C:T	36979	16294	6.29578e-05	37470	17584	3.60319e-05	34671	17499	0.234147
10:103951349:T:C	36979	33810	5.55407e-06	37470	36093	0.0287889	34671	30696	0.0469646
10:103952090:A:G	36979	5431	1.46781e-05	37470	4014	0.186134	34671	2602	0.949601
10:103953012:C:T	36979	835	2.84021e-10	37470	295	4.87111e-06	34671	124	0.254041
10:103953080:A:G	36979	738	8.78643e-06	37470	721	0.0264761	34671	386	0.152986
10:103954413:T:C	36979	5385	1.8666e-05	37470	3987	0.178649	34671	2589	0.977782
10:103954641:C:T	36979	7022	1.96808e-06	37470	5568	0.248489	34671	3456	0.629881
10:103955167:A:G	36979	7029	2.44004e-06	37470	5568	0.242339	34671	3460	0.636357
10:103955266:A:T	36979	7022	2.36397e-06	37470	5569	0.236918	34671	3459	0.662003
10:103955584:C:T	36979	6838	7.12694e-06	37470	5387	0.243999	34671	3343	0.746412
10:103957337:A:G	36979	5205	2.67503e-05	37470	3759	0.105579	34671	2446	0.945528
10:103958628:T:C	36979	15571	6.78755e-13	37470	13953	2.48967e-06	34671	8476	0.831689
10:103958633:C:T	36979	16589	5.48414e-05	37470	17695	2.80441e-05	34671	17541	0.258406
10:103958670:C:CA	36979	6611	6.0593e-08	37470	5155	0.0117715	34671	3224	0.963602
10:103959220:T:C	36979	16584	4.52843e-05	37470	17683	3.52609e-05	34671	17534	0.300274
10:103959483:T:C	36979	8317	3.10587e-09	37470	6783	0.0287572	34671	4097	0.682772
10:103959503:G:A	36979	6689	1.12001e-08	37470	5207	0.0127938	34671	3232	0.951831
10:103960141:G:A	36979	6655	1.89182e-08	37470	5189	0.011248	34671	3218	0.96429
10:103960264:T:C	36979	34686	4.70565e-06	37470	36539	0.0213647	34671	30291	0.0680155
10:103960954:C:T	36979	13892	7.01603e-08	37470	11904	7.34414e-05	34671	7557	0.899755
10:103963425:C:T	36979	34521	5.84766e-05	37470	35316	0.147419	34671	34036	3.59088e-06
10:103964571:T:C	36979	34630	6.30819e-05	37470	35390	0.148731	34671	33988	6.72719e-06
10:103965095:G:C	36979	35905	4.01709e-06	37470	36044	0.031809	34671	31560	1.40677e-06
10:103965702:G:T	36979	34571	4.30778e-05	37470	35340	0.179296	34671	34025	5.56234e-06
10:103966237:G:A	36979	36085	1.04497e-06	37470	37013	0.0506983	34671	32587	4.28983e-07
10:103967898:AAG:A	36979	34487	6.42099e-05	37470	35258	0.167032	34671	34109	7.47118e-06
10:103968397:C:T	36979	1264	6.29772e-11	37470	1181	0.0101038	34671	626	0.00844281
10:103970521:A:G	36979	1267	9.90018e-11	37470	1182	0.0110627	34671	628	0.00857508
10:103972348:A:G	36979	1237	1.38546e-10	37470	1154	0.0106959	34671	619	0.0103744
10:103972870:A:G	36979	1269	1.30703e-10	37470	1185	0.012326	34671	627	0.00849378
10:103976354:T:C	36979	1688	0.00659991	37470	2200	0.462753	34671	2589	8.01474e-07
10:103979077:G:A	36979	762	4.83446e-06	37470	734	0.002026	34671	379	0.100643
10:103979306:C:T	36979	34757	7.45869e-05	37470	35471	0.102957	34671	33880	6.56885e-06
10:103981088:G:A	36979	34684	5.29033e-05	37470	35434	0.101421	34671	33911	6.21488e-06
10:103983092:G:A	36979	1266	9.92404e-11	37470	1182	0.0110627	34671	628	0.00857508
10:103983564:G:C	36979	1234	1.33468e-10	37470	1153	0.0107446	34671	617	0.0126499
10:103984665:C:T	36979	34722	4.20368e-05	37470	35456	0.111579	34671	33900	5.91411e-06
10:103987096:G:T	36979	804	2.3403e-07	37470	775	0.00815376	34671	407	0.0741662
10:103988471:CA:C	36979	34699	6.0299e-05	37470	35425	0.0966147	34671	33909	7.5632e-06
10:103991610:T:C	36979	834	3.6464e-07	37470	257	0.000944502	34671	112	0.156225
10:103992209:A:G	36979	1265	9.64786e-11	37470	1179	0.00816978	34671	628	0.00885627
10:103993569:T:C	36979	1233	1.35544e-10	37470	1154	0.0109402	34671	618	0.0124191
10:103994051:C:T	36979	34882	7.02953e-05	37470	35551	0.155631	34671	33845	6.82922e-06
10:103995206:G:A	36979	788	2.59165e-07	37470	760	0.00307855	34671	397	0.0965269
10:103996133:T:C	36979	1268	1.48514e-10	37470	1182	0.0110627	34671	631	0.00828868
10:103997675:T:G	36979	34810	7.43011e-05	37470	35511	0.120797	34671	33860	6.80636e-06
10:103998574:G:T	36979	34764	7.90053e-05	37470	35478	0.0974719	34671	33888	7.15165e-06
10:104000269:G:C	36979	34779	8.43884e-05	37470	35486	0.104278	34671	33882	6.93837e-06
10:104003175:G:A	36979	1266	1.03748e-10	37470	1182	0.0110627	34671	629	0.00841409
10:104006797:CTG:C	36979	34880	0.000231073	37470	35608	0.0959657	34671	33796	6.35146e-06
10:104008168:G:A	36979	1234	1.08136e-10	37470	1157	0.00960648	34671	618	0.0142872
10:104008455:G:A	36979	1234	1.08136e-10	37470	1155	0.00941698	34671	618	0.0142872
10:104009939:A:G	36979	1267	1.222e-10	37470	1184	0.00971659	34671	631	0.00958519
10:104010555:T:C	36979	34947	0.0001684	37470	35660	0.115129	34671	33757	9.23298e-06
10:104010945:G:A	36979	747	3.29605e-05	37470	733	0.10418	34671	392	0.141784
10:104011223:A:G	36979	1267	1.222e-10	37470	1184	0.00971659	34671	631	0.00958519
10:104013429:A:G	36979	1295	2.04438e-10	37470	1211	0.0115013	34671	651	0.0133816
10:104015685:ACT:A	36979	34381	8.89455e-05	37470	35056	0.114805	34671	34422	9.33642e-06
10:104016297:T:C	36979	16156	1.82252e-05	37470	15367	0.337733	34671	9986	0.0676096
10:104017096:C:CT	36979	1267	1.5331e-10	37470	1180	0.00784357	34671	631	0.00958519
10:104017635:A:G	36979	1235	1.31815e-10	37470	1155	0.00941698	34671	619	0.0140296
10:104018734:C:T	36979	2855	5.19283e-08	37470	2728	0.0473794	34671	1457	0.0422338
10:104019597:C:T	36979	1307	1.57822e-10	37470	1208	0.0223564	34671	643	0.00629581
10:104021774:C:T	36979	33537	0.000128722	37470	34073	0.135044	34671	33793	3.45403e-06
10:104021953:A:G	36979	34901	0.000103796	37470	35655	0.135892	34671	33566	2.11619e-05
10:104029751:TA:T	36979	35851	0.00063289	37470	36444	0.338336	34671	33448	4.29915e-05
10:104032771:G:A	36979	2855	2.68745e-08	37470	2716	0.0586967	34671	1458	0.0537401
10:104033611:G:A	36979	24306	1.92622e-05	37470	24133	0.101637	34671	18607	0.01078
10:104033992:T:C	36979	20816	0.0196686	37470	20906	0.117184	34671	18422	3.90182e-05
10:104035780:G:C	36979	25537	2.94853e-05	37470	25081	0.0738033	34671	19348	0.00208369
10:104040570:GTGGA:G	36979	765	1.89879e-06	37470	751	0.00202657	34671	386	0.131495
10:104041616:A:T	36979	2512	2.05959e-08	37470	2371	0.0992215	34671	1305	0.0501631
10:104044582:C:G	36979	2502	3.13982e-08	37470	2372	0.100107	34671	1302	0.0543341
10:104045739:C:T	36979	30626	0.000146322	37470	32336	0.0379417	34671	32790	5.09522e-07
10:104047554:G:A	36979	3319	0.454603	37470	4075	0.553483	34671	4881	1.26132e-05
10:104049667:A:G	36979	5868	2.70466e-05	37470	5210	0.0269162	34671	2804	0.0528538
10:104049969:A:G	36979	7104	0.715379	37470	7279	0.00140908	34671	7983	3.55089e-06
10:104056375:A:G	36979	2925	4.72367e-05	37470	2514	0.00256987	34671	1314	0.140314
10:104056379:G:A	36979	2916	4.25406e-05	37470	2508	0.00211225	34671	1307	0.148514
10:104056454:C:T	36979	2632	3.51168e-05	37470	2511	0.0122209	34671	1321	0.480507
10:104057158:C:T	36979	13857	9.65619e-07	37470	12995	0.000541252	34671	6946	0.0364262
10:104061261:C:T	36979	560	3.97376e-05	37470	580	0.112374	34671	322	0.336455
10:104063351:T:C	36979	13711	3.61062e-06	37470	12824	0.00194512	34671	6845	0.0625594
10:104066531:C:G	36979	29807	0.012774	37470	32457	3.80857e-05	34671	33555	9.49213e-11
10:104068900:G:A	36979	31371	0.0022715	37470	31944	0.0496884	34671	25676	3.09514e-05
10:104072224:A:C	36979	867	1.11841e-06	37470	744	0.775086	34671	336	0.00337508
10:104079082:C:A	36979	12182	3.28404e-06	37470	11442	0.00288752	34671	6090	0.00394178
10:104084134:G:A	36979	14313	2.72822e-06	37470	13535	0.0024965	34671	7206	0.0125349
10:104084785:G:C	36979	851	8.9336e-07	37470	740	0.744745	34671	333	0.0060144
10:104085080:C:T	36979	852	8.28922e-07	37470	740	0.744745	34671	333	0.00601118
10:104085469:C:T	36979	31928	0.0045896	37470	32836	0.130456	34671	26627	3.64079e-05
10:104091029:A:G	36979	31628	0.0120407	37470	32519	0.229505	34671	26415	3.64503e-05
10:104094378:G:A	36979	14161	6.71612e-06	37470	13373	0.00262271	34671	7111	0.0109152
10:104108298:ACAGGTGTGTGC:A	36979	14154	2.72699e-06	37470	13363	0.00201738	34671	7135	0.0186783
10:104112816:A:G	36979	14649	5.48111e-06	37470	13823	0.00300072	34671	7376	0.0372742
10:104124358:C:T	36979	20969	0.00271104	37470	23525	0.000208437	34671	26717	5.4612e-08
10:104152448:A:C	36979	831	6.08062e-07	37470	688	0.40325	34671	281	0.0149243
10:104249236:C:G	36979	20041	0.0559493	37470	21736	0.843135	34671	20230	1.08271e-05
10:104317744:C:T	36979	15	0.925043	37470	16	0.0938587	34671	11	2.63411e-05
10:104591135:T:C	36979	30710	1.84244e-05	37470	28471	0.034549	34671	22489	0.0949954
10:105122204:G:A	36979	11	2.97589e-05	37470	7	0.756044	34671	8	0.37425
10:105152533:C:T	36979	8	0.262204	37470	5	0.322328	34671	6	4.36371e-05
10:105158333:T:G	36979	14	0.324517	37470	12	0.483974	34671	8	4.41701e-05
10:105203916:G:A	36979	14	0.158013	37470	13	0.593686	34671	8	4.41701e-05
10:105233366:CA:C	36979	5718	1.94856e-05	37470	7372	0.152472	34671	8979	0.957213
10:105443244:T:G	36979	19	3.55295e-05	37470	5	0.743133	34671	12	0.79813
10:105865192:C:G	36979	34790	1.36587e-05	37470	31500	0.464148	34671	21320	0.48807
10:105866065:A:C	36979	34641	2.05887e-05	37470	31363	0.428959	34671	21254	0.568764
10:105989731:C:T	36979	10	1.18505e-05	37470	7	0.467519	34671	5	0.673776
10:106012887:G:T	36979	10	1.18505e-05	37470	7	0.467519	34671	5	0.673776
10:106021220:G:A	36979	10637	0.26722	37470	10039	2.14098e-05	34671	6221	0.931068
10:106643391:C:T	36979	11	0.808736	37470	18	0.732426	34671	25	7.63413e-06
10:106658205:T:G	36979	5	0.48867	37470	13	0.771549	34671	24	1.09513e-05
10:106854477:G:A	36979	9379	3.04835e-05	37470	9085	0.219008	34671	5664	0.953349
10:106990838:T:C	36979	16791	8.90938e-06	37470	15873	0.000686055	34671	8935	0.029874
10:106990898:T:C	36979	16750	4.72892e-06	37470	15849	0.000455083	34671	8912	0.0332187
10:106991163:A:C	36979	16751	5.47672e-06	37470	15849	0.000455083	34671	8913	0.0330708
10:106991215:G:A	36979	16693	1.15892e-05	37470	15788	0.000849217	34671	8888	0.0206462
10:106991261:T:A	36979	16690	9.54264e-06	37470	15788	0.000849217	34671	8889	0.0213837
10:106991453:G:A	36979	16689	1.00851e-05	37470	15785	0.000816469	34671	8888	0.021252
10:106991503:C:A	36979	16691	1.07236e-05	37470	15787	0.000891079	34671	8889	0.0213837
10:106991504:T:G	36979	16690	1.17442e-05	37470	15787	0.000891079	34671	8888	0.0225043
10:106991729:G:T	36979	16687	1.04267e-05	37470	15787	0.000855544	34671	8889	0.0213837
10:106991854:C:T	36979	16689	9.16514e-06	37470	15788	0.000849217	34671	8890	0.0210651
10:106991985:C:T	36979	16693	1.08958e-05	37470	15788	0.000849217	34671	8894	0.0208405
10:106992046:CA:C	36979	16696	8.84737e-06	37470	15792	0.000904748	34671	8894	0.0237706
10:106992088:G:A	36979	16675	1.47889e-06	37470	15792	0.000726789	34671	8894	0.0237706
10:106992795:C:T	36979	17831	4.65456e-06	37470	16894	0.00189813	34671	9492	0.0048476
10:106993833:G:A	36979	17754	6.42174e-06	37470	16810	0.00203056	34671	9451	0.00449647
10:106993939:C:T	36979	17500	6.43345e-06	37470	16449	0.000924708	34671	9008	0.00336258
10:106994285:C:T	36979	17507	6.091e-06	37470	16451	0.000844246	34671	9012	0.0041745
10:106994991:C:T	36979	17517	4.88261e-06	37470	16467	0.00101213	34671	9036	0.00398855
10:106995129:G:A	36979	14546	1.70658e-05	37470	13677	0.00843057	34671	7518	0.0987027
10:106998039:G:C	36979	6886	2.76214e-05	37470	6508	0.18241	34671	3452	0.556025
10:107000035:T:G	36979	14872	1.69259e-05	37470	14065	0.150752	34671	7544	0.019826
10:107005208:C:G	36979	15469	3.4512e-05	37470	14839	0.42576	34671	8615	0.0173049
10:107005777:T:C	36979	14708	3.33377e-05	37470	13903	0.261562	34671	7459	0.0190419
10:107007828:GCTTA:G	36979	14678	3.80289e-05	37470	13874	0.250977	34671	7454	0.0183431
10:107007844:T:C	36979	14689	4.91286e-05	37470	13891	0.257002	34671	7457	0.0195473
10:107008196:A:T	36979	14685	4.65241e-05	37470	13879	0.240233	34671	7451	0.0191002
10:107008387:A:G	36979	14886	1.88697e-05	37470	14071	0.20444	34671	7529	0.0308723
10:107009438:G:A	36979	8148	3.81051e-05	37470	7754	0.400469	34671	4116	0.28122
10:107010226:T:C	36979	15391	4.21863e-05	37470	14755	0.660278	34671	8583	0.00835861
10:107290961:G:A	36979	19	0.640389	37470	23	2.68465e-05	34671	6	0.978881
10:107296705:G:A	36979	9	4.19711e-05	37470	12	0.284235	34671	9	0.949415
10:107318719:G:A	36979	5	0.0752559	37470	16	0.764642	34671	19	2.20266e-06
10:107334807:T:C	36979	5	0.0752559	37470	16	0.764642	34671	19	2.20266e-06
10:108135094:T:A	36979	11	0.565372	37470	13	0.925869	34671	23	3.90993e-05
10:109056239:A:G	36979	27	4.6309e-05	37470	22	0.316895	34671	8	0.577312
10:109104032:G:A	36979	7	0.142424	37470	15	0.118536	34671	27	3.27886e-05
10:109180886:G:T	36979	3543	0.808422	37470	3333	3.59685e-05	34671	1741	0.453177
10:109346563:C:T	36979	7	0.142424	37470	15	0.118536	34671	27	3.27886e-05
10:110604944:A:G	36979	21	2.87397e-05	37470	21	0.69399	34671	16	0.0652445
10:111555820:A:G	36979	5477	6.59849e-06	37470	5344	0.887949	34671	3120	0.0130115
10:111556214:A:G	36979	5496	9.64305e-06	37470	5357	0.918279	34671	3125	0.0150137
10:111558806:A:C	36979	6033	6.47635e-06	37470	5799	0.860349	34671	3377	0.0236087
10:111559097:A:T	36979	5508	1.52585e-05	37470	5354	0.960115	34671	3125	0.0183336
10:111559812:T:C	36979	6044	4.27351e-06	37470	5808	0.926365	34671	3381	0.0271762
10:111560808:C:T	36979	5487	3.70935e-06	37470	5338	0.870526	34671	3122	0.0201867
10:111561944:G:C	36979	5478	3.93083e-06	37470	5330	0.86417	34671	3111	0.019793
10:111562768:CAG:C	36979	5455	2.53704e-06	37470	5316	0.819222	34671	3107	0.0151659
10:111568479:T:G	36979	5539	8.79401e-06	37470	5381	0.93576	34671	3156	0.0187535
10:111572503:T:TG	36979	5497	5.01659e-06	37470	5331	0.851332	34671	3121	0.0196819
10:111572820:A:C	36979	5522	4.5748e-06	37470	5363	0.880506	34671	3138	0.0208893
10:111577384:G:A	36979	5505	2.87721e-06	37470	5348	0.887493	34671	3136	0.0183647
10:111582593:T:C	36979	5523	6.07262e-06	37470	5368	0.929107	34671	3141	0.0198627
10:111582652:T:C	36979	5503	2.81284e-06	37470	5352	0.861305	34671	3133	0.0171822
10:111583404:T:C	36979	5523	5.96751e-06	37470	5370	0.9665	34671	3141	0.0198627
10:111587495:A:G	36979	6033	2.17518e-06	37470	5800	0.846597	34671	3382	0.0273131
10:111590489:A:C	36979	6040	2.28469e-06	37470	5802	0.839957	34671	3383	0.0286322
10:111595843:G:GATTCA	36979	12401	1.3233e-05	37470	12428	0.780103	34671	7889	0.21053
10:111596900:T:C	36979	6035	1.83079e-06	37470	5797	0.865159	34671	3383	0.0253806
10:111596907:C:G	36979	5501	2.84661e-06	37470	5348	0.909499	34671	3134	0.0171208
10:111601363:T:C	36979	5521	6.5151e-06	37470	5367	0.986922	34671	3140	0.0197984
10:111601433:T:A	36979	5520	6.67087e-06	37470	5366	0.95953	34671	3141	0.0185534
10:111602612:T:C	36979	6036	2.5994e-06	37470	5802	0.872256	34671	3384	0.0228987
10:111603855:T:A	36979	5493	9.28178e-06	37470	5368	0.809461	34671	3128	0.0182528
10:111603857:T:G	36979	6032	4.09763e-06	37470	5822	0.932306	34671	3378	0.0273257
10:111604996:T:C	36979	6033	2.68617e-06	37470	5811	0.902959	34671	3375	0.0281147
10:111609380:C:T	36979	5493	4.99013e-06	37470	5356	0.819195	34671	3126	0.0228015
10:111610500:G:A	36979	6031	1.8528e-06	37470	5817	0.887239	34671	3383	0.0383344
10:111610659:C:G	36979	6049	1.5988e-06	37470	5815	0.916273	34671	3380	0.0264004
10:111610706:C:T	36979	6032	2.25709e-06	37470	5808	0.892306	34671	3375	0.0332548
10:111610925:G:T	36979	6033	2.2408e-06	37470	5808	0.913161	34671	3377	0.0324121
10:111611014:T:C	36979	6030	2.06039e-06	37470	5809	0.887164	34671	3376	0.0335361
10:111611097:G:A	36979	6032	2.25709e-06	37470	5810	0.898683	34671	3375	0.033352
10:111611156:G:A	36979	6030	2.44637e-06	37470	5811	0.91399	34671	3376	0.0335361
10:111611305:A:T	36979	6034	2.24535e-06	37470	5811	0.873421	34671	3379	0.0323114
10:111611441:G:A	36979	6028	3.56427e-06	37470	5809	0.897286	34671	3377	0.0364695
10:111611897:A:C	36979	8840	1.53644e-05	37470	8479	0.500586	34671	4801	0.494239
10:111611975:T:C	36979	8844	1.27066e-05	37470	8481	0.471894	34671	4800	0.506746
10:111612305:C:G	36979	8323	3.836e-05	37470	8031	0.559508	34671	4557	0.487868
10:111612411:T:C	36979	8325	3.8593e-05	37470	8046	0.615145	34671	4556	0.461881
10:111613052:G:A	36979	5506	4.35068e-06	37470	5364	0.817041	34671	3131	0.0147052
10:111613353:G:C	36979	6044	2.01095e-06	37470	5813	0.925695	34671	3379	0.0264959
10:111613427:T:C	36979	8841	1.32136e-05	37470	8482	0.471214	34671	4800	0.483462
10:111613443:A:G	36979	8846	1.2622e-05	37470	8483	0.477179	34671	4802	0.494131
10:111614040:A:C	36979	6043	2.18437e-06	37470	5814	0.89849	34671	3381	0.0256251
10:111614817:G:A	36979	6026	3.20369e-06	37470	5810	0.897679	34671	3376	0.0304595
10:111615982:A:G	36979	6034	2.25289e-06	37470	5811	0.907291	34671	3376	0.0304595
10:111616667:A:G	36979	6033	2.14743e-06	37470	5811	0.907291	34671	3377	0.0325821
10:111616909:GTA:G	36979	5564	1.55943e-05	37470	5444	0.902178	34671	3167	0.0200972
10:111617419:G:C	36979	5791	1.23076e-05	37470	5610	0.797235	34671	3250	0.0202775
10:111617517:T:C	36979	6090	2.74066e-06	37470	5871	0.725047	34671	3420	0.0433365
10:111617619:G:A	36979	6037	2.37042e-06	37470	5812	0.915553	34671	3375	0.0302135
10:111617635:A:G	36979	6033	2.22371e-06	37470	5811	0.907291	34671	3376	0.0305566
10:111617722:T:C	36979	8844	1.01166e-05	37470	8478	0.481184	34671	4799	0.413079
10:111618159:G:T	36979	6088	2.91116e-06	37470	5870	0.735479	34671	3419	0.0406427
10:111618453:A:G	36979	6114	1.85957e-06	37470	5883	0.730809	34671	3426	0.0365356
10:111618767:G:A	36979	8120	1.35756e-05	37470	7864	0.240564	34671	4537	0.548161
10:111619260:A:G	36979	8118	1.36558e-05	37470	7860	0.233312	34671	4534	0.536937
10:111619265:C:T	36979	8118	1.36558e-05	37470	7860	0.233312	34671	4534	0.536937
10:111619663:T:C	36979	6100	2.75367e-06	37470	5871	0.751852	34671	3421	0.0312637
10:111619735:G:A	36979	8118	1.47876e-05	37470	7859	0.231744	34671	4531	0.553018
10:111619867:A:C	36979	8117	1.43182e-05	37470	7859	0.223658	34671	4536	0.52418
10:111619977:C:T	36979	8118	1.49388e-05	37470	7862	0.220751	34671	4535	0.525303
10:111620319:ACTT:A	36979	8110	1.58572e-05	37470	7855	0.238337	34671	4530	0.527778
10:111620446:T:C	36979	8115	1.62467e-05	37470	7857	0.218443	34671	4535	0.553094
10:111620628:T:C	36979	8115	1.62467e-05	37470	7858	0.22985	34671	4531	0.510886
10:111620838:T:G	36979	7599	3.99466e-05	37470	7420	0.322974	34671	4287	0.520649
10:111621406:C:A	36979	7540	4.36067e-05	37470	7357	0.406716	34671	4246	0.480553
10:111621816:T:C	36979	8118	1.35535e-05	37470	7858	0.228356	34671	4534	0.560274
10:111622155:G:A	36979	8060	1.50396e-05	37470	7795	0.322271	34671	4488	0.492852
10:111622681:C:T	36979	7550	3.49754e-05	37470	7367	0.413209	34671	4249	0.519937
10:111623305:T:G	36979	8069	1.5504e-05	37470	7812	0.310907	34671	4496	0.486542
10:111624628:C:T	36979	5573	7.29541e-06	37470	5430	0.948269	34671	3175	0.0273089
10:111625240:C:CA	36979	5466	2.92674e-05	37470	5321	0.936485	34671	3138	0.0225814
10:111625627:T:G	36979	8139	1.98886e-05	37470	7870	0.221095	34671	4542	0.539636
10:111626683:T:A	36979	5587	1.28206e-05	37470	5442	0.924906	34671	3181	0.0244914
10:111626848:T:C	36979	5877	1.58213e-05	37470	5680	0.993443	34671	3302	0.0217481
10:111628004:A:C	36979	6104	2.2797e-06	37470	5877	0.722422	34671	3424	0.0344598
10:111628925:T:A	36979	6101	2.23617e-06	37470	5873	0.747703	34671	3423	0.0336847
10:111629820:T:C	36979	5585	7.53544e-06	37470	5437	0.977101	34671	3178	0.0257172
10:111630498:A:C	36979	5565	4.74502e-06	37470	5423	0.990843	34671	3174	0.0235839
10:111630963:C:T	36979	5583	6.24254e-06	37470	5439	0.939224	34671	3180	0.0304448
10:111631862:T:C	36979	5585	6.45313e-06	37470	5438	0.948422	34671	3178	0.0257172
10:111632909:A:G	36979	5584	1.09116e-05	37470	5437	0.940581	34671	3180	0.0268903
10:111633452:G:A	36979	5527	1.02341e-05	37470	5376	0.86633	34671	3137	0.0184857
10:111633812:C:T	36979	5525	1.13642e-05	37470	5375	0.866349	34671	3137	0.0184857
10:111633917:T:A	36979	5523	1.00844e-05	37470	5375	0.866349	34671	3137	0.0184857
10:111635398:A:T	36979	5531	8.89443e-06	37470	5377	0.903362	34671	3139	0.020826
10:111635482:C:A	36979	5505	7.8049e-06	37470	5362	0.814091	34671	3133	0.0161873
10:111636263:A:T	36979	6054	3.3595e-06	37470	5821	0.919224	34671	3381	0.0224901
10:111637821:T:G	36979	6053	2.02874e-06	37470	5823	0.937014	34671	3381	0.0261327
10:111638185:G:A	36979	5514	8.57024e-06	37470	5374	0.870774	34671	3130	0.0254024
10:111638705:G:A	36979	5795	2.39846e-05	37470	5615	0.841903	34671	3252	0.0197051
10:111638952:G:A	36979	5797	2.2466e-05	37470	5617	0.852341	34671	3252	0.0219315
10:111642284:G:C	36979	5528	6.62314e-06	37470	5379	0.853332	34671	3137	0.021282
10:111642434:A:C	36979	8054	7.83806e-06	37470	7782	0.371906	34671	4483	0.515897
10:111642470:CA:C	36979	5480	3.8296e-06	37470	5312	0.693767	34671	3110	0.0113839
10:111643235:A:T	36979	5989	1.56036e-05	37470	5807	0.802395	34671	3398	0.0124705
10:111646280:C:A	36979	5559	4.7682e-06	37470	5411	0.998367	34671	3169	0.0215329
10:111646392:C:T	36979	5556	5.26192e-06	37470	5411	0.988066	34671	3168	0.0207269
10:111646880:A:G	36979	5583	1.02418e-05	37470	5436	0.96137	34671	3176	0.0272637
10:111647058:A:G	36979	6046	2.51426e-06	37470	5807	0.963402	34671	3374	0.020695
10:111647550:C:A	36979	5502	4.23998e-06	37470	5350	0.795944	34671	3124	0.0141214
10:111648658:C:T	36979	5546	6.24902e-06	37470	5405	0.996816	34671	3164	0.0231812
10:111648835:T:G	36979	5552	9.4302e-06	37470	5416	0.967974	34671	3167	0.0221242
10:111651319:A:G	36979	6053	4.83768e-06	37470	5821	0.876346	34671	3442	0.062151
10:111652461:T:G	36979	6006	2.01375e-06	37470	5783	0.960418	34671	3383	0.0723559
10:111653279:A:G	36979	5639	2.33518e-05	37470	5489	0.905176	34671	3210	0.0332372
10:111653293:A:G	36979	6161	7.6365e-06	37470	5928	0.754021	34671	3451	0.0454525
10:111653778:A:C	36979	5635	1.93364e-05	37470	5486	0.96464	34671	3205	0.0341011
10:111655504:A:G	36979	7646	3.9833e-05	37470	7490	0.33404	34671	4326	0.506533
10:111657002:C:A	36979	7628	2.42616e-05	37470	7475	0.348349	34671	4319	0.491929
10:111657308:T:C	36979	7646	3.30754e-05	37470	7496	0.335334	34671	4333	0.545302
10:111658731:C:T	36979	5510	5.37556e-06	37470	5365	0.79118	34671	3128	0.016563
10:111659067:C:T	36979	8846	4.77168e-05	37470	8464	0.757251	34671	4817	0.00445524
10:111660681:C:A	36979	5507	8.36582e-06	37470	5371	0.878907	34671	3130	0.0251354
10:111660740:G:A	36979	5513	8.67673e-06	37470	5379	0.901326	34671	3135	0.0206238
10:111660869:G:A	36979	5488	5.80425e-06	37470	5359	0.825157	34671	3125	0.022723
10:111661388:C:T	36979	5503	8.44817e-06	37470	5368	0.861828	34671	3128	0.0247675
10:111661798:A:G	36979	6014	2.95666e-06	37470	5801	0.938883	34671	3373	0.0256609
10:111661832:G:A	36979	5506	1.181e-05	37470	5374	0.902791	34671	3132	0.0259944
10:111662504:C:A	36979	6026	3.65672e-06	37470	5813	0.914305	34671	3373	0.0390242
10:111662552:C:T	36979	5486	6.76093e-06	37470	5354	0.820856	34671	3123	0.0222619
10:111662604:T:C	36979	6027	3.68957e-06	37470	5810	0.927142	34671	3374	0.0337169
10:111663166:T:TC	36979	6024	2.42838e-06	37470	5811	0.94996	34671	3373	0.0383484
10:111663197:T:C	36979	6032	2.55116e-06	37470	5816	0.931631	34671	3376	0.033798
10:111663269:TTTCCATAGTATGCTGCTGTG:T	36979	6094	2.08191e-06	37470	5871	0.741815	34671	3416	0.0310379
10:111663768:T:C	36979	5573	1.0211e-05	37470	5435	0.951295	34671	3180	0.022589
10:111665314:T:C	36979	5855	1.53415e-05	37470	5664	0.905988	34671	3295	0.0198793
10:111665422:T:C	36979	5861	1.32525e-05	37470	5671	0.928843	34671	3297	0.0196675
10:111666070:T:C	36979	5574	8.39328e-06	37470	5422	0.976391	34671	3173	0.0241018
10:111667041:T:C	36979	5581	7.64673e-06	37470	5436	0.963929	34671	3181	0.030086
10:111667130:A:C	36979	5581	7.6348e-06	37470	5435	0.974069	34671	3181	0.030086
10:111667157:A:G	36979	5581	7.64673e-06	37470	5436	0.963929	34671	3181	0.030086
10:111669536:C:T	36979	5545	4.8189e-06	37470	5402	0.957271	34671	3165	0.021547
10:111669756:A:G	36979	7628	2.91612e-05	37470	7479	0.339181	34671	4321	0.527123
10:111671166:T:C	36979	7628	4.25616e-05	37470	7463	0.376013	34671	4318	0.490542
10:111671843:A:C	36979	5515	5.50363e-06	37470	5363	0.833105	34671	3127	0.0165394
10:111673725:T:G	36979	7582	2.6019e-05	37470	7434	0.507242	34671	4281	0.465522
10:111676076:G:A	36979	5476	1.44902e-05	37470	5344	0.806095	34671	3122	0.0231155
10:111677045:A:T	36979	5574	1.60859e-05	37470	5430	0.972981	34671	3172	0.0325519
10:111677891:G:A	36979	5506	9.97482e-06	37470	5362	0.821049	34671	3131	0.0231054
10:111678307:C:T	36979	5479	7.34662e-06	37470	5335	0.754413	34671	3119	0.0165966
10:111679726:C:T	36979	5559	1.02826e-05	37470	5419	0.872782	34671	3169	0.029923
10:111680298:G:C	36979	6915	3.70643e-05	37470	6722	0.941533	34671	3933	0.0566156
10:111680411:A:C	36979	6916	3.54773e-05	37470	6718	0.943582	34671	3928	0.0493381
10:111680513:G:T	36979	6859	3.5418e-05	37470	6658	0.849785	34671	3883	0.0362588
10:111680713:C:T	36979	6911	4.12702e-05	37470	6724	0.968603	34671	3934	0.0626069
10:11188734:G:T	36979	45	4.79877e-05	37470	30	0.798793	34671	24	0.858724
10:112248344:C:T	36979	16	3.49009e-05	37470	22	0.412945	34671	42	0.994121
10:112259590:T:C	36979	16	3.49009e-05	37470	22	0.412945	34671	42	0.994121
10:112384958:T:A	36979	16	3.05573e-05	37470	20	0.633474	34671	46	0.737878
10:112485369:G:C	36979	12	2.68741e-05	37470	11	0.876191	34671	22	0.843113
10:112704068:G:A	36979	8	0.155622	37470	11	0.213282	34671	13	1.47865e-05
10:113150434:C:G	36979	88	0.789386	37470	86	0.139462	34671	45	2.79497e-05
10:113152216:G:A	36979	232	3.2049e-05	37470	185	0.6635	34671	197	0.059638
10:113175797:G:A	36979	8	0.407865	37470	13	0.953732	34671	5	1.43538e-05
10:113187770:A:G	36979	17	0.727843	37470	38	0.260832	34671	31	4.46458e-05
10:113233306:C:T	36979	17	0.727843	37470	38	0.260832	34671	31	4.46458e-05
10:113273828:C:T	36979	17	0.850848	37470	37	0.359116	34671	31	3.55798e-05
10:113281846:G:A	36979	17	0.850848	37470	37	0.359116	34671	31	3.55798e-05
10:113285305:G:A	36979	271	1.07984e-05	37470	257	0.997073	34671	139	0.803327
10:113297888:G:A	36979	1088	1.95523e-05	37470	1201	0.835892	34671	1332	0.619091
10:113341006:A:G	36979	25515	2.66333e-05	37470	24113	0.090789	34671	19695	0.616462
10:113395867:C:T	36979	6	0.445936	37470	9	0.0103191	34671	6	1.34221e-05
10:113570808:G:A	36979	361	2.82828e-05	37470	349	0.899566	34671	156	0.280439
10:113573060:C:T	36979	358	2.85695e-05	37470	348	0.895665	34671	154	0.310981
10:113578871:C:T	36979	360	4.2947e-05	37470	349	0.902698	34671	155	0.285471
10:113589932:G:A	36979	853	4.27846e-05	37470	723	0.885019	34671	386	0.490457
10:113591857:T:G	36979	831	3.11406e-05	37470	706	0.850779	34671	366	0.534389
10:113603432:C:T	36979	824	1.61129e-05	37470	705	0.864347	34671	362	0.606181
10:113685648:CT:C	36979	20	1.21663e-05	37470	17	0.633065	34671	16	0.387803
10:114089853:T:C	36979	248	0.483434	37470	261	1.55206e-05	34671	290	0.187707
10:114826381:T:G	36979	1559	3.27554e-05	37470	1511	0.238671	34671	823	0.759625
10:114882122:C:A	36979	1552	4.08062e-05	37470	1504	0.156991	34671	824	0.744956
10:114896744:C:A	36979	1556	2.9871e-05	37470	1493	0.245167	34671	830	0.915534
10:114898105:G:A	36979	1560	2.72609e-05	37470	1503	0.215257	34671	835	0.968802
10:114899292:A:G	36979	1561	1.82562e-05	37470	1501	0.188319	34671	833	0.874547
10:114903357:G:A	36979	1559	1.2475e-05	37470	1499	0.18812	34671	833	0.874547
10:114904141:A:G	36979	1544	1.62263e-05	37470	1493	0.17213	34671	829	0.765563
10:114906187:G:A	36979	1559	1.57045e-05	37470	1499	0.184351	34671	832	0.836066
10:115099571:CTAGT:C	36979	12	0.38616	37470	9	0.878025	34671	6	2.31716e-05
10:115213594:G:A	36979	18	4.4677e-05	37470	14	0.114732	34671	6	0.290466
10:115305149:A:T	36979	5	0.542732	37470	5	0.174903	34671	6	2.31716e-05
10:115324186:AT:A	36979	6	0.456176	37470	7	1.31267e-05	34671	9	0.220705
10:115506802:C:A	36979	13	0.270594	37470	10	0.301637	34671	6	2.31716e-05
10:115610717:C:A	36979	5	0.542732	37470	5	0.174903	34671	6	2.31716e-05
10:116092414:G:A	36979	11	1.82382e-05	37470	9	0.622015	34671	10	0.432791
10:116461165:C:T	36979	11	3.51245e-05	37470	8	0.0808824	34671	5	0.500588
10:116627677:C:A	36979	13	9.53132e-06	37470	9	0.163775	34671	5	0.500588
10:116730013:T:C	36979	192	0.381391	37470	203	0.821494	34671	90	4.94502e-05
10:116743009:G:A	36979	162	0.0891555	37470	180	0.606644	34671	82	1.50012e-05
10:116766015:T:C	36979	12051	0.146593	37470	11827	0.20766	34671	6638	2.38476e-05
10:116806596:AT:A	36979	129	0.121252	37470	135	0.883137	34671	69	4.074e-05
10:116937358:C:T	36979	37	4.7755e-05	37470	50	0.426803	34671	38	0.325054
10:117703589:G:A	36979	53	0.493718	37470	30	0.240367	34671	11	7.82015e-06
10:117765903:TA:T	36979	5	0.346378	37470	12	0.0106216	34671	5	4.42639e-05
10:118605018:G:A	36979	108	0.00661698	37470	104	0.340663	34671	67	2.25757e-05
10:11920830:G:A	36979	7	0.0282749	37470	15	0.873581	34671	15	2.39759e-05
10:119650214:G:C	36979	9	1.7751e-05	37470	17	0.152745	34671	23	0.819885
10:120179057:C:T	36979	44	0.363184	37470	28	0.355132	34671	22	4.57213e-05
10:120604611:C:T	36979	3713	0.879693	37470	3523	3.28429e-05	34671	1904	0.111615
10:120871217:C:T	36979	10	4.2474e-05	37470	17	0.0999727	34671	12	0.667302
10:121090479:G:T	36979	23	0.360214	37470	24	0.410265	34671	8	1.94941e-06
10:121438902:A:T	36979	959	1.6613e-05	37470	969	0.644333	34671	491	0.907819
10:121495824:C:A	36979	178	0.560154	37470	192	0.145949	34671	96	4.97033e-05
10:121496769:C:G	36979	172	0.60627	37470	191	0.162385	34671	97	4.32934e-05
10:121496993:T:C	36979	170	0.463391	37470	191	0.162385	34671	97	4.32934e-05
10:121497035:A:G	36979	170	0.556949	37470	191	0.162385	34671	97	4.32934e-05
10:121497222:T:C	36979	171	0.568005	37470	191	0.162385	34671	97	4.32934e-05
10:121499003:G:A	36979	118	0.833639	37470	131	0.126669	34671	89	1.92156e-05
10:121499523:G:A	36979	120	0.936612	37470	133	0.147537	34671	93	2.8025e-05
10:121856129:A:G	36979	1200	0.509081	37470	1305	1.86001e-05	34671	1440	0.333108
10:121985259:T:C	36979	37	3.76305e-05	37470	43	0.600458	34671	18	0.644999
10:122003864:G:A	36979	174	0.549406	37470	241	1.90941e-05	34671	296	0.105715
10:122067764:C:T	36979	18	0.437078	37470	13	0.777206	34671	11	3.79448e-05
10:122102255:G:A	36979	535	0.925396	37470	482	4.95405e-05	34671	261	0.142528
10:122155284:G:C	36979	10841	0.694907	37470	9146	0.651814	34671	7283	1.93445e-05
10:122174593:C:G	36979	7314	0.384233	37470	5998	0.357931	34671	6272	1.50439e-05
10:122182192:C:A	36979	66	0.0789741	37470	65	0.234711	34671	48	6.46118e-06
10:122236758:G:A	36979	66	0.174635	37470	70	0.256441	34671	39	2.12216e-07
10:122247062:G:C	36979	67	0.166854	37470	64	0.304266	34671	36	3.26733e-08
10:122259279:G:C	36979	52	0.436845	37470	46	0.451833	34671	32	9.99363e-08
10:122279085:T:A	36979	37	0.391375	37470	35	0.37381	34671	29	2.69675e-05
10:122309020:C:T	36979	40	0.622885	37470	41	0.272024	34671	32	4.07321e-07
10:122327549:CG:C	36979	41	0.461612	37470	41	0.272024	34671	32	4.07321e-07
10:122377047:C:A	36979	43	0.842264	37470	38	0.837908	34671	31	9.22937e-07
10:12245578:A:T	36979	10	0.532632	37470	8	4.6497e-05	34671	5	0.739688
10:122513489:G:A	36979	99	0.287574	37470	90	0.962826	34671	22	3.53005e-05
10:123363591:C:T	36979	230	0.921776	37470	258	2.40456e-05	34671	125	0.47942
10:123396138:G:A	36979	240	0.829123	37470	267	1.26075e-05	34671	146	0.857679
10:123540957:C:T	36979	3708	0.0709263	37470	3426	0.751062	34671	1972	1.197e-05
10:123889633:A:G	36979	7	4.92798e-05	37470	8	0.820211	34671	5	0.799868
10:124103377:A:C	36979	9	0.463025	37470	9	0.691202	34671	5	4.32592e-05
10:124142715:C:T	36979	44	1.21949e-06	37470	65	0.094458	34671	21	0.00201442
10:124191843:C:T	36979	8	0.357125	37470	14	0.852207	34671	6	2.68715e-05
10:124438848:A:G	36979	10	1.44366e-05	37470	13	0.879223	34671	7	0.742672
10:125021627:C:T	36979	7	0.879048	37470	16	0.800128	34671	5	5.45417e-06
10:125052323:G:A	36979	19	0.855454	37470	20	3.48656e-05	34671	19	0.0723572
10:125076947:T:C	36979	6	0.000580652	37470	9	0.0721875	34671	5	2.39573e-05
10:125510402:T:C	36979	60	2.39978e-05	37470	51	0.123947	34671	33	0.419969
10:12558524:A:G	36979	256	4.72965e-05	37470	299	0.888953	34671	387	0.705215
10:126855981:G:A	36979	435	0.78539	37470	414	0.434275	34671	208	3.7546e-05
10:127304918:T:C	36979	31	0.0912131	37470	30	0.630897	34671	5	8.53614e-06
10:127442111:TC:T	36979	73	0.499991	37470	73	0.477261	34671	36	4.7507e-05
10:127448751:A:G	36979	74	0.724948	37470	73	0.30619	34671	36	4.7507e-05
10:127983952:C:T	36979	54	0.281115	37470	65	0.724269	34671	97	2.77776e-05
10:128488624:A:G	36979	13045	1.56943e-05	37470	13368	0.578405	34671	10430	0.289945
10:128489380:A:G	36979	12131	4.90439e-05	37470	12484	0.526318	34671	9954	0.304531
10:128490376:T:C	36979	12855	2.99771e-05	37470	13249	0.842312	34671	10358	0.40247
10:128490457:G:T	36979	12826	2.64548e-05	37470	13209	0.819512	34671	10324	0.387001
10:128560964:A:G	36979	136	0.996638	37470	122	0.993768	34671	42	4.36399e-06
10:128694717:CA:C	36979	24	3.59599e-06	37470	43	0.0358315	34671	65	0.798074
10:128694906:C:T	36979	23	2.75456e-06	37470	42	0.0337685	34671	57	0.784727
10:128773409:G:A	36979	19	0.772063	37470	12	0.959188	34671	14	4.42339e-05
10:128799458:G:A	36979	14	0.0163496	37470	17	0.306107	34671	11	1.73549e-05
10:129325402:C:CA	36979	31	0.416868	37470	29	0.538098	34671	11	1.41664e-05
10:129389540:A:T	36979	6	0.3284	37470	10	0.347811	34671	8	3.83437e-05
10:129391875:G:A	36979	5	0.806469	37470	10	0.347811	34671	8	3.83437e-05
10:129419273:GC:G	36979	53	0.304149	37470	57	0.662834	34671	31	4.7739e-05
10:129698894:G:A	36979	12939	3.97486e-05	37470	12366	0.330302	34671	6723	0.48263
10:130041206:C:T	36979	423	0.895214	37470	437	0.146637	34671	140	8.41341e-06
10:130118877:C:T	36979	5	0.0760157	37470	9	0.358331	34671	6	3.51585e-06
10:130192520:G:A	36979	13	0.333572	37470	13	0.250397	34671	6	1.08259e-05
10:130377119:C:G	36979	957	4.33983e-05	37470	962	0.025603	34671	1158	0.909232
10:130893675:T:C	36979	16	2.27957e-05	37470	18	0.413753	34671	18	0.098591
10:131060171:G:C	36979	6355	2.7383e-05	37470	7212	0.14768	34671	6787	0.662977
10:131061418:G:T	36979	5954	7.71062e-06	37470	6706	0.0953452	34671	6207	0.871164
10:131065506:GA:G	36979	5679	4.25295e-05	37470	6561	0.067235	34671	6443	0.567079
10:131069526:A:G	36979	5708	4.47533e-05	37470	6570	0.0535189	34671	6461	0.495381
10:13113252:C:G	36979	26	0.262334	37470	49	4.71895e-05	34671	20	0.403647
10:132019209:G:A	36979	13	0.341402	37470	11	0.0839641	34671	12	2.83532e-06
10:132354948:G:A	36979	7	0.937376	37470	17	0.207431	34671	13	2.72539e-05
10:132398686:A:C	36979	25	0.173455	37470	28	0.496097	34671	7	2.21665e-05
10:132495612:G:A	36979	100	0.076998	37470	79	0.612911	34671	45	4.86597e-06
10:133075598:C:T	36979	237	0.560772	37470	173	0.350646	34671	79	3.18179e-05
10:133216838:C:G	36979	17030	0.248791	37470	16245	2.23874e-05	34671	11895	0.848588
10:133221038:T:C	36979	16923	0.132855	37470	16007	1.19343e-05	34671	11463	0.940981
10:133221554:C:A	36979	2899	2.83029e-05	37470	3325	0.134812	34671	3370	0.347033
10:133224257:T:A	36979	16678	0.246045	37470	15741	3.37752e-05	34671	11299	0.998836
10:133233399:T:C	36979	15686	0.130369	37470	14805	3.45963e-05	34671	10797	0.765815
10:133261592:C:T	36979	18	0.977099	37470	25	9.36213e-06	34671	32	0.843352
10:133362015:G:C	36979	16	1.9192e-05	37470	16	0.514962	34671	11	0.680998
10:133414815:G:A	36979	1095	0.485365	37470	1052	0.195121	34671	586	3.46105e-05
10:13378257:G:A	36979	29	3.99625e-05	37470	40	0.17704	34671	56	0.112117
10:13441117:C:T	36979	11	0.939771	37470	12	0.355007	34671	5	4.91407e-05
10:13447839:G:A	36979	302	0.811278	37470	239	0.716758	34671	301	4.1716e-05
10:13449958:G:C	36979	11	0.939771	37470	12	0.355007	34671	5	4.91407e-05
10:13509415:T:C	36979	206	0.575941	37470	140	0.901001	34671	148	3.92144e-05
10:13710873:G:A	36979	24	3.71836e-05	37470	12	0.0144282	34671	9	0.0654614
10:1402638:C:T	36979	7	2.03626e-05	37470	8	0.53341	34671	5	0.299831
10:14027859:T:C	36979	379	0.429133	37470	385	0.340376	34671	237	1.83041e-05
10:14251130:C:A	36979	332	0.394042	37470	372	0.226525	34671	213	3.63802e-05
10:14627042:T:C	36979	27	2.89068e-05	37470	35	0.736212	34671	17	0.211872
10:1477181:G:A	36979	32	0.902732	37470	24	0.315822	34671	11	3.03562e-06
10:1492219:G:C	36979	47	2.75291e-06	37470	27	0.860694	34671	23	0.901652
10:15177314:TG:T	36979	135	2.59209e-05	37470	136	0.496563	34671	142	0.908241
10:1530887:C:G	36979	47	2.75291e-06	37470	27	0.860694	34671	23	0.901652
10:1599917:AT:A	36979	5	0.939764	37470	5	0.574324	34671	5	1.26363e-05
10:16249669:C:T	36979	13	0.0157773	37470	12	0.955865	34671	6	4.92201e-05
10:16731776:T:C	36979	30	0.372841	37470	34	0.796021	34671	8	3.39827e-05
10:17184672:A:G	36979	21	0.916154	37470	14	4.25969e-05	34671	30	0.387046
10:17222807:GT:G	36979	1455	1.34087e-05	37470	1487	0.266179	34671	998	0.779063
10:17239770:T:A	36979	16	8.56608e-06	37470	18	0.557856	34671	12	0.774413
10:17464312:G:A	36979	58	1.40542e-05	37470	44	0.529624	34671	33	0.0706244
10:17490596:G:C	36979	51	3.71286e-05	37470	32	0.08925	34671	24	0.17045
10:17517821:A:T	36979	48	1.63451e-05	37470	31	0.0512529	34671	26	0.182752
10:18230406:A:G	36979	35	0.0106266	37470	33	0.376512	34671	42	4.31697e-05
10:18362958:T:G	36979	274	1.20558e-05	37470	289	0.397377	34671	122	0.72326
10:18500338:T:C	36979	27937	2.01457e-05	37470	28201	0.901945	34671	27453	0.733322
10:18502051:G:A	36979	32615	4.08042e-05	37470	33893	0.887785	34671	33639	0.686645
10:18502600:G:A	36979	32625	4.13212e-05	37470	33907	0.920371	34671	33644	0.71687
10:18782365:G:T	36979	11	4.23604e-05	37470	11	0.100873	34671	6	0.130756
10:18870773:C:T	36979	7	2.05955e-05	37470	5	0.629905	34671	17	0.456122
10:19232041:C:T	36979	47	4.78785e-05	37470	32	0.457688	34671	14	0.0612613
10:19447536:C:T	36979	32	1.44995e-05	37470	40	0.821854	34671	37	0.583541
10:19651554:AAAAC:A	36979	31	3.80441e-05	37470	20	0.723436	34671	12	0.0951741
10:19860386:A:G	36979	45	4.69103e-05	37470	67	0.218774	34671	19	0.356888
10:20000612:A:T	36979	62	3.88298e-05	37470	58	0.14074	34671	39	0.0327779
10:20089237:T:A	36979	12	2.90282e-05	37470	13	0.942004	34671	11	0.887092
10:21254455:T:G	36979	125	0.0514924	37470	150	0.256817	34671	73	4.58369e-06
10:21609348:G:A	36979	11	3.87392e-05	37470	14	0.27683	34671	11	0.495431
10:2257843:G:A	36979	771	4.21681e-06	37470	736	0.858485	34671	443	0.525976
10:2264391:AAGTG:A	36979	828	1.65772e-05	37470	801	0.99076	34671	476	0.157482
10:2272974:C:CT	36979	704	2.21298e-05	37470	684	0.928341	34671	410	0.378194
10:2272976:G:C	36979	704	2.21298e-05	37470	684	0.928341	34671	410	0.378194
10:22757039:C:A	36979	21	0.104396	37470	40	0.603918	34671	61	1.97229e-05
10:24259384:A:G	36979	2830	3.25953e-05	37470	2848	0.589458	34671	1575	0.74377
10:24524540:G:A	36979	21	3.29333e-05	37470	14	0.808153	34671	11	0.353876
10:25123437:G:A	36979	20	0.857097	37470	11	0.448002	34671	24	4.15961e-05
10:25176772:C:T	36979	22	0.897823	37470	26	0.410512	34671	26	1.73085e-05
10:25225095:GT:G	36979	17	0.710321	37470	17	0.906711	34671	8	2.54042e-05
10:25370685:C:T	36979	29	0.471104	37470	40	0.906533	34671	58	4.61559e-05
10:27305818:G:A	36979	190	0.200044	37470	254	4.3483e-05	34671	338	0.201718
10:2760292:T:A	36979	387	0.48267	37470	372	0.0515963	34671	183	4.62535e-05
10:28962801:T:C	36979	12566	0.827715	37470	13760	0.205824	34671	15099	2.81714e-05
10:28986556:G:A	36979	32	0.342138	37470	35	2.2292e-05	34671	46	0.0582706
10:29080199:C:A	36979	14	0.0254668	37470	11	9.59166e-06	34671	6	0.750205
10:29161785:A:G	36979	18	0.109746	37470	27	0.854232	34671	14	4.08787e-05
10:29575133:T:C	36979	18	5.10291e-07	37470	31	0.0272936	34671	13	0.00153401
10:3017856:A:T	36979	14	9.01795e-06	37470	15	0.970139	34671	14	0.903412
10:30239223:A:G	36979	43	2.03742e-05	37470	37	0.451593	34671	28	0.824438
10:30385996:C:T	36979	43	4.41674e-05	37470	53	0.730348	34671	41	0.0505705
10:30515684:G:A	36979	10	3.3509e-07	37470	12	0.0410608	34671	8	0.817393
10:3055807:C:T	36979	484	3.3764e-05	37470	410	0.718174	34671	257	0.446694
10:30833479:T:G	36979	7	0.434706	37470	9	0.207105	34671	5	4.37091e-05
10:31208456:C:T	36979	10	8.83058e-06	37470	7	0.926862	34671	5	0.631519
10:31228299:G:A	36979	100	0.54522	37470	66	0.207376	34671	40	3.64217e-05
10:31335122:T:C	36979	5	0.287207	37470	6	0.0263349	34671	6	1.22784e-05
10:31529230:G:A	36979	1720	0.960754	37470	1536	3.15744e-05	34671	1838	0.471168
10:31669764:G:A	36979	16	2.26642e-05	37470	16	0.27769	34671	17	0.309273
10:31696624:G:A	36979	39	0.521709	37470	42	0.486336	34671	21	2.825e-05
10:32040539:G:A	36979	950	0.662255	37470	1288	3.75135e-05	34671	1682	0.385753
10:32089234:A:G	36979	1066	0.415686	37470	1398	3.77213e-05	34671	1799	0.342632
10:32185843:G:A	36979	7	4.4618e-06	37470	5	0.0211437	34671	10	0.262743
10:32244772:C:T	36979	7	4.4618e-06	37470	5	0.0211437	34671	10	0.262743
10:32287445:G:A	36979	11	3.98942e-07	37470	16	0.541603	34671	15	0.0174497
10:32698419:T:C	36979	9	9.38226e-06	37470	6	0.0333231	34671	10	0.262743
10:33052920:G:A	36979	175	0.955894	37470	203	0.330732	34671	271	2.47361e-06
10:33130171:C:T	36979	139	1.67129e-05	37470	84	0.590681	34671	48	0.296343
10:33130815:C:T	36979	8	0.33132	37470	20	0.996619	34671	13	3.53331e-05
10:33494182:G:T	36979	186	0.684725	37470	185	2.5621e-05	34671	99	0.236202
10:33569467:G:A	36979	235	0.823674	37470	248	2.8969e-05	34671	132	0.290906
10:33731043:T:A	36979	414	0.337523	37470	542	0.50272	34671	668	1.20991e-06
10:33788514:A:G	36979	396	0.921754	37470	547	0.842826	34671	671	6.77918e-06
10:33807420:C:T	36979	393	0.81334	37470	538	0.666617	34671	656	1.37225e-05
10:33813237:C:T	36979	385	0.662311	37470	520	0.679762	34671	645	1.91154e-05
10:33836823:T:C	36979	25	0.0673812	37470	14	0.129746	34671	8	2.58049e-05
10:33859980:T:C	36979	401	0.643577	37470	543	0.735143	34671	673	3.46489e-05
10:34201019:C:G	36979	11	3.9359e-05	37470	11	0.764211	34671	7	0.813876
10:34908096:A:AT	36979	81	0.94522	37470	79	0.75001	34671	50	1.57164e-06
10:34954224:C:T	36979	26	1.1685e-05	37470	17	0.608198	34671	7	0.79837
10:35247969:A:G	36979	44	0.804302	37470	43	0.598155	34671	30	4.42522e-05
10:3524801:A:G	36979	18	0.609436	37470	10	0.101911	34671	12	1.543e-05
10:36114713:C:T	36979	1298	2.79229e-05	37470	1510	0.249699	34671	1934	0.189145
10:36126539:C:T	36979	8	1.33022e-05	37470	15	0.722863	34671	10	0.350132
10:36403419:T:C	36979	8	3.63131e-05	37470	12	0.845317	34671	12	0.107252
10:36552944:A:G	36979	17	0.996733	37470	6	0.667186	34671	6	3.49603e-05
10:36567049:C:T	36979	70	0.676883	37470	72	3.05174e-05	34671	80	0.328125
10:37611372:G:A	36979	5	0.215706	37470	13	0.892499	34671	12	3.05061e-05
10:3829331:A:G	36979	541	0.411184	37470	504	0.35994	34671	265	1.44894e-05
10:42727345:C:T	36979	13	2.50288e-05	37470	22	0.363845	34671	40	0.871903
10:42988101:C:T	36979	15	0.980789	37470	16	0.499997	34671	14	3.33861e-05
10:43486840:C:T	36979	27	0.448262	37470	9	0.479481	34671	17	6.55138e-06
10:43496037:G:A	36979	27	0.448262	37470	8	0.427588	34671	17	6.55138e-06
10:43822771:T:C	36979	28	5.87173e-06	37470	18	0.736871	34671	18	0.995403
10:44268244:C:T	36979	17	0.264937	37470	20	0.995747	34671	33	1.98947e-05
10:46186792:C:A	36979	13384	4.95171e-05	37470	13661	0.628553	34671	13979	0.294399
10:467989:G:C	36979	26	0.00611946	37470	26	0.288466	34671	9	5.69199e-06
10:473187:G:A	36979	17	0.0427558	37470	16	0.296187	34671	7	1.98657e-05
10:47412806:A:T	36979	654	2.46271e-05	37470	662	0.924075	34671	821	0.970376
10:47485797:C:T	36979	410	4.16109e-05	37470	368	0.977571	34671	470	0.725239
10:48733462:C:A	36979	253	4.85601e-05	37470	318	0.438001	34671	360	0.234358
10:48741040:G:T	36979	261	1.99279e-06	37470	329	0.714902	34671	365	0.137215
10:48758047:C:A	36979	263	1.14293e-05	37470	326	0.454972	34671	362	0.292034
10:48761211:G:A	36979	266	8.20994e-06	37470	332	0.666516	34671	370	0.163557
10:48817292:C:T	36979	459	1.74064e-05	37470	389	0.387333	34671	194	0.06651
10:48818123:G:C	36979	498	2.35994e-05	37470	421	0.258623	34671	207	0.0777
10:48849732:A:G	36979	501	2.81633e-05	37470	423	0.307164	34671	207	0.0777
10:48899392:G:A	36979	276	5.89589e-06	37470	342	0.370943	34671	413	0.0831112
10:48935438:C:T	36979	265	2.52414e-05	37470	286	0.0938455	34671	138	0.228498
10:49429695:G:A	36979	6	0.456768	37470	9	0.840355	34671	8	1.88105e-05
10:49528274:T:C	36979	55	0.429141	37470	61	0.261496	34671	22	4.68202e-05
10:50600067:C:T	36979	12	0.509846	37470	17	0.720582	34671	12	3.48798e-05
10:53037622:T:C	36979	1345	4.24439e-05	37470	1258	0.920936	34671	707	0.170655
10:53065437:G:A	36979	762	3.10944e-05	37470	705	0.346838	34671	397	0.018872
10:53067120:A:G	36979	768	2.27672e-05	37470	709	0.285514	34671	401	0.0178172
10:53069659:G:A	36979	763	2.87546e-05	37470	707	0.283637	34671	397	0.018872
10:53072873:C:G	36979	768	3.47162e-05	37470	707	0.259219	34671	400	0.0246532
10:53567148:A:T	36979	116	4.94589e-05	37470	115	0.431075	34671	51	0.0315116
10:53729187:A:G	36979	6	2.56135e-05	37470	6	0.0962311	34671	5	0.325152
10:53924575:C:T	36979	46	0.518059	37470	56	0.877058	34671	13	2.31444e-05
10:5395056:G:A	36979	41	0.734302	37470	28	3.44153e-05	34671	17	0.224232
10:54033625:A:C	36979	3882	0.0135256	37470	3843	0.412771	34671	2747	1.08449e-05
10:5406076:G:A	36979	183	4.10745e-05	37470	198	0.634558	34671	210	0.333367
10:5433292:C:T	36979	58	0.984313	37470	40	2.5079e-05	34671	26	0.442929
10:5440057:A:G	36979	58	0.984313	37470	40	2.5079e-05	34671	26	0.442929
10:5463010:C:T	36979	58	0.984313	37470	40	2.5079e-05	34671	26	0.442929
10:54653284:T:A	36979	141	1.3611e-06	37470	116	0.17595	34671	56	0.230961
10:5475689:G:GA	36979	60	0.985287	37470	45	1.42685e-05	34671	29	0.401266
10:55040951:C:T	36979	451	0.93932	37470	505	0.555021	34671	640	4.18683e-05
10:55816439:G:A	36979	41	0.671702	37470	37	0.288663	34671	9	3.81906e-05
10:5602844:C:T	36979	8	0.659281	37470	25	0.268854	34671	7	3.72692e-06
10:56117079:A:G	36979	456	0.292874	37470	254	0.740726	34671	279	1.22373e-05
10:56216900:G:A	36979	6	4.15458e-05	37470	7	0.271822	34671	5	0.785952
10:5630454:T:C	36979	3220	0.768466	37470	3059	4.83979e-05	34671	1939	0.511603
10:5633747:T:C	36979	3728	0.390266	37470	3587	3.64168e-05	34671	2230	0.503293
10:5633818:T:C	36979	3728	0.380216	37470	3585	3.93375e-05	34671	2232	0.586743
10:5635270:A:G	36979	4482	0.779169	37470	4256	3.615e-05	34671	2591	0.757332
10:5636591:T:G	36979	4520	0.861929	37470	4299	3.5739e-05	34671	2609	0.649712
10:5638054:G:A	36979	3866	0.377133	37470	3665	3.06861e-05	34671	2285	0.489865
10:5688737:G:A	36979	22032	0.063836	37470	20713	0.389817	34671	19449	3.29905e-05
10:5688802:G:A	36979	21982	0.067101	37470	20652	0.354783	34671	19385	2.63517e-05
10:5689377:G:A	36979	21872	0.0975965	37470	20576	0.34359	34671	19348	3.30072e-05
10:5696016:G:A	36979	24631	0.0736985	37470	25375	0.263732	34671	24447	4.99522e-05
10:5700528:G:A	36979	35793	0.0037113	37470	35877	0.0427339	34671	29904	5.31233e-07
10:5704809:C:G	36979	35571	0.00632961	37470	35735	0.0444208	34671	29787	9.90944e-07
10:5710440:A:G	36979	35372	0.0043307	37470	35480	0.0549287	34671	29486	1.02478e-06
10:5718519:G:A	36979	35727	0.00867902	37470	35915	0.0405985	34671	29933	3.87336e-07
10:5722197:G:A	36979	36863	0.0053045	37470	37200	0.0428845	34671	30562	6.11698e-07
10:5725551:G:A	36979	36091	0.00680379	37470	36182	0.0246713	34671	30007	2.65276e-07
10:5727864:G:A	36979	36779	0.00522876	37470	37316	0.0515073	34671	30745	1.85741e-06
10:5731913:C:A	36979	36746	0.00890963	37470	36847	0.0543181	34671	30319	2.79236e-06
10:57397995:G:A	36979	10680	3.81553e-05	37470	8465	0.622969	34671	5199	0.250799
10:5741770:G:A	36979	36157	0.00954629	37470	36273	0.0178382	34671	30078	7.30143e-07
10:5742686:G:A	36979	36135	0.00951691	37470	36268	0.0145572	34671	30077	4.39359e-07
10:5745342:G:A	36979	36107	0.0106577	37470	36242	0.0114834	34671	30091	4.97256e-07
10:57491837:C:T	36979	113	0.96187	37470	109	0.924831	34671	52	4.47187e-05
10:5757323:T:A	36979	35082	0.0464677	37470	35277	0.06432	34671	29143	2.11857e-05
10:5761726:C:T	36979	36007	0.00182588	37470	36296	0.0415592	34671	30258	9.59953e-06
10:5761935:G:A	36979	36869	0.00595113	37470	37253	0.0300479	34671	30609	2.58004e-06
10:5762492:A:G	36979	35064	0.00277432	37470	35218	0.020764	34671	29601	4.58448e-07
10:5763410:GCT:G	36979	36062	0.00845701	37470	36192	0.0266538	34671	29958	3.67174e-07
10:5768934:A:G	36979	35173	0.00581782	37470	35218	0.0182052	34671	28901	4.58557e-07
10:5769991:C:T	36979	36135	0.0100914	37470	36224	0.0103879	34671	30000	3.922e-07
10:5770737:A:G	36979	35946	0.0090949	37470	35986	0.020704	34671	29757	4.60401e-07
10:5774107:CAAACAT:C	36979	36034	0.0106656	37470	36102	0.013142	34671	30018	6.92538e-06
10:57768870:G:A	36979	30	0.737597	37470	33	4.35635e-05	34671	25	0.537262
10:5782794:G:A	36979	34843	0.00388488	37470	34860	0.0261291	34671	28773	8.16258e-07
10:5783324:CTTAAAT:C	36979	35712	0.0107042	37470	35888	0.011527	34671	29973	4.25269e-06
10:57841907:C:A	36979	45	0.280077	37470	46	3.22856e-05	34671	22	0.00812475
10:5785111:G:A	36979	34487	0.0108844	37470	34637	0.032332	34671	28731	3.40027e-06
10:5795075:T:C	36979	35844	0.00785636	37470	36033	0.0229411	34671	30022	1.61035e-06
10:5795323:T:C	36979	35804	0.00722961	37470	35977	0.0267101	34671	29973	2.43106e-06
10:5795708:T:C	36979	35861	0.00658468	37470	36062	0.0287855	34671	30038	3.21049e-06
10:5802665:C:T	36979	36911	0.00682375	37470	37273	0.0143224	34671	31453	4.07529e-06
10:5804224:G:A	36979	36662	0.00317657	37470	36938	0.0205072	34671	31108	2.12888e-06
10:5808505:C:T	36979	36648	0.00284541	37470	36905	0.0254247	34671	31100	2.50129e-06
10:5809186:G:A	36979	36707	0.00342165	37470	36971	0.0237476	34671	31129	2.37242e-06
10:58746091:G:A	36979	36	0.265057	37470	42	0.55992	34671	52	1.46762e-06
10:59504383:A:G	36979	7	0.744573	37470	10	0.445664	34671	6	2.10998e-06
10:59743817:G:A	36979	7	4.82334e-05	37470	7	0.467548	34671	5	0.618291
10:59995335:G:T	36979	63	0.47839	37470	81	0.821741	34671	19	3.92841e-05
10:60875757:C:T	36979	7	0.492808	37470	11	0.735176	34671	5	1.83416e-06
10:62220224:G:A	36979	19	0.143525	37470	18	1.56012e-05	34671	6	0.498624
10:624821:C:T	36979	6	0.319965	37470	8	0.0598172	34671	5	1.5955e-05
10:62949746:G:A	36979	21	4.42336e-05	37470	16	0.660139	34671	24	0.28549
10:62988763:G:A	36979	43	0.862706	37470	77	0.943022	34671	42	1.70412e-05
10:6314834:T:C	36979	12	0.327089	37470	7	0.878144	34671	5	4.9256e-05
10:63780367:G:A	36979	18	0.546122	37470	7	0.396725	34671	11	3.76603e-05
10:64085068:T:C	36979	270	1.23882e-05	37470	50	0.318437	34671	23	0.960853
10:6455870:G:A	36979	34	0.50249	37470	40	0.202133	34671	45	2.98003e-05
10:64717551:C:T	36979	8	0.177325	37470	14	3.1309e-05	34671	13	0.990945
10:65030838:T:C	36979	90	2.05162e-05	37470	20	0.699505	34671	6	0.0878776
10:65090368:T:C	36979	90	2.05162e-05	37470	20	0.699505	34671	6	0.0878776
10:65157350:T:G	36979	1479	0.761059	37470	1305	0.165745	34671	733	3.30197e-05
10:6522101:C:A	36979	823	4.77884e-05	37470	816	0.587299	34671	456	0.458156
10:6522294:T:G	36979	829	3.47783e-05	37470	817	0.589597	34671	458	0.376816
10:65225226:A:T	36979	22215	0.17144	37470	22642	0.791877	34671	18103	1.12647e-05
10:65226656:G:T	36979	20643	0.186926	37470	21162	0.757146	34671	17225	2.21339e-05
10:65227374:A:T	36979	22227	0.224	37470	22554	0.801247	34671	17979	1.13662e-05
10:65229976:C:G	36979	22241	0.232902	37470	22574	0.792831	34671	18008	1.12109e-05
10:65230026:AT:A	36979	22232	0.262144	37470	22566	0.761843	34671	17998	1.34496e-05
10:65231716:C:T	36979	22241	0.263326	37470	22576	0.817957	34671	18014	1.55359e-05
10:65231883:T:C	36979	22241	0.260156	37470	22579	0.800308	34671	18014	1.55359e-05
10:66446332:G:A	36979	118	2.76301e-05	37470	115	0.070296	34671	67	0.426028
10:66748167:T:G	36979	25	0.322051	37470	35	0.369279	34671	14	1.90704e-05
10:6810015:G:A	36979	520	0.444932	37470	500	0.632355	34671	251	6.36304e-06
10:6810535:G:C	36979	518	0.319909	37470	498	0.647551	34671	250	1.20951e-05
10:6814759:C:G	36979	519	0.32683	37470	500	0.526668	34671	250	1.20951e-05
10:6814953:C:T	36979	520	0.371899	37470	504	0.472665	34671	250	1.20951e-05
10:6843661:G:C	36979	78	0.829244	37470	74	0.529631	34671	38	3.72889e-05
10:695807:G:A	36979	7	2.64814e-05	37470	20	0.230675	34671	18	0.921204
10:70241847:C:T	36979	11	0.517158	37470	10	0.714706	34671	12	2.47456e-05
10:70372444:C:A	36979	1562	3.22333e-05	37470	2019	0.366383	34671	2212	0.236051
10:70620990:C:G	36979	6	3.1407e-05	37470	13	0.517242	34671	12	0.0461984
10:70927365:G:A	36979	558	0.731628	37470	663	9.09722e-06	34671	844	0.164805
10:71181816:T:C	36979	2970	2.82704e-05	37470	3533	0.0167077	34671	4242	0.460686
10:71181911:T:C	36979	2970	3.15374e-05	37470	3535	0.018351	34671	4247	0.459645
10:72580545:T:C	36979	34485	4.54323e-05	37470	32101	0.465078	34671	26189	0.435296
10:72595090:C:T	36979	34471	4.52192e-05	37470	32098	0.450929	34671	26189	0.424426
10:72609907:T:C	36979	34476	4.68257e-05	37470	32092	0.429132	34671	26188	0.447694
10:72616666:A:C	36979	34496	4.04433e-05	37470	32125	0.433497	34671	26204	0.464344
10:72619843:T:C	36979	34471	4.75533e-05	37470	32094	0.4463	34671	26189	0.428298
10:72619844:G:T	36979	34472	4.44354e-05	37470	32094	0.441902	34671	26189	0.428298
10:72623891:TTTAA:T	36979	34448	4.16859e-05	37470	32033	0.452786	34671	26136	0.48949
10:72810008:A:G	36979	32256	3.15676e-05	37470	30091	0.185326	34671	25178	0.659535
10:73240320:G:A	36979	50	0.703365	37470	45	0.160574	34671	26	4.05409e-05
10:74096218:C:T	36979	92	4.46078e-05	37470	131	0.228865	34671	119	0.658928
10:74193882:A:G	36979	106	4.34121e-05	37470	156	0.601007	34671	190	0.269816
10:74259736:C:T	36979	94	4.7623e-05	37470	131	0.228865	34671	121	0.682046
10:7511964:C:T	36979	378	3.28015e-05	37470	373	0.289806	34671	189	0.275631
10:7522253:C:T	36979	83	4.26453e-05	37470	67	0.550531	34671	84	0.392392
10:76906590:G:A	36979	9	4.63337e-06	37470	6	0.470497	34671	7	0.675828
10:77766922:T:C	36979	396	0.0637195	37470	378	0.143938	34671	180	3.88366e-05
10:77791397:C:T	36979	345	0.0339772	37470	322	0.492942	34671	162	3.78586e-05
10:77813836:G:A	36979	347	0.0286485	37470	323	0.464931	34671	167	1.06798e-05
10:77814056:G:A	36979	344	0.0348361	37470	323	0.464931	34671	164	1.80081e-05
10:77983572:C:T	36979	35036	0.149503	37470	35817	0.894705	34671	33865	4.59371e-05
10:78013096:C:T	36979	35107	0.55023	37470	36122	0.881937	34671	32934	3.87095e-05
10:78024039:C:CATCT	36979	35626	0.785454	37470	36583	0.996105	34671	32170	2.05768e-05
10:78033930:C:T	36979	36010	0.608379	37470	36978	0.983736	34671	31926	1.16344e-05
10:78034315:C:A	36979	35957	0.658456	37470	36914	0.953416	34671	31976	1.53685e-05
10:78043006:TAC:T	36979	35861	0.69758	37470	36758	0.888683	34671	32156	1.57294e-05
10:78061749:AG:A	36979	35308	0.618756	37470	36208	0.795345	34671	32295	1.7524e-05
10:78076529:C:T	36979	35734	0.537761	37470	36619	0.637171	34671	32265	2.15045e-06
10:78079012:C:T	36979	36930	0.760415	37470	37168	0.531744	34671	31641	1.79221e-05
10:78080247:G:A	36979	36953	0.725632	37470	37136	0.552938	34671	31601	1.80111e-05
10:78084051:A:G	36979	36799	0.798012	37470	37304	0.603851	34671	31712	2.07666e-05
10:78084308:G:A	36979	36801	0.782557	37470	37300	0.599258	34671	31710	2.12484e-05
10:78086499:A:G	36979	35622	0.698128	37470	36446	0.628207	34671	32350	6.47965e-06
10:78095981:T:C	36979	36669	0.720828	37470	36877	0.459212	34671	31496	3.36156e-05
10:78101715:C:T	36979	36788	0.709217	37470	37007	0.475427	34671	31555	4.04203e-05
10:78104275:A:T	36979	36729	0.745501	37470	36918	0.469626	34671	31520	3.20217e-05
10:78105465:CT:C	36979	36750	0.676745	37470	36939	0.408433	34671	31538	2.93448e-05
10:78106915:C:T	36979	33197	0.588556	37470	34391	0.466349	34671	33444	3.42375e-06
10:78109747:A:G	36979	35139	0.551235	37470	36188	0.348466	34671	32126	5.31295e-07
10:78109947:A:G	36979	36542	0.607769	37470	36591	0.273121	34671	30925	2.80271e-06
10:78110027:G:C	36979	31512	0.965183	37470	31968	0.0848372	34671	28364	3.48313e-05
10:78110376:T:A	36979	35289	0.461892	37470	35445	0.20685	34671	30286	3.2164e-05
10:78110427:G:A	36979	31510	0.95082	37470	31962	0.08323	34671	28363	3.74045e-05
10:78113077:T:C	36979	33787	0.929514	37470	34047	0.149242	34671	29508	8.50541e-06
10:78113252:G:C	36979	33769	0.93863	37470	34031	0.164787	34671	29503	8.56706e-06
10:78114548:T:G	36979	32552	0.767609	37470	32919	0.0969013	34671	28887	4.01423e-05
10:78115452:A:G	36979	33866	0.923262	37470	34099	0.166393	34671	29576	9.53298e-06
10:78117939:G:A	36979	35291	0.644922	37470	35489	0.154043	34671	30287	4.46049e-06
10:78119923:T:C	36979	35719	0.533494	37470	36742	0.311799	34671	31806	1.11112e-06
10:78122124:A:G	36979	35159	0.892318	37470	35282	0.563629	34671	30159	6.19225e-07
10:78123091:G:T	36979	35134	0.888906	37470	35259	0.579824	34671	30146	4.92824e-07
10:78123251:A:G	36979	31844	0.708749	37470	32960	0.232835	34671	28507	7.61331e-06
10:78123650:A:G	36979	35140	0.891068	37470	35261	0.574861	34671	30153	5.06698e-07
10:78125306:G:A	36979	35133	0.905419	37470	35250	0.564279	34671	30139	5.64527e-07
10:78125548:G:T	36979	35128	0.908679	37470	35249	0.579896	34671	30137	5.59121e-07
10:78126112:T:C	36979	35733	0.59114	37470	36761	0.297573	34671	31802	9.77399e-07
10:78128299:T:C	36979	35829	0.605391	37470	36861	0.276846	34671	31740	9.49118e-07
10:78128588:G:C	36979	34898	0.91747	37470	35045	0.624121	34671	30028	6.30045e-07
10:78129607:A:G	36979	35299	0.880726	37470	35441	0.661248	34671	30253	1.00752e-06
10:78135568:G:A	36979	29918	0.99562	37470	30155	0.549628	34671	28878	4.05403e-05
10:78138782:G:A	36979	29849	0.295214	37470	32093	0.32475	34671	33112	4.56729e-05
10:78138804:A:G	36979	29958	0.954986	37470	30173	0.579897	34671	28884	3.98575e-05
10:78142080:T:C	36979	29994	0.326107	37470	32262	0.370968	34671	33218	2.27342e-05
10:78143059:G:A	36979	30010	0.353591	37470	32282	0.348505	34671	33245	3.73746e-05
10:78143972:G:T	36979	30767	0.397651	37470	32977	0.179837	34671	33616	4.23239e-05
10:78146297:C:G	36979	30030	0.351249	37470	32300	0.390668	34671	33247	3.51726e-05
10:78504457:G:A	36979	36	0.403734	37470	71	0.526278	34671	86	2.24425e-05
10:78780176:A:G	36979	5	8.67267e-06	37470	7	0.331063	34671	6	0.974164
10:78781895:C:T	36979	5	8.67267e-06	37470	7	0.331063	34671	6	0.974164
10:78791711:A:G	36979	5	8.67267e-06	37470	6	0.273799	34671	5	0.911664
10:79149009:A:C	36979	136	0.801683	37470	176	2.99082e-05	34671	219	0.878952
10:79152099:C:T	36979	204	0.593356	37470	213	2.86794e-05	34671	115	0.605048
10:79541973:C:T	36979	40	0.2878	37470	42	3.96403e-05	34671	22	0.277975
10:796343:T:C	36979	68	2.48573e-05	37470	78	0.546538	34671	16	0.650224
10:79658498:G:T	36979	18	0.330813	37470	34	0.620025	34671	43	8.05607e-06
10:79839141:C:G	36979	20	0.211607	37470	36	0.364925	34671	45	4.75107e-05
10:8006128:G:C	36979	102	0.69723	37470	97	0.522658	34671	119	4.36472e-05
10:80272995:T:A	36979	11	0.503047	37470	5	3.76769e-05	34671	7	0.62696
10:80462586:G:A	36979	82	8.6343e-06	37470	77	0.849719	34671	100	0.507708
10:80950472:A:G	36979	12	3.38488e-05	37470	8	0.912491	34671	7	0.636199
10:81840425:A:C	36979	21	0.33059	37470	20	0.713505	34671	8	1.63739e-05
10:81862979:C:T	36979	1143	6.4218e-06	37470	1388	0.459253	34671	1674	0.169613
10:82085388:C:A	36979	37	0.14197	37470	33	0.244118	34671	62	2.81474e-05
10:82171250:C:CT	36979	22	0.622093	37470	7	0.684797	34671	22	1.69635e-05
10:8325623:C:T	36979	186	0.395879	37470	180	0.739151	34671	98	2.58182e-05
10:83613531:G:A	36979	18	2.2437e-05	37470	8	0.775524	34671	7	0.287862
10:83946230:T:A	36979	513	0.151387	37470	177	3.60388e-06	34671	86	0.546797
10:8465454:G:A	36979	3375	0.452343	37470	3652	0.975855	34671	2670	2.4562e-05
10:8466274:C:A	36979	3608	0.583628	37470	3866	0.641482	34671	2795	3.38686e-05
10:8480411:G:A	36979	13	4.54511e-05	37470	11	0.773132	34671	5	0.80804
10:855295:C:G	36979	43	0.473611	37470	62	0.79183	34671	63	1.05881e-05
10:85699829:G:A	36979	9	2.35428e-05	37470	15	0.245702	34671	16	0.576261
10:85714984:C:T	36979	36	1.27972e-05	37470	18	0.506605	34671	19	0.590217
10:86059691:G:A	36979	10	8.89608e-06	37470	13	0.525791	34671	19	0.424171
10:86227122:C:T	36979	51	0.130414	37470	46	0.76531	34671	29	1.77905e-05
10:864450:T:C	36979	44	4.18744e-05	37470	27	0.829338	34671	18	0.616093
10:8672974:T:C	36979	15	3.22383e-05	37470	7	0.671244	34671	12	0.112496
10:86997662:T:A	36979	2608	0.322092	37470	3299	4.99191e-05	34671	3911	0.0813783
10:87174931:C:T	36979	212	2.36556e-05	37470	191	0.330756	34671	131	0.839201
10:87520245:T:C	36979	10	0.646909	37470	18	0.60981	34671	23	4.83874e-05
10:88210242:T:C	36979	20	0.166733	37470	20	0.506282	34671	6	8.66864e-06
10:88247542:A:G	36979	8	0.513168	37470	9	0.0441169	34671	6	7.86754e-06
10:88600491:T:G	36979	11	0.0963326	37470	12	0.307844	34671	10	4.24645e-05
10:88665368:A:G	36979	16	0.172575	37470	19	0.880861	34671	12	1.01059e-05
10:8870991:C:G	36979	16	4.12894e-05	37470	8	0.37468	34671	14	0.32703
10:88733313:G:A	36979	22	0.0807573	37470	25	0.696414	34671	14	2.36056e-05
10:89129585:T:C	36979	5	0.00734681	37470	15	0.48357	34671	7	3.99047e-05
10:89745675:A:G	36979	348	1.22712e-05	37470	319	0.210054	34671	145	0.796555
10:90187801:T:C	36979	163	0.686638	37470	162	7.22549e-06	34671	86	0.785683
10:90268002:G:A	36979	43	3.63079e-06	37470	53	0.226945	34671	25	0.563462
10:91122381:G:C	36979	5288	2.22737e-05	37470	4943	0.960912	34671	2643	0.131956
10:92510212:C:T	36979	117	1.50876e-05	37470	147	0.244867	34671	174	0.914225
10:9278148:G:A	36979	16	2.58992e-06	37470	14	0.0151968	34671	7	0.737688
10:92851075:A:G	36979	14	0.162057	37470	8	0.193364	34671	8	3.86551e-05
10:93314199:A:T	36979	251	9.29257e-06	37470	219	0.952008	34671	306	0.0324643
10:93745441:T:C	36979	71	0.912565	37470	86	0.777447	34671	81	2.58101e-05
10:94338336:T:G	36979	11069	1.51825e-05	37470	11439	0.00331927	34671	9520	2.27142e-05
10:94344908:T:G	36979	11227	6.59218e-06	37470	11591	0.00162549	34671	9692	3.8569e-05
10:94355078:G:A	36979	11147	5.94227e-06	37470	11512	0.00247285	34671	9596	9.30828e-05
10:94367194:G:A	36979	11254	2.07746e-05	37470	11569	0.00468738	34671	9652	0.000209672
10:96416983:C:T	36979	11	0.139429	37470	12	0.788835	34671	7	4.88632e-05
10:96999771:TG:T	36979	36	0.618993	37470	108	0.462694	34671	26	2.16041e-05
10:97164527:G:A	36979	18	0.023669	37470	22	0.675436	34671	6	1.135e-05
10:9739021:C:T	36979	166	0.721113	37470	163	2.54283e-05	34671	184	0.377942
10:97713081:T:C	36979	185	8.71759e-06	37470	212	0.938654	34671	98	0.508936
10:9808061:G:C	36979	17	0.63481	37470	8	0.686442	34671	10	2.74005e-05
10:982312:G:A	36979	46	4.54574e-05	37470	29	0.66218	34671	20	0.671286
10:98340643:C:T	36979	67	2.5778e-06	37470	108	0.272726	34671	149	0.0287616
10:98911152:G:C	36979	10	1.17584e-05	37470	9	0.330471	34671	30	0.621232
10:99193584:T:G	36979	13	0.10597	37470	38	0.572857	34671	25	1.03765e-05
10:99409839:G:A	36979	15	1.85344e-05	37470	28	0.984884	34671	27	0.597038
10:99512032:A:C	36979	27625	0.0292687	37470	27366	7.9845e-07	34671	25466	0.000495903
10:99512225:C:A	36979	26912	0.0191762	37470	26579	8.19974e-06	34671	24664	0.000695945
10:99512238:CA:C	36979	28457	0.482848	37470	28224	6.51449e-06	34671	25894	0.00416573
10:99513789:G:A	36979	28414	0.0412551	37470	28220	3.28115e-07	34671	25876	0.00235529
10:99514100:C:T	36979	28418	0.0431313	37470	28220	3.08361e-07	34671	25882	0.00253439
10:99514276:A:G	36979	18227	0.000306578	37470	18592	3.39629e-06	34671	18085	0.000160185
10:99514494:CT:C	36979	28406	0.0542048	37470	28214	3.92612e-07	34671	25875	0.0024469
10:99514608:G:A	36979	28418	0.0427185	37470	28222	3.32966e-07	34671	25879	0.00267179
10:99514668:T:C	36979	18836	0.00132554	37470	19137	3.31955e-06	34671	18369	0.000222589
10:99514708:A:G	36979	28414	0.0381078	37470	28212	2.82121e-07	34671	25878	0.00220818
10:99514808:G:A	36979	28414	0.0377787	37470	28209	3.22607e-07	34671	25880	0.00215151
10:99515392:A:C	36979	18242	0.000388877	37470	18605	3.51512e-06	34671	18100	0.000170875
10:99515449:C:T	36979	27147	0.0171119	37470	26936	3.51124e-07	34671	25235	0.000677553
10:99516049:G:A	36979	27325	0.011695	37470	27121	4.12906e-07	34671	25332	0.000580108
10:99516499:G:A	36979	18244	0.000439042	37470	18609	3.1904e-06	34671	18103	0.000180262
10:99517882:TA:T	36979	35933	0.126031	37470	36882	4.45339e-05	34671	33933	0.0114871
10:99518059:C:T	36979	35921	0.116232	37470	36867	3.48871e-05	34671	33924	0.0126803
10:99518342:C:T	36979	28742	0.0830602	37470	28472	6.62812e-07	34671	26034	0.00167696
10:99518968:C:T	36979	18237	0.000602133	37470	18609	4.10458e-06	34671	18100	0.000158509
10:99520522:A:G	36979	18221	0.000492724	37470	18592	3.2538e-06	34671	18092	0.000194763
10:99521401:C:G	36979	27279	0.0125822	37470	27079	5.31108e-07	34671	25309	0.000771448
10:99522443:G:A	36979	26660	0.00630546	37470	26517	6.04733e-07	34671	25021	0.000402377
10:995233:G:C	36979	48	4.99775e-05	37470	31	0.72617	34671	22	0.909988
10:99525359:C:A	36979	18563	0.00143523	37470	18944	5.74394e-06	34671	17945	7.12684e-05
10:99526397:A:G	36979	17682	0.00191071	37470	18046	1.08739e-05	34671	17497	2.38713e-05
10:99527823:C:T	36979	17698	0.00247777	37470	18052	1.00121e-05	34671	17492	2.26427e-05
10:99527829:A:G	36979	17695	0.00234726	37470	18052	1.09232e-05	34671	17492	2.26427e-05
10:99527924:A:G	36979	17695	0.00234726	37470	18053	1.12912e-05	34671	17492	2.26427e-05
10:99528187:A:C	36979	17694	0.00234342	37470	18055	1.0827e-05	34671	17493	2.4447e-05
10:99528342:C:G	36979	17693	0.00250427	37470	18055	1.10199e-05	34671	17494	2.40419e-05
10:99528354:CA:C	36979	17697	0.00283218	37470	18049	1.15027e-05	34671	17490	2.34143e-05
10:99528481:G:T	36979	17696	0.00239891	37470	18055	9.78498e-06	34671	17492	2.28789e-05
10:99529104:G:A	36979	17062	0.0049472	37470	17283	7.01994e-05	34671	16894	3.45106e-05
10:99529178:A:G	36979	17696	0.00239891	37470	18054	1.12474e-05	34671	17493	2.40488e-05
10:99530241:A:G	36979	20089	0.010025	37470	20168	0.000149252	34671	18706	3.3329e-05
10:99531610:C:T	36979	21029	0.0453391	37470	20898	0.000256465	34671	19149	4.95833e-05
10:99532633:C:T	36979	30875	0.0865523	37470	30430	4.95061e-05	34671	26796	0.00113829
10:99535896:G:GA	36979	17708	0.00240679	37470	18076	1.38608e-05	34671	17544	1.70924e-05
10:99536106:A:G	36979	17723	0.00235063	37470	18116	7.99551e-06	34671	17579	1.92157e-05
10:99562437:A:G	36979	21627	0.435099	37470	20512	2.90625e-05	34671	18416	9.35351e-05
10:99565066:T:C	36979	29730	0.23687	37470	28895	4.69269e-05	34671	23179	0.0678806
10:99566040:C:T	36979	29355	0.289425	37470	28383	3.40262e-05	34671	22529	0.0327979
10:99604578:C:A	36979	39	3.40009e-05	37470	35	0.121475	34671	19	0.543424
10:99714887:G:A	36979	9	2.93945e-05	37470	10	0.796485	34671	14	0.863023
10:998559:G:A	36979	11	0.959513	37470	8	4.27926e-05	34671	5	0.815287
11:101705540:G:A	36979	384	0.616779	37470	342	0.277886	34671	182	6.49662e-06
11:101710755:T:C	36979	390	0.584619	37470	348	0.253437	34671	185	9.1664e-06
11:102171001:A:G	36979	9	0.809682	37470	12	1.2042e-05	34671	19	0.960159
11:102760707:C:T	36979	29	4.71628e-05	37470	24	0.14346	34671	39	0.145316
11:102848773:AG:A	36979	15	0.10786	37470	14	0.594106	34671	7	2.02969e-05
11:102850417:C:T	36979	15	0.10786	37470	14	0.594106	34671	7	2.02969e-05
11:102854179:C:A	36979	15	0.10786	37470	14	0.594106	34671	7	2.02969e-05
11:104000574:G:A	36979	274	0.217073	37470	351	0.351455	34671	440	3.83527e-05
11:104002590:A:G	36979	308	0.0974274	37470	371	0.394379	34671	458	7.47572e-06
11:104121389:G:A	36979	270	0.484891	37470	285	0.282311	34671	259	1.5762e-05
11:104147686:A:G	36979	13	3.41587e-05	37470	16	0.176415	34671	31	0.692656
11:105027353:G:A	36979	6	0.907052	37470	7	0.0261837	34671	8	2.45464e-05
11:105140691:C:A	36979	43	0.694697	37470	31	0.914693	34671	17	3.36857e-05
11:105165192:G:C	36979	11	9.91532e-06	37470	11	0.963476	34671	16	0.991374
11:105480571:G:A	36979	315	0.29324	37470	282	0.815499	34671	168	4.61938e-05
11:105491281:A:G	36979	313	0.251853	37470	280	0.81709	34671	160	4.40273e-05
11:105647906:C:A	36979	18	4.06091e-05	37470	12	0.240956	34671	7	0.117087
11:105748714:C:T	36979	18	4.06091e-05	37470	12	0.240956	34671	7	0.117087
11:105986405:G:A	36979	20	0.903973	37470	36	3.04602e-05	34671	31	0.0118875
11:106410370:A:C	36979	29	3.74792e-05	37470	34	0.906759	34671	16	0.643473
11:106476027:A:G	36979	16	0.470679	37470	26	0.349997	34671	28	3.54985e-05
11:106728992:TATTC:T	36979	638	2.82474e-05	37470	590	0.412077	34671	304	0.955998
11:106742886:G:A	36979	610	3.7278e-05	37470	567	0.210873	34671	292	0.939151
11:106753603:A:T	36979	608	3.80959e-05	37470	575	0.189952	34671	294	0.965988
11:106754167:G:A	36979	608	3.80959e-05	37470	574	0.191466	34671	294	0.965988
11:106761850:C:T	36979	608	3.80959e-05	37470	575	0.189952	34671	294	0.97596
11:106764855:A:T	36979	628	2.00445e-05	37470	597	0.128304	34671	314	0.592365
11:106910253:C:A	36979	36	3.38127e-05	37470	62	0.15726	34671	48	0.890756
11:107803405:C:T	36979	32	0.670892	37470	64	0.624172	34671	115	4.28887e-05
11:108033092:A:G	36979	394	0.806554	37470	634	0.122794	34671	763	2.50569e-07
11:108055182:C:T	36979	388	0.780685	37470	629	0.055468	34671	736	2.03108e-07
11:108058483:C:T	36979	267	0.869207	37470	311	0.499811	34671	393	1.92095e-05
11:108094663:A:G	36979	1725	0.134153	37470	2104	0.00944148	34671	2629	6.73938e-08
11:108112362:T:C	36979	5767	0.0712079	37470	6102	0.0652193	34671	6663	7.80309e-08
11:108129180:C:G	36979	4939	0.087435	37470	5170	0.0375664	34671	5482	8.20287e-08
11:108135429:G:C	36979	5017	0.076916	37470	5259	0.0286684	34671	5595	2.02902e-07
11:108143695:G:T	36979	403	0.905212	37470	624	0.177623	34671	769	8.45528e-07
11:108150478:T:C	36979	35491	7.65609e-05	37470	36587	9.32923e-05	34671	32103	7.25238e-10
11:108151334:A:T	36979	35645	0.000124448	37470	36779	0.000141433	34671	32247	3.69032e-10
11:108151507:C:T	36979	35562	0.000246846	37470	36770	0.000175645	34671	32180	1.65883e-09
11:108152557:G:A	36979	36339	0.000119831	37470	37448	0.000123942	34671	32529	2.84361e-10
11:108153018:T:C	36979	31296	0.00489958	37470	31882	0.0100996	34671	26255	1.25063e-11
11:108153323:T:C	36979	4595	0.18205	37470	4835	0.0084848	34671	5420	3.29635e-07
11:108153609:T:C	36979	35064	0.000574636	37470	35018	0.000248682	34671	33618	3.94463e-09
11:108154487:C:T	36979	28099	0.00123199	37470	29710	0.000156802	34671	27817	3.66633e-09
11:108156333:C:A	36979	34297	8.58354e-05	37470	35573	5.95399e-05	34671	31350	1.3592e-10
11:108158382:T:TA	36979	36242	2.14677e-05	37470	37426	1.69496e-05	34671	32300	2.99185e-11
11:108158594:T:A	36979	31	0.681474	37470	60	0.292185	34671	104	2.38385e-05
11:108160567:TC:T	36979	34578	1.68366e-05	37470	34481	0.00046429	34671	33988	2.46135e-09
11:108160649:G:A	36979	6125	0.0249505	37470	6277	0.00496717	34671	6131	6.91588e-07
11:108163228:C:T	36979	34756	3.02745e-05	37470	34682	0.000699539	34671	33795	2.59725e-09
11:108163397:A:G	36979	24433	0.000664962	37470	26196	0.000176074	34671	25945	1.89955e-08
11:108169377:A:G	36979	34140	0.000263208	37470	35446	0.000114114	34671	31256	8.4522e-10
11:108171170:A:G	36979	29937	0.000143005	37470	31518	2.70929e-05	34671	29031	8.65374e-10
11:108172808:TAGA:T	36979	435	0.929336	37470	639	0.0826766	34671	764	6.58171e-07
11:108173261:C:T	36979	28739	0.000206206	37470	30239	6.21771e-05	34671	28162	3.43348e-09
11:108174268:A:G	36979	26913	0.000818371	37470	25687	0.000361655	34671	26465	2.40046e-10
11:108175229:C:T	36979	35468	0.000185987	37470	35454	0.00010809	34671	33393	2.57374e-09
11:108177719:CT:C	36979	36437	3.44587e-05	37470	37381	0.000119374	34671	32432	2.15423e-11
11:108177814:G:A	36979	36227	2.47661e-05	37470	37395	3.01265e-05	34671	32275	2.30927e-11
11:108180385:C:T	36979	34882	0.000108647	37470	36162	2.57416e-05	34671	31654	2.77878e-10
11:108180573:A:G	36979	36240	2.45339e-05	37470	37429	2.6765e-05	34671	32295	5.5961e-11
11:108181701:G:A	36979	6128	0.0294766	37470	6274	0.00554899	34671	6131	6.44696e-07
11:108183160:T:A	36979	35187	0.000122924	37470	35169	6.31886e-05	34671	33663	1.34306e-08
11:108183355:A:G	36979	4588	0.143459	37470	4838	0.00688903	34671	5425	2.97504e-07
11:108183773:T:C	36979	34155	0.000202667	37470	35471	0.000110415	34671	31269	7.4847e-10
11:108183877:A:G	36979	26619	0.000233989	37470	28286	0.00104062	34671	27071	4.82878e-08
11:108184195:G:A	36979	36149	2.61196e-05	37470	37355	1.36646e-05	34671	32248	7.51663e-11
11:108185981:A:C	36979	35514	3.4828e-05	37470	36728	0.000109673	34671	31894	1.26382e-10
11:108186703:G:A	36979	35454	0.000127303	37470	35445	8.12934e-05	34671	33406	3.47504e-09
11:108187129:G:A	36979	28767	0.000202921	37470	30271	8.2744e-05	34671	28192	2.30221e-09
11:108188273:T:C	36979	35479	0.000135738	37470	35473	8.54782e-05	34671	33374	2.99869e-09
11:108188640:G:A	36979	31	0.898117	37470	32	0.853732	34671	10	2.30566e-05
11:108188842:T:G	36979	34883	0.000103565	37470	36156	2.22955e-05	34671	31661	2.25816e-10
11:108189557:T:C	36979	4587	0.163993	37470	4824	0.00679749	34671	5415	1.52144e-07
11:108191081:C:A	36979	27801	0.000467347	37470	29420	0.000100371	34671	27685	7.03402e-09
11:108192803:T:A	36979	15100	0.01374	37470	16191	0.0755367	34671	16739	1.56269e-08
11:108194208:A:G	36979	34684	3.68075e-05	37470	34650	0.00061093	34671	33796	2.49195e-09
11:108194525:A:G	36979	4591	0.177464	37470	4847	0.00997191	34671	5431	4.05321e-07
11:108194981:G:A	36979	36256	2.00244e-05	37470	37408	3.02192e-05	34671	32291	3.7837e-11
11:108195403:A:T	36979	27767	0.00042505	37470	29368	6.88883e-05	34671	27627	3.41629e-09
11:108195635:CT:C	36979	36637	2.94893e-05	37470	37231	0.000275967	34671	32565	5.7937e-11
11:108196507:ATAAT:A	36979	36205	3.30481e-05	37470	37375	3.55965e-05	34671	32270	4.63453e-11
11:108198227:T:C	36979	13327	0.0235181	37470	14589	0.16936	34671	15844	2.57968e-09
11:108198512:C:CAG	36979	34862	8.97972e-05	37470	36092	3.2024e-05	34671	31610	2.13295e-10
11:108204380:T:TG	36979	26752	0.000460038	37470	28427	0.0023166	34671	27213	3.31004e-08
11:108204434:A:C	36979	27726	0.000500574	37470	29328	0.000108251	34671	27603	4.33967e-09
11:108204544:GGAACCTGCC:G	36979	34903	0.000193144	37470	36170	6.19065e-05	34671	31701	6.08923e-10
11:108205185:T:C	36979	36234	2.50712e-05	37470	37404	3.35953e-05	34671	32282	6.00758e-11
11:108206454:A:G	36979	28741	0.00024248	37470	30252	0.0001162	34671	28190	2.11913e-09
11:108207130:G:A	36979	34895	9.75775e-05	37470	36165	3.07424e-05	34671	31668	1.57452e-10
11:108207966:G:T	36979	34181	0.000177127	37470	35486	0.000157942	34671	31305	3.56449e-10
11:108209672:G:A	36979	36257	1.63726e-05	37470	37440	3.87276e-05	34671	32314	4.51731e-11
11:108209685:C:T	36979	35183	0.000243069	37470	35145	0.000126706	34671	33579	3.21221e-09
11:108209705:T:C	36979	34184	0.000179763	37470	35486	0.00018785	34671	31297	4.61349e-10
11:108213786:G:T	36979	35693	3.85277e-05	37470	37009	0.000337438	34671	32088	1.53529e-10
11:108215081:T:C	36979	5126	0.117778	37470	5387	0.0237795	34671	5770	6.95596e-07
11:108216654:T:TGGAAA	36979	27862	0.000392193	37470	29504	9.10903e-05	34671	27747	4.39274e-09
11:108217120:G:T	36979	26661	0.00134664	37470	25394	0.00046923	34671	26294	1.82423e-10
11:108217766:A:G	36979	27788	0.000351987	37470	29415	0.000112167	34671	27655	5.31391e-09
11:108218173:C:T	36979	34185	0.000185394	37470	35496	0.0001553	34671	31292	4.3532e-10
11:108218470:G:T	36979	28757	0.000226806	37470	30271	0.000101966	34671	28191	2.14747e-09
11:108219669:T:C	36979	6139	0.0245536	37470	6297	0.00549362	34671	6144	4.10049e-07
11:108219732:AAAC:A	36979	35980	0.000418211	37470	37353	0.000709398	34671	32265	9.12582e-08
11:108219983:A:C	36979	36228	2.36058e-05	37470	37408	2.59715e-05	34671	32272	4.54823e-11
11:108221910:G:T	36979	6110	0.0316866	37470	6263	0.00626778	34671	6117	1.09608e-06
11:108222481:A:T	36979	34876	0.000132643	37470	36151	3.10784e-05	34671	31643	3.7439e-10
11:108223106:G:A	36979	34665	4.71751e-05	37470	34612	0.000714724	34671	33829	2.00388e-09
11:108224493:A:G	36979	36489	2.75201e-05	37470	37427	3.31643e-05	34671	32341	2.18427e-11
11:108225414:A:G	36979	36498	2.763e-05	37470	37425	3.3112e-05	34671	32343	1.61495e-11
11:108226606:A:G	36979	35073	0.000179595	37470	36185	3.28858e-05	34671	31662	5.02321e-11
11:108227732:TAA:T	36979	26727	0.00143914	37470	25644	0.000799632	34671	26369	5.30741e-11
11:108230765:A:G	36979	27496	0.000488845	37470	28951	0.000149101	34671	27446	2.16167e-09
11:108231192:C:T	36979	36511	2.71224e-05	37470	37410	4.10299e-05	34671	32360	1.20806e-11
11:108233798:A:G	36979	28425	0.000130881	37470	29766	0.000204222	34671	27940	9.23633e-10
11:108234866:G:A	36979	26813	0.00110228	37470	25717	0.000484511	34671	26450	1.39324e-10
11:108235201:T:C	36979	34437	5.80515e-05	37470	34523	0.000742612	34671	33899	5.92745e-10
11:108236055:C:T	36979	24704	0.000628363	37470	26319	0.000234886	34671	26046	1.11713e-08
11:108236282:G:A	36979	35730	4.58066e-05	37470	36813	0.000162713	34671	31988	6.11333e-11
11:108236770:T:G	36979	36502	3.1125e-05	37470	37419	5.2292e-05	34671	32371	2.869e-11
11:108236933:G:A	36979	27494	0.000345523	37470	28963	0.000152887	34671	27466	3.20381e-09
11:108240702:TA:T	36979	28453	0.000226217	37470	29795	0.000201619	34671	27955	2.29584e-09
11:108242604:C:G	36979	28429	0.000282266	37470	29774	0.000219975	34671	27950	1.38966e-09
11:108243779:A:G	36979	4588	0.188853	37470	4827	0.00997926	34671	5395	3.24608e-07
11:108245973:T:C	36979	23205	0.00271937	37470	24988	0.000278042	34671	25288	9.51987e-10
11:108246608:C:T	36979	36478	3.2272e-05	37470	37439	4.55519e-05	34671	32332	1.53516e-11
11:108247507:T:A	36979	36480	3.83067e-05	37470	37436	7.08267e-05	34671	32334	1.76937e-11
11:108247752:C:A	36979	35265	0.000220884	37470	35401	0.000148173	34671	33418	1.20041e-09
11:108248321:C:A	36979	28432	0.000277491	37470	29774	0.000213587	34671	27929	1.00002e-09
11:108248639:A:G	36979	34276	0.00026486	37470	35449	0.000109838	34671	31250	1.37242e-10
11:108249712:G:A	36979	27490	0.000416136	37470	28947	0.000176391	34671	27427	2.63849e-09
11:108252462:C:A	36979	34367	0.000268385	37470	35538	9.10824e-05	34671	31350	1.11835e-10
11:108253572:G:A	36979	35228	0.000157236	37470	35358	0.000124918	34671	33477	1.77113e-09
11:108254744:C:G	36979	34616	9.13388e-05	37470	34717	0.000626368	34671	33779	1.09602e-09
11:108258930:A:G	36979	34621	7.50777e-05	37470	34719	0.000591397	34671	33768	8.31308e-10
11:108260498:T:C	36979	27335	0.000464304	37470	28785	0.000136595	34671	27352	3.23127e-09
11:108260919:T:G	36979	26212	0.000280837	37470	27689	0.0017901	34671	26779	3.00461e-08
11:108261049:C:T	36979	35279	0.00020313	37470	35390	6.13461e-05	34671	33515	9.51061e-10
11:108261070:T:C	36979	27417	0.000726254	37470	28917	2.77443e-05	34671	27453	1.41226e-09
11:108261718:G:T	36979	36874	2.28035e-05	37470	37068	3.96339e-05	34671	32516	3.3731e-11
11:108262507:C:T	36979	35126	0.000246009	37470	35192	8.89316e-05	34671	33661	2.45991e-09
11:108263969:A:T	36979	23607	0.00218265	37470	25355	0.000119767	34671	25475	1.47591e-09
11:108266163:C:T	36979	35155	0.00015059	37470	36261	7.07347e-05	34671	31766	3.00416e-10
11:108267048:T:A	36979	23228	0.00233698	37470	25014	0.000183443	34671	25315	6.67787e-10
11:108267276:T:C	36979	429	0.938035	37470	634	0.108089	34671	753	2.93159e-07
11:108270182:C:T	36979	36652	4.82582e-05	37470	37286	2.24469e-05	34671	32331	1.72771e-10
11:108270974:G:T	36979	26452	0.00117562	37470	25392	0.000491747	34671	26342	2.44e-10
11:108272455:C:T	36979	25052	0.00064756	37470	26637	0.000196002	34671	26129	1.49875e-08
11:108272729:C:G	36979	968	0.0277503	37470	1241	0.0540956	34671	1444	1.56513e-08
11:108277538:T:C	36979	27669	0.000688187	37470	29091	0.000128814	34671	27427	3.54165e-09
11:108277605:T:C	36979	13926	0.0399423	37470	15025	0.196806	34671	16040	2.8283e-09
11:108278112:A:G	36979	26025	0.00162202	37470	27466	0.000587797	34671	26586	2.67833e-08
11:108278480:T:G	36979	967	0.0266084	37470	1243	0.0567344	34671	1444	2.71409e-08
11:108279937:A:T	36979	36827	3.30373e-05	37470	37102	2.40044e-05	34671	32444	2.51972e-11
11:108280542:G:A	36979	28835	0.000225024	37470	30130	0.000129808	34671	28063	2.95812e-09
11:108281855:C:T	36979	36701	3.67847e-05	37470	37282	2.9588e-05	34671	32354	4.8133e-11
11:108281918:A:G	36979	36702	2.95539e-05	37470	37284	3.10083e-05	34671	32347	3.8537e-11
11:108283370:G:C	36979	36686	4.23065e-05	37470	37257	3.4246e-05	34671	32369	6.48494e-11
11:108284670:G:A	36979	35497	0.000171434	37470	36601	2.6777e-05	34671	31835	2.68112e-10
11:108285746:C:A	36979	36900	1.89815e-05	37470	36886	7.89082e-05	34671	32739	8.68939e-11
11:108287407:T:C	36979	36663	5.23672e-05	37470	37275	3.85213e-05	34671	32347	3.6007e-11
11:108288629:G:A	36979	35250	0.000347724	37470	36344	2.17487e-05	34671	31665	1.57972e-10
11:108290475:T:A	36979	35772	0.000311507	37470	36799	4.7535e-05	34671	31924	5.52809e-10
11:108290525:A:G	36979	27708	0.000584459	37470	29132	9.18814e-05	34671	27472	1.00783e-08
11:108293006:A:G	36979	36826	2.60791e-05	37470	37100	3.09377e-05	34671	32448	1.42781e-11
11:108294348:A:G	36979	36827	2.96581e-05	37470	37104	3.31417e-05	34671	32448	1.37074e-11
11:108294492:T:C	36979	25029	0.000757921	37470	26611	0.000175537	34671	26108	7.04424e-09
11:108294679:G:A	36979	36824	2.90335e-05	37470	37108	3.35489e-05	34671	32446	2.11342e-11
11:108294680:C:G	36979	36826	3.08457e-05	37470	37108	3.35489e-05	34671	32445	1.8514e-11
11:108296231:TC:T	36979	36875	2.01779e-05	37470	37088	3.62948e-05	34671	32459	1.97873e-11
11:108298136:A:G	36979	35392	0.000150734	37470	36506	2.75764e-05	34671	31751	6.76157e-11
11:108298892:C:T	36979	35062	0.000162596	37470	35240	0.000118781	34671	33441	1.89038e-09
11:108299544:G:A	36979	35106	0.000208092	37470	35247	0.000118812	34671	33431	2.10131e-09
11:108303446:G:A	36979	35102	0.000185904	37470	36244	2.80532e-05	34671	31663	1.51441e-10
11:108303464:C:T	36979	34450	7.26799e-05	37470	34538	0.000582062	34671	33861	5.1718e-10
11:108304736:A:T	36979	238	0.0863798	37470	281	0.394749	34671	381	8.03774e-08
11:108306370:T:A	36979	26804	0.00118706	37470	25720	0.000612636	34671	26454	1.6721e-10
11:108306811:C:T	36979	34350	0.000284411	37470	35549	0.00014722	34671	31304	4.04679e-10
11:108310784:A:C	36979	36493	4.20003e-05	37470	37412	4.29205e-05	34671	32344	2.85324e-11
11:108311342:G:A	36979	27553	0.000782363	37470	29030	0.000211588	34671	27468	4.26776e-09
11:108312686:ACT:A	36979	36669	2.73003e-05	37470	37231	5.27974e-05	34671	32440	3.63379e-11
11:108313867:G:A	36979	26406	0.000421401	37470	27892	0.00270307	34671	26872	4.21068e-08
11:108314114:A:G	36979	34442	5.82827e-05	37470	34527	0.000631094	34671	33871	1.29585e-09
11:108314296:G:A	36979	35301	0.000169637	37470	36438	3.98087e-05	34671	31795	1.9688e-10
11:108314454:AT:A	36979	35300	0.000166391	37470	36365	9.47275e-05	34671	31764	6.58415e-11
11:108314751:C:T	36979	35753	0.000279173	37470	35831	0.000162607	34671	33207	3.36459e-09
11:108315531:G:A	36979	27325	0.00102262	37470	28801	0.00060202	34671	27354	5.65366e-09
11:108316785:G:C	36979	36655	3.56234e-05	37470	37252	4.12145e-05	34671	32421	3.11737e-11
11:108323346:C:T	36979	27306	0.000952796	37470	28794	0.00036719	34671	27368	2.46538e-09
11:108323801:C:A	36979	23261	0.00294077	37470	25057	0.000199914	34671	25332	3.19227e-09
11:108323830:C:T	36979	35286	0.000170217	37470	36428	3.5264e-05	34671	31792	2.135e-10
11:108325782:G:C	36979	35278	0.000160352	37470	36416	3.94693e-05	34671	31778	1.94541e-10
11:108325985:CATT:C	36979	35231	0.000168924	37470	35357	0.000156793	34671	33446	2.18239e-09
11:108326169:C:T	36979	31	0.681474	37470	60	0.292185	34671	104	2.38385e-05
11:108329415:T:G	36979	36515	8.77707e-06	37470	36425	0.000240899	34671	32855	7.14675e-12
11:108333526:A:G	36979	23247	0.00309662	37470	25018	0.000201711	34671	25313	1.74117e-09
11:108334218:GT:G	36979	36659	5.04597e-05	37470	37240	5.51508e-05	34671	32438	4.9049e-11
11:108334602:A:G	36979	36624	3.36826e-05	37470	37266	4.19805e-05	34671	32427	2.97841e-11
11:108334656:G:A	36979	35198	0.000198846	37470	36346	3.01617e-05	34671	31738	1.16622e-10
11:108334838:T:C	36979	439	0.971658	37470	651	0.0783671	34671	768	3.04466e-07
11:108336577:T:G	36979	34237	0.000287838	37470	35440	0.000120373	34671	31234	2.9839e-10
11:108336666:T:C	36979	28405	0.000242256	37470	29761	0.000184729	34671	27914	1.61894e-09
11:108338143:G:T	36979	5050	0.113207	37470	5277	0.0265055	34671	5630	3.0555e-07
11:108338472:C:T	36979	26376	0.00032208	37470	27870	0.00251911	34671	26875	4.59185e-08
11:108338633:A:G	36979	26360	0.000370132	37470	27857	0.00258448	34671	26863	2.99581e-08
11:108339382:A:G	36979	36391	3.86867e-05	37470	37431	5.19793e-05	34671	32289	2.96163e-11
11:108339531:T:C	36979	27919	0.00238875	37470	26829	0.00034862	34671	27037	8.5411e-11
11:108340685:T:G	36979	27457	0.000510644	37470	28929	0.000169785	34671	27401	2.86571e-09
11:108341366:A:C	36979	35021	0.000293909	37470	36148	3.73687e-05	34671	31627	1.27582e-10
11:108341965:G:C	36979	35781	0.000254323	37470	35856	0.000160536	34671	33189	2.51137e-09
11:108344368:A:G	36979	35022	0.000282955	37470	36150	2.62467e-05	34671	31627	9.7747e-11
11:108344670:T:G	36979	4626	0.158973	37470	4880	0.0185225	34671	5484	3.45454e-07
11:108346322:T:G	36979	35171	0.000168436	37470	36310	3.81998e-05	34671	31675	8.14271e-11
11:108347469:T:C	36979	27474	0.000452163	37470	28934	0.000157059	34671	27405	2.48534e-09
11:108348178:T:C	36979	36464	4.92798e-05	37470	37460	3.8343e-05	34671	32323	2.30193e-11
11:108348612:C:A	36979	27523	0.000827646	37470	28992	0.000176601	34671	27450	3.32666e-09
11:108348693:G:A	36979	36587	3.10317e-05	37470	37292	4.55241e-05	34671	32423	2.87321e-11
11:108350372:A:C	36979	36399	4.2548e-05	37470	37440	5.73528e-05	34671	32302	3.46212e-11
11:108350755:A:G	36979	27331	0.000880338	37470	28783	0.000203803	34671	27344	4.38635e-09
11:108350756:G:C	36979	27332	0.000891405	37470	28783	0.000203803	34671	27344	4.38635e-09
11:108350938:C:G	36979	27335	0.00085312	37470	28791	0.000185823	34671	27350	5.13356e-09
11:108352074:C:A	36979	36638	3.14663e-05	37470	37260	4.78102e-05	34671	32427	2.86151e-11
11:108352664:T:C	36979	35020	0.000239396	37470	36158	3.05546e-05	34671	31628	8.88381e-11
11:108354756:C:T	36979	35279	0.000214178	37470	36428	4.05187e-05	34671	31791	1.03651e-10
11:108354934:A:G	36979	27735	0.000717757	37470	29198	0.000143004	34671	27561	2.59853e-09
11:108355298:A:G	36979	27661	0.000781488	37470	29119	0.000114982	34671	27511	1.95525e-09
11:108356128:A:T	36979	35253	0.000213733	37470	35371	0.00014505	34671	33438	1.9955e-09
11:108357238:G:A	36979	36567	4.04938e-05	37470	37311	5.41095e-05	34671	32413	3.57668e-11
11:108357415:G:T	36979	36588	4.24903e-05	37470	37285	7.03412e-05	34671	32435	3.74575e-11
11:108357854:A:G	36979	36471	5.60233e-05	37470	37427	9.27851e-05	34671	32361	3.06091e-11
11:108358771:A:G	36979	34382	0.000635877	37470	35598	0.000175267	34671	31304	3.6891e-10
11:108360582:C:A	36979	27544	0.00078477	37470	29011	0.000212202	34671	27473	3.58877e-09
11:108361630:T:C	36979	23444	0.00469123	37470	25244	0.000267793	34671	25404	2.98537e-09
11:108361737:C:T	36979	34414	8.09921e-05	37470	34502	0.000761109	34671	33895	1.25307e-09
11:108361748:G:T	36979	36546	4.58995e-05	37470	37330	4.95955e-05	34671	32423	1.79939e-11
11:108363073:C:A	36979	34419	0.000342272	37470	35640	0.000112556	34671	31358	2.23561e-10
11:108363212:T:A	36979	34438	7.32587e-05	37470	34520	0.000718543	34671	33878	1.0131e-09
11:108366056:G:T	36979	36571	2.92612e-05	37470	37299	4.77398e-05	34671	32425	2.01466e-11
11:108367112:C:T	36979	36583	3.17316e-05	37470	37295	4.28542e-05	34671	32429	2.33575e-11
11:108368901:G:T	36979	35268	0.000212402	37470	36419	2.98761e-05	34671	31792	1.41094e-10
11:108369342:G:A	36979	35261	0.000230995	37470	36416	4.10015e-05	34671	31784	1.47262e-10
11:108370622:G:T	36979	28672	0.00121659	37470	30053	0.000106132	34671	27977	6.96222e-09
11:108372901:C:T	36979	23102	0.0040477	37470	24880	0.00025239	34671	25246	2.99021e-09
11:108373028:C:T	36979	36565	3.00643e-05	37470	37312	4.43351e-05	34671	32412	2.46388e-11
11:108373387:T:C	36979	35267	0.000224444	37470	36420	3.08265e-05	34671	31782	1.47607e-10
11:108373524:A:T	36979	36566	3.01094e-05	37470	37307	4.54047e-05	34671	32412	2.35712e-11
11:108373888:T:C	36979	28511	0.000452358	37470	29888	0.00032868	34671	27985	5.44936e-09
11:108374194:TCCCTGAC:T	36979	32367	4.59398e-05	37470	32502	0.00170238	34671	34485	1.76675e-09
11:108374371:T:C	36979	35256	0.000228216	37470	36416	3.02999e-05	34671	31778	1.78847e-10
11:108375318:A:G	36979	35244	0.000209871	37470	36416	2.63679e-05	34671	31769	2.11052e-10
11:108375510:A:G	36979	34178	0.000348937	37470	35398	0.000170521	34671	31122	2.64539e-09
11:108376067:G:C	36979	36607	3.64033e-05	37470	37262	8.01704e-05	34671	32455	7.51649e-11
11:108376131:C:T	36979	36664	5.63551e-05	37470	37173	9.80866e-05	34671	32506	5.6542e-11
11:108376215:G:A	36979	24638	0.00182299	37470	26232	0.000250872	34671	25871	2.31218e-08
11:108377161:A:G	36979	34322	0.000319147	37470	35508	0.000102171	34671	31298	5.9111e-10
11:108377775:C:T	36979	35283	0.000237681	37470	36457	3.83515e-05	34671	31797	1.62362e-10
11:108377959:C:A	36979	35639	0.000197187	37470	36759	4.7354e-05	34671	31970	5.93354e-11
11:108378019:A:G	36979	35356	0.000299253	37470	36513	8.12329e-05	34671	31842	1.06115e-10
11:108379654:G:A	36979	35270	0.000251313	37470	36429	4.04885e-05	34671	31786	9.0421e-11
11:108380484:C:A	36979	35263	0.000225101	37470	36423	3.56654e-05	34671	31780	1.17314e-10
11:108380636:C:G	36979	35260	0.000226021	37470	36422	3.35226e-05	34671	31779	1.33456e-10
11:108381935:GCTCT:G	36979	34985	0.000281217	37470	36214	2.22102e-05	34671	31667	4.62386e-11
11:108382525:C:T	36979	35267	0.000249243	37470	36424	3.67405e-05	34671	31778	1.26979e-10
11:108383727:G:C	36979	2258	0.0878375	37470	2714	0.0129043	34671	3032	3.01639e-08
11:108385101:C:T	36979	28666	0.00036096	37470	30039	0.00023548	34671	28073	3.69954e-09
11:108385409:G:A	36979	36570	3.39453e-05	37470	37307	4.18878e-05	34671	32403	3.13441e-11
11:108386110:A:T	36979	35266	0.000217101	37470	36423	3.12801e-05	34671	31778	1.13844e-10
11:108387060:T:C	36979	34479	0.000270162	37470	35701	0.000131005	34671	31375	2.86486e-10
11:108387216:A:G	36979	28480	0.000402627	37470	29849	0.000242465	34671	27962	3.54667e-09
11:108389884:T:C	36979	35279	0.000245177	37470	36432	3.84746e-05	34671	31789	9.28387e-11
11:108389946:A:G	36979	35281	0.000257608	37470	36428	3.99463e-05	34671	31791	1.98148e-10
11:108390534:G:A	36979	28691	0.000362897	37470	30062	0.000212314	34671	28081	3.68347e-09
11:108391363:C:A	36979	27511	0.000786698	37470	28990	0.000150493	34671	27440	3.77233e-09
11:108391670:C:T	36979	35128	0.000230061	37470	36229	1.72909e-05	34671	31508	2.24863e-10
11:108391712:G:A	36979	35283	0.000283104	37470	36436	3.94201e-05	34671	31779	1.66547e-10
11:108394486:T:C	36979	34480	0.000299263	37470	35705	0.000117628	34671	31381	3.2174e-10
11:108394713:AC:A	36979	36581	3.15331e-05	37470	37298	4.99342e-05	34671	32416	3.09455e-11
11:108395127:A:T	36979	35298	0.000239047	37470	36446	5.12514e-05	34671	31797	2.08248e-10
11:108395149:C:G	36979	36573	2.79011e-05	37470	37303	4.47388e-05	34671	32412	3.46031e-11
11:108395553:G:A	36979	5056	0.158367	37470	5290	0.0255137	34671	5624	7.21988e-08
11:108396703:A:G	36979	36008	0.000106673	37470	37199	0.000190171	34671	32168	5.81359e-11
11:108397559:G:T	36979	34449	7.27361e-05	37470	34523	0.000779663	34671	33861	1.22813e-09
11:108400880:G:A	36979	36571	3.31503e-05	37470	37302	4.25392e-05	34671	32397	4.35977e-11
11:108402559:AT:A	36979	28931	0.000832865	37470	30315	0.000230524	34671	28313	1.73586e-08
11:108403866:T:C	36979	34443	5.66475e-05	37470	34534	0.000633297	34671	33850	1.09498e-09
11:108403888:G:A	36979	382	0.899324	37470	601	0.200921	34671	714	2.77058e-07
11:108404163:T:C	36979	35177	0.000189086	37470	36334	3.71555e-05	34671	31713	1.2654e-10
11:108405364:C:G	36979	24773	0.00108507	37470	26356	0.000286711	34671	26015	1.93329e-08
11:108408474:A:G	36979	35179	0.000275202	37470	36353	2.89853e-05	34671	31720	9.03111e-11
11:108410277:A:G	36979	35336	0.000501691	37470	36547	3.70144e-05	34671	31788	1.16274e-10
11:108410540:G:A	36979	35110	0.000462428	37470	35180	0.000155922	34671	33481	2.32176e-09
11:108410595:T:A	36979	35110	0.000438662	37470	35182	0.000160395	34671	33482	2.3763e-09
11:108411176:C:T	36979	35338	0.000508915	37470	36547	3.79603e-05	34671	31787	1.30706e-10
11:108411272:G:A	36979	35105	0.000447229	37470	35185	0.000170928	34671	33480	2.32947e-09
11:108411442:A:G	36979	35340	0.000502242	37470	36549	3.96735e-05	34671	31789	1.49351e-10
11:108412434:C:A	36979	34293	0.000132928	37470	34335	0.000802239	34671	33923	8.94445e-10
11:108413081:A:C	36979	23380	0.00616694	37470	25204	0.000278968	34671	25348	2.46661e-09
11:108414106:A:G	36979	34570	0.000687848	37470	35836	0.000161824	34671	31404	3.93521e-10
11:108415716:C:T	36979	35259	0.000207282	37470	36419	3.55965e-05	34671	31771	1.6377e-10
11:108416031:T:C	36979	27482	0.000696672	37470	28963	0.000117022	34671	27413	3.78497e-09
11:108416404:G:A	36979	35259	0.000183243	37470	36428	3.3866e-05	34671	31778	1.70088e-10
11:108417501:A:C	36979	35247	0.00021801	37470	35360	0.00014573	34671	33427	1.4281e-09
11:108418081:G:T	36979	33486	0.00570272	37470	31992	1.22642e-05	34671	29693	5.0716e-11
11:108418440:A:G	36979	35274	0.000189552	37470	35384	0.000118379	34671	33414	1.48409e-09
11:108420232:A:G	36979	33294	0.00439708	37470	31842	5.46383e-06	34671	29616	5.26983e-12
11:108423380:A:G	36979	33287	0.00466535	37470	31831	8.73312e-06	34671	29590	1.29e-11
11:108424588:C:T	36979	29736	0.0037943	37470	28600	3.32989e-05	34671	27884	1.87914e-10
11:108424918:C:T	36979	27031	0.000160454	37470	28459	0.00204999	34671	27229	3.24214e-08
11:108425953:C:T	36979	33201	0.00446713	37470	31766	7.60214e-06	34671	29546	1.92587e-11
11:108426681:T:C	36979	33272	0.00464647	37470	31827	7.84964e-06	34671	29585	1.05622e-11
11:108427292:C:G	36979	33272	0.0048333	37470	31827	6.65947e-06	34671	29585	1.25315e-11
11:108427486:G:T	36979	33275	0.0046641	37470	31841	7.05972e-06	34671	29580	1.00558e-11
11:108427536:G:A	36979	26830	0.0009519	37470	25722	0.000467288	34671	26464	1.01476e-10
11:108427596:T:C	36979	33246	0.00564626	37470	31799	7.52823e-06	34671	29571	1.23678e-11
11:108427647:G:A	36979	29643	0.00415702	37470	28494	4.44967e-05	34671	27815	1.29371e-10
11:108427717:G:A	36979	33081	0.00479792	37470	31653	8.93868e-06	34671	29372	9.90517e-12
11:108428125:A:G	36979	33271	0.0042901	37470	31829	6.59344e-06	34671	29591	1.43828e-11
11:108430274:A:G	36979	27494	0.00061938	37470	28994	0.000129907	34671	27437	4.96183e-09
11:108435262:G:A	36979	27577	0.00054945	37470	29055	0.000142386	34671	27473	5.66893e-09
11:108435509:C:A	36979	31823	0.00088732	37470	30509	8.88511e-06	34671	28888	2.03402e-12
11:108437448:G:A	36979	29702	0.00578885	37470	28587	3.69788e-05	34671	27880	3.70257e-10
11:108437777:A:G	36979	27516	0.00066576	37470	29004	0.000105829	34671	27458	5.47774e-09
11:108437783:G:A	36979	26845	0.00151413	37470	25744	0.000447316	34671	26463	2.73623e-10
11:108439975:T:A	36979	25866	0.00195732	37470	27380	0.000563237	34671	26617	5.03472e-08
11:108440879:G:C	36979	31044	0.0224418	37470	29814	4.07277e-05	34671	28518	1.43831e-09
11:108440928:T:C	36979	33132	0.00507039	37470	31721	9.00514e-06	34671	29520	2.64394e-11
11:108441238:G:A	36979	29743	0.00514723	37470	28610	3.91921e-05	34671	27896	2.02536e-10
11:108441262:G:A	36979	28875	0.00227799	37470	27721	0.000200951	34671	27428	7.57648e-11
11:108441353:T:C	36979	31057	0.0212883	37470	29829	3.94536e-05	34671	28528	1.04725e-09
11:108442612:A:C	36979	27558	0.000520021	37470	29029	0.000107648	34671	27465	7.3802e-09
11:108442872:T:C	36979	31839	0.00082704	37470	30531	8.89753e-06	34671	28895	5.15157e-12
11:108442902:A:C	36979	26361	0.000322946	37470	27859	0.00158804	34671	26854	4.62899e-08
11:108443401:C:G	36979	33146	0.0045771	37470	31739	8.14256e-06	34671	29531	1.65151e-11
11:108443635:A:C	36979	34623	0.00876105	37470	37363	7.22468e-05	34671	32783	2.39095e-10
11:108443636:C:A	36979	34623	0.0085588	37470	37362	7.57837e-05	34671	32785	2.30995e-10
11:108443967:T:A	36979	33148	0.00417338	37470	31736	9.63105e-06	34671	29530	1.72673e-11
11:108444159:A:G	36979	31827	0.000786441	37470	30504	1.14714e-05	34671	28889	3.6118e-12
11:108444736:C:G	36979	33115	0.00365792	37470	31701	9.73528e-06	34671	29518	1.66966e-11
11:108444879:C:T	36979	921	0.0229316	37470	1204	0.0287252	34671	1395	1.77408e-08
11:108446446:C:G	36979	33093	0.00282066	37470	31644	7.28629e-06	34671	29481	3.01487e-11
11:108448289:C:T	36979	13616	0.0254251	37470	14768	0.132064	34671	16017	1.24355e-09
11:108449279:G:A	36979	28082	0.00557621	37470	29485	0.000198692	34671	27688	1.3403e-08
11:108449290:G:A	36979	28201	0.0049074	37470	29574	0.000300356	34671	27747	2.36394e-08
11:108449367:A:G	36979	27647	0.000651244	37470	29102	0.000164432	34671	27495	2.73248e-09
11:108449620:G:T	36979	28259	0.00372802	37470	29637	0.00029101	34671	27778	2.43073e-08
11:108454234:T:C	36979	27493	0.000665095	37470	28996	0.000131661	34671	27438	3.63647e-09
11:108454721:G:A	36979	27510	0.000592651	37470	29002	0.000129154	34671	27444	3.36131e-09
11:108455447:G:C	36979	26373	0.000342856	37470	27880	0.00199791	34671	26864	3.10811e-08
11:108455600:G:A	36979	422	0.957907	37470	633	0.116999	34671	748	4.90735e-07
11:108458323:T:C	36979	24698	0.000730051	37470	26341	0.000223772	34671	26038	1.54346e-08
11:108458398:A:G	36979	27506	0.000589833	37470	29011	8.56982e-05	34671	27462	5.41217e-09
11:108463247:AAGAC:A	36979	26746	0.000849496	37470	25660	0.000571563	34671	26432	1.19213e-10
11:108464651:C:T	36979	25707	0.00426816	37470	27276	0.000692811	34671	26462	1.67137e-08
11:108464811:A:T	36979	27455	0.000492165	37470	28957	0.000127365	34671	27427	3.6963e-09
11:108465692:TA:T	36979	4505	0.14162	37470	4731	0.0111254	34671	5258	3.07807e-07
11:108466180:C:A	36979	29761	0.0039096	37470	28625	3.9236e-05	34671	27916	2.72765e-10
11:108466410:G:C	36979	27556	0.000454588	37470	29054	0.00011757	34671	27489	8.70348e-09
11:108469227:A:G	36979	4538	0.163013	37470	4773	0.0160411	34671	5363	4.85801e-07
11:108469489:T:C	36979	33064	0.000256911	37470	34098	0.000975646	34671	30307	2.25327e-09
11:108470715:A:G	36979	24600	0.00161443	37470	26075	0.000257459	34671	25895	1.29838e-08
11:108470827:C:A	36979	28914	0.00299419	37470	27918	0.000147326	34671	27506	7.09556e-11
11:108471137:C:T	36979	34229	0.00791513	37470	32912	6.94556e-05	34671	30174	2.59296e-11
11:108473309:G:A	36979	4506	0.163266	37470	4763	0.0129293	34671	5325	4.42703e-07
11:108473354:G:A	36979	33535	0.00551376	37470	32263	1.2779e-05	34671	29815	2.18239e-11
11:108474788:G:GA	36979	33774	0.00839607	37470	32490	2.11002e-05	34671	30033	1.15539e-11
11:108475376:A:G	36979	29620	0.0103073	37470	28666	5.23423e-05	34671	27965	3.94534e-10
11:108475450:T:C	36979	24470	0.00289805	37470	26009	0.000325747	34671	25815	1.05568e-08
11:108475475:T:G	36979	23007	0.00703758	37470	24692	0.0001824	34671	25109	2.25902e-09
11:108478799:A:C	36979	29490	0.0129355	37470	28528	3.07858e-05	34671	27853	6.18353e-10
11:108479724:A:T	36979	27959	0.00113443	37470	26956	0.00456043	34671	27019	2.98924e-09
11:108481608:G:A	36979	27486	0.000835705	37470	28841	0.000173821	34671	27388	1.62213e-08
11:108481730:AAAG:A	36979	4419	0.254779	37470	4649	0.00432018	34671	5182	5.03092e-07
11:108482291:C:A	36979	22974	0.00803856	37470	24633	0.000291886	34671	25011	3.21515e-09
11:108483375:C:T	36979	33453	0.00599735	37470	32143	8.39678e-06	34671	29673	1.65258e-11
11:108484147:C:G	36979	31500	0.00178943	37470	30325	4.912e-06	34671	28728	5.14658e-12
11:108484500:G:A	36979	13358	0.0445182	37470	14410	0.199402	34671	15693	7.9495e-10
11:108485953:T:C	36979	35272	0.00816037	37470	34008	0.000408832	34671	30676	8.86553e-11
11:108486410:G:A	36979	891	0.0186572	37470	1172	0.022261	34671	1367	3.52084e-08
11:108487020:C:T	36979	24381	0.00310247	37470	25790	0.000267029	34671	25599	1.70527e-08
11:108490551:A:G	36979	27919	0.00445338	37470	26967	0.000188638	34671	27086	2.14546e-10
11:108490851:G:A	36979	27884	0.00548965	37470	26947	0.000202602	34671	27075	2.4525e-10
11:108493028:C:T	36979	26941	0.0006619	37470	28204	0.00273999	34671	26972	3.4396e-08
11:108494455:C:T	36979	27811	0.00626935	37470	26877	0.000279191	34671	27019	2.49894e-10
11:108495722:A:C	36979	35312	0.00719995	37470	34050	0.000590916	34671	30730	1.3298e-09
11:108496726:A:C	36979	25726	0.00129193	37470	27142	0.00119375	34671	26446	1.00609e-09
11:108534461:G:T	36979	293	0.480841	37470	314	0.721366	34671	417	1.11103e-07
11:108536216:G:A	36979	861	0.0209181	37470	1125	0.112338	34671	1294	2.42412e-05
11:108537161:C:T	36979	11	0.264064	37470	5	0.495535	34671	5	4.76686e-05
11:108560439:C:T	36979	361	0.771615	37470	560	0.53931	34671	673	1.03049e-05
11:108745236:T:C	36979	9287	0.874631	37470	9663	0.914255	34671	7786	4.73852e-05
11:108780209:G:A	36979	10026	0.701375	37470	10318	0.826884	34671	8112	3.82317e-05
11:1089109:G:A	36979	14	0.734123	37470	19	0.39644	34671	11	9.22554e-06
11:109047851:G:A	36979	9	0.687732	37470	14	0.82142	34671	12	3.2624e-05
11:110340619:C:T	36979	13	1.03392e-05	37470	7	0.796114	34671	6	0.190468
11:111321441:C:T	36979	39	2.02433e-06	37470	29	0.832759	34671	25	0.445784
11:111370996:T:C	36979	7	0.358427	37470	5	0.398265	34671	10	3.74559e-05
11:111545411:C:T	36979	607	3.60804e-05	37470	530	0.438249	34671	280	0.0514146
11:111549674:A:G	36979	608	3.67615e-05	37470	529	0.458755	34671	283	0.0602529
11:111551552:G:A	36979	634	2.30787e-05	37470	580	0.971075	34671	350	0.0651457
11:111560908:T:G	36979	609	2.70727e-05	37470	534	0.40106	34671	283	0.0602529
11:111586430:G:GGGAT	36979	607	2.73417e-05	37470	536	0.355489	34671	288	0.0262092
11:111587175:A:G	36979	609	2.47824e-05	37470	538	0.301846	34671	283	0.0376603
11:111608788:A:C	36979	610	4.7673e-05	37470	534	0.231709	34671	281	0.0961688
11:111717500:TA:T	36979	116	0.390899	37470	107	0.914817	34671	35	7.10028e-07
11:111795510:G:A	36979	134	0.686802	37470	136	0.279961	34671	46	1.44296e-06
11:112173331:C:T	36979	76	0.754793	37470	68	0.189985	34671	46	4.49226e-05
11:112341743:T:A	36979	92	0.413969	37470	108	0.431335	34671	40	1.70443e-05
11:112591000:C:A	36979	6	0.995725	37470	13	0.668589	34671	6	9.04417e-06
11:11333659:G:C	36979	266	3.12618e-05	37470	254	0.908298	34671	166	0.516711
11:11334712:C:T	36979	268	3.10793e-05	37470	256	0.935739	34671	166	0.516711
11:11369453:C:A	36979	10	5.33219e-07	37470	13	0.816808	34671	6	0.128434
11:115217294:A:G	36979	13	0.469922	37470	21	0.638142	34671	9	3.16561e-05
11:115492925:T:C	36979	14	0.877524	37470	22	0.307689	34671	12	3.51447e-05
11:115621116:G:A	36979	21	0.233869	37470	28	0.918067	34671	11	8.16037e-06
11:11566011:G:C	36979	14	0.180564	37470	23	0.691544	34671	16	3.69157e-05
11:115798624:C:G	36979	23	0.96152	37470	17	0.558145	34671	25	1.83113e-05
11:115858164:T:G	36979	22	0.888477	37470	18	0.327154	34671	25	1.83113e-05
11:115885008:C:T	36979	21	0.929348	37470	17	0.558145	34671	25	1.83113e-05
11:115927841:G:A	36979	184	0.866077	37470	222	0.920302	34671	227	4.16006e-06
11:116227873:G:A	36979	5	0.476464	37470	18	4.27133e-05	34671	12	0.0706177
11:116353772:G:A	36979	18	0.893955	37470	21	0.888004	34671	10	2.00808e-05
11:117189608:C:T	36979	5	0.475907	37470	18	0.37267	34671	15	2.7537e-05
11:117523635:C:T	36979	45	0.689272	37470	45	0.320273	34671	25	1.16842e-05
11:117526561:C:G	36979	45	0.689272	37470	44	0.352729	34671	25	1.16842e-05
11:117543880:A:C	36979	17	0.478582	37470	9	0.906254	34671	8	4.954e-06
11:117571663:G:C	36979	23	0.9098	37470	12	0.471261	34671	8	4.954e-06
11:117574915:G:A	36979	57	0.320372	37470	61	0.227567	34671	32	3.30623e-05
11:117609337:T:C	36979	18	0.501066	37470	18	0.241505	34671	9	4.78161e-05
11:117611053:G:T	36979	43	0.320292	37470	23	0.894816	34671	17	1.55331e-05
11:117615357:T:C	36979	17	0.821949	37470	9	0.906254	34671	8	4.954e-06
11:117691053:A:T	36979	29	4.11972e-05	37470	29	0.921963	34671	26	0.670215
11:117806899:T:A	36979	619	9.34897e-06	37470	521	0.656872	34671	277	0.861996
11:117807012:C:T	36979	617	1.27536e-05	37470	521	0.656872	34671	276	0.804416
11:117809030:C:A	36979	467	3.54024e-05	37470	384	0.682499	34671	235	0.670764
11:117810105:A:G	36979	322	2.89214e-05	37470	288	0.507598	34671	144	0.282339
11:117810268:C:T	36979	471	4.17017e-05	37470	388	0.714713	34671	236	0.843298
11:117848889:C:T	36979	76	2.61853e-05	37470	65	0.602827	34671	42	0.122131
11:118703185:A:G	36979	31871	0.572926	37470	29767	3.47875e-05	34671	27785	0.0166447
11:118703207:A:T	36979	31886	0.613827	37470	29780	3.93187e-05	34671	27791	0.0166695
11:118703602:C:T	36979	31877	0.581017	37470	29770	3.44939e-05	34671	27780	0.0174222
11:118703966:C:T	36979	31874	0.580119	37470	29776	3.49562e-05	34671	27785	0.017193
11:118704302:T:C	36979	31884	0.587014	37470	29784	3.32491e-05	34671	27793	0.0170694
11:118704471:T:C	36979	31877	0.582148	37470	29772	3.83477e-05	34671	27791	0.0179233
11:118704710:G:A	36979	31875	0.588021	37470	29774	3.45355e-05	34671	27786	0.0149102
11:118704770:A:G	36979	31874	0.590159	37470	29772	3.7106e-05	34671	27789	0.0168365
11:118704984:T:C	36979	31887	0.597618	37470	29775	3.39028e-05	34671	27792	0.0166257
11:118720034:A:G	36979	36943	0.0373005	37470	35185	1.40696e-05	34671	31766	0.0111519
11:118720354:TG:T	36979	30178	0.0756859	37470	28101	3.88833e-05	34671	26717	0.0130689
11:118751961:TAAAA:T	36979	55	0.45489	37470	108	0.128397	34671	164	3.33404e-05
11:119721443:G:A	36979	27	0.0429666	37470	8	0.62123	34671	10	2.74383e-05
11:119725601:G:A	36979	19	4.32421e-05	37470	14	0.699533	34671	24	0.507243
11:119793368:G:A	36979	46	0.965281	37470	38	0.389658	34671	60	3.63454e-05
11:119854673:G:C	36979	11	1.77958e-05	37470	7	0.956537	34671	15	0.820182
11:120581407:TGTA:T	36979	15	0.617337	37470	17	0.776578	34671	5	1.81532e-05
11:120840047:C:T	36979	28	4.12117e-05	37470	42	0.155718	34671	17	0.0318878
11:120991283:GA:G	36979	16	3.39216e-05	37470	13	0.390889	34671	8	0.130106
11:121326392:C:T	36979	22	0.514567	37470	32	0.507553	34671	18	2.18426e-05
11:121339143:C:T	36979	361	1.83021e-06	37470	370	0.189217	34671	406	0.660336
11:121410176:T:C	36979	383	1.72777e-06	37470	429	0.55593	34671	465	0.598135
11:121445992:G:A	36979	192	4.57162e-06	37470	168	0.732016	34671	204	0.36926
11:121457818:C:G	36979	21	4.80318e-05	37470	16	0.336622	34671	6	0.858482
11:121504916:G:A	36979	17	0.171291	37470	24	2.05752e-05	34671	23	0.929689
11:121595807:C:T	36979	76	4.35016e-05	37470	37	0.468092	34671	35	0.550659
11:121667429:G:A	36979	18	7.44674e-06	37470	10	0.337815	34671	7	0.812014
11:121855264:C:T	36979	539	4.28915e-05	37470	495	0.32511	34671	277	0.70404
11:121872158:G:A	36979	507	2.28611e-05	37470	467	0.317604	34671	266	0.66773
11:121961145:C:T	36979	1191	1.04641e-05	37470	1270	0.182472	34671	1530	0.564057
11:123288715:G:A	36979	8	1.68081e-05	37470	10	0.418048	34671	5	0.313411
11:123422679:A:G	36979	2457	0.247952	37470	2240	0.828035	34671	1263	9.05312e-06
11:123685271:A:G	36979	16	4.35846e-05	37470	8	0.627263	34671	7	0.340162
11:124871672:T:A	36979	51	0.552785	37470	62	0.85045	34671	99	1.58673e-05
11:124877943:G:T	36979	117	0.123542	37470	114	0.562459	34671	183	1.11036e-05
11:125444314:G:A	36979	8	6.54782e-06	37470	6	0.363733	34671	5	0.538448
11:125795399:T:C	36979	7	0.653387	37470	16	0.0385155	34671	8	2.34443e-05
11:125837541:A:G	36979	12	0.172598	37470	17	0.0442361	34671	10	3.90746e-05
11:126340173:C:CT	36979	37	0.933047	37470	37	6.00728e-06	34671	27	0.650861
11:126663099:A:C	36979	209	1.09898e-05	37470	183	0.583574	34671	97	0.334046
11:126748598:C:T	36979	717	0.0688266	37470	731	0.542519	34671	495	2.37529e-06
11:126751944:C:G	36979	718	0.057172	37470	732	0.539876	34671	494	1.90687e-06
11:126883988:G:A	36979	29	1.21584e-05	37470	39	0.784453	34671	14	0.329348
11:126897955:G:C	36979	28	1.81691e-05	37470	37	0.648392	34671	14	0.329348
11:127241420:T:C	36979	6	0.928774	37470	7	0.721407	34671	9	4.97312e-05
11:128741588:C:T	36979	34	1.01349e-05	37470	60	0.985934	34671	70	0.109638
11:128803943:CAGA:C	36979	71	4.9182e-05	37470	67	0.719854	34671	29	0.811923
11:128834462:T:C	36979	59	0.657115	37470	49	0.128608	34671	31	8.24693e-06
11:128837660:G:A	36979	13	0.604704	37470	23	0.863494	34671	5	1.99632e-05
11:128943711:G:A	36979	19	3.78928e-05	37470	13	0.864276	34671	10	0.165904
11:129488502:G:A	36979	9	0.403449	37470	20	0.772895	34671	36	4.96215e-05
11:12957774:A:G	36979	10	0.472348	37470	22	8.50707e-06	34671	35	0.415207
11:129876705:G:A	36979	7	0.510723	37470	20	0.407478	34671	11	2.08084e-05
11:129880424:C:T	36979	5	0.628371	37470	6	0.888217	34671	5	1.58107e-05
11:130234702:G:A	36979	20	0.385585	37470	42	0.466706	34671	69	2.90124e-05
11:130592350:C:T	36979	6634	0.0500704	37470	8148	2.81603e-05	34671	9520	0.208423
11:130624594:A:C	36979	15	0.467239	37470	33	0.822676	34671	61	7.87587e-07
11:131260294:G:A	36979	47	0.810985	37470	44	3.9476e-05	34671	50	0.560174
11:131653649:C:G	36979	51	0.457443	37470	70	0.11435	34671	17	3.74223e-05
11:131782358:T:C	36979	13	0.50017	37470	7	0.686816	34671	7	4.79256e-05
11:133189811:A:C	36979	19	1.996e-05	37470	18	0.434842	34671	10	0.193031
11:133529308:G:A	36979	9	9.9618e-06	37470	22	0.474414	34671	58	0.298544
11:134523375:C:T	36979	139	3.15111e-05	37470	101	0.633412	34671	50	0.792899
11:134752863:A:G	36979	7251	4.95833e-05	37470	7204	0.706847	34671	5694	0.867077
11:134754721:C:A	36979	7263	4.95079e-05	37470	7223	0.612076	34671	5703	0.886017
11:134921484:T:C	36979	52	5.78458e-06	37470	14	0.564705	34671	9	0.145
11:13854862:A:C	36979	19	0.195888	37470	25	0.241838	34671	7	4.70342e-05
11:14102470:A:G	36979	3543	0.720424	37470	3727	0.803167	34671	3287	3.72379e-06
11:14168018:T:A	36979	14	0.684994	37470	13	0.093731	34671	11	2.97746e-05
11:14275080:G:A	36979	99	0.365034	37470	134	0.0715773	34671	148	4.3755e-05
11:14635216:T:C	36979	15	0.35481	37470	21	0.969656	34671	19	1.06329e-05
11:1467834:CAGTCCCCTCAGCCCAG:C	36979	839	5.29469e-06	37470	904	0.870243	34671	1119	0.0611678
11:14691393:A:G	36979	94	0.359658	37470	147	0.0804755	34671	164	1.73379e-05
11:15036823:G:A	36979	103	0.182521	37470	133	0.134555	34671	151	2.98093e-06
11:1505977:A:G	36979	14	2.96505e-05	37470	6	0.0956919	34671	6	0.230408
11:15175008:G:A	36979	174	0.628383	37470	118	0.986068	34671	83	4.41615e-05
11:15186990:T:C	36979	12	0.504137	37470	16	1.25203e-05	34671	8	0.935739
11:15268862:A:G	36979	23	4.71964e-05	37470	44	0.148083	34671	13	0.771717
11:15290970:T:C	36979	153	3.26323e-05	37470	143	0.921692	34671	158	0.897944
11:16103002:C:A	36979	228	3.36487e-05	37470	251	0.00389672	34671	86	0.996923
11:16111721:C:T	36979	131	0.164185	37470	114	0.531155	34671	71	8.43046e-06
11:16924372:G:A	36979	9	4.51405e-05	37470	5	0.946837	34671	5	0.446946
11:17770272:G:C	36979	28	7.26695e-06	37470	42	0.0885041	34671	31	0.0995731
11:17875715:C:T	36979	87	3.87163e-06	37470	96	0.482719	34671	142	0.500913
11:17948364:G:A	36979	75	1.14931e-05	37470	84	0.328514	34671	118	0.727928
11:17983315:G:T	36979	75	1.14931e-05	37470	82	0.358407	34671	116	0.664283
11:17993809:A:G	36979	91	3.10007e-05	37470	97	0.372435	34671	142	0.76822
11:18226065:C:T	36979	7	0.860765	37470	12	0.674259	34671	10	4.5378e-05
11:18265975:G:A	36979	84	0.656154	37470	98	0.739992	34671	49	8.2919e-06
11:18312797:A:T	36979	70	0.677155	37470	69	0.587186	34671	25	1.69158e-05
11:18319207:A:G	36979	67	0.57018	37470	69	0.587186	34671	25	1.69158e-05
11:19142828:G:A	36979	9	0.418788	37470	9	0.961167	34671	18	1.2568e-05
11:19247817:A:G	36979	32	0.287241	37470	19	0.930872	34671	6	1.89436e-05
11:19254500:G:A	36979	28	0.198905	37470	16	0.93801	34671	6	8.8113e-07
11:19535029:T:G	36979	5592	0.429706	37470	5727	0.935279	34671	5819	2.73737e-05
11:19704023:G:T	36979	15	0.342272	37470	47	2.10452e-05	34671	55	0.0822022
11:19714200:C:T	36979	10938	0.532509	37470	10792	0.984413	34671	7482	3.90005e-05
11:20035636:C:G	36979	13	2.83928e-05	37470	12	0.222448	34671	5	0.108456
11:20087718:G:A	36979	21	1.82002e-05	37470	20	0.277833	34671	11	0.80496
11:20153381:T:TA	36979	227	2.23601e-06	37470	229	0.709777	34671	209	0.0771971
11:20153708:T:C	36979	6	0.603776	37470	9	0.254567	34671	10	3.7089e-05
11:20155979:G:A	36979	38	0.94619	37470	30	9.46075e-06	34671	19	0.0872677
11:20362284:T:A	36979	9	0.271017	37470	21	4.62449e-05	34671	17	0.288832
11:20607077:G:A	36979	22	0.637723	37470	17	0.63426	34671	15	4.03624e-05
11:20709094:C:T	36979	9	0.801254	37470	7	0.725561	34671	6	3.30409e-07
11:21109495:T:C	36979	504	4.70155e-05	37470	552	0.0649778	34671	277	0.566403
11:21126744:G:A	36979	155	4.52781e-06	37470	169	0.413069	34671	83	0.00199467
11:21127294:A:C	36979	181	6.15913e-06	37470	184	0.66854	34671	91	0.00241657
11:21156036:A:G	36979	23674	0.0292893	37470	24147	0.779329	34671	24072	4.96947e-05
11:21168480:C:A	36979	24117	0.0834189	37470	24551	0.922508	34671	24115	2.68986e-05
11:21169470:C:T	36979	24865	0.0718079	37470	25245	0.906673	34671	24582	1.10434e-05
11:21170583:C:T	36979	24608	0.155466	37470	25016	0.803695	34671	24356	3.31001e-06
11:21170738:G:A	36979	26075	0.0770896	37470	26366	0.703431	34671	25162	5.8986e-06
11:21170986:A:C	36979	32687	0.146064	37470	34041	0.239127	34671	32584	4.50959e-05
11:21172052:C:A	36979	26125	0.0833227	37470	26436	0.68059	34671	25260	2.26828e-05
11:21172071:T:C	36979	26214	0.066249	37470	26540	0.574116	34671	25346	3.14644e-05
11:21172102:TA:T	36979	26105	0.0668851	37470	26420	0.643727	34671	25251	2.24705e-05
11:21172115:G:A	36979	26133	0.0688442	37470	26452	0.668161	34671	25274	1.75054e-05
11:21172166:T:G	36979	28113	0.129752	37470	29021	0.749642	34671	28442	2.55448e-06
11:21177295:C:T	36979	25609	0.248741	37470	25927	0.418491	34671	24726	1.21799e-05
11:21301451:A:G	36979	186	2.26309e-08	37470	151	0.67797	34671	178	0.85701
11:22088201:C:T	36979	4091	0.0275407	37470	3920	0.992983	34671	2077	3.83325e-05
11:22090311:G:A	36979	4086	0.0290802	37470	3916	0.971159	34671	2074	2.63903e-05
11:22096786:AGCCAGG:A	36979	4086	0.0249261	37470	3921	0.96182	34671	2072	4.12812e-05
11:22097230:C:G	36979	4088	0.0250061	37470	3921	0.91401	34671	2075	3.3822e-05
11:22097550:TGTTA:T	36979	4086	0.024643	37470	3922	0.966505	34671	2076	3.17882e-05
11:22097693:C:T	36979	4088	0.0250061	37470	3924	0.992458	34671	2075	3.3822e-05
11:22098147:T:C	36979	4075	0.0231721	37470	3914	0.992211	34671	2070	3.67478e-05
11:22099050:T:TA	36979	4081	0.0328277	37470	3927	0.955262	34671	2081	2.29997e-05
11:22099052:C:T	36979	4087	0.0312728	37470	3931	0.939263	34671	2085	2.00622e-05
11:22104980:G:T	36979	4090	0.0358623	37470	3938	0.915114	34671	2090	1.58169e-05
11:22105194:A:G	36979	4093	0.0390965	37470	3941	0.903377	34671	2090	1.58169e-05
11:22105526:G:A	36979	4031	0.036441	37470	3889	0.991763	34671	2061	3.12222e-05
11:22105730:C:A	36979	4038	0.0434994	37470	3895	0.962802	34671	2062	3.76212e-05
11:22108281:T:C	36979	4100	0.0399415	37470	3939	0.909789	34671	2093	1.85845e-05
11:22110673:C:T	36979	4041	0.0403553	37470	3892	0.921882	34671	2064	3.30366e-05
11:22121736:G:T	36979	4035	0.0459979	37470	3886	0.973963	34671	2063	4.85907e-05
11:22131298:G:C	36979	4091	0.0374124	37470	3921	0.965514	34671	2088	2.09006e-05
11:22797098:T:C	36979	10	0.821412	37470	17	0.352859	34671	21	1.22071e-05
11:22828274:C:T	36979	192	4.07698e-05	37470	176	0.430056	34671	90	0.542414
11:22911325:C:A	36979	9	0.138893	37470	7	0.403436	34671	5	4.59135e-05
11:22922069:T:C	36979	8	0.211112	37470	7	0.403436	34671	5	4.59135e-05
11:22928814:T:A	36979	12	0.184916	37470	8	0.723707	34671	5	4.59135e-05
11:23006486:A:G	36979	10	0.0693313	37470	7	0.403436	34671	5	4.59135e-05
11:23241013:A:T	36979	130	0.459817	37470	113	0.507296	34671	65	4.15855e-05
11:23349952:T:C	36979	122	4.83219e-05	37470	106	0.91811	34671	60	0.371121
11:235137:A:G	36979	29	1.36451e-05	37470	50	0.414831	34671	14	0.558686
11:24066755:G:A	36979	12	0.299581	37470	24	0.991836	34671	24	3.0543e-05
11:24353282:G:A	36979	279	0.543651	37470	229	0.648668	34671	284	3.58377e-05
11:24443267:G:A	36979	207	0.614003	37470	195	0.945882	34671	242	4.29398e-05
11:24725453:G:A	36979	184	4.5372e-05	37470	170	0.550519	34671	93	0.491216
11:25368546:GA:G	36979	12	0.786333	37470	18	0.742758	34671	26	3.11292e-05
11:25378760:C:G	36979	15	0.583632	37470	20	0.867366	34671	29	1.96757e-05
11:25381100:C:A	36979	15	0.583632	37470	20	0.867366	34671	29	1.96757e-05
11:25382021:C:A	36979	15	0.583632	37470	20	0.867366	34671	28	3.59878e-05
11:25389334:T:C	36979	15	0.583632	37470	20	0.867366	34671	29	1.96757e-05
11:25390286:C:A	36979	15	0.583632	37470	20	0.867366	34671	29	1.96757e-05
11:25396580:A:G	36979	15	0.583632	37470	20	0.867366	34671	29	1.96757e-05
11:25398762:T:C	36979	15	0.583632	37470	20	0.867366	34671	29	1.96757e-05
11:25400363:T:A	36979	15	0.583632	37470	20	0.867366	34671	29	1.96757e-05
11:25413104:T:C	36979	15	0.583632	37470	20	0.867366	34671	29	1.96757e-05
11:25414961:G:C	36979	15	0.583632	37470	20	0.867366	34671	29	1.96757e-05
11:25419484:G:A	36979	15	0.583632	37470	20	0.867366	34671	29	1.96757e-05
11:25424451:G:T	36979	15	0.583632	37470	20	0.867366	34671	29	1.96757e-05
11:25436605:A:AT	36979	15	0.583632	37470	20	0.867366	34671	29	1.96757e-05
11:25443432:C:A	36979	16	0.379137	37470	20	0.867366	34671	30	9.26002e-06
11:25445743:A:G	36979	17	0.327683	37470	20	0.867366	34671	30	4.60442e-05
11:25448379:G:A	36979	14	0.493003	37470	20	0.867366	34671	29	1.96757e-05
11:25449898:T:C	36979	14	0.493003	37470	20	0.867366	34671	29	1.96757e-05
11:25457461:A:T	36979	14	0.493003	37470	20	0.867366	34671	29	1.96757e-05
11:25458525:A:T	36979	13	0.531471	37470	20	0.867366	34671	29	1.96757e-05
11:25459434:G:A	36979	13	0.531471	37470	20	0.867366	34671	30	7.84533e-06
11:25465407:C:G	36979	65	0.0960364	37470	58	0.142194	34671	20	1.26323e-05
11:25488299:G:A	36979	23	0.805514	37470	24	0.918702	34671	36	1.26276e-05
11:25491412:A:G	36979	17	0.590653	37470	27	0.860089	34671	34	1.22565e-06
11:25646608:C:G	36979	12	3.86018e-05	37470	10	0.298444	34671	5	0.517956
11:25706131:C:T	36979	21	0.603925	37470	33	0.83316	34671	29	1.61235e-05
11:25893610:T:G	36979	113	3.43103e-05	37470	83	0.149992	34671	37	0.416288
11:26386920:C:T	36979	691	0.408785	37470	201	0.482508	34671	95	1.87832e-05
11:2648205:G:A	36979	5	0.44487	37470	5	0.624413	34671	5	3.15107e-05
11:27049363:T:C	36979	254	0.197185	37470	263	3.82224e-05	34671	165	0.0659222
11:2785247:T:G	36979	17	0.316665	37470	15	0.154196	34671	14	3.75378e-06
11:29080085:G:A	36979	92	0.710446	37470	70	0.1402	34671	55	4.89537e-05
11:29107602:T:C	36979	108	0.953397	37470	97	0.39885	34671	55	2.7829e-05
11:29371540:T:C	36979	6	0.925463	37470	14	0.991918	34671	26	2.76564e-05
11:29579110:C:T	36979	17	0.665204	37470	9	0.81259	34671	7	5.3626e-06
11:3019238:C:G	36979	6	1.52958e-05	37470	15	1.23883e-05	34671	58	1.64871e-05
11:30543943:TTTTC:T	36979	180	0.0355271	37470	185	3.4126e-05	34671	176	0.481496
11:30718785:T:C	36979	30	0.819434	37470	35	0.405557	34671	17	2.99934e-05
11:31494770:C:T	36979	13	0.168979	37470	16	2.70123e-05	34671	5	0.796141
11:31521217:ATAT:A	36979	13	0.168979	37470	16	2.70123e-05	34671	5	0.796141
11:31546465:G:A	36979	13	0.168979	37470	16	2.70123e-05	34671	5	0.796141
11:31594047:TAAAAC:T	36979	13	0.168979	37470	15	3.90279e-05	34671	5	0.796141
11:31598274:A:G	36979	13	0.168979	37470	16	2.70123e-05	34671	5	0.796141
11:31616142:A:G	36979	13	0.168979	37470	15	3.90279e-05	34671	5	0.796141
11:31630204:T:C	36979	13	0.168979	37470	15	3.90279e-05	34671	5	0.796141
11:31840219:T:C	36979	8	0.0108335	37470	12	0.303646	34671	7	4.52317e-05
11:31933889:A:G	36979	6211	3.63866e-05	37470	5759	0.370461	34671	3119	0.666345
11:31945273:G:A	36979	6608	1.01684e-05	37470	6286	0.518218	34671	3313	0.274299
11:31953865:T:C	36979	4911	2.80472e-05	37470	4595	0.656921	34671	2468	0.293535
11:32323031:C:G	36979	39	3.93809e-05	37470	45	0.387492	34671	29	0.578954
11:32994441:C:T	36979	36	0.759405	37470	29	0.879998	34671	9	9.65603e-06
11:33001529:T:C	36979	40	0.798595	37470	39	0.165635	34671	7	1.81203e-05
11:33479107:C:A	36979	328	8.34945e-06	37470	526	0.643318	34671	702	0.141084
11:33614741:T:C	36979	21	2.90648e-05	37470	21	0.378431	34671	18	0.761644
11:33990493:G:A	36979	22	0.0658242	37470	25	0.724468	34671	39	3.13974e-05
11:34433185:G:A	36979	58	0.842589	37470	60	0.597236	34671	11	3.33273e-06
11:34666429:C:T	36979	10	0.286084	37470	6	0.395956	34671	5	2.28037e-05
11:35588167:G:A	36979	179	0.48875	37470	165	0.166643	34671	96	1.62817e-05
11:35983035:G:C	36979	16	0.157003	37470	21	0.552274	34671	11	3.43856e-05
11:35983824:C:T	36979	16	0.157003	37470	20	0.631362	34671	11	3.43856e-05
11:3624814:C:T	36979	493	3.53872e-05	37470	448	0.386032	34671	270	0.355202
11:3627254:G:A	36979	488	2.00639e-05	37470	443	0.388121	34671	268	0.188962
11:3627824:C:T	36979	491	2.37602e-05	37470	447	0.348347	34671	269	0.167509
11:36418679:C:G	36979	21	0.557463	37470	31	0.404533	34671	11	3.91182e-05
11:36425652:G:A	36979	28	0.838581	37470	30	0.274922	34671	11	2.63286e-06
11:36821026:T:G	36979	208	0.167087	37470	208	0.765161	34671	271	4.06587e-05
11:372822:G:A	36979	10	0.520879	37470	5	4.93035e-05	34671	7	0.529618
11:41597681:C:T	36979	43	9.22398e-06	37470	62	0.609761	34671	15	0.327149
11:41807786:G:C	36979	16	0.775549	37470	8	0.781018	34671	5	2.33017e-05
11:41903071:T:C	36979	646	0.963207	37470	122	0.596484	34671	26	4.97731e-05
11:42257773:C:T	36979	18	0.0934573	37470	12	0.289948	34671	6	2.32912e-05
11:42284490:CA:C	36979	19	0.265624	37470	14	0.210146	34671	6	2.32912e-05
11:42309994:C:T	36979	15	0.0215254	37470	11	0.3331	34671	6	2.32912e-05
11:43878429:C:T	36979	19	0.623665	37470	13	0.759335	34671	11	4.25364e-05
11:44625224:C:A	36979	201	0.497895	37470	233	0.331952	34671	110	4.83472e-05
11:44677757:G:C	36979	25	0.0800321	37470	24	0.236344	34671	5	4.16494e-05
11:44696441:C:A	36979	1213	0.679818	37470	1166	4.61393e-05	34671	670	0.758995
11:44799955:C:T	36979	5	0.582295	37470	13	0.23747	34671	5	2.99761e-05
11:45766386:G:A	36979	10	0.844882	37470	10	0.628818	34671	5	1.05755e-05
11:45786183:T:C	36979	70	2.84356e-05	37470	74	0.246991	34671	36	0.736537
11:45821078:G:A	36979	7	0.234109	37470	10	0.628818	34671	5	1.05755e-05
11:45902180:C:A	36979	17	0.389752	37470	23	0.306483	34671	7	4.54424e-05
11:46241820:C:T	36979	6	0.98121	37470	8	0.548272	34671	5	4.3758e-05
11:46572105:A:G	36979	15	0.0961289	37470	10	0.243258	34671	6	4.70013e-05
11:46940444:T:C	36979	889	4.68835e-05	37470	1131	0.909737	34671	428	0.680109
11:47094217:A:T	36979	876	2.67599e-05	37470	1107	0.84724	34671	423	0.669219
11:47307794:G:A	36979	881	2.42226e-05	37470	1146	0.624364	34671	430	0.0546267
11:47878444:T:C	36979	16	0.0927118	37470	10	0.243258	34671	6	4.70013e-05
11:4859662:T:C	36979	24093	0.983056	37470	25885	4.66119e-05	34671	27051	0.487021
11:48718195:A:G	36979	15	0.0961289	37470	10	0.243258	34671	6	4.70013e-05
11:49856350:G:C	36979	6	1.04069e-05	37470	10	0.309449	34671	5	0.0167246
11:50507284:G:A	36979	33	0.773497	37470	40	0.822533	34671	31	2.70594e-05
11:5063136:T:C	36979	8	0.337282	37470	10	2.77262e-05	34671	6	0.646426
11:50803472:C:T	36979	32	0.146707	37470	48	0.839838	34671	26	4.7348e-05
11:54568263:G:A	36979	78	0.611641	37470	91	0.941253	34671	38	4.39818e-05
11:54633113:G:A	36979	6	0.98121	37470	7	0.907391	34671	5	4.29905e-05
11:54927321:G:A	36979	1604	1.98731e-06	37470	1676	0.0163367	34671	1353	0.919677
11:54952839:G:A	36979	1121	3.39761e-05	37470	1020	0.0417483	34671	531	0.607561
11:5498393:C:T	36979	1005	0.189633	37470	956	0.190733	34671	570	1.42336e-05
11:54999103:A:T	36979	1625	4.81038e-05	37470	1543	0.023531	34671	817	0.423921
11:5500147:C:T	36979	962	0.492705	37470	906	0.137205	34671	532	1.65381e-05
11:5503286:A:G	36979	14	3.80002e-05	37470	27	0.427986	34671	23	0.0784335
11:55078190:G:A	36979	18	0.505419	37470	13	0.774073	34671	9	2.88249e-06
11:55149571:C:T	36979	82	0.0223364	37470	83	4.95224e-05	34671	118	0.169902
11:58531017:G:A	36979	3801	0.969013	37470	4043	0.00398423	34671	3840	3.76425e-12
11:58903397:G:T	36979	24	0.730434	37470	19	0.989963	34671	10	9.79932e-06
11:58972965:G:A	36979	5	0.680098	37470	7	0.956016	34671	5	1.6927e-05
11:59038556:T:C	36979	24	0.730434	37470	20	0.984381	34671	10	9.79932e-06
11:59178321:C:T	36979	25	0.642035	37470	26	0.954724	34671	11	3.36702e-05
11:59755726:G:T	36979	7	0.739452	37470	5	0.223553	34671	6	4.39171e-05
11:60224783:C:T	36979	22	0.0240335	37470	15	0.668034	34671	14	1.46986e-05
11:60286318:T:A	36979	20	0.0850352	37470	16	0.624194	34671	12	3.7108e-05
11:60586172:ATACAAAAATCAG:A	36979	6	0.82131	37470	8	0.914917	34671	8	1.81028e-05
11:61147199:G:T	36979	60	0.668356	37470	53	1.01876e-05	34671	36	0.34238
11:62224366:A:C	36979	8	0.403855	37470	14	0.222042	34671	8	4.10481e-05
11:62296080:A:G	36979	714	0.948308	37470	755	0.300146	34671	411	3.41123e-05
11:6251833:T:C	36979	1407	0.696057	37470	1664	0.951636	34671	1604	3.97104e-05
11:63311103:G:GA	36979	324	0.160904	37470	241	0.619455	34671	103	2.405e-05
11:63342261:G:T	36979	316	0.249943	37470	215	0.625296	34671	83	3.32756e-05
11:63400806:C:T	36979	821	0.97893	37470	696	4.82024e-05	34671	518	0.487236
11:63689533:G:A	36979	380	0.554832	37470	327	2.23832e-05	34671	185	0.337783
11:6423407:T:A	36979	801	3.08443e-05	37470	743	0.242751	34671	422	0.464614
11:64300692:C:T	36979	21	3.65185e-05	37470	12	0.912588	34671	16	0.401254
11:64326715:G:A	36979	21	3.65185e-05	37470	12	0.912588	34671	16	0.401254
11:6453542:C:T	36979	64	0.52873	37470	58	0.861535	34671	28	3.29576e-06
11:65663889:C:T	36979	16658	4.46476e-05	37470	13803	0.744448	34671	10740	0.899535
11:65665718:A:G	36979	16643	3.77361e-05	37470	13800	0.752632	34671	10740	0.867235
11:65667656:T:C	36979	16614	3.57269e-05	37470	13816	0.797909	34671	10736	0.89266
11:65670744:C:T	36979	16644	2.99265e-05	37470	13833	0.803941	34671	10737	0.784653
11:65672578:T:C	36979	16683	3.01179e-05	37470	13853	0.750976	34671	10750	0.786992
11:65672961:T:A	36979	15355	1.31581e-05	37470	12643	0.692222	34671	10132	0.781016
11:65678716:T:C	36979	16876	4.78833e-05	37470	14060	0.897915	34671	10897	0.824166
11:65678908:T:C	36979	16621	3.79249e-05	37470	13823	0.752003	34671	10736	0.78232
11:65680487:C:T	36979	16634	3.2071e-05	37470	13832	0.738932	34671	10745	0.748711
11:65681088:C:T	36979	16623	2.81697e-05	37470	13825	0.724121	34671	10743	0.751655
11:65681482:G:A	36979	16594	3.63534e-05	37470	13800	0.78958	34671	10727	0.701766
11:65681584:C:T	36979	16611	3.82527e-05	37470	13816	0.751433	34671	10732	0.765704
11:65682123:G:C	36979	16623	4.5231e-05	37470	13834	0.715989	34671	10743	0.716088
[truncated: 16,435 more rows]
