# Supplementary material for: Validation of human telomere length multi-ancestry meta-analysis association signals identifies POP5 and KBTBD6 as human telomere length regulation genes
Source: Nat Commun. 2024 May 24;15:4417. doi: 10.1038/s41467-024-48394-y (PMC11126610; doi:10.1038/s41467-024-48394-y)
Supplement: Supplementary file 17 — Supplementary Data 14 [file 41467_2024_48394_MOESM17_ESM.xlsx]

## Sheet: Sheet1
Supplementary Table 14: Roadmap Epigenomics samples that were used in the analysis of the 25 state chromHMM model (chromHMM_25state) in Figure 5A, or in the enrichment of H3K4me1 (H3K4me1_Celltype) and H3K27ac (H3K27ac_Celltype) signals in Supplementary Figure 5 are indicated.
Group	EpigenomeID	EpigenomeMnemonic	StdEpigenomeName	Color	chromHMM_25state	H3K4me1_Celltype	H3K27ac_Celltype
IMR90	E017	LNG.IMR90	IMR90 fetal lung fibroblasts Cell Line	#E41A1C	E017	E017	E017
ESC	E002	ESC.WA7	ES-WA7 Cells	#924965	E002	E002	#N/A
ESC	E008	ESC.H9	H9 Cells	#924965	E008	E008	E008
ESC	E001	ESC.I3	ES-I3 Cells	#924965	E001	E001	#N/A
ESC	E015	ESC.HUES6	HUES6 Cells	#924965	E015	E015	E015
ESC	E014	ESC.HUES48	HUES48 Cells	#924965	E014	E014	E014
ESC	E016	ESC.HUES64	HUES64 Cells	#924965	E016	E016	E016
ESC	E003	ESC.H1	H1 Cells	#924965	E003	E003	E003
ESC	E024	ESC.4STAR	ES-UCSF4 Cells	#924965	E024	E024	#N/A
iPSC	E020	IPSC.20B	iPS-20b Cells	#69608A	E020	E020	E020
iPSC	E019	IPSC.18	iPS-18 Cells	#69608A	E019	E019	E019
iPSC	E018	IPSC.15b	iPS-15b Cells	#69608A	E018	E018	#N/A
iPSC	E021	IPSC.DF.6.9	iPS DF 6.9 Cells	#69608A	E021	E021	E021
iPSC	E022	IPSC.DF.19.11	iPS DF 19.11 Cells	#69608A	E022	E022	E022
ES-deriv	E007	ESDR.H1.NEUR.PROG	H1 Derived Neuronal Progenitor Cultured Cells	#4178AE	E007	E007	E007
ES-deriv	E009	ESDR.H9.NEUR.PROG	H9 Derived Neuronal Progenitor Cultured Cells	#4178AE	E009	E009	#N/A
ES-deriv	E010	ESDR.H9.NEUR	H9 Derived Neuron Cultured Cells	#4178AE	E010	E010	#N/A
ES-deriv	E013	ESDR.CD56.MESO	hESC Derived CD56+ Mesoderm Cultured Cells	#4178AE	E013	E013	E013
ES-deriv	E012	ESDR.CD56.ECTO	hESC Derived CD56+ Ectoderm Cultured Cells	#4178AE	E012	E012	E012
ES-deriv	E011	ESDR.CD184.ENDO	hESC Derived CD184+ Endoderm Cultured Cells	#4178AE	E011	E011	E011
ES-deriv	E004	ESDR.H1.BMP4.MESO	H1 BMP4 Derived Mesendoderm Cultured Cells	#4178AE	E004	E004	E004
ES-deriv	E005	ESDR.H1.BMP4.TROP	H1 BMP4 Derived Trophoblast Cultured Cells	#4178AE	E005	E005	E005
ES-deriv	E006	ESDR.H1.MSC	H1 Derived Mesenchymal Stem Cells	#4178AE	E006	E006	E006
Blood & T-cell	E062	BLD.PER.MONUC.PC	Primary mononuclear cells from peripheral blood	#55A354	E062	E062	E062
Blood & T-cell	E034	BLD.CD3.PPC	Primary T cells from peripheral blood	#55A354	E034	E034	E034
Blood & T-cell	E045	BLD.CD4.CD25I.CD127.TMEMPC	Primary T cells effector/memory enriched from peripheral blood	#55A354	E045	E045	E045
Blood & T-cell	E033	BLD.CD3.CPC	Primary T cells from cord blood	#55A354	E033	E033	#N/A
Blood & T-cell	E044	BLD.CD4.CD25.CD127M.TREGPC	Primary T regulatory cells from peripheral blood	#55A354	E044	E044	E044
Blood & T-cell	E043	BLD.CD4.CD25M.TPC	Primary T helper cells from peripheral blood	#55A354	E043	E043	E043
Blood & T-cell	E039	BLD.CD4.CD25M.CD45RA.NPC	Primary T helper naive cells from peripheral blood	#55A354	E039	E039	E039
Blood & T-cell	E041	BLD.CD4.CD25M.IL17M.PL.TPC	Primary T helper cells PMA-I stimulated	#55A354	E041	E041	E041
Blood & T-cell	E042	BLD.CD4.CD25M.IL17P.PL.TPC	Primary T helper 17 cells PMA-I stimulated	#55A354	E042	E042	E042
Blood & T-cell	E040	BLD.CD4.CD25M.CD45RO.MPC	Primary T helper memory cells from peripheral blood 1	#55A354	E040	E040	E040
Blood & T-cell	E037	BLD.CD4.MPC	Primary T helper memory cells from peripheral blood 2	#55A354	E037	E037	E037
Blood & T-cell	E048	BLD.CD8.MPC	Primary T CD8+ memory cells from peripheral blood	#55A354	E048	E048	E048
Blood & T-cell	E038	BLD.CD4.NPC	Primary T helper naive cells from peripheral blood	#55A354	E038	E038	E038
Blood & T-cell	E047	BLD.CD8.NPC	Primary T CD8+ naive cells from peripheral blood	#55A354	E047	E047	E047
HSC & B-cell	E029	BLD.CD14.PC	Primary monocytes from peripheral blood	#678C69	E029	E029	E029
HSC & B-cell	E031	BLD.CD19.CPC	Primary B cells from cord blood	#678C69	E031	E031	#N/A
HSC & B-cell	E035	BLD.CD34.PC	Primary hematopoietic stem cells	#678C69	E035	E035	#N/A
HSC & B-cell	E051	BLD.MOB.CD34.PC.M	Primary hematopoietic stem cells G-CSF-mobilized Male	#678C69	E051	E051	#N/A
HSC & B-cell	E050	BLD.MOB.CD34.PC.F	Primary hematopoietic stem cells G-CSF-mobilized Female	#678C69	E050	E050	E050
HSC & B-cell	E036	BLD.CD34.CC	Primary hematopoietic stem cells short term culture	#678C69	E036	E036	#N/A
HSC & B-cell	E032	BLD.CD19.PPC	Primary B cells from peripheral blood	#678C69	E032	E032	E032
HSC & B-cell	E046	BLD.CD56.PC	Primary Natural Killer cells from peripheral blood	#678C69	E046	E046	E046
HSC & B-cell	E030	BLD.CD15.PC	Primary neutrophils from peripheral blood	#678C69	E030	E030	#N/A
Mesench	E026	STRM.MRW.MSC	Bone Marrow Derived Cultured Mesenchymal Stem Cells	#B65C73	E026	E026	E026
Mesench	E049	STRM.CHON.MRW.DR.MSC	Mesenchymal Stem Cell Derived Chondrocyte Cultured Cells	#B65C73	E049	E049	E049
Mesench	E025	FAT.ADIP.DR.MSC	Adipose Derived Mesenchymal Stem Cell Cultured Cells	#B65C73	E025	E025	#N/A
Mesench	E023	FAT.MSC.DR.ADIP	Mesenchymal Stem Cell Derived Adipocyte Cultured Cells	#B65C73	E023	E023	#N/A
Myosat	E052	MUS.SAT	Muscle Satellite Cultured Cells	#E67326	E052	E052	#N/A
Epithelial	E055	SKIN.PEN.FRSK.FIB.01	Foreskin Fibroblast Primary Cells skin01	#FF9D0C	E055	E055	E055
Epithelial	E056	SKIN.PEN.FRSK.FIB.02	Foreskin Fibroblast Primary Cells skin02	#FF9D0C	E056	E056	E056
Epithelial	E059	SKIN.PEN.FRSK.MEL.01	Foreskin Melanocyte Primary Cells skin01	#FF9D0C	E059	E059	E059
Epithelial	E061	SKIN.PEN.FRSK.MEL.03	Foreskin Melanocyte Primary Cells skin03	#FF9D0C	E061	E061	E061
Epithelial	E057	SKIN.PEN.FRSK.KER.02	Foreskin Keratinocyte Primary Cells skin02	#FF9D0C	E057	E057	#N/A
Epithelial	E058	SKIN.PEN.FRSK.KER.03	Foreskin Keratinocyte Primary Cells skin03	#FF9D0C	E058	E058	E058
Epithelial	E028	BRST.HMEC.35	Breast variant Human Mammary Epithelial Cells (vHMEC)	#FF9D0C	E028	E028	#N/A
Epithelial	E027	BRST.MYO	Breast Myoepithelial Primary Cells	#FF9D0C	E027	E027	#N/A
Neurosph	E054	BRN.GANGEM.DR.NRSPHR	Ganglion Eminence derived primary cultured neurospheres	#FFD924	E054	E054	#N/A
Neurosph	E053	BRN.CRTX.DR.NRSPHR	Cortex derived primary cultured neurospheres	#FFD924	E053	E053	#N/A
Thymus	E112	THYM	Thymus	#DAB92E	E112	E112	E112
Thymus	E093	THYM.FET	Fetal Thymus	#DAB92E	E093	E093	E093
Brain	E071	BRN.HIPP.MID	Brain Hippocampus Middle	#C5912B	E071	E071	E071
Brain	E074	BRN.SUB.NIG	Brain Substantia Nigra	#C5912B	E074	E074	E074
Brain	E068	BRN.ANT.CAUD	Brain Anterior Caudate	#C5912B	E068	E068	E068
Brain	E069	BRN.CING.GYR	Brain Cingulate Gyrus	#C5912B	E069	E069	E069
Brain	E072	BRN.INF.TMP	Brain Inferior Temporal Lobe	#C5912B	E072	E072	E072
Brain	E067	BRN.ANG.GYR	Brain Angular Gyrus	#C5912B	E067	E067	E067
Brain	E073	BRN.DL.PRFRNTL.CRTX	Brain_Dorsolateral_Prefrontal_Cortex	#C5912B	E073	E073	E073
Brain	E070	BRN.GRM.MTRX	Brain Germinal Matrix	#C5912B	E070	E070	#N/A
Brain	E082	BRN.FET.F	Fetal Brain Female	#C5912B	E082	E082	#N/A
Brain	E081	BRN.FET.M	Fetal Brain Male	#C5912B	E081	E081	#N/A
Adipose	E063	FAT.ADIP.NUC	Adipose Nuclei	#AF5B39	E063	E063	E063
Muscle	E100	MUS.PSOAS	Psoas Muscle	#C2655D	E100	E100	E100
Muscle	E108	MUS.SKLT.F	Skeletal Muscle Female	#C2655D	E108	E108	E108
Muscle	E107	MUS.SKLT.M	Skeletal Muscle Male	#C2655D	E107	E107	#N/A
Muscle	E089	MUS.TRNK.FET	Fetal Muscle Trunk	#C2655D	E089	E089	E089
Muscle	E090	MUS.LEG.FET	Fetal Muscle Leg	#C2655D	E090	E090	E090
Heart	E083	HRT.FET	Fetal Heart	#D56F80	E083	E083	#N/A
Heart	E104	HRT.ATR.R	Right Atrium	#D56F80	E104	E104	E104
Heart	E095	HRT.VENT.L	Left Ventricle	#D56F80	E095	E095	E095
Heart	E105	HRT.VNT.R	Right Ventricle	#D56F80	E105	E105	E105
Heart	E065	VAS.AOR	Aorta	#D56F80	E065	E065	E065
Sm. Muscle	E078	GI.DUO.SM.MUS	Duodenum Smooth Muscle	#F182BC	E078	E078	E078
Sm. Muscle	E076	GI.CLN.SM.MUS	Colon Smooth Muscle	#F182BC	E076	E076	E076
Sm. Muscle	E103	GI.RECT.SM.MUS	Rectal Smooth Muscle	#F182BC	E103	E103	E103
Sm. Muscle	E111	GI.STMC.MUS	Stomach Smooth Muscle	#F182BC	E111	E111	E111
Digestive	E092	GI.STMC.FET	Fetal Stomach	#C58DAA	E092	E092	E092
Digestive	E085	GI.S.INT.FET	Fetal Intestine Small	#C58DAA	E085	E085	E085
Digestive	E084	GI.L.INT.FET	Fetal Intestine Large	#C58DAA	E084	E084	E084
Digestive	E109	GI.S.INT	Small Intestine	#C58DAA	E109	E109	E109
Digestive	E106	GI.CLN.SIG	Sigmoid Colon	#C58DAA	E106	E106	E106
Digestive	E075	GI.CLN.MUC	Colonic Mucosa	#C58DAA	E075	E075	E075
Digestive	E101	GI.RECT.MUC.29	Rectal Mucosa Donor 29	#C58DAA	E101	E101	E101
Digestive	E102	GI.RECT.MUC.31	Rectal Mucosa Donor 31	#C58DAA	E102	E102	E102
Digestive	E110	GI.STMC.MUC	Stomach Mucosa	#C58DAA	E110	E110	#N/A
Digestive	E077	GI.DUO.MUC	Duodenum Mucosa	#C58DAA	E077	E077	#N/A
Digestive	E079	GI.ESO	Esophagus	#C58DAA	E079	E079	E079
Digestive	E094	GI.STMC.GAST	Gastric	#C58DAA	E094	E094	E094
Other	E099	PLCNT.AMN	Placenta Amnion	#999999	E099	E099	E099
Other	E086	KID.FET	Fetal Kidney	#999999	E086	E086	#N/A
Other	E088	LNG.FET	Fetal Lung	#999999	E088	E088	#N/A
Other	E097	OVRY	Ovary	#999999	E097	E097	E097
Other	E087	PANC.ISLT	Pancreatic Islets	#999999	E087	E087	E087
Other	E080	ADRL.GLND.FET	Fetal Adrenal Gland	#999999	E080	E080	E080
Other	E091	PLCNT.FET	Placenta	#999999	E091	E091	E091
Other	E066	LIV.ADLT	Liver	#999999	E066	E066	E066
Other	E098	PANC	Pancreas	#999999	E098	E098	E098
Other	E096	LNG	Lung	#999999	E096	E096	E096
Other	E113	SPLN	Spleen	#999999	E113	E113	E113
ENCODE2012	E114	LNG.A549.ETOH002.CNCR	A549 EtOH 0.02pct Lung Carcinoma Cell Line	#000000	E114	E114	E114
ENCODE2012	E115	BLD.DND41.CNCR	Dnd41 TCell Leukemia Cell Line	#000000	E115	E115	E115
ENCODE2012	E116	BLD.GM12878	GM12878 Lymphoblastoid Cells	#000000	E116	E116	E116
ENCODE2012	E117	CRVX.HELAS3.CNCR	HeLa-S3 Cervical Carcinoma Cell Line	#000000	E117	E117	E117
ENCODE2012	E118	LIV.HEPG2.CNCR	HepG2 Hepatocellular Carcinoma Cell Line	#000000	E118	E118	E118
ENCODE2012	E119	BRST.HMEC	HMEC Mammary Epithelial Primary Cells	#000000	E119	E119	E119
ENCODE2012	E120	MUS.HSMM	HSMM Skeletal Muscle Myoblasts Cells	#000000	E120	E120	E120
ENCODE2012	E121	MUS.HSMMT	HSMM cell derived Skeletal Muscle Myotubes Cells	#000000	E121	E121	E121
ENCODE2012	E122	VAS.HUVEC	HUVEC Umbilical Vein Endothelial Primary Cells	#000000	E122	E122	E122
ENCODE2012	E123	BLD.K562.CNCR	K562 Leukemia Cells	#000000	E123	E123	E123
ENCODE2012	E124	BLD.CD14.MONO	Monocytes-CD14+ RO01746 Primary Cells	#000000	E124	E124	E124
ENCODE2012	E125	BRN.NHA	NH-A Astrocytes Primary Cells	#000000	E125	E125	E125
ENCODE2012	E126	SKIN.NHDFAD	NHDF-Ad Adult Dermal Fibroblast Primary Cells	#000000	E126	E126	E126
ENCODE2012	E127	SKIN.NHEK	NHEK-Epidermal Keratinocyte Primary Cells	#000000	E127	E127	E127
ENCODE2012	E128	LNG.NHLF	NHLF Lung Fibroblast Primary Cells	#000000	E128	E128	E128
ENCODE2012	E129	BONE.OSTEO	Osteoblast Primary Cells	#000000	E129	E129	E129
