# Supplementary material for: Validation of human telomere length multi-ancestry meta-analysis association signals identifies POP5 and KBTBD6 as human telomere length regulation genes
Source: Nat Commun. 2024 May 24;15:4417. doi: 10.1038/s41467-024-48394-y (PMC11126610; doi:10.1038/s41467-024-48394-y)
Supplement: Supplementary file 18 — Supplementary Data 15 [file 41467_2024_48394_MOESM18_ESM.xlsx]

## Sheet: Sheet1
Supplementary Table 15: Primer sequences. CRISPR/Cas9 guide sequences and coordinates are reported for all CRISPR/Cas9 guides used in this manuscript. Primer sequences for qPCR, cloning the guide RNAs, Gibson Assembly, and Sanger sequencing are included under Primer sequences. Plasmid maps are available with the code for this manuscript.
CRISPR guide sequences
Target locus	Guide number	Guide Sequence	Coordinates (hg38)	Plasmid
POP5	7	GGATAAGTAATGTGTAGCAA	chr12:120,454,369-120,454,388	pRK2063
POP5	9	GCGCCGCCCCCCAACTGCAA	chr12:120,578,104-120,578,125	pRK2065
KBTBD6/KBTBD7	5	ATTGGCTACATTCTAGGCAC	chr13:41,194,950-41,194,969	pRK2061
KBTBD6/KBTBD7	6	CGTTGCGATTGCAGGAAAAG	chr13:41,193,996-41,194,015	pRK2062
Telomere fragment for random labeling and Southern blot analysis
Sequence		Purpose	Plasmid
aattcTTAGGGTTAGGGTTAGGGTTAGGGTTAGGGTTAGGGTTAGGGTTAGGGTTAGGGTTAGGGTTAGGGTTAGGGTTAGGGTTAGGGTTAGGGTTAGGGTTAGGGTTAGGGTTAGGGTTAGGGTTAGGGTTAGGGTTAGGGTTAGGGTTAGGGTTAGGGTTAGGGTTAGGGTTAGGGTTAGGGTTAGGGTTAGGGTTAGGGTTAGGGTTAGGGTTAGGGTTAGGGTTAGGGTTAGGGTTAGGGTTAGGGTTAGGGTTAGGGTTAGGGTTAGGGTTAGGGTTAGGGTTAGGGTTAGGGTTAGGGTTAGGGTTAGGGTTAGGGTTAGGGTTAGGGTTAGGGTTAGGGTTAGGGTTAGGGTTAGGGTTAGGGTTAGGGTTAGGGTTAGGGTTAGGGTTAG…		Southern blot	JHU821
Other primers used in this manuscript
Primer name	Primer sequence	Purpose	Notes
RK 178	CAATAGGGGGCGTACTTGG	sequencing	Confirm Cas9 guide sequence presence for pRK2061, pRK2062, pRK2063, and pRK2065
RK 241	CACCGattggctacattctaggcac	insert gRNA sequence	pRK2061
RK 242	AAACgtgcctagaatgtagccaat	insert gRNA sequence	pRK2061
RK 237	CACCGcgttgcgattgcaggaaaag	insert gRNA sequence	pRK2062
RK 238	AAACcttttcctgcaatcgcaacg	insert gRNA sequence	pRK2062
RK 246	CACCggataagtaatgtgtagcaa	insert gRNA sequence	pRK2063
RK 247	AAACttgctacacattacttatcc	insert gRNA sequence	pRK2063
RK 248	CACCgcgccGccccccaactgcaa	insert gRNA sequence	pRK2065
RK 249	AAACttgcagttggggggCggcgc	insert gRNA sequence	pRK2065
RK 163	ACGTCTTGACCTGACCAACT	qPCR	KBTBD6 (pRK2042)
RK 164	ATATAGGACTGGGCCTGGGA	qPCR	KBTBD6 (pRK2042)
RK 167	AGCGGACTGTATGCCATGTA	qPCR	KBTBD7 (pRK2043)
RK 168	GAAGACTTCTGCAGCACTGG	qPCR	KBTBD7 (pRK2043)
RK 219	TCGCGGTTCGATATCTCAATG	qPCR	POP5 (pRK2058)
RK 220	GGTGTCCTTTGTTCTCCAAGTA	qPCR	POP5 (pRK2058)
RK 213	CACTCTTCCAGCCTTCCTTC	qPCR	ACTB (pRK2057)
RK 214	GTACAGGTCTTTGCGGATGT	qPCR	ACTB (pRK2057)
RK 231	TGTCTATTTTAGGAACAACTCCATCA	gDNA amplification	Confirm deletion of POP5 target region
RK 236	GCCTGGCCTAAATTTTCAAT	gDNA amplification, sequencing	Confirm deletion of POP5 target region
RK 168	GAAGACTTCTGCAGCACTGG	gDNA amplification	Confirm deletion of KBTBD6/KBTBD7 target region
RK 170	CAGAACAAAGTCTGTTTGTTGAAA	gDNA amplification	Confirm deletion of KBTBD6/KBTBD7 target region
RK 254	TGGGTGCCTCATTTATCAT	sequencing	Confirm deletion of KBTBD6/KBTBD7 target region
RK 132	GGGACTAaTTCGAAgccaccATGGACTACAAAGACCATGACGG	Gibson Assembly	KBTBD6 overexpression (pRK2035)
RK 134	TCATGGTCTTTGTAGTCCATggtggcTTCGAAtTAGTCC	Gibson Assembly	KBTBD6 overexpression (pRK2035)
RK 110	CGATGACAAGCAGTCCCGGGAAGACG	Gibson Assembly	KBTBD6 overexpression (pRK2035)
RK 109	CCCGGGACTGCTTGTCATCGTCATCCTTGTAATCGA	Gibson Assembly	KBTBD6 overexpression (pRK2035)
RK 133	CCTGCAGGAACACCgctagcTTACTACTGAGGCGCTACACGC	Gibson Assembly	KBTBD6 overexpression (pRK2035)
RK 135	GTGTAGCGCCTCAGTAGTAAgctagcGGTGTTCCTGC	Gibson Assembly	KBTBD6 overexpression (pRK2035)
RK 160	ATCTGTGATATCCCAGTCATGAAG	sequencing	KBTBD6 overexpression (pRK2035)
RK 24	TGCACTTCACTGAAGAAGATCAGG	sequencing	KBTBD6 overexpression (pRK2035)
RK 136	GGGACTAaTTCGAAgccaccATGGGGAAAAAACAAAACAAGAAGAAAGT	Gibson Assembly	CBX1 overexpression (pRK2036)
RK 139	TTGTTTTGTTTTTTCCCCATggtggcTTCGAAtTAGTCC	Gibson Assembly	CBX1 overexpression (pRK2036)
RK 137	CCTGCAGGAACACCgctagcTCACTTGTCATCGTCATCCTTGTAATCG	Gibson Assembly	CBX1 overexpression (pRK2036)
RK 138	AGGATGACGATGACAAGTGAgctagcGGTGTTCCTGC	Gibson Assembly	CBX1 overexpression (pRK2036)
RK 86	CAAACCAAAGAAGAAGAAAGAAGAGTCAGAAAAGCCACGAG	sequencing	CBX1 overexpression (pRK2036)
RK 140	GGGACTAaTTCGAAgccaccATGACCCAGAACCCCATGG	Gibson Assembly	proPSMB4 overexpression (pRK2037)
RK 143	ACCATGGGGTTCTGGGTCATggtggcTTCGAAtTAGTCCC	Gibson Assembly	proPSMB4 overexpression (pRK2037)
RK 141	CCGTCATGGTCTTTGTAGTCTTCAAAGCCACTGATCATGTGGGC	Gibson Assembly	proPSMB4 overexpression (pRK2037)
RK 142	ACATGATCAGTGGCTTTGAAGACTACAAAGACCATGACGGTGATTATAAAGA	Gibson Assembly	proPSMB4 overexpression (pRK2037)
RK 158	CATGCGAGTGCTGTACTACC	sequencing	proPSMB4 overexpression (pRK2037)
RK 144	GGGACTAaTTCGAAgccaccATGGACTACAAAGACCATGACGG	Gibson Assembly	POP5 overexpression (pRK2038)
RK 147	TCATGGTCTTTGTAGTCCATggtggcTTCGAAtTAGTCC	Gibson Assembly	POP5 overexpression (pRK2038)
RK 145	CCTGCAGGAACACCgctagcTTACTACTCCATTGCTTCTGCAGCC	Gibson Assembly	POP5 overexpression (pRK2038)
RK 146	CAGAAGCAATGGAGTAGTAAgctagcGGTGTTCCTGC	Gibson Assembly	POP5 overexpression (pRK2038)
RK 103	AATTCTTTTCTGCATCGAAGTAGCACTATTCCAGTATAGGCATTG	sequencing	POP5 overexpression (pRK2038)
RK 148	GGGACTAaTTCGAAgccaccATGGACTACAAAGACCATGACGG	Gibson Assembly	OBFC1 overexpression (pRK2039)
RK 151	TCATGGTCTTTGTAGTCCATggtggcTTCGAAtTAGTCC	Gibson Assembly	OBFC1 overexpression (pRK2039)
RK 149	CCTGCAGGAACACCgctagcTTATCAGAACGCTGTGTAGTAGTGCT	Gibson Assembly	OBFC1 overexpression (pRK2039)
RK 150	ACTACACAGCGTTCTGATAAgctagcGGTGTTCCTGC	Gibson Assembly	OBFC1 overexpression (pRK2039)
RK 106	AAAAATACACCTGGCACCTGGCGGGAC	sequencing	OBFC1 overexpression (pRK2039)
RK 157	TGGTGGAGTCTTTGCTGTCCCTTG	sequencing	OBFC1 overexpression (pRK2039)
